# Supplementary material for: DNA sequencing using polymerase substrate-binding kinetics
Source: Nat Commun. 2015 Jan 23;6:5936. doi: 10.1038/ncomms6936 (PMC4354037; doi:10.1038/ncomms6936)
Supplement: Supplementary Data 1 — The fastq file for the PhiX sequencing results [file ncomms6936-s2.txt]

>1
CGTAGGCACTTCAGGTAGTA
>2
GATAACGTCACATAATACGA
>4
CAAAGTCAGCCGACCATAAC
>5
ACTTAGCAGCCAAGTCTATC
>9
ACCAACAGAAACACTGATAG
>10
GTCAACCCAAATCAGCAACT
>11
ATCGCTGGCCGTATTGGCCT
>13
CGTACGGAAGCAGTGATACA
>15
CGGCCGGCAAAGGTTGACGA
>16
AAAGCCGGTGGATGGCCGAC
>17
ATCGGCTGGCCGGTATTGGC
>18
AGTACTCTGCCTCTGGTACG
>19
GCCCCGAACCCACTCGCGTC
>21
GAAAAAGTGAATTATGGGCG
>22
GGCCGAAAGGGTTCGCAAAG
>23
CGAAACAATCGCGGCATAGG
>24
AGTCTATCTGACTTTTGAGT
>26
AAACATCCTTCCATATGAAT
>27
AGCGGCAAAATTAAAATTTT
>28
GAAGGGACAGAAAATGGGTT
>29
GCCCCGGAACCCACTCGCCG
>30
GGCGAAAGGTTCGCCAAAGT
>32
ACAAAGTCAGATATGACTGG
>33
CATAGAATTCACGCGGCCGG
>34
AGGATCTGATCCATGAGTAT
>35
ACTATCGATGCGGACGTACG
>37
CGAACAATCCCAAGGATAAA
>38
AGAAGGGACGAAATGGTTTA
>39
CTGATAATGTGCTGTGTGGA
>40
AGCGTTAAGGTACTGTATCT
>41
ACTGTCATGCGCTCTAATCT
>42
CATAGAATTTCCCGGCCGAG
>43
GGTAGGAAGTGCGCATAAAT
>45
CCATCAGCCCTTTACCGTCT
>46
CAGTACTTTCCGCCTATTAA
>47
ACTGGTCATGCGCGTCTAAT
>48
CGCAGATAATGCGACCCGTG
>49
CGCTTTGGCCCTCTCATAAC
>50
AATAGTCACACGATCGTGAC
>51
CGTATTTAGCCACATAAAAC
>53
ACTCGTAAGATGAGAATACA
>54
CAGTAGATCGATCGAATGTA
>55
ACACTTTCGGATATTCTGAT
>57
ACGGTAGATGCACAGTCAAT
>58
AGTTGGTATCTGTACTGGAG
>59
ACTAAAACAGCCTGTGCCTC
>61
ACTACGGTTAAGATGAGAAT
>62
ACCTAATGAGCCATCAGATG
>63
CTGAACACGACTACGTAGAA
>64
ATACGACCCAACATAAATTA
>65
CAGGTTAAGAGCATACGCTA
>66
AAAACATCCTTACATATGAA
>67
CAGGTAACGGAACAATCACG
>68
GGAGTCTCCTCGGTTTCGAC
>69
CATCTCATATGAATTCCGCG
>70
CTCGCTGCCTAAGGTAGGAA
>72
ATCCGTACCGTCAGACGCCC
>73
ACTCAGAATCTTACACCTGC
>74
ACTCGCTGCCTAAGGTCAGG
>75
CAACGCGAGAATCGACACGG
>76
AGGTAAACGGAACCCAATTC
>77
CGTAATTTTTACCACGTTTC
>79
CATCAGGAACGCCCTCCTGG
>81
GCATGGAATGGAAACGGCCA
>82
GTGACGCGGATGAGAATCAA
>83
ATGGAAGCCCTCAGAAGTGA
>84
CAGAATGACCCTACTCGGGA
>85
GCTGGGAGCCGTGCTGGGTG
>86
GCCAATCCCAACTGTACTCG
>87
GTGACGCGGATGAGACAAAG
>88
CGACTGCCTATCAGTATTTG
>90
AGGTAACGGACCATTCACGC
>92
GATCTGCCTGTTTGACGATG
>93
GGCGGCAGTTGCCATACAAA
>94
ATGGCGGCGGGAAGACGGGA
>95
CGCTGAATTACGGAAACATA
>96
CGTATAAGTTCAAACGACAC
>99
AACGGACTGACTGAGCAGGG
>100
ATAGGTCTGTGACACGAAGG
>101
ACGGGAAGGACGTCAATGTA
>103
CGCTGAATTACGGAAACATA
>105
ACCTGTACATATACCTGACA
>108
AAGCGTGTCGCTACATCCCA
>109
AGTACGTATGATGGAACTAA
>110
GAATAACGGTTCACATAATT
>111
CATGACTGCAGAACGTTTAA
>112
ACGTCCAGTACAGAAGTCAC
>113
AGAATGGAACAACTCAACAC
>115
CAAAGCCACAACATAAATCT
>117
CTCTGGTTGATTGGCAGCAC
>118
GACCTCTGATTGCGTCGTAC
>121
CTGACTTTTGATACGTATAG
>122
AAAAGACATCGATCAGCACC
>123
ATAGTTGGGAGGCCGTCGAA
>125
ACGTCGTGACATACATACAG
>126
GTGTATAGATTACATACCAC
>127
ATAAACGCTGATGGCATGAT
>130
ATCGCAGTTCCTACACGCAG
>132
ACGCGTGACTACATCAGCCA
>133
ATACTCTGATCGCGATGTAT
>134
ATGCACCATCAAGGATAACA
>135
GCATCCACGGCGCAAATAGT
>137
GTCAGCAAGCCTACTAGCGC
>138
GCACCAATAGCAACAACAAT
>140
AAAATCCCTTACATTGTCAG
>145
AATACTGATACGACAGCTCG
>147
CATTTCTGATGCCCTGCCGT
>148
AAGAAAGCGCATGGTCATAA
>152
ATGTCACCAGTAGAGTCATA
>153
GCCAGGAATACTACTCGCGT
>155
ACTTCTTTTGGGTATCCCCG
>157
GAAGGTACGTGCAGGCCTGC
>158
CAGGAACAAAGAAACGCGGC
>159
CGGTATGAAGTTCAAATGGA
>161
GGCTAACCTAATGGAGCAAT
>162
ATCTGAGTCCGATGGCCTGT
>163
CAGCTGGTTAGTGAGTTGTC
>166
GCTAACCTATGACAATCAAG
>167
CGTACTTAGAATACTCCTCT
>168
AATCTCTTCTGATCGTCAGT
>171
CACAAGCCCCAATAAGCAGG
>172
ATCTGATTACATGAGTAGTA
>173
CTACGCTAATGCTGGGAGCG
>174
ATGTGCTAATACGTACAAAG
>175
ATGTGACATAATGACGTACA
>176
GTTACTGAAGAATGATTGAA
>177
CTAGTCGAGATGATCATAAC
>178
GACGTCATCGATGTCACATC
>179
CACCACATGACATGTGCACT
>183
AGTCCAGCTTACTGATGAGT
>185
CCCGGCGACGGGAAGGACGT
>186
CGTTTACTTTAGCATCATAC
>187
CGATTAACCCCTGGAATATC
>188
GCCATTGTGGCCCAATCCAT
>189
AGCTGCCCAACGTACCATCA
>192
CCTACGCACCTCAAGAAAGA
>193
GTCGATGATGGTGGTTATAG
>194
CAGTAGAACGTCAGTGTTTC
>195
ATCGGCACTGGACAATCAGA
>196
GGAACTGCCCTGGCCGGGAA
>198
ACAGTCGACTCGCCATCGCC
>199
CGTCAGCCCAACGGAAGTGC
>200
ATGGTGGCGAATAATTTACG
>203
GCCCAGCCTGACAATGGATA
>204
AAACTAGGGACGCCTGCATC
>206
CCCTACGCATCAACGAAAAA
>207
GGCGACTCCACGCCAGAACT
>209
GCTGCCCATCTCAAAACATT
>210
GATAGCCTCATAGTAGCCTC
>212
GATAAGCCTGTGGCGATCTG
>213
ATACGTACTCAGATGTGTGA
>218
CTGTCGATTCGAGTACGTTA
>219
AACGATCATAGCAGTCGGAG
>225
AACATAGTGCCATGCTCAGG
>226
CAACTATCAGGACAGGCAGT
>227
GACGAGTAACAATGTTTGAT
>229
ATGGTATCAGGTTATCGTGC
>230
AAGTAATCCACCGCTCTTTA
>232
CAGATTGTCTCAGCTAGGTC
>234
CGTCTTCGGGGCCGTGGTCT
>235
GGTACTCTTGGCCGCTGTCG
>236
AAAAGAGGAGATGATGATGA
>237
CAACTCATCACGAACGCAGA
>238
GGTTTACCTCCAATGGAGAA
>239
CTGCGCAAGGAAGTCGATTA
>240
ACCTACGAACAATCGCTGTA
>241
CTATCACGAAGTCATGATGG
>242
CGTACCGTAGGCCATCTAAT
>243
AACTTACGAGCTCATCGAAT
>244
GCCTGACTGGCTTCAACATA
>245
AACATCATGGTAACGCCTGC
>246
AAATAGCTTGCCAAATACTG
>247
CTTTCGTATCTGCGTGATCC
>248
AAAAGACATCATCAGCACCA
>249
ATGTCACAGTAGAAGTCATC
>250
ATCAGGAAGATAATGAAGAC
>251
GTAAGGCCTCGTCGGTATGA
>252
GCATCAAAGGCACAACCCAC
>253
AACATCATGGTAACGCCTGC
>256
ATCAGGAAGGATAATGAAGA
>257
ACTAAATGCCACGTCGGACA
>258
ATGAGATCAAAAGAAGCACT
>259
CATTTCTGATTGGCGGCGAC
>260
ACGTACGCATCGACAAGTAA
>262
ACCTACGCTGGAGCCAAATG
>263
AATACCTCACTAGTGATGAA
>265
CAAGTCAAATAATCAGCCGT
>266
GACAACCATGAAACAACATA
>267
CTCTCAGTAACAGAATACAC
>268
AATACCTCACTAGTGAGGAG
>269
ATGGCGGCAAGACGAGACTC
>270
GGATCTCAAATCGCGTCAAC
>271
GCCCTCACTATGGAAATCCG
>274
CATGACAAGTAAGGACGGTT
>275
GTGCCAATTCATCATAACTC
>276
GATCTCATCGCCAACCTACA
>277
AAAATACGTGCCAGGAAGGA
>278
CACAAGCCCTCATAGCAGGT
>280
AGTACCTCGCCAACGGGCTG
>281
ATACGTTAACAAAATAGATT
>282
GATGTGCTGCTACCGATGAA
>283
GATGAATCGCAGTGGTCGGC
>284
AGTGTCAAAACGATAAACCA
>285
AAACGGAACATTCAGCGTAC
>286
CATGGTGGCGAATAAAACGC
>290
ACGTGCAGGCCTGCACTCTG
>291
AACCTAACGTAACAATGATC
>292
AAGTAACGGTCACATTGAAT
>293
AGAGGCCAAGCCCGTCTGGA
>294
ATAGTACCATGTACTTTGAA
>296
AAGTGACTTCTGCGTCATGG
>297
GAACACACGCCATGTATATG
>298
GCGCAATCACAGACAAAGCT
>300
CACGCTCCATGATGGAGACA
>302
CGTCTCTAAACCATTTCGTT
>303
CGGATTGAGAATCAAAAGAC
>304
ATCCACCATGCCAAACAACT
>305
AGCTTTAGCCCATAGCAAGC
>306
ATGGGCATACTGTAACCATA
>307
AATAACCTGGATCAGCGAAA
>309
ATTAGCACATAGAACAACAG
>310
CGACAGGCCCATGGCTGATG
>312
ACAGCAGGTTCGAGATATGC
>313
GATGAGTTGTATCTGTTCTG
>314
CGACAGGCCTCATGGCTGAT
>315
ATCAGCATACGAACAGCTGC
>317
GTGCATCCCCGGGATCAGCG
>318
CGGCACAGAATGTTATGTTG
>319
GGGCAATACGTAACAAAAGT
>320
CCTACGTCTGCCTAAAGGGT
>324
GGGCAATACGTAACAAAGTC
>325
AGACCAATCACAGCCAACCA
>326
GACGCTACTGCATTAGTCTA
>327
ACAAACAGGGTCGCAGCAAT
>328
GAAAGTAGCTGTACGTACGG
>329
GGAAAGTACTGTGAGCGACG
>330
AAACCGTCTTCCTCCGTTCC
>331
CTTCGGTTAAATCCAAAGAG
>332
ACAAACAGGGTCGCCCAGCC
>333
GGCGTGTGAATCATTTACCT
>334
CGTCTTCGGGGCCGGTGGTC
>335
AAAGCCGGTGGATGCCGACG
>337
ATGGCGCAGGGAAGACGTCA
>338
ACGAGGAAGCGAGGTCTCCA
>339
GATGAGACAGGTCGTTGAGG
>340
CATGGTCAATATTAACAGTA
>343
GCCAATAATGGTTGTATGTT
>344
CCGACTGCCTATCATGTATT
>346
AACGTTGGACGATGGTACGC
>347
ACGACGTTATATGGTTCGTT
>348
CATAGTCACACAGTCTGGAC
>349
AGACGCAAATCACCATCACT
>351
ATTGAGCCTATTAGCGGCGA
>352
GCAATAATGGTTGTATGTTG
>354
AACGACCGTATCGAATCGTG
>355
ACTGGCGTGTACAGCCGCAG
>356
ACGAGCCAATTGCAGCCTTA
>358
GTCAACCATACCAGAGAGAA
>359
CGCAAAGCCATTGGATATCA
>361
ATTAACTGGCCGCATGGACC
>362
CATCTTGATAATCTAGTCTG
>363
GGCCTGACCACGACCATGAA
>364
GAGTCGATGCTGTCAACCAC
>365
GTACTCGTCAGAAAATCAAA
>366
CTGCACAATCGATGATCGGT
>367
GTCTCTGAAACCATTTCGTT
>368
CGTGAGGCCTGCGTTATGGG
>370
GTACGTTGCCAGGCTCACTC
>372
CAGTGGAGTATGATGAAAGC
>373
CAGAACGGAAAACGCCTGCG
>374
ATCACCATTATCGAATAACG
>375
CTGTGAGGAATGTGCAGCAA
>376
AAGGTACGTTGCCAGGCTGC
>377
GTCTCTGGGAGCCTGCTCGC
>378
CAGAGTTCGATGAATGGAAG
>379
AGGCCACGTATTGAAGCCTA
>381
GTCTCTGGGAGCTCGCTCGC
>382
CATGGATGATGATGAAAGCT
>383
AGAAACATACGAAGGCCGCC
>386
ATCCTTCCTTTATCACGCAG
>387
GAAACGCGCCACAGGAATGT
>388
ACACGCACAATAGTCAGGTT
>389
ACGTTACTCTGACCATCGTC
>391
GCGAACCGTCTTCTCGTTCT
>392
AGATACTCGTGATATCTGCT
>393
GAATGGTGAGGGATGAACAT
>394
AATAATGTTCTAATTACCCG
>395
CAGCTGCCAACGTACTCAAG
>397
GGTCGCATGGATGGTGGTTA
>398
ATACGACCCAACATAAATAC
>399
ACGGCGGTAGTATTCATGAC
>400
CAGCCTGCCAACGTACTCAA
>401
AATAACATCATGGTAACGCC
>403
AACGTACGGAGCAGCACAGC
>404
AACGCCCTGCCATCGACGAA
>406
CACATCATGGCGCATCAAGG
>407
AGACTGAGCCTTCACGACCA
>408
AGTCGGAGGTATGATCGGAA
>409
ATCTCATTTGGCAATACTGG
>410
AAACAATGCTAGGATTATGT
>411
CGTCATAGATGTTTACTCAA
>412
ATACGAATCATGAGACAGTG
>414
AAATAGTTGTATATGTAATA
>415
GCTCTTGGCCTGGTGGGCGC
>416
CAGCCGTTGCGAGTACTAAG
>417
ACGACGCGACTCGAATCAAT
>419
AATCCACTGTCACATAACGG
>420
TCGGGGCGGGCTATAGTGTT
>422
CTCATCTCTCTTTTGCTGCC
>423
GAATCAGGTTATAAGAGATA
>424
AACGTCTCTCTGTTCTACTT
>426
GAGCACCATTGGTAGCATTG
>427
CAGCAATAACTCAAGCAGGA
>428
CCGTCGGCATATGATAAGCT
>431
GAGCACATTGTAGCATGGTG
>433
AACGGCCAGGAAAGTGCAAC
>434
CAGCAAATAACTCAACAGGA
>435
CACTCCTTCCTGCCGTATTT
>437
ATATGCCTTTGTGGCCCGCA
>438
AAGTAGCGACAGCGTGGTTT
>439
AAAGTAAAATGACAGTAGAG
>440
ATGCTGGAGCTGTGCTGTGC
>442
CACTCCTTCCTGCACGTAAT
>443
GAGAAAGAAGATAGACAGCA
>444
AGATAATCACGATATCTTCT
>446
ACGTTTCTCTGCCGTCAGTA
>447
AGATGGAGTCGAAAATATGA
>448
CAGCATCAGTGACGACATTG
>449
CACGAAGTCATGGATGGAAT
>450
ATACTAGCCAGATGTACGCT
>451
ATCAAGGATTATCGATGTCC
>452
ATAGGTCTGTTGGAACACGA
>454
CGCATGGAATGAGACGCCTA
>456
CAATGAGCCAAGGCCACGAC
>457
AGACTCTGACTGGCCGTCTT
>459
AACCAAGATTAGGCATGAAC
>460
CAATCTTTCCCAAGCAACAA
>461
ACAGTGAGCCACGATGGTAG
>462
GAAGGTACGTGCAGGCCTGC
>464
GCCCAAGAAAAGCGGCATGG
>466
CAAGTTGGGGAGCCACATTG
>467
GGCTGCCTCTGACGTTTCGT
>468
CGTCCTTTCCCGTTACGCCA
>469
AAAGTTAGACCAACATGAAC
>472
CAACTAACCTGATCAGCGAA
>473
AAAGTTAGACAATCATGAAC
>474
GCTCTGACGTCTGGATGAGT
>476
AAAGGTAAAAACGTCTGGCT
>477
ATAAACCCATTCATGGCAGG
>478
GTTATAGTCTGTGACACGAC
>479
AACCGGACGGACATAAAATG
>480
CGTATTCTGAGCCACATAGA
>481
CATCACGAACGCAGAAGCTA
>482
AAGAAGTAACATATGTGCAG
>483
GCAAGGTGACGACCCTAAAG
>484
GGCTACTTGCCCCCCCCGGA
>485
ACGTACTAACTGGCGGAGCG
>486
GTTAAGAGCCCTCGATACGC
>487
GACGCCGTTCAAGAATGAAG
>488
AGCGTAAGGTGACTGTATCA
>489
AGTAGGGCGAAGCCCCATCG
>490
AAGTAAGTAACATATGTGCC
>491
AAGAGTAACATATGTGCACT
>495
GCTAAGGTGACGACCCTAAA
>496
AGACGGATGATTATGGCTGC
>497
CCTTCTCACTGACAATGGAA
>498
AGAAGGAGTGATGATGTATA
>499
AGTCGTTAAGGTGACTGTAT
>500
AGTGTGACCCATCATCCCAT
>501
ACTACGGGAGCTGCTGACGC
>502
AGTAAGGTAAGCATGATCTG
>504
AGCTCTGTTGAGTTATGGCC
>505
ATCTCGATTAATCCAAAGCA
>506
CATTCAGGAAGGTAATAAGA
>507
GACAACCATGAACAACATAA
>508
AGCGAGCCGAGAGACTTAAC
>509
GGTAAACCCTAACCCATAAC
>510
AGTAAGGTGAGCTCGGAATC
>511
AATAGTCACACATTGCGTGT
>512
CGCTCGGCCGATAACTCACA
>513
CCTCTTATGGACGCATGACA
>515
CTTCGGCTGCCGAGGGTCGC
>516
GGGGAATTGGAGAAAGAGAT
>517
GCACAACAGAACAACCTGAG
>519
AAGTATGATTCGATTTCGAC
>520
ACGCCTGAATGGACGTGTAC
>521
AAAGCTACCTAAGTACGTAG
>522
GGAAGTTTGTCCGCCATAAA
>523
CAGAAGATGATCGAGACGTA
>525
GTGGTTCTGATGGTGGCTAA
>527
GTATCGCCTGGAATAATGTC
>531
CAATCCCAATGCGGCTTCCC
>532
CATAGCTGTACATACTCAGG
>535
CAATCCCAATGGCGGCTCCA
>536
CGCTGCCATGGAAGTAATCC
>538
CTCTAACCTGCTATGGAGGC
>539
CATGGCCCGTTGGCCACTTT
>540
CTCTTAATAACTGATCAGGA
>541
GCCGTCTGGATTGAGCCTGT
>542
ATCCCGAAGGATAACATCAT
>543
GCTGCCTGCCATTCCTCGAT
>544
AGAACGGAAAAGCCCGTCCT
>545
ACTACGTGAGATGTCGCAGC
>546
CGCCTTCCATGGACGCAGGA
>547
CGCTTCCATGGACGCCAGAA
>549
CTGACATCACGACGACACCC
>551
GACGCTGACAACCCGTTCCT
>552
AATCACCAGAAACAATCATC
>553
GAGAACGAGAAGACGGTTAC
>554
CATTCCTGAGCTAATGGCTG
>555
ACGTCTCTGCACGTTCACTA
>556
GACTGGGATGGCAAGTCCGC
>557
CTGATCAGACGAAACCAACC
>558
AATGTCTGACTGATGAGCGT
>559
CACAAGCCCCCAATAGCAGG
>561
GACGGCATGAAGGCTGCTCT
>562
ATAAACGCCTGGAATGGCAT
>563
ACGCCTGCCATGGAAGTAAT
>564
ACTTGCGACCTTCGCCTCAA
>565
CGCAGAAAACATACCACATA
>566
CAGGAGAAACATAACGCAGC
>568
AAAGCAACAAAAGACAAATT
>569
ATGGTGCCTGCATACCAGAT
>570
AGTGGTTGAACAGCATCGGA
>572
GACTGTAGGATACCTCGCCT
>574
GGATGCCGGTTATCATCTCG
>575
CCATCTGATTCGACTGGTAC
>577
GCCTGGGATTATTTGGACTT
>579
CATTGTTCAGGGTTATTGAA
>580
AGTACGCGTTCTTGGCAATC
>581
ATTAGTAGCCGGTAATGTTA
>582
CAATCTGACTGTAGCATGGG
>583
AGGAAGCATCACACCAGCCC
>584
GCTGATTATTTGACTTTGGA
>585
GAACTAGTCACTCAGCCACT
>586
CCGAAGGCGAAAGCCATGGA
>587
CGTCGCTCCTCTCTGACCGA
>588
CATAGGTACTCGGTCGTCAG
>589
CGCAGCAATAACTCAACAGG
>590
GAGGCGCTGGCCTCCAACAA
>591
AGCAGCTTGTCAGAACAAGC
>592
AAGAGCACTCATCATGACAA
>593
GGTGCCTCGAGTAACTAGGT
>594
GAGGACTGCAATGACTAAAG
>595
CGGTGGTCTAGTGATCGATG
>596
ACTCCAGCCTCCGGCCACTG
>597
ATGGAGAGAGTGCTAATATG
>598
ACTCGTGCCAGCAGTAAGTA
>599
AAGAGCTACTCATCATGACA
>600
ATAACCCCGGGTCTATTGGA
>601
GTAGGATGCAATGACTAAAG
>602
ACTGGTTATATGAATGCGCT
>603
CGACTAACAATGGATTGAAT
>604
CTAAACCCGGGCGAAGCATC
>605
ATGGTGCGAAATTTACGCCC
>606
GTGGCGGAGACAATAATCTA
>609
GTCTACTTACGCTACAGCCC
>610
ACGTTAAGGCTAAGCCCTCG
>611
GTGCTGATGCAATGACTCTA
>612
CTCGGCAGCCAAGTCAACAA
>614
CGCCGGCATAGTACGCAGGT
>615
ATTCGCAAGCCATTATCAAT
>616
CATCCGCCCGCTAGTAGCGG
>617
CTGTCACATAAGGACGATGA
>618
CGTACAACATACATAGTGTG
>619
ATCTTGGCCTGCCTGCCATT
>620
GAGTCACATTTGTCATGGTA
>622
ATGGAGGACATGAAAGTAAA
>623
CCAGTATCATCGGATGCAGG
>624
ATCTGGCCTGCCTGCCATTC
>625
CCTAGGACATGGAGTCGCCG
>626
CTGTTACGAATAATCGAAGT
>627
AGACTTAAGCCGCTCACCTT
>628
AGAAGCGAGGTCGATCTACA
>630
GATGCCCAACTGCCCCCCGC
>631
GGACTCGCCAAAGGTTAAGT
>632
CTACGAACATGCTAGGTATG
>633
CAGAAAAAGGAATATGGGCG
>634
CAGTTATCATCGATGCAGCT
>635
CCAAAATAATCAGGGCAGTC
>636
AGAACGCTGAGCCTGATCGG
>637
GGACGTCACATTGATGAATG
>639
ATTTCGTTTCCGGGGCGGTG
>640
AGATGGATGAACGCATCATA
>641
AGAACGTCTGAGCCTCGATC
>643
CTGTTCACCATAACGGACGA
>644
ACCAACATAAATTCACTACT
>645
AACTGATCAGCGAAACACCG
>646
CGTTCGGGGCGTGGTCTATA
>648
AATAACCTGATCAGCGAAAC
>649
GACGCAGCTGTTCTCATGCG
>651
AACCTACAGAGAACGAAATG
>652
CGACGAAAAGAAATATGGAC
>653
AGTGTGAGTTCGTCATTCCT
>654
CAAATAATCAGGCAGTGAAG
>655
ATGGTATGATAAAGCCTGTT
>656
ATCGAGGCCTCTAAACCTCG
>657
AAAGTTTGGATGGCTACTGC
>658
GTACCGACGACAAATTAGGG
>659
ATGGTATGGATAAAGCCTGT
>660
GACGCAGAAGAAAGGCGTAC
>661
AACATATCACCATTATCGAA
>664
ACTGGCGCCATGGACCGACG
>665
CTAAACCTGCCTATGGAGGC
>668
AGAAAAGGAATATGGGCGAG
>670
AAGCCGGCCATGGTCAATAT
>671
ACTGAACCCAATCCGTACGT
>672
ATCTATGGTAACGCCTGCCA
>673
AGAGTGCCCATAACAAATGT
>674
CAATGCTCGAGGATTATGTA
>675
GCTGCCTGCATTCTAGAGAC
>676
CTCGAGAAGTGAATACAGCA
>678
AGAGTTGCCCATAACAAATG
>679
CAAACAAGGGCCAAAAAATT
>680
AAAAATGCACCAGTAGAAGT
>681
GCTGCCTGCATTCCTAGACT
>683
ACGAACGGCCCAAGCATACT
>684
GGTCGTATGGTTCTTGCTGC
>685
CGACATCAACGGATAACATC
>687
GCTGCCTGCATTCCAGACTG
>689
CAGCTGCAGACCCATAATGT
>691
CACGCGCCGAGTTGCCCTAC
>692
ACTTAGCATCACAGCACACA
>693
ATGTCCTACATCTCACGTTA
>694
AGCGAACCAAACAGGACAAA
>695
ACGTACGCAGCAAGACGTGA
>697
ACAACTTAGCCAAGACCATC
>698
ATGTCTAAGGTAAAACGTCG
>699
CAGCATCAACAGGCCACCAA
>700
AGAATGTGATGATGTCTGTG
>701
CATCCCGCCGCAACCCATAC
>702
ATGGTCCTACATCGTCATCG
>703
GGTCAATATGGATGGTAGGT
>704
ATGTCTAAGGTAAAACGTCG
>705
GACAGGTATATGCACAAATG
>706
AAATAGTGACTGGTCATAAC
>707
CAGCATCCAACAGGCCACCA
>708
AGACATGGCCCACCCAGAAG
>709
AAACGACCTTAGCTGAAGTA
>711
ATCTTGGATTAACGTCATAG
>712
AATCGCACCTCTCTCCCGAC
>713
GGTATAATCTGCATCAGGCT
>714
CAAATCCCGCCGCAACCCAT
>715
AGGCGGCAGGACTTGGCCCC
>716
AACTACTGACCCATGATCAA
>717
AATGTTTCGTAATACGCCCT
>718
CGGTGCCTATGGCTAAAGCG
>719
AAACATGATTCAACTCAAAC
>720
CAGAATATCCGAAAGTGAAC
>721
AGCCTCCAGCCAATCTGGAC
>723
ATCCCCGAATGGCGGCTCCA
>724
CGTGTAGCCGAACTGCCGAT
>725
ACGCCTCAAGTTCAAAATAA
>727
AGCTTATCATCAGACATGAA
>728
CTATGGAAGGAATGTTTCCG
>730
ACTTTACGCTAACATTTTAG
>732
GCTGTTGATGGCTAAGGTGA
>733
CTATGAAGGAATGGTTTCCC
>734
AGACAGGCCGTTGGATGGTG
>735
AACATAAAATTTCACATACC
>736
CGAGTATCCTTCCTTATCGC
>737
ACGATAACATGACTTAGCCT
>738
GGGCCGGTTATTGGCCTGCC
>739
ACTTAGACATTACATCACTC
>740
GAGACATTTTACTTTATGTC
>741
CTGGCGTTATTGGCCTCCTC
>743
AGATTTCCCTATCAATATAC
>744
CAATCTCATCTCTCTTTTGC
>745
CCTACAAGAAATATCCTTAC
>746
AGACTAAATCAATGGATGAT
>747
GAATCCCAGTGTCGCCAGAT
>748
AGATCTATCAATAACATGAA
>749
GCTCTAATCTCGGCATCTGG
>750
CTCTTAGCCATTAAGCAGCC
>751
ACGTACGTCGATGAATGAAA
>754
AACCCGAAAAGAAAGGTATC
>755
GACGGTATAATAACACCCAT
>756
ATTAGGGTCGCCATCAAAAG
>759
GTCATCCCGTTAATCACGGC
>760
AACGTCAACTATCAAATATA
>761
GAAGGTTACCTGTTGGCAGG
>762
GGAGTAGTTGAATGGTGATA
>764
GTCATCCCGTTTCACATCAA
>765
CTGTCTTTTCCTATGGCCAG
>766
GGAGTAGTTCGGAATGGTGA
>767
CGCTGCCGTGAGGCTGGCGT
>768
AGGTCGGCGAATACGGGCAG
>769
AGTACTACATTGACGAGCAG
>771
GGTATCAGGGTTAATCCGTT
>772
AATCCTCTGAAGCCCATGTT
>773
CTGTCTTTTCTATGGCAGGG
>774
GGTCTGATCCTCCTACACGC
>775
CCACCAAGCAAACAAATCAT
>777
CCAAGAAACCGGCATGGTCA
>778
ATGGCGACATCTACAGGTGG
>779
ATTAACGGTAAACATTCGAT
>780
AATAATCTGTTCGTAATCAG
>781
ATGGGATTATCATAAACCCC
>782
CAATGTCTACCTGATGAGCC
>783
GATAACTCTCGACAGAACCG
>784
AGTACGGCGGATTAAGATAC
>785
ACATTATTGGCGGCGACGGG
>787
GTAAGGTAGCTCGATCTCTA
>788
CACGCAGGAACGCTTTCACG
>789
AGCAGGAAAACATACGCAGC
>790
AAAGCCGCATGGTCATAAAC
>791
AGCTAGCCTTAGAGTACGTA
>793
CGCGTTGGCCAATCACAGGA
>794
AATAATGTTTCTAAATTACC
>797
AAAGCGCATGGTCATAAACG
>799
CTGTTCACCATAACGGACGA
>801
CGTAGTGAGATTGACGAACA
>802
ACTCTTCTGCCACGTAATTT
>803
GCGTTCGATATGTGCGTGTG
>804
ATCGGCGAGATGCCAAATGG
>806
AATGTGAGATGATGATATAG
>807
AAAGTTAGACCAAACATGAA
>808
CTCCTTGCTGTCAGATGGTC
>809
ACCGCCTCGGCGATAACTCA
>810
GGTACCAAACCCCGCCCGTC
>811
AGCAGCCTGCGCAAACTGAA
>812
AATAATGTTTCTAATTACCC
>813
ACAGTATGTATCGGTAGAGC
>814
AATACCAGCCCATCAATGCC
>816
CATACGAAAGACAGATCCGC
>818
AGAAAGGAAGTGATGGAATG
>819
AAATGGCTCCCACATGGACA
>820
AGAACCAACAGCCATGTATA
>821
AGGTCTGTTGGAACACGACA
>822
AGGTCTGTTGGAACACGAAC
>823
GCAGATGTTATCCCCATGGA
>824
ACTCCTACAGGTAGCGTTGA
>825
AGTACCACTTCAAATACTCC
>827
CAGAAACGAAAGACAGGTAT
>828
ATGGGCCCCACAGAAGAGAC
>829
AGTCTGAGGATTTGATTGGT
>830
ACTCTACAGTAGCGCTGACA
>831
GATTATTCTGATGATCGAAA
>832
GGAAGGTGTCATCCCTGACG
>833
ACGTCCACTCGGGAAGACGT
>834
GAGAACATACGAAGGCGCAA
>836
GGATCATCTGCATGGAAGCC
>838
GCCATGGACAAGTAAAGGGA
>839
AGTCTGAGTTGATTGGTATG
>840
CTTCGGCACCTCGTTTAAAG
>841
CTCGCACGGCTGGCGACAGG
>842
GAGGATGGCAGACAAGCTAG
>844
ACCGGAAGGTCGACCTTTGG
>846
GTAACGCTGATTGGCCATAA
>847
GGGTAGTCGAACCAAAGAAA
>848
AAAACGACAGAATCTCATCC
>849
GGTTGGACGCCCGGAATTGA
>850
GGTGGCCTGTGATGGCTAAG
>851
ATAGTAGCGTAATGTAAGCA
>852
ATAAAAGTCGAACATGGATT
>853
CTGGTCTTTCGTATCTGGGT
>855
ACGACGGTATAATCAAGACA
>858
AGTGCAGATCGACAAACAGG
>859
ACGTATGAGATGCATAAATA
>860
GACGTCTTAGGTGTCTGTAA
>862
AGCGGTCAGTAGACAACTCG
>863
CGTAATAGCGCTCATGTGAG
>864
GATCCAAATCGCCAACCTAC
>866
CACAGAGAAAAGCCACCCAG
>867
AGCGGTCAGTACGACAACTC
>868
GGATGGTCGCATGGATGGTG
>869
GATCCAAATCGCCAACCTAC
>870
CGACGGACCAAATTAGGGAT
>871
GGATGGTCGCTGGATGGTGG
>872
CTGGTTTAGATATGGATCAC
>873
GAGTGTCATCCCGATCGATG
>874
ATCTCTAGTCGCAGTAGGCG
>875
ATCGCGCATAGTAGCAGTAA
>876
ATCATAGGCAGTCGGGAGGT
>877
AGTACTCACTCGATCAAATT
>879
GCAGCCCTGCACAGTACTAC
>880
CAAACGCACCTTAGACGGTA
>881
ATAAATTCAGCCACTTAGCG
>882
GCCTGACCGAAGGGTCGCCA
>883
CTGGTTTAGATATGGAGTCA
>884
CGACGCCCGATGATGTATCT
>886
GTATTAGCCCACATAGAAAC
>887
AGAGTAGTACGAGCAGTAGA
>888
GGTTTATGAGTCTGTTGAAC
>889
GTAGCGCCCATATGGAGAAG
>890
CCATTGCCTAGGAACAAGAA
>891
AACGCGGCACAGAATGTTTA
>892
CACGTACCTCAGAATCCTTA
>893
AACGTCTAGGAATAGCAGCC
>894
AGCGTATCGAGGCTCTTAAC
>895
CTCGGGCGTGTATAGTGTGA
>896
CTAACGCTAGCCCAAATTAT
>897
CGTACGAGAGATGTGTACAT
>899
GCGCATTGACCCGACGCAAA
>900
AGGCTGCCGTTATGGTACGC
>901
AACGTCGGCCACGTACAGAG
>902
CGCGGCGAAGTGCATACAAC
>903
CAGTAACAGATACAACTCAT
>905
GGTATCGTTATGGCCGCCCT
>906
CTACGGACTGTTCGATTGGT
>907
CCTAATAAAATCCCTCAATC
>908
AAGTTAATGGATGAATGGGC
>909
ATAGGTCTGTGACACGAAGA
>911
CAGTAACAGATACAACTCAT
>913
CAGGTTAATCGTGCCCAAGA
>914
GGGCTGTTGGATGGCCTAAA
>915
ACTAAGTCTGAACTGGTTCC
>916
CTGGACTGTCGTGTATGAGT
>917
GGTACGTTAAGCCGCTCACC
>918
CATGAACCAACATAACATAT
>921
ATAATCTGAATCGTTCCGTA
>922
CGAGTGGACGACATACAGTA
>924
CTGTGAGGAAGTGCAGCCAT
>926
CAGCTGACCAACGTCACCTC
>927
GACGACCCAGGGCGACGGAC
>928
CATAGCCACCACAAACACTA
>929
CTAACGACGTGGTCAGTTCC
>930
CGACCTGAATGGACGTGGAG
>931
AATGCACCATCTCTCCCGAC
>932
GGGAATGATTGGACTGATGC
>933
ACGGAAAACATTCGATTGAA
>934
AATACTGATCAGGACACCGC
>935
AAGAGAACAATGTGCCATGC
>936
CAAGTAAGATTTAACGATAC
>938
AGTGGTGGCTGTGATGCTAA
>939
ATTGAGAACAAAGAGCTACT
>940
AATGGCCCACTCTCTCCCGA
>941
GGGAATGATTGGACTGGGAT
>942
ATTGAAGAATCAAAAGAGCT
>943
CGAAAAGACAGATCTCATCA
>945
CAATCCCAACTATCAGCAGC
>946
ACTCAAGAAAGTCATTGTAA
>948
CTAATTGTCGCGTACGCCCA
>950
ACGTAGTACTCGACGTCACA
>952
CCACGTCTTTATCAATAAAC
>953
CACTAAGTGAGGTGGATTAT
>954
AACGTCGTGATACGACGCAC
>955
ATCAAAAGCATGTAAACTCG
>956
AAACCAACATAACCCATTAT
>957
CGGAAACACAACGCGAGACA
>959
CCAACCCATACCAAGAGGAA
>960
CCTAACCTGATGAGGGCCGT
>961
AACGTCGTGGATTACGACGC
>962
AATCGAAGTGGACTGCTGGC
>963
CGTCGCTGAGGGCCCCATTC
>966
ATAACGCGTCATTACCGACG
>967
GCCCATACAAACAGGGTCGC
>968
GTAGGGTGGCCTGTCGTCGG
>969
AGTCCAACCAAATCCAGCAA
>970
CATCTGCCCATGGAACCCAA
>972
CTATGGTGGCTAATACGTTA
>973
CGCGAGTTGCATACAAACAG
>974
CACTGATGAGCGTCCAGTTT
>975
CAACCTGATGAGCCCGTCCT
>976
GCGCACCAGCAGAGCAGAAG
>977
GGCTAAGGTTCAGGACTAAA
>978
CCCGGCGACGGGAAGGACGT
>979
GCAGCCAGCAAGAAGCAGAA
>980
ATCTCATAGAATTCACGCGG
>981
ATAACTGGACGCATTGCCAC
>982
CTATGTGCTAAACGAACAAA
>983
ACTCGCACAGCAAGAGTACG
>984
CCTACAGGTAGCGTGTACTA
>985
ACAACCATGAACAAATAAAC
>986
CGCATGACTTCCCATCTGCT
>987
GGTTGGAACCCACGACCCAG
>988
ACGCCCAGCCATAGCAACCA
>990
CTCGCTGCCTAAAGGTCTAG
>991
CACGCTCTTTAAATGTCAAC
>992
ACCGCCCAGCCAATAGCAAC
>993
CAGTTCATACAAACAGTCGC
>996
ACTCGCACAGACCAATGAAC
>997
CTCGTCTGCCTAAAGGGTCT
>998
AGAAAAGCCGCCATGGTCAA
>999
CACTAATAGGTAAGTACATG
>1000
CGACTAAGGATCAGGAAGCT
>1001
CGTGGATGGATGTTGTATCT
>1002
AAACTGGACGCGGGATGGAG
>1003
ACTGTGAGCCGACGGGCCCA
>1004
CACTAATAGGTAATACTGAG
>1005
CAGTCGGAGGTAGACGAACG
>1006
AACGACGTTTGGTCAGTCAT
>1007
ACCATGAAATACAACACACA
>1009
CCATGGATTGGAATCCGCCG
>1011
AACGCCGAACCAATTCACGG
>1012
ATCGCACAAATGAGATGCTA
>1013
GTACTGCGTGTTACGCCGAG
>1015
ACGACGTCGACTTCAGGTGG
>1018
ATACGGCGTGAAGATGTTGA
>1020
CAGGATTGACACCCTCCCAT
>1021
AACCGGACGCGACCATAAAA
>1022
AAGAAAAGCCGCCATGGTCA
>1023
CAGATATGGAAGCAGAACGC
>1025
CACCATGGATATGACAGTGT
>1026
CCAATATCACGAAAAAGTCG
>1027
CCTCGCGAACAGCAGGTACG
>1028
AATCAGCCAGTCTACTGAGG
>1029
AACAACATAACATTATGGCG
>1030
CATCTGAGATGTCACATCAA
>1031
ACTCCCAAGGAAGCTGTCAG
>1032
GTCGCTAGAATCCGCCGCCA
>1033
CAGTCACTCGATTTAATTCG
>1034
AGCAGATATCACGATTCTTC
>1035
AGCCACAACACAGACGGAAA
>1036
AGAACGTCTGAAGCCTCAAC
>1038
GGTCGCGTACGAATCCGCCC
>1039
ATCGAAGCCGCCATAAATTT
>1040
CATTTGAGGTAAACTCTATG
>1041
AACTGGTGACTTAGCGCCAC
>1042
AAAAGAGCGTGGATACTTGA
>1043
GCTCAGCAGCCCAGCCTTGG
>1045
ACCGTACGGGATCGATTCGA
>1048
ACAATTAGCACATGGCCGCC
>1049
GGAAGAGCCCATGGGATGGA
>1050
ACGCCTCAAGTCAAATAATC
>1052
ATCTCGCCATCTCTTCTGAT
>1053
GAACGAAACATCTCATAGTA
>1054
GACGTCAGGAAGCACCTATG
>1056
ATCAACCACACAGAAGCCCA
>1057
AACGAATTTAGACATGGCCC
>1058
ACTGGAACACTGGTCATAAT
>1059
CTGGAGTACAGTAGTAACAC
>1060
ATAACTCACACTCATCTTTA
>1061
GAAGTCAGCAACGCTGTCGC
>1062
GTCTAAGGTAAAAGTCTGGC
>1063
ATCAACCACACCAGAAAGCC
>1064
CCACCATAACGGGACGATGG
>1065
ACTACGGAAGCATCTGGTTC
>1067
GTCTAAGGTAAAACGTCTGG
>1068
AAAGCGTGAGATCAAGGATG
>1069
CTACGCATAAATGTGACACC
>1070
AGTACTCAGCACTCAATCAT
>1073
CGACAAAATTTAAATTTACG
>1074
AGATGCCCCATCGCAGTCCC
>1075
GGCAGATATACCAGCCCATC
>1078
GCTCCATAACAACAAGTGAC
>1079
GGAAGCAAGCCCAGGGATGG
>1080
CAACTATCAATATACGTTGG
>1082
AACGCCCTCTTTGAATCCGG
>1083
GGAAATCCGCCCGTAGGGTA
>1084
GACGAGATGAGGGAAAATAA
>1085
ACGGTACTCAGCAATTAATT
>1088
CGTGGCGGATGATGGTCCTC
>1090
GTGCGGAAGATTGGTGTTCC
>1091
CGATAACAATCGACTGTAGG
>1092
GGCAAAATTTAAAATTTACG
>1095
GCAAGAAAAGCGGCATGGTC
>1096
GTCGGACCAATCAGCAACTA
>1097
AAACGCTCTGATCGGTCAGC
>1098
ATCTCATGAATAATCCCTGC
>1099
AACCGGACGTCGACCATAAT
>1100
GAAATAGTCGACGCCAAAGC
>1102
GTCCCGTTCACATGGCTCTG
>1103
CGTACATTGACGAGAAAGCT
>1104
CAACTCATCAAATATAACGT
>1105
AAGGGTCGGGCCATCCAAAA
>1107
ACTAACTGATTCGATCGATG
>1108
CCTACGACAATAGAGCCAAC
>1109
AACAGGCCACCAACACAGAC
>1110
AAGTAACGTCTACCCGTGGC
>1112
CGTTAAATCCAAACGCAGAA
>1113
ATAATGATTCATGATGGTAG
>1116
ATGTTGCCTGCATACAGATA
>1118
GTCTCACTTCTGTTACTCCC
>1119
AGTCGCCTACCCATCGATCG
>1123
CTATCAGTTATTTTGCCGTA
>1124
GGTTGGGCCTGTTGGATGCC
>1125
CGTCAACCCATACCAGAGAG
>1126
CAGTCAATGGGGAGATGGGC
>1127
AAACGCCAGAAGCCCTGAAT
>1128
GGTGGGCCTGGTTGATGCTA
>1129
CGACCCCGGGCTGAGGGCAC
>1130
GACGACTCTACAGCATCTGA
>1131
ATGGTCGAGCGCGGTAAACC
>1132
AGCGAACTGCGATGGCATAC
>1133
AATCCCGAGCCTATATGTCT
>1134
GTCAGATTGGTCGTCTATAC
>1135
GATCAGCGAAACAATCCGCC
>1137
GAGTCCCCAGCGATACGGGA
>1138
GCAGCACGATGATGTCAAGA
>1139
AGCGAACTGCGATGGGCATA
>1140
CGCGACGGGAAGGGACGTCA
>1141
AATAACCTGATCAGCGAAAC
>1142
GGAAAACATCCTTCATAGTT
>1143
CGCGTCGACTGGCTCTATGG
>1144
CAGTTTTTGACAGAATCGTT
>1145
GGCCGGCCTATTGGACTCAC
>1146
CGACTCTACCATTATCTTAT
>1147
ACCAACCATGAACAATAACA
>1148
CGACGTCGACTTGCAGCCTA
>1149
ATGTTTTGAGATGCAGCAAC
>1150
GCGTGACAGGAGACGTCAGA
>1151
GCGTACCAGACAACAATATC
>1152
CGCTTTTCACGTTCTGGTTG
>1153
ACCAAACCATGAACAAATAA
>1154
AATGTCACGCTGATATTTGA
>1155
AATCAAGGATGGATGGCTCG
>1157
AACCCGCCCTCCGGTGGCAT
>1158
GTCATCAACATCATACCCGC
>1159
CGCTGAATAAGGAAAGGTAA
>1160
AGGTGGTCTGATTAAACAGT
>1161
ATTCCTAGCAATCAATGAGA
>1162
ATAGGCTGAAGCCTGTAAGG
>1163
CAGCAATCTGAACACTCATC
>1164
ATTCGTTGATATGGTGCGTA
>1165
ATGGATTGTCATGATGGGAG
>1166
AAGCTGTCGCTACTCCCAGA
>1167
ATAGCTGAAGCTGTAAGGAC
>1169
GTGAAACTCTGCGTGAGCGA
>1171
AATAATCTACTTAATCAACT
>1172
CGAGAGATGTCGATCATCTG
>1173
GCTAGCCGAATAAACAATAC
>1174
ATGGATCGTCATGATGGAGC
>1175
GAGGAAAGAGCAAGTCCAAT
>1176
CACGTGATTGAGCTATTACG
>1178
ATTATTGGCCCGGCACGGGG
>1179
CTGGACGCGGGAGTGGAGGA
>1180
AACACGCAATACGATAGCGA
>1181
AATATCAAGTTGGGGAGCAC
>1182
GAGTAATCGACGATCGCGTC
>1183
CCACTCGCCGATCATCGTAA
>1184
GTATATGGCTGTTGGTTTTG
>1185
AACGACGCAATAGATACACG
>1186
ATGGTCTGAATGGCATGCAG
>1187
CATACCAAACAGGGTCGCCC
>1188
GGGACACATGTAGCATGTGC
>1189
CCTTTCCGCCCATCAACTAA
>1190
ACCATTAACCCACGACAACG
>1191
GATCAGCCCGAAACAATCCG
>1193
GCGCCCAGTTTGAATTACAT
>1194
GATTACCAGCATCAAAGTCA
>1195
GGAAGGACGTCATGTAGTCA
>1196
AACTCCTCAGTAACAGAATA
>1197
AACATACCATCATCACATAT
>1198
CGTACGCGCCAAGAGTACTC
>1199
AGGACTCTTGGAAGGTACGT
>1200
ATGAGAATATCATGGTACGC
>1201
ATGGTGGACGGATGGAACAT
>1202
GCCCACCAGTATTGGTTATC
>1203
CTGTACTGAGATAATGATGA
>1204
GCGTCATTGGCTAATATGTC
>1206
AGTGTCTGTAAACAGTCGCC
>1207
ACTCGCTTTCCCTGCTCTGT
>1209
GGACGTCTGATTCGATCCGT
>1210
GTACGCTGCCATGAAGTAAC
>1211
AACACGACCCAGAAAGCCTA
>1214
AATAATGTTATGGTTGGTTC
>1215
GGACGGTCTGATCGATCGTG
>1216
AACTGGTCTACCTTACGCGC
>1217
GCGCCCAGGTTTGAATATTA
>1218
ATCCTTAATCACTTCTTTTG
>1219
GGATCCCAAATCCCGCCGCA
>1220
CAACGTATCATTGATAGTTG
>1221
AGTAACGCAAACATAATGAT
>1222
AACGCCCCTCGCCATCGAAC
>1223
AACTTACGGTACATCGTCAA
>1224
CTAACCGAGCAACGTGGAAA
>1225
AAATGTCACAATGGACAATC
>1227
CTGCGAGATGAACGGAAAGG
>1228
AGACTCTGAAGGTACGTGCA
>1229
GAAGGTACCGTTGCAGGCCT
>1230
AGGTCAACGCTACCTGTAGG
>1231
GGCGATTGGCGACCCAGACG
>1232
AACTTGGTACTCGTCAGAAA
>1233
GGATTAACCGCCATCCAAGC
>1234
AAATGCTCACATGGACAATC
>1235
CAGAAGCGTTCTGAATGGAA
>1236
GAGAAATCAAAAGACTAACA
>1237
GGGTACGCATCGCCCCCAGT
>1238
GATAAGTTGCTGGATTGGTG
>1239
AACTCGCGACGACGGGAGTA
>1240
AGACTCTGAGGTACGTTGGC
>1242
ATAAACGGTCAACATTAATT
>1244
ATGACATGTTCGTTTCAGTT
>1245
ACCCCGGGGTAGCTGTCGCA
>1247
GCTACCGAATAAACAATACT
>1248
CGCACTCGGATGAAATGGCT
>1250
ATTAGGGTCGCCATCAAAAG
>1251
ATCCACCTGCAAACAACTGA
>1252
CCACATAGAAACCAACAGCC
>1253
AAAGAAGCATCATGATGTAC
>1254
AGTGTCAGCCATAAATGTGC
>1255
ACATAACCCATATGGCGGCG
>1256
AACGGACGTCGACCATAATA
>1257
CTCTGCCATCACTTCTGGAG
>1258
AGGTGATGTGCTCGACTAAC
>1259
CTCTGCCGCAGTAAGAACGC
>1260
CGAGTGTCGGCAGATCGGCG
>1261
ACGTTTGGGCCCAACTGTGG
>1262
AGTAACGCACTCGACATGTA
>1263
GGTTCTATGTGGACTAATAC
>1264
GTAACAGAATACAACATCAT
>1265
ATACGCACTCGACAAGTAAA
>1266
GGTCGCTTTGGAGTCTCTTC
>1268
GAGGTAAACCTCTATGACGC
>1269
GGTCGTCGGGTACGCAATCC
>1270
AAACGCATCGACACACCCAA
>1271
AGGTCGGCTATCCAAAGCCC
>1272
GTACTCGCTCAGAAATCTAA
>1273
AATACGTGGCCTATGGTTAC
>1274
ACTACTCGAAAACAGTCGCG
>1275
ACGACCAATCTGAAGCCAAG
>1276
GTCTACCAATGATATGACAG
>1277
CACTATTTGGTCGATGGTAG
>1278
GCTACAATGTAGGACGTAAG
>1279
GTACCAATAACGAAGCCCAC
>1280
ACAAATGGAGAATGCTGCTA
>1281
ACCTCCAATGAGAATAACAT
>1282
GACTGAGCTGAAAATCGTAG
>1283
GGCATTAGTAGCTAGGTAAG
>1285
CAATCTAACTCTTAGACGAA
>1286
CATCTGAATGGCAATGGAAG
>1287
AATTAACTCGACTCGATCCA
>1288
GGTTATCGTGCCAAGAAAAC
>1292
CGAGATTATGGCCAGCCCAA
>1293
GACGCTGCTGATCGATCAGG
>1294
ATTGGGAAGGCCATGGAAAC
>1296
CCGTCAACATACATTATACA
>1297
CAGGAACAAAGAACGCGCCA
>1298
GAGCGAATCGATGGCAGACG
>1299
AATAGAAGAATAAATCATGG
>1300
GGCTGACTGAATGTGCTACG
>1301
CATCAAAGCCAATCGATCAG
>1303
GCAGCAATCGTCATGTCGAT
>1304
CGAGATTATGCCAGCCCAAG
>1305
AAACCAACATAACATATGGC
>1306
GTTATAGATCATCAATACTA
>1307
CGATGCTGTCACACTATAGG
>1309
CACGCGCCGAGTTGCCCTAC
>1310
ACTGGCGCCGATGGGACCCG
>1311
AACAGAATACAACATCACAC
>1313
AAAGTCCACTGAACAAATCA
>1315
ATACGCAACAGGTCGCAGCC
>1316
CAGGAACAAAGAACGCGCAC
>1318
AAATACCGTTAACAAAAGTC
>1319
AGTTGGGACATTATGGTTGT
>1320
ACGCGATTCATATGTGGCGC
>1321
AGGTAGCGTTGACTGTATTT
>1322
CACAGTAGATGTCAATAGAC
>1323
GATAAGTTGCTTGGATTGGT
>1324
AAATGCACTGACAATCAGAG
>1325
GTTGGTCAGTTCTCAACATC
>1326
ATCTGCCTGACTGCATTCAC
>1327
GAACGGAACTGGAACACTGG
>1328
ACCTATTTAAACACTAAGCA
>1329
AATGGTTACAGTATGCCCCA
>1330
ACGCCCAGCCATAGCAACCA
>1331
AACAGAACAACTGATACGCC
>1332
AATTTACGCCTCGCAAACTC
>1334
ATCGTGACCATGACTCATCA
>1335
CGATTTCGACGAGTAACAAG
>1337
CTGGTAATGGTGGTTCCATG
>1338
ACCAATTGGACCAATCCAAA
>1339
CGTAATTTTATGCACGGTTT
>1341
TCGGGGCGTGGCTATAGTGT
>1342
CAACTGACTCGATCATGGAC
>1343
GTAGTTGAATGGTAATGTAA
>1344
GTCAAGCCACCTTAGCGTTA
>1346
GAAACCAATCCGCCGGCATA
>1348
ACTCCAAGAAGCTGTCAGAT
>1349
GCTGCCGAGGGTCGCCCAAG
>1350
GAGTTCGATAATGGTGATAT
>1351
AATTTGGTCGTCGTACGCCC
>1352
GAATCCCCTATCTAGAGGCC
>1354
CACACCAAAATACTGATAGG
>1355
CCCGTTCAATCAACGGCCTG
>1357
CGCCAGCAGTCCACTCGAAT
>1358
GTAGGGTCAGTGGTATCGTT
>1359
AAAATAGTGTATATTATCTA
>1360
ATGGCGACGGGGAAGACGTC
>1361
CTAAGTCTGGCCTTTGGCGT
>1362
CCCGTTTACACATTCAACGG
>1363
GTCAGTTCATCAACATCATA
>1364
AAATCAGCCCGCTCATGGAG
>1365
CTATGATGTTATCTTGGATG
>1366
GTAGTCAGTGGTATCGTATG
>1367
CACTGCCCAACAACTGAACG
>1368
CCATCTGCCCCGATGGAAGC
>1369
GAAGTAATAAAGATACTGAA
>1370
ATGGATATCATAAACGCCCC
>1371
CTCGGCGACCAAAGAGACGT
>1372
AGTTCGACGTAACGCTATCG
>1373
ACGACGTCTGATCGGCCCAT
>1375
AACATCATGGTAACGCCCTG
>1376
CGCAGCCAGCCCAGCTGCGC
>1377
GTCGGCGGGATCAACCTCGA
>1379
GAGTGAGTGAATGGTAATAA
>1380
CACTGCCAACACTGAAGACG
>1382
AAAGTAAAATGACAGTAGAG
>1383
GTCGTCGGGTACGTTCAATA
>1384
ACACTCTAGCCATACGCACA
>1385
ATGGCTGCCCGTCATTGGCA
>1386
CAAAAGAGCTTCAACAATAA
>1387
CGACCATCATGAATCGTACG
>1389
AGTAAGGTGATAACAGACAG
>1390
AGGTCACGCTACTGTAGGAA
>1391
ATGGCTGCCGTCATTGGCGA
>1392
GGAGAACATACGAAGGCCGC
>1394
CGACTCATCATGAATCGTAG
>1395
GCCCACCAACCCCAATGCAG
>1396
ACGTCTCGGGCGTGGTCTAT
>1397
ATGCTCCATATCTGGTGAGT
>1398
ACTCGGTTGGACATATCCCC
>1399
GTAGGTCGCCAATCACCCCT
>1400
ATATTTGGCTTTGTTGGTTC
>1402
AACGCTCAGTAGGGTTAGCC
>1404
GGAAACATCCTTCATAGTAT
>1405
CTTACGCTACCTACGCAGCA
>1406
AGCTGGAATATATAATAAAA
>1407
CCATCATGGAAGCGCTGAAT
>1408
GACCTCTGATTTGTCGTCGT
>1409
CGTTTGGTAGTTCTCAACAT
>1410
GTACGGGAAGGAACGTCAAT
>1411
CAGAATCTTATGGTGGGGCG
>1413
AGTAGTCTTTGATATCGTCT
>1414
CCATCATGGAAGCCGCTGAA
>1415
GTACGGGAAGGAACGTCAAT
>1416
CAGAATCTTTATGTGGGGGA
>1417
AGGAGAACATCACGAAGGCC
>1418
GTATCAGGTTACGTGCAAGA
>1419
CAGAATCAGATGACGCCACA
>1420
ATGGTCAATATAACAGTAGT
>1422
ACCAATCCGCCGCATAGTAG
>1423
ATACATCACTACGTCTTCAG
>1424
CTTTCGTATGCAGGCGGAGT
>1425
GTATCAGGTTATCGTGCAAG
>1426
CTGTTGATGCTGCTACAACA
>1427
CAGAAATCAGAATGACGCCA
>1428
GGACCGCTCTCGTGCTCGTC
>1430
GAAACATGATCAACTACCCT
>1431
CACACCCAGAGTGATAAGAG
>1432
GGACGCGACCATAATAATGG
>1433
GTGATATGGTCGTATGTCTG
>1435
GAAACATGATCAACTACCCA
>1437
ACGTACTGCTAGTCAGCACA
>1440
CTGTAGCGACTGCGATGGGC
>1441
CATTAACATCATTGGCGGCG
>1443
CGGAGCTTTATGGTCGTCTA
>1445
ACATCAAGGAAACATCATAG
>1446
CCTCCAATGGAAAGAATAAC
>1447
AGTAGTCGAACCACGAATGA
>1449
CATAACATATGGCGCGAGGG
>1451
CTGTCACCATAACGAGATGG
>1452
GGAGCTTTATGTCTCATACC
>1453
GGCGCGAGTCTCTTCGTCGA
>1454
CGGTGATCGTCTAAGTTAAG
>1456
GGATGGTTGGTTTATCGTTT
>1457
AGCGGCAGACTGCACAAGTC
>1458
CAGCAATCATCGGTATAAGT
>1459
ACCGGACGGACATAATAATG
>1460
CTGGCGGGTTATCCCGTACA
>1461
AGAGTGCATAACACATCTCA
>1464
AATCTCTTCTGATGGTCAGT
>1465
CAGCATCATCGGTATAAGTT
>1467
GGTCGCGCCCAGCCCTGGCG
>1468
ATAAGTTACCTCATGGAGAA
>1469
AATCGCCTCCCATGGACGCC
>1470
GGCGGAGAAACGTCTCAGTC
>1472
CTACGCAATCAACAGAAGAG
>1475
CCAATATGGAGAAGAGCCCC
>1476
AGGTCGGCATCAAAGGCAAT
>1477
CAGTGGATAATGTGACAGTG
>1478
GCGGAGAAGATCTCAGTAAG
>1479
AAGGGCCGGAAGCCCCATTC
>1480
GTAACAAAAGTCAGATATGC
>1481
ACTATCAAATCCATCGAAGA
>1484
ATACAAGACGACGCTTACGT
>1485
AGGGTCCGTGATGAGATTGT
>1487
GGGAAGGGACTCAATTAGTC
>1488
GTATTACCACATAGAACAAC
>1489
ATAGTTATCATCAAACTCAA
>1490
CAGGAGAAAGAGCAGTCCAA
>1491
ACGCTAAGGTGCTTGACTAT
>1492
AACGACGCTCAGACCATAAT
>1493
GTCGTGATGAGTTGTATCTG
>1495
CTCGCTATGGACTCTACTGT
>1496
ACTCCAATGAAGAAATAACA
>1497
GGATTTAACCGAAGGATGAT
>1498
ACGACGAGCAAGACTACAGA
>1499
AACATACCAGAAGAAGCACA
>1500
GGATTTAACCGAAGATGATC
>1501
GGAGGCTGGTGGCATTCTAC
>1502
CCCTCGCATACGAAAAACAG
>1503
GCCAAACCTGCCCAACCCGT
>1505
ACACTCACTTCAAGTGGCTG
>1507
ATCGGACTCAGATAGTAATC
>1508
GTGGATGCTGACAGTACGAG
>1509
GCATGAAGTAATCGCGTCGG
>1511
CACTCACTTAGTGGCTGGAA
>1512
CTGGCACATCAAGGATAACA
>1514
GTGCTATGCGCCGTATCGCT
>1516
AAACGACCTTAGCCTAAGTA
>1517
CACGTATTTCACGTTTCCTG
>1518
CAGGAAAGGCCGAGGTGTAC
>1519
CGTACGGCTGACCTGGATCG
>1520
CGATGGGCCATACTGTAACC
>1521
GCCACCTTTACATCAACAGC
>1522
ATACGTATAACCAGCTGCAG
>1523
AAACGACCTTAGCCTAGTAC
>1524
AAATAAGAGCCAATCACCAT
>1525
CAATCTGACCCAGACAAGGA
>1528
ACAACCAACCAGAGAGAAAA
>1529
AGACTCTGATCTTTCTATGC
>1530
CGCGTAGGGCTGAGCGCCTC
>1531
GTGGCATTCTACTCTTCCAA
>1533
GCAACTCCGATGGGCATACT
>1534
AAAGTTAGAACCAAACATGA
>1536
GCGAGGGCGAGCGCCTCGAC
>1537
ACGATCTGAAGCAAGAACAG
>1538
ACGTCGAACAAAGAATAGCC
>1539
CGCAGCCAGCCAGCTGGCGC
>1540
CGAGAAAAGTGAATATGGCG
>1541
CACCAGCCAAGAGACAGCAA
>1542
CAAGTCAAATAATCAGCCGT
>1543
AAAGAGCTACTAAATGGCAA
>1544
GCCAATCACAGACGCTCTGT
>1545
CCGTTAATAGCCGTTCAACG
>1546
CTGATGAACTAAGTCCACCT
>1547
AGATGTGTAAGTACGTCTGA
>1549
AGACGACCCAATCTGGAAGC
>1550
CGACCTAATGTTGTCGCGGA
>1551
GTTCAGTTAACTGACTCATG
>1552
ACACCAAGCCTGGTTACGCG
>1553
GGCAGCCAATAAACTCAACA
>1554
ATTAGTAGCGTAATGTAGCA
>1556
ACTTAGCGAGTAAGGTGACT
>1558
AGTGGGAGCCACATTGGTAG
>1560
CAGCGAAACCCAATCCGCCG
>1561
ATAACAACTATTAAAGCGCC
>1562
ATAGTAGCGTAATGTAGCAC
>1563
ACTTAGCGAGTAAGGTGACT
>1564
CGTCATTGGCTGTATATGTC
>1565
CAATAGCCAAGCCACGACGC
>1566
CTTTTGGAACGATAATTGTA
>1567
CTGCATGGAAGTAATCGTAC
>1568
CCTGTCAGTCACGATCGCAC
>1570
CATTAGCCTGTACCATACTC
>1571
GAATGGTGGACGGGATGAAC
>1573
CCAATCGGAAGGCTTTTATG
>1576
CCTCGAACATGCTAGTATTG
>1577
AAAGCGCTGATGATCGGACG
>1578
ATAATGGTGATATGGTATGT
>1580
ATAATGGTGATATGGTATGT
>1581
ATGGTAGTCAGGTTATCGTG
>1582
CGATAATGGTGGATATGTAT
>1583
CCTGAACATGCTAGTATATG
>1584
AAACACCGCGACTCACACAA
>1585
AAACGCAGAAGCCCTGGAAT
>1586
ATGGTCGTATGGTCTGCTGC
>1587
GGTACGCATCGCCCGCCCAG
>1588
CCATCAACATCATAGCCAGA
>1589
CACGCGAGAAGAAAAACACA
>1590
ACAACTCATCACGAACGCAG
>1592
GATGAGAAAGATGATAGCAG
>1593
CCTACCTTAAGCCCAGAACT
>1594
CAGCAATCATCGGTATAAGT
>1595
ATAATGGCCGTCGACGCGGT
>1596
CACGCGAAAGAAAACATATC
>1597
GGTAGTCGAACCGAGAAGAC
>1598
GTATAGATCGATCAAACTAA
>1599
AGTGAGTGTCCATTCTTACC
>1600
ATAACCGCCATCAGCTCGTG
>1601
GTGAGCCCTAAGCTACATTA
>1602
CGCCGCTCGTCAGGTCACTA
>1603
ACGCTACCTCAGATCATCTA
>1605
CTGGTCGCGCAGCCGTGGCA
>1606
AGTGAGTTGTCCATTCTTAC
>1607
AGGTAACGGTCGATACGGCA
>1608
GAATCACAGAAACACTCAAG
>1610
CTGGTCGCGCCAGCCGTGCA
>1611
GGAATAGTCAGGTAATTAAT
>1612
GAGTTTATGGCCTGCCCCGT
>1613
CTGTTGGAGTTTATTGGCCC
>1614
AGACACATGATGACTCCCAT
>1616
GAGCGATCTATGTTGTGTGG
>1617
ATCGGCATTCAGGATGGATA
>1618
AAACCGCCATCCAAGCTGTA
>1622
GGAATAGTCAGGTAATTAAT
>1623
ATACCTCTGGCCACGTCTCA
>1624
AGGTCAACGCTACTGTAGGA
>1625
GCAGCCAATCGATCGGTATA
>1627
CTATGGAAGCCCCAACGACG
>1629
AAGTACGTGGACATCGGCTG
>1630
AGCGGTAGTTCATAGCAACC
>1632
GGATGCCTGGGCTTCTGGTA
>1633
AGGATTATGGTATCAGGTAC
>1634
GTGGTGCCTATGCTGGCGTA
>1635
AGGTTAGGAACATTACGACT
>1636
CCTGCGTGAGCGAACTGCCG
>1637
GTCACCAAGTAGAAGTCAGA
>1640
GACTCAAAGATGATCGGCAT
>1641
AATGCTACCAATGGTGCCTC
>1644
CAGTGAGGCGAAACACAAGC
>1645
GATCTGATCATAACCCCTCT
>1646
CAGCGTCATAAGTACGTTAC
>1649
ATGGAAGCCAAGACGACAAA
>1650
ATCCGCACCATACCAGCAGA
>1651
ACTTAGACATTACATCACTC
>1652
CGTGCCTCCCTCGTCCTTGC
>1653
AGGAAGGTCGACAGATACAA
>1654
AACCGCCCCAGCCCAATAGC
>1655
AGAAGCGACAATACAGCCCT
>1657
GCCCCTTAGCATTGGAAGGA
>1659
CCTCTCCGACTGTAAACACT
>1660
CTAAAACGCTGAGCCTGTCG
>1661
ACTAATGCCCGATTTCGCGA
>1662
CTACATGACAAATGTGACAA
>1663
CATGATGGCCTACTGCAAAG
>1664
AGACGCACTGGATTCATTAC
>1665
AAAGAGATTCAGTACTAACG
>1666
ATCAATACCATGAAATATCA
>1669
AGATGGCCCACGACACGGAA
>1670
AGTCTGAGCAGTATAATAAA
>1671
CTTTCCCAGAATTGTTCCAA
>1672
ATAACGGACGATGGAGGACA
>1673
GAGGTCACATCTAACAAGTC
>1675
AGTACGCAATCCCAACTGTA
>1676
GTCTTACTATGTTATACATA
>1678
CGAGTCATGATCTGTACCTA
>1679
ACTGGTAGCCTTAAGCGCCC
>1680
CTGCTGGTGGCGCATGTCTG
>1681
CGAGAAGCCCTCATCTACAG
>1682
CTCGTGATATCTTGGCTGGG
>1683
AACGTGCGTCAAATAGTGAG
>1684
CCGGTGGCATCAAGGTGGAT
>1685
AAACGGCGTCAAAATACGTG
>1686
GGTTCATGGTTGGTCTAACT
>1687
AACGTTGGACGATGGTGACG
>1688
AGCATCACCCACCCAGCAGC
>1689
CTCTGTTGAGTTATGGCCTC
>1690
AAGCGCTCACTTAGCATCAC
>1691
CTGGTGGCAAGTGCCCGCCT
>1692
GTCATGATGGAATCGCCGAG
>1693
GCTGACCATTCCTCGAGCTA
>1694
AACGCCCTCTTAAGGAATTC
>1695
CGTACTCAAGAAATCTTACC
>1697
AACCGAAAGGAAAGAACATC
>1698
AATACGAACAATCTGTTCAC
>1699
CTCATATGGGCGCCTACTGC
>1700
CGTGAAAACTGCCTGAGCGA
>1701
AAATGTCAACAAGAGAATCT
>1704
CAGGAAACCGAAATCATCTC
>1705
ACAACGCACACCATGAATGC
>1706
GGAATGGTTCGCCGACTGGC
>1707
GAGATGCCAGCAACGGAAAC
>1709
AACGCGTCTGGAACACGGAT
>1711
CGCTGACCTAAGTCAGGAAA
>1712
ATGGCTGTTGGTTTCTATGT
>1713
AAACGATAAGCCAATCATCA
>1714
ATGGCGTGCACTTATGGCGG
>1715
AACAACTCTATTAAAGCGCC
>1717
GTTCTGAATGGAATGGGAAC
>1718
CGTTACGCAGTTTCCAAGCC
>1719
AGAACACTACGATCAGCTCT
>1720
CAGAGCCCACATCGATCAGT
>1721
AACAACTTGATTAAAGCGCC
>1722
ACAAGTTAAGGAACGGTTGT
>1723
CGTAAACGCAGAATTCCCTG
>1724
ATGCAGCCGGAGTGATATGG
>1726
CACGATTAACCCTGATACCA
>1727
CAATAGCCAAGGCCACGACC
>1728
ATCGCCACCGAACAAGTACA
>1729
AACAGAAACATGATGCGGGA
>1730
ACTTAGACATACATCACTCC
>1731
GAGGGCCCAAGCCAACTAAC
>1732
CGCCACCTGCGACTAAGAGA
>1733
ATGCGCACGAACAGTCAATA
>1734
GACGATCACAACGGAAACAT
>1735
GAGGCCCAAGCAATAAGCCC
>1736
AGTCTGAAACCATGATAAAC
>1737
CAATAGCCAAGGCCACGACG
>1738
ACGCTGGACTTTGAGGAATA
>1739
GGGAGCACATGTAGCATGTG
>1740
AGAACGTCGCATCGATTGTA
>1741
ACGCTTTTCGTTCTGGTTGG
>1742
CACTGAATGCATTGAGCGCG
>1743
GAAACATCCGCCGGCATAGT
>1744
GGTAAAGTTAGAACAACATG
>1745
GAACTGCATGATGTAGACCA
>1746
ACGCTCGCGTTGGTGGGCTG
>1747
GTTCGCGATTGGCGTGTACG
>1749
ACAGCATTCTGATGAGGAAC
>1750
GTACTATTGACGTCCCGTTT
>1751
ATCGTTATGCGCTCGTATGG
>1752
ATACCAGCCATCAATGGCCA
>1753
CAACGTCTGGGTTACGACGC
>1754
AATGTCAATGATGGATGGTA
>1755
CCAACAGAAACAACTGGACT
>1756
AGTCACACATCTGCGTGTAT
>1757
CGCAGCAACATGTGTGCATG
>1758
GTAAGTTAGCAACAACATGA
>1759
AGAAACTCTGACTACGAGTT
>1760
AGTAGCAGCATCATGTGACG
>1761
AGTGCAACCAGATCATGGAA
>1762
GGTAAGTTAGAACAACCATG
>1763
CTGGTGATTCGTCTAAGTTA
>1764
AGCGAGGTCGATCTACAAGT
>1765
GGCACAAGAATGGTTTAGTA
>1766
AGTAGAAACCACGATCAGGA
>1767
CAGAACAACTGATAGCCGCG
>1768
CTGGTGATTCGTTAAGTTAA
>1770
AGCGAGGTTCGATCTACAAG
>1771
CGTGATATGGTCGTATGTTG
>1772
ATCAACATCATAGCCAGAGA
>1773
GAAGAAACCACCATTCAGAC
>1774
AACTCGACTCATCCACACTA
>1775
AAAACGACAAGCCCGCAAGA
>1776
CGTATCTGACTGATGATCGC
>1777
ACATACATATCACATATCAA
>1779
AGTCAAGAATATGAACAAGT
>1780
GTATCTGGTGACGCAGCTAG
>1781
GAAGAAACCATCCATCACAG
>1782
AACTGCACCTCGAATGCAGT
>1783
AAACAATGCCATGCCTAGGA
>1784
ATAATCAACTTTTGATAACC
>1785
ATCAGCATCGCCACAGTATG
>1786
CGCAGTCGTATGGCGAGATG
>1788
CCCAAGTATCGGCCAACAAG
>1789
ACGTCAGTGTTCTGCGCGAC
>1790
CGTCGCTGCCTGTGAGCTGG
>1791
GATCACCGATCCAATCATTT
>1792
GTCCAGTTGCATTTAGTAAC
>1794
ATAAGGCAGCGTATTGAAGC
>1796
CCAAGTATCGGCCAACAAGC
>1797
CTAAATGCCCAACTGGAACA
>1798
ACAGGCACAACAACAGACGG
>1799
GTCAGTTGCATTTAGTAACT
>1800
ACCACGCACGCTAAGCCAAC
>1801
ACATGACTGGGCGAGGGGAA
>1804
AGGTAAGTGTCGCATAAAGT
>1805
AACATCTGTGCCGTCGTTGA
>1806
ATACTACTGCTGTTACGAAT
>1807
CGTTTCGGGGCCGTGGCATA
>1808
GCCTCCGTCATCATAGTTAC
>1809
AACGGTTGATGCGACGTACC
>1810
AAGACGCAATCACCATCACC
>1811
CAGGCGACATGGACATGCCC
>1812
AGAACGCAGGAAGTGCACCC
>1814
ACTCAATGAAATACATCATG
>1815
ACCACGGTACCCATCACCAA
>1817
ATAACAGCCAGTGTAACAGT
>1818
ACTCCAATGAAATAACATCA
>1819
ACGTCAATAGTCACACTCGT
>1820
AAGACGCTACTAAATGCAAC
>1821
ATCACCATTATCGAACTACG
>1822
GACGAGTAAAATGTTTGTGC
>1824
GATAACTCTCGACAGCAACC
>1825
GTTGCAGGCCTGCACTCTGC
>1826
ACGTCATAGTCACACTTCTG
>1827
CCGTCCAGAATTGTTCAAGT
>1828
AAACACATAACATTATGGCA
>1830
GCGCAAACTGCAACCGTCTC
>1831
ACTTGGCGACCTTTCGCTCA
>1832
AGCCTGCCAACGTACCTCCA
>1833
AGTAGTAGCCATTATCATCC
>1837
GGTCGCTAGCCCATGCTAAG
>1838
GATCGACCATGCATACAAGT
>1839
GAGGTACGTGCAGGCCTGCC
>1840
AAAGTAAAATGCTACAGTAG
>1841
AATCGATGAGATTGCAAATG
>1842
ACGTGCACTTCACTCACTAG
>1843
CAACCTGCCTATGGAGCTTG
>1844
GAGCTAAAGAATGGAACAAC
>1845
AAAAACGATAACCAACCATC
>1846
AATTTAGACATGGCGCCACC
>1847
AGACAATGGATGGTGTACTA
>1851
GTGCTCTGTCCTGCGCGGAG
>1852
CGGGAATGAACATAATGAAG
>1855
CTACTGACGCAGAAAGAAAC
>1856
GCATGATGGTGTATAACTAG
>1858
CAGAGATACGACAGCAAGAA
>1859
ACGTAGACCTCGATTGTCGT
>1860
GTAAGTTAGCACAACATGAA
>1861
GACAAGTAAGGACGGTTGTC
>1863
ATGGAAGCCCAACATGGGAT
>1864
CATGGAACTTAATCCACTGT
>1865
CATAAGCAAACACGAGCCAA
>1867
GACGGCATTACTGTACATAT
>1868
CAGAGATACGACAGCAATAA
>1869
AGAACGGAAAGCCCGTCTGC
>1870
CAGCAGATATCACGAGTTCT
>1871
AATCCCGTCTGATCGTGAAT
>1872
CATGCCACAGTATGTATCGG
>1874
GATGCCGTTATCATCTCGCT
>1875
AAATAGTGTTATGATGTAAT
>1877
AATCCTGACGGTTTATTCTG
>1878
AGAACGGAAAGCCCGTCTGC
>1879
GATGCCGTTATCATCTCGCT
>1880
ACTCCTCTGAAGCCCAGAAA
>1881
GATTGAAATGGCTCACATGA
>1883
CTCCATGATGAGACAGGCCG
>1884
CGGGCGGTGGCTATTAGTGT
>1885
GTCTCATCATGGAAAGCCGC
>1886
AGAGTCTGATCTTGTCTTGG
>1887
CAACCAGGAACGGGAAAAGC
>1888
AAAACCTCTTATGACGCTGA
>1889
ATAGTTTCTGACTGTGACTA
>1890
AGAAATTCGACCCTTCCCCA
>1891
AGTATTATGGTCATGTTGGT
>1892
GCGGCGACGCCCTCAACAAG
>1893
GAAGAAGATCATCGAAGCGA
>1894
CAACGCTGGTTACGGAGCGC
>1895
CGCGCTAAATAGTTGGTATA
>1896
GACAATCAAGATAACATCAT
>1897
TCGGGGCGTGGCTATAGTGT
>1898
GCTCATCAGGGTTAGGAACA
>1899
GGTCGGCAAGTCCCCCAGCC
>1900
GACGAATCAGGAATGACCGA
>1901
CAACGTCTGGTTACGAAGCG
>1902
ACTCTAGACGAATCACACGG
>1904
GTACGTCAACTGGAGATGAC
>1905
GGTCGGCGACTGCCTCCCAA
>1906
ACTCCAATGAAAGAATAAAT
>1907
GACATTCAAGGATGATGTGC
>1908
GTCGTCGTCGCAATCGCCCC
>1909
CCTCGCATCGACGAAAGACA
>1910
AAATAACTGAACAAATGGCT
>1911
ATAACATCATGGTAACGCCT
>1912
ACTCCAATGAGAAATAAATC
>1914
GAATGAGCACGCCATACGCT
>1915
GAACGTCTGACAGACAGAAC
>1916
ATATCTTTGGCCACGGCTCA
>1917
CTGCCATCTCAAAACATTTG
>1918
AGATATGGTATAGGTATGTG
>1919
CGTCGTAGATGACTTACTCG
>1920
AAGACCAAGCCGAACAAACA
>1921
GTATCAGGGTTAATCGGTGC
>1922
GGCGTATCAACTCACACTCT
>1923
ATATGACCCCATGCGCTTTG
>1924
AGATATGATGATCACTTGTT
>1925
ACGACTAAATCAAGGAATGA
>1926
CACACTCATCTTATCACGAA
>1928
AACGGCGCCATGGTCGACCG
>1929
CTCAGCCACCAGCACCGCAA
>1930
GTGGTTGGATATTTCATGGT
>1931
CGAACATGATAACTACCCAC
>1932
ATCCCCATGGGCTCCTAAGC
>1933
CATTATGGGCGACGGGGAAG
>1934
CAGGCAAAATAGGGTCGGCA
>1936
GCATTAGTAGCAGTAAGTAG
>1937
CATGGCCCGTGCCACTTATG
>1938
ACTTCCGTTTCAACTCGACG
>1939
GCAAGTTCCCATACAAACAG
>1940
AGGGGCTCGGCCCCCTTACT
>1941
CATTTAAAGCAGATGGATGA
>1942
CAACGGAAACCTAAGACATC
>1943
GGATATCATAAACCCCTCTA
>1944
CACTCGGGATGAAATGGCTC
>1945
CAAACATTTGGACTCCGCCT
>1946
GACCAGATCAAGATACATCA
>1947
CGTCAGTGTTCCTGCGCGAC
>1948
ACTGGTTTAGATCGATCGGA
>1949
AGTCGGCGCGACGGGAAGAC
>1950
CCGCCATAAAGTGCCCACCG
>1951
AGCCCAACACAGACGGAAAA
>1954
CGGCCACCATACCAGCAGAG
>1956
ACTGGACCACGTCGATGACG
>1957
CTGATAATTGTGCTTAGTTG
>1958
CCGCCATAAAGTGCCCACCG
>1960
GTATAGATCATCAATACTCG
>1961
GTAACAGATAACGAAAGACT
>1962
AGACGCGGATGCGTTATCTC
>1963
CACGAATGGAAGAAAGACGC
>1964
CTCAATTGAGTAAACCTCTA
>1967
AACTATCAACGGCCTGTCCT
>1968
AGTAGACCAAACCATGAACA
>1969
AATCTGTCACGGGAAGTGCC
>1970
GATCGATCGAAATAATTCAT
>1971
CATAAGATGATTATCATCGA
>1972
ACGTCAGATGAATAAACCTA
>1973
AATCTGTCACGGAAGTGCCA
>1974
AAATAGTTGGTTATAATTAA
>1975
TGGAGCCCTCAGCAATCGAC
>1976
GAACACTGGTCATTAATCAT
>1977
ACGAAGATGATCGATTAGAC
>1979
CATAATGGACGGCGGGACGG
>1981
AGCCTCGGTACGGTCAGCCA
>1982
CTAACTTTCTGACCCGCCTA
>1983
ATACGTGAGTATCATATAGT
>1984
GCAGGTACGTACTGGTAAGT
>1986
AACGACTGACGTCTACTGAC
>1987
AAGGTACTGTTAGATATGAT
>1988
ATACTCGAAGCAGTCGCAGC
>1989
CTAATGGAGCTCCCCGATCA
>1990
GCTGAGCCTAAGGTCTAGGA
>1991
ACCAGTGAAAATATCAACAC
>1992
CAGTTCCGTTCAGGGTTGGT
>1993
GCTGGGAGCCGTGCTGGGTG
>1994
CACGCAGGACCTTTCACGTC
>1996
CTCAGGAACAAAGGAACGCC
>1997
AGAACGGAAACATCCTTCAT
>2000
AGCAGGAAAACATACGAGCG
>2002
GCTCACAATGGACAATCTGC
>2003
CTCAGGAACAAAGAACGCCG
>2005
AATAACCACCCATCATGGCG
>2006
CAGAAGAAGATCGGACAGAC
>2007
GTACGGGGAAGGGAACTCAA
>2009
AATTACCTCACCTCAGTGAT
>2010
GAAAATCAAATCATCTTCGG
>2011
ACATCATAGGCAGTCGGGAG
>2012
ATAAGGGTCAACGCTACCTG
>2013
ATCCCGTTTTCACCCATTCA
>2014
GGAAAATCAAATCATCTTAC
>2015
CAACTATCAAATATACGTGA
>2016
GGCGTACGGGAAGGGACGTC
>2017
AGCGTAGTAGACAACCTGAA
>2018
CCGGCCGACCGGGGAAGGGA
>2019
GGTGGCTAATACGTTAACAA
>2020
GGAAACTCAAATATCGTTAA
>2021
GGTAACCGCGATTCGAAGGC
>2023
CATAGGACTCGGTACGGGTC
>2024
GGTAAATACCTGACAGCCGT
>2025
GCGTACGGGAAGGGAACGTC
>2026
AGCGTAAGTTAGACAACCAT
>2028
CCAACGCATGGGATGGAGAA
>2029
CGTCATTGGCAAGAAAGCCT
>2032
AATAACACCCATCATGGCGA
>2033
CATCAAGGCCTCTAATGGTT
>2034
AGCAGCATCAGTGACGACAT
>2035
AGAAATGACCCAGACAGCAA
>2036
AATACCTCTGAACAAATGCT
>2037
CAATCTTTTATCACGAAGTC
>2039
CGCGGCACCAAGAATGGTTT
>2040
ACAGTCTGATCGCCCGATCG
>2041
GTATCTGGTTGGACGCCCGG
>2042
GCCCATCCCGAACGAAAAAC
>2043
CGTCACCCAGATATGAGCCA
>2044
CGCGAGGGTCGGCAGATGGC
>2045
GATAAGCCTCATAGGTTTAG
>2046
AGTCGCGATCACTACAAGCC
>2047
AGACGAGAACGATCGGGATA
>2048
AATTGTCGATCGTACGCATC
>2049
GAGGTAAGCTGATGTAATGC
>2050
GATGAACGGAGCGTCAAACC
>2051
AAAGCGAGATAGGACGTCGT
>2052
GTCTCTGACATTCGAACAAC
>2053
CGCCCTGAGCATCGACGAAC
>2054
AATTGTCGTCGTACGCATCG
>2055
CGACCCAATCCGCGCATAGT
>2056
GGCGTCGAGCCGCCGGTTAA
>2057
AAATAGGGTCGCCATCAAAG
>2058
AATCAAGATGGATGGCTCGT
>2059
ATAGCACATAGAACAACGCA
>2060
GTGCCGAAGTATGGTACAGC
>2061
AAAGTTTGGATGCTACTGCT
>2062
GTCTTGACATTCGAACAGAC
>2063
ACGCAGAATCAGGCGGTAGT
>2066
GTGCATTGGCGGCCGTATGG
>2069
GAACGGAAACATCTTCATAG
>2073
AAACAATCCGCCGCATAGTA
>2074
GAACGGAAACATCCTTCATA
>2076
GAGCATTTACCCAGCCAGCA
>2077
AAGCCATATCAGAAGCCCTC
>2079
TGCACTTATGGCGGGCACCT
>2080
ACGTACGGCAGGAACGCATT
>2081
AGTACGAATCGACGACAGGC
>2082
CACGGGTAGTTCCCATCAAC
>2088
GCTGTTGATGCTAAGGTGAG
>2089
CTTTATCACGAAGTCATGAT
>2090
CCTGGTACGGATATGACCAA
>2091
CATCTGAAATATCAACACCA
>2092
GAGGTCTATCTAACAAGTCG
>2094
GAAACACCCAATCTTACAAC
>2095
ACGCGAACCAAACAGGGAAC
>2097
ATCACCCAAAGAGTAATCAC
>2098
CATTGGTTGAGATCATTTTC
>2099
CTGGTCACGGATATGACAAT
>2100
GAGTGATTATGTTGTGCCTA
>2105
GGAAACACCCAATCTTACAA
>2106
AGCGAACCAAACAGGCAAAA
>2107
GGTGGTCTATATGTGTATAA
>2108
ACAATGCCAGGATTATGGTA
>2109
CCATTATCGAACTAACCGCC
>2110
GGCTGAGGGTCAGGTGGTAT
>2112
GGGAAGACTCAATTATCACA
>2113
GCAAGCCGCTCACCTTTAGC
>2114
CGTCGGAAGATGATCTTGTC
>2115
GTGCCAGGGTCCCAAGGCAA
>2116
GAATCACCAACGGAAACAAT
>2118
ACTGAGATATGATGGAATGA
>2119
GGTGGACTCATCCCCAAACT
>2120
CCGGAAGATGATCTGTCCTT
>2125
GGTGGATCATCCCCAACTGC
>2126
ACGACCCGGCATTCGATCGA
>2130
GACTGAACATGGTCATAATC
>2132
AACTCCTCAGTTAACAGATA
>2133
ACACGGCATTCGATCGAAGA
>2136
GAGGCTACTTAACCTGCTAG
>2137
GTTCATGGTAGAGTCTCTGG
>2138
ACTAACGCAGCAGTTTCGGT
>2140
ATGAACTCAATCATCTGTCA
>2142
AAGTACGGATGATCGTTCAG
>2143
CAGCGAAACCCAATCCGCCG
>2147
CGGAAACTGCCTGTGGCTGG
>2148
ACAGCCATAACCAACACATA
>2152
AAGAGACATACGAGACAGCT
>2154
CGAAACTGCCTGTGCTGGAA
>2155
GAGGCTTTATGGTCGTTCTA
>2156
AGAATAACGAAGACAGGTAT
>2157
GTCACCATAACGGACGATGG
>2158
AAGGTAACGACAATACGAGC
>2159
CAACAGGAAGCAGGAAAGCC
>2160
CTGTGCCCGCGTTCGGTTCC
>2162
AACTAGTGAACCAATCGATA
>2163
GACTCTACTGTAACATTTTT
>2164
AAGACGTTCAAGTTCAGACC
>2167
AATCGAAATCATCTTCGGTT
>2168
AAGGTAACGGAACAATCAGC
>2169
GAATATGGGCGAGAAATAAA
>2171
CATGAACCAACATAACATTT
>2172
GAGCACCAACATCGGGAATG
>2173
AACTGAATATAATGTACACA
>2174
AAAGTTGCACCGCATGGAAA
>2175
ATCAGAACCCCTTCTGGTGA
>2176
AGAGTCTGATTCGTCGTCAC
>2177
AAGTACCATCACGTACGTCT
>2179
ATCGCCACAAGCCCCAATAG
>2181
ATGGTTGAATCGGAACGATG
>2182
AGTCTCAAGAAGTGATAACA
>2184
GTCTGTAAACATCGCCGAAG
>2185
GTTTCAGGGTTATTGGAATG
>2187
GAACTAACGCCCCTGCATAC
>2189
ATCTAACTCTAGACGAACAC
>2191
CCACGCATAAACCGGGAAGT
>2192
AACGAGCATCATCTTGATAA
>2193
GCCACAAGAATGGTTTATGT
>2194
ATTAAAGCGCCCGTGGATGG
>2195
ACGTACTGACGTGGAACGCA
>2196
CAAGATGCTGGAGCCCTCCA
>2197
ATTGAGCCTATTAATGGCGG
>2198
ATACCGATATGGCTGGCGAC
>2200
ATGATCAACTTACAGTAAAC
>2202
CATGATGAGACAGGCCGTTG
>2203
GCATACTTGGGTAACAATTC
>2204
CACGCTACGAGTAGTGAGTG
>2205
ACGAGCATCTCTTGATAACC
>2206
CTAGACATGAATGACAGATC
>2209
CTGATTATTTGATTTGAGCG
>2211
CTGATGAAGTCGAAAATTCT
>2212
AGCATCATCTTGATAACGCT
>2213
CTAGAAGCATGAAGAACAGT
>2214
CTGCAATCACAGAGCTCTGG
>2215
CACAGTATGTATCGGTAGAG
>2216
CAGGAGAAAGACAGTCCAAT
>2217
ATACGGAAGGCCGACATAAC
>2218
GTATCTGACCAATAGCATAA
>2219
ATCGAGGTTATCGTGCCAAG
>2221
GGGAAGCTGAGCAAGATGGA
>2222
AACTGTGACGACAATCTGAA
>2223
AATCCTTACCAAAGTCAGCG
>2224
AACTGGTTACTCGTCAGAAA
>2225
GGTAACGCTGAGCAATGATG
>2226
AGCGTACCATAACGAAGCCC
>2227
CGTGGACCAATGGAACTCAA
>2228
AGTAATCAGCCGTGACATCA
>2229
CAGGAATGCAGCAGCCAAGA
>2230
GTGGTAGAATCTTCATTGGA
>2231
AACGTAAACGTCAAGCCCAT
>2232
ACACCAGGCAAGCCCACAGT
>2233
ATATGCCCGCACGGGGAAGG
>2234
GAATGACAGGCCATAGCTGT
>2236
GTCGGTACGCATCGCCCCGC
>2238
GCGAGCCGAGACGACCTTAC
>2240
GTCGGAACCGAAGAAGACTC
>2243
GCGAGCGAGACGACCTTAGA
>2244
AACAGCAGTGTAAAGTCGGG
>2245
CGAAACCTGCCTGTGGCGGA
>2246
GTGGACTGAAAATCAGGCTG
>2248
GGTCGCAGCCCAACGTGAGA
>2249
GTCAGTGATGGATACAATAG
>2250
ATCAGAAAGATATGACGAGA
>2252
AACGATCTGTCAAAACTGAC
>2253
AACAGCACAACACAGACGGA
>2255
GGTGGACGAAAATCAGGCTG
>2257
GCCTAAGCCTACCATTATAT
>2258
CTGTTGATGCCTAAGGTTGG
>2260
CCAGGCAAGCTCTTCGATGG
>2261
ACGTAGGCTACCATCGCATA
>2262
CGTTCGGTCAGTTGGGTAAT
>2263
AAGTTGCCCATCCCAATATA
>2264
AAACAAACTAGGACGCCCTC
>2265
AAGAAGCAGCGAGAACTGCA
>2266
AACATTTATTGCGGCGACGG
>2267
ACAATAATCTCATTAATACT
>2268
AGCTGCCGCAAGGATAGGTC
>2269
CTGTGAGTTATGGCTGCCTC
>2270
CACTATGAATCCGTAGGGCT
>2271
ATAATCACCCATCACTTAGT
>2273
CGACAGAAACGGACCTAACG
>2274
CACCTTTAGCCATCCAACAG
>2275
GGGCGTGGTATTAGTGTATA
>2276
AAACAAACTAGGAACGCCTC
>2277
GATGGAGCCTTTCCCGCACT
>2278
CACTGCCAACAACTGAACGG
>2279
CCCTACGCTTTAACCATTCA
>2280
GTGACACGACAGAACTGCTT
>2281
ATAATCACCCATCACTTAGT
>2282
CACTGCCAACAACTGAAGGA
>2283
GTGGTTTATGTGGCAAACGT
>2284
GCCCAGCCGATAACGGAGTA
>2285
CACTTCGATGAAAATGGTAC
>2286
CTCTAAACCATTTCTCGGGC
>2288
GTGGTTTATGGGTAACGAAC
>2289
AGCGGCATGGTCAATATAAC
>2291
GTATGCAACTGCCCCGCGGA
>2294
AACGTCGGCTAACGACGTTG
>2295
GACGTACCGAAGCTACTAAT
>2296
AGCGAACTGCGATGGGCATA
>2297
AGCCATCACGACAGCAAACA
>2298
GTATGCAACTGCCCCGCGGA
>2300
CAGGCCACCAACCAACAGAA
>2301
CGTACGCATCGCCCAGTAAA
>2302
ACGCGTCTACATTCGACCGA
>2303
GGAAACACTGGTCATAATCA
>2306
AAACCATGGAACCCAACATA
>2307
CGTACGCATCGCCCAGTTAA
>2309
GGACGCGGGATGGAGGAGTA
>2310
GTGGTCTATATGTGTATAAT
>2312
AAAGTCAGCCACTTAGCGTA
>2313
CGATCGCAATGACGCAAACC
>2314
GGTATAAGTCACGCACTTAG
>2315
GTATGGCCTGCCGTCATTGC
>2318
ATATTATCTTGTCAGTAGCG
>2320
CACCATTATCGAATACGCCC
>2321
CAACTAACGAATCTGTCAAA
>2322
CGTACTTTAGCATCATATAC
>2323
GTATGGCTGCCGTCATTGCG
>2325
GACCGTACCGAGGCCTAACC
>2329
CGTACTTCAAGAAATCCTTA
>2332
CGTACTCAAGAAATCCTTAC
>2333
CGACAAATTAGGGGTCAACG
>2334
ATGGTGTTATATACGTTCAA
>2335
ACATAGGCCACGTATTAGCC
>2336
GGAACGCGAGCCAGGATCGA
>2338
AGTGCGTTCGCAAAACACCG
>2339
ACGATTATGATGGCAGCCCC
>2340
GCGCAAGCCCATGGCCCCAT
>2342
CAATGCCCATGGATTATGGT
>2343
GATGAGGAAGAAGTGCTAAT
>2344
ATCGCGTTCCACACCGCAGG
>2345
CGCTGAATTGGTTCGCGACT
>2346
GAAGCAGCATGGATGAGAAG
>2347
ACGGACGAACATGGTCATAT
>2348
AAATAGTTGGTTCATATGTA
>2349
GCGCAGCCATGCCCCATCGG
>2351
AAATCGAAGTTGGACTGCGG
>2355
AGCCTCTAGTTGTGCTGAAG
>2358
GATAACGTACATAATACTGA
>2360
GCGTCACCCGGTTAAACCCG
>2361
AAGTCCAATGGGGAGATGGG
>2362
AGTTAAGTGATTGCTGAGGT
>2363
CTACTGCCGACTAAAGAGTC
>2366
GACGCCGATTGAGAATCAAA
>2367
ACGTAGGCGACCTATTCGTC
>2368
GATCGCGAGTGGTCGGCCAG
>2370
CTGTTGAGTTTATGCTGCCG
>2371
CACCAAGTCAACAAATCAAG
>2372
AAATCGAAGTGGACTGCTGG
>2374
CGTGGATGCTGACGTACCGA
>2375
CATCTAAGCCTCTGGAAGAG
>2376
ACAACTCATCACGAACGCAG
>2377
AGAGCCCATTCGCCTGGTCT
>2378
GATATTTGATTGAGCCGATC
>2379
ACGTCGGCATGGTCCCATGA
>2383
CTCTCCATTCCGACTAATCG
>2384
AACGAACTCCGACCGGCATA
>2385
ACGACCACATCAATCAATGG
>2386
AGTAGTGTATCAGCTAGTCT
>2387
GATATTTGATTGAGCGCAGC
>2388
AATATCAGCCACAACAGAAA
>2389
AATCACGAGAACCCGATGAC
>2392
ACACGCGATATGAAGTCCCC
>2394
CGCCAGCCGTAACGAGGTGA
>2397
ACACGCATATAAGCCCCCTC
>2398
GAGAAGAGAAGACGGTTACG
>2400
AAGGACGTCATCAGTCACAT
>2401
ATTTGGACTTTGAGCGATCG
>2402
GAGAAGAGAAGACGGTTACG
>2403
GTTGGTTCTATGTGGCTAAT
>2406
ACGACTTACATCACATCACT
>2408
AACGGAAACCATAAGAACAT
>2409
ACGCCATATAATGGTTTCCG
>2410
CAATTAAATCCCTAACATTG
>2411
ATCGGCAATAGCACTAAGCT
>2412
CGCATGATGGTGGTTATATA
>2414
GTAATCCAAACGCAGAAGCC
>2415
CGATGATGGTGGTTATATAC
>2416
GTCTTTGGTATGGTTAGGTG
>2417
CGCCTCTAAACCTGCCTATG
>2418
AATCTCTATACTGATCAGAA
>2419
GTGCCAAGAAAACGGCATGG
>2420
ACACAGAAGAAGAAAGCCAC
>2421
GCACCTGTAGGAAGTGCGCA
>2422
ACGTCTCAAGAAGTGATAAC
>2423
GTATTAGCCACATAGAACAA
>2424
CGTCGTACTGATGATGTACA
>2425
GTGCCAAGAAAACGGCATGG
>2426
GGCTGACGACCGAATAGCGT
>2427
AAGAAACGCGCCACAGAATG
>2428
AGCGGACCATCAGGCGCTAA
>2431
GACTAATCACTGTCACTAAC
>2432
GCTGACGACGATAGCGTTGA
>2434
AAGTCGCAGTCGAATGTGCA
>2435
GTGATAAAGATTGGAGTGTG
>2437
ACGATGAACCAACGATCCAA
>2438
GACTTTGACCATGGATCATG
>2439
AGCATATCGGTATAGTCAGC
>2440
CGCCTCTGTCTCATCACTGG
>2441
GGAACGGTACGTTATCGCCC
>2442
ACCAATTAAATCCCTCGACA
>2443
AGACGAATCACAACGGAAAA
>2444
GAGAATCAAAGAGCTACTAA
>2446
CGCACAGAATGGTTAGTCTG
>2448
CGCGCATCAGTGTTCTGGGT
>2450
ATGCACATCTACAGGTAGCG
>2451
GCTGAGTATGGTACAGCCTA
>2452
AGACGAATCACAAGAAACAC
>2453
CGTACGGGAAGGACGTCAAT
>2454
AAACGTCCCTACCCATTATA
>2455
AGTGGTATCGTTATGCGCCC
>2456
CGAACCGAGCCAAATCGATC
>2458
CCTCAATGACTTCATCTGCT
>2459
AGACGGCCCATTACGTTACA
>2462
CATGTATCGTTCATGATCAA
>2464
CAGCAGCTGCGCAAACTGCA
>2466
CACGCAATAGCAACCAACAA
>2468
CCTTGGACGATAATAAACTA
>2471
CTTCGCGACCTTTCGCCCTC
>2472
CAAGGCTCTGAATGGTTCCT
>2474
GTTTCGTAATTAGCCCTCCA
>2475
ACGTTCTCTGACCGACAGTA
>2477
AAGCGAGCCAGTCCAATGGT
>2478
GTAGTTCAATCATGGATCGT
>2480
ATAGTTCACTCGGCGGCCGT
>2482
CCACCAGCCCAAGAGCAGAA
>2483
ATAACTCACACTCAATCTTT
>2484
GACACTCTCACGTGGCTGAC
>2485
GTATTGATCGATCATGATAG
>2486
CGTGGATGCGACGTACCGAG
>2487
CGTACACATGATCTATACGG
>2489
AACTAATGAGCTCATCAAGA
>2492
AATAATGATTCATAAATTAC
>2493
AAACCATGAACAACATAAAT
>2494
GAACGCTAGCATTAAGGATA
>2495
AAGCCCAGCCATTGGGATGG
>2496
CAGTGAGTGTAACAGTCGGG
>2497
CGAACTGCCCGATGGGCCAA
>2498
CACGTGCCTTTAGTACTGCA
>2499
CCAAACGCCTACAGTAACTT
>2501
CGCGGGCAATTGGTACGTTG
>2503
AGTAGTGACTTCATGAATAG
>2504
AACAGATACAACATCATCAC
>2505
CGACGTTGGCCTTTAATACT
>2506
GGACTGCCCTCGCCTCCTCC
>2508
GCATTGTTCATGGTTATTGA
>2510
CGATTTGAATACAAGTTTGG
>2512
AAAACTTGAACATGCTGAGT
>2513
GATAAGAAGCGTACTACGTG
>2514
GGTGACTTATGAATCCTTCC
>2515
GGACTGCCCTCGCTCCTCCT
>2516
ACGGTATCTAGCAAACAGCG
>2518
AGACAACATGAACACATAAA
>2519
CTCACTAAACAAGCTGTCGC
>2521
GGGCTATCGTATGGACGGGG
>2522
CTCACTAAACAGCTGTCGCA
>2523
GTGCTGGCCCTACCGAATAA
>2524
GCGAGCCGAGACGACTTAGA
>2525
CAGCAGGATATCATAAACGC
>2526
CATGATCTGAATGGTTGCGC
>2531
GTTCAGTCGTTCAGTGGTTG
>2532
ACGATAGGGAAAATAAAATG
>2533
CTTATCACCCGCAACTGCCC
>2534
AGGTCGCATCAAAGCAAATC
>2536
CTAGGTCACCCCTCAGGCAA
>2537
CATGGTGGCGAATAAAGCGC
>2538
GAGACAATATCTCTTAATAC
>2540
ACGAGTGTTGAGTCATTTCG
>2541
CTATGCCGACACTCCACAGG
>2543
AGCAATCTTAACTACGAGAA
>2544
CTAATCTGAACTGATCAGCG
>2545
GTAACCGTCTTCCTCGTTCT
>2546
CGTTATGGTACGTGGACTTT
>2547
GAGTGCCCGAATCCCAACAT
>2549
GAATGGCCATGATAACCAGC
>2550
CAGAGAAGAGCAGTCAATGG
>2553
AAACAGTGCCGAAGAGCTGG
>2555
CTGCTGCCATTCTGGAGCTA
>2556
ATCACCTTGGAAAGATCTTG
>2558
GGTGTGGTTGGATATTTCAT
>2559
CGTAAGGTACTGGAATCTCT
>2561
CCTCTTAAGGAATTATCGCG
>2563
CGTATGCCTTCTGCTTGGCT
>2564
CGTAAGGTACTGATCTCTTT
>2565
AAAAATACTGATAGACGTGG
>2568
GCAGCAAGACTGGAATAGAG
>2572
CCTAGTCCATCATGGAAAGG
>2574
GAGCAGGAAAGAGGTATCTA
>2575
GGAAGCTAGCCAATCTCATC
>2576
ACTAGTATCGATCCATGAAC
>2577
AGTGTGACGCATAAGGCCTG
>2578
CAGTAGCCAATCCCAACTTA
>2579
ATGCGTGCACTTATGGCGAC
>2580
AGAAGAGTAGATGCCCACAG
>2582
AGTCGTGACTGGCTGAAGCC
>2583
CAGTAGCAATCCCAACTTAC
>2586
CTACGGAACGAATCACCGCT
>2587
CACACCAACAGAAGGAAAGC
>2588
ATACAGCAGAGGAAGCATCA
>2589
CGTCGGCTAGCAGTGAACAC
>2590
CTCGATGCGTCGTGGCTGGC
>2591
AACTCGCTATGAGCTGTGCA
>2592
CATCCTTAATACTTCTTTTG
>2593
AAAGCCCGCCTCCGGTGGAT
>2594
ACGACCAATCACAGCCAACC
>2595
CACGGCGCCAAATAGTTGTT
>2597
ATAAAGTGCCCACGCATGGA
>2598
GGAGAGTCGATCAAAACAGC
>2599
ATCGCTGCCCGTCATTGGCC
>2601
CACGAACGCAGAAGCCCAGC
>2602
GTATCTGTTACTGAAGTAAG
>2604
ACATTTCTAAAAGTAAAATG
>2606
GTTTGGATGTGGAGGATGAA
>2607
ATAAGTGCACGCATGGAATG
>2608
GCCGGCATTAGTAGCAGGTT
>2609
CGTAGCACATGAATAGCGAG
>2610
CTAGTTGTTCGTGCACAAGC
>2613
GTATTTATTGGTATGTACAG
>2614
AAACGCCCTTTACGTCGATT
>2615
CGTCTCTCGTCCTAAACTTT
>2616
AGAGTGAATGGTGATGGCGT
>2618
CAGCAACGGAAACATAACGA
>2619
AGACGCAAATTAAATTTATC
>2621
AGACGAAATCACACGAAACA
>2622
CACGCAAAGCCAGGATATAT
>2625
CTAATACTGATCAGCGAACA
>2626
AGCGGCAAAATTAAATTTTA
>2629
ACGTTACTTTAGAATACATC
>2630
CGGCCGATAACTCACACTCT
>2631
CGCCTGCCGTTGGAGGCTTG
>2632
CAGTTGCCCATACAAACAGG
>2633
ACGTACTTTAGCCAAGCAGT
>2635
CGGATTAACTCATCGGTAGT
>2636
ATGGTCGTTCTATACTCTGA
>2637
ATGGTCATATAACAGCCAGT
>2639
CGGATTAACTCATCGGTAGT
>2641
ATGGTCAATATAACAGCCCA
>2642
GATGTCATCCCGGGATGACT
>2643
ACGCGACAAAGAAAAATACC
>2644
CGACAGCTGTAGTGATAAAC
>2645
GTTGGAGGCCTTGCGTTATG
>2647
CCATCCAAGGAATAACATCA
>2648
CCGACGACCAAATTAGGGTC
>2651
ATGGTCGTATGGGTTTCTGG
>2652
AAGGAATGGTGTAATGCCCA
>2655
AGTAATCACCATCACAATGG
>2656
ATCTGCTGCTGCATTCCTAC
>2657
CTTTACGCTACCTTCACGAT
>2658
CAACTACCAACGCTGGTACG
>2659
CTAATTACCTTCTTTTGGGG
>2661
CAAGTTGCCCATACAAACAG
>2662
ATAGGTCAACGCTACCTGTA
>2663
CGTAGCAGCACATCACTGAG
>2664
CTCAGCTCGAGTGGCTGGAA
>2665
CTTTCCAGAATTGTCAAGTA
>2667
AGTGATTATGGTTGGTGCTA
>2668
CTGCGAGCTGAGCTGGCGTT
>2670
ACGAAGAGGTCATAAGCCAA
>2671
AAACGAAGCATCATCTTGGA
>2672
CTGGTTATATTGAATGCGCT
>2673
ATTAAAGCCGACCCTGTGGA
>2674
GAAAGATTGGTGTTCATAAT
>2675
AAGCCACCGTATTAAGCCTA
>2676
AAATACGTGATATATTAATC
>2679
AAGTACGAGCCAGACGACAG
>2680
GCCCGCTGAATTGGTTCGCG
>2681
CTCATAGGTAAGGTTAGCAC
>2683
CGCCAATGGCGTACTAGCTC
>2685
AAGCACCGTATTAAGCCTAT
>2686
CGCGTGAAATTTCATGGAAG
>2687
GGGGAAGGACGTCAATGTAG
>2688
AAACAATGCGGCGAGGGAGA
>2689
CTCAATAGAGTACAGGTTAG
>2690
GTGTAGCGAACTCGATGGCA
>2691
AAACGACGAGGAAATCATAC
>2694
AGGTTATTGGAATATCTTAA
>2695
AAGCGAGCCTGACAGAATAA
>2697
CGCTACCATAAAATACTGTG
>2698
GGTTTAGTGAGTTGTCATCT
>2699
CTAATCTGACTCGGCTGGCA
>2700
GGTTCGTTCTTATACTTCTG
>2702
ACAACTGAACGGAACTGGAA
>2703
CCCTGCCTTCATCACTCTGG
>2704
CTAATCTGATGGCTGGCACG
>2705
CAGGCATCCACGGCGCAAAA
>2706
AATTTACGCTCGGCAACTCA
>2707
AGCGGCAAAATTAAAATTTA
>2708
AAACGGGACGATGGAGGACA
>2709
ACGACCAACCAGATCGAATG
>2710
GCAATTAAATTGGTGACACC
>2711
ACGACAACCAGATCGAATGG
>2712
AGGTCTGTTGAACACGACAG
>2713
ATTCCTAGCAGAGAACGCAC
>2715
ATCGCTGGTATAATCTCGCC
>2716
GAACGCAGAAGCACCTATGG
>2717
GGTGGCTAATACGTTAACAA
>2718
CTCAGGAACAAGAAACGCCG
>2720
AGTAGGTCTAGAATGATACA
>2721
CTCAGGAACAAAGAAACGCC
>2722
GACGTTTTGGGTTCAGTTCA
>2723
ATGACAATCTGTCAGCGGAT
>2724
CCATGAAAATATCAACCACC
>2726
AGTACGCAACATCGACAGAC
>2727
GAACATAATAAGCAATGGCG
>2728
AGATCTGAATCACGAGTATC
>2729
AAATAGCTTGCCAAATACGT
>2730
GGTGTGGTTGATATTTCATG
>2731
GAAGTGGAGCTGCTGGCGAA
>2732
ATAGTTGATATATATAGTGG
>2733
GGAAAACACAACGCCGAGAC
>2734
AATTGGCGACGGGGAAGACG
>2735
CAGCAGCCCACGCGTGCGCC
>2736
AAGTCATGGAGGATGGTGTA
>2737
CAAGCCACAATAGTCAGGTT
>2740
AGATCTAATCAATCATGACA
>2742
CAGAATGAGCCCACTGGGAA
>2743
AAGTCAGATGAGGATGGTGC
>2744
GAATGGAGCCTTCGAATAGA
>2745
AGTAGTTTCATGGTTCGGTC
>2746
CATCCACCTGCCAACAACTG
>2747
AGATCTAATCAATCATGACA
>2749
GTGGTGAGCCATCGAGATGT
>2750
GTCGTAGGCCATTTCGGTCA
>2751
CGTAAGGTACTGATCTCTTC
>2752
CTACAAATAGAGCCAAACCA
>2753
GATCTGACCACTGACCTCCC
>2754
AATGAAATCGCACGGAGTGC
>2756
GTAACCATTAAGGCACCGTA
>2757
CACGCATGGATGAGAAGATA
>2759
CATCAGTGACGACATAGAAT
>2760
ACCGACCTGATTCTGGCCCG
>2761
AGCCACCATAAGAAACAACC
>2762
AATCGAACAATCGTCACGGA
>2763
ATCGCAGATCCTACACCGCA
>2764
CCATGATGAGACAGGCCGTT
>2765
ACGTAACGAGCTATCAATAC
>2766
AATATGTCATCATGTACACT
>2767
ATCGACATAAAAACAACACA
>2769
AACTGATCAGCGAAACACCG
>2770
GAGCTATGGTTTCGTTGGCC
>2772
GGCGGCAAGTTGCCCATACA
>2773
CGGGAGAGGAGTGGCATAAC
>2775
CGGCAATCACAGACGCTCTG
>2776
CAGGAAGGAAGTGGATGTAA
>2777
GCATCTCGGCAATCTCTTCT
>2778
ACAACTATTTAAAAGCCGCC
>2779
GGACGCCACCAACATCGGGA
>2780
AACTCAGGAATCAGCAGCCA
>2781
ACTCAGTTTAAGAAGTAGTG
>2782
ATAGGTCTGTTGACACGACA
>2783
ATACGACCCAACATAATGTT
>2784
ACTACGAGTTTAAGATGAAC
>2786
AACGTGAGAAGTGAAAAAAA
>2787
CAAATAATCTCATTAATACT
>2788
AGTCGCTAGCAATCTGGATG
>2789
CACGTTTCTCCTCCGCAGTA
>2790
GTGTACCGAATCGATGGGCA
>2792
AGAAACTTGACCTAACGAGT
>2793
AACATAATCACTACTAGTCT
>2794
ACACAAACATAGGACGCCCT
>2795
GAAAGTACTGTACCGACGGG
>2796
ATAGGAGCTTTATGGTCGTA
>2797
GCAAATACGTGGCCTATGGT
>2798
ATCGGTAGCAACACATCTGG
>2799
CGGTACTGAAAACATGACAT
>2800
CTTTGGAGTCTCATTGATCC
>2801
CGCAATCCCCCGCAGTTAAA
>2802
CGGTAACGCTGCCATGGAAG
>2803
GTGATGATGTGTATCTTAGC
>2804
AACATAATTACTACTAGTCT
>2806
ATAATAACACAAACCCGAGA
>2807
ACTGTTAACACTCATGTACT
>2808
ACTACTCTACATGATGGAGC
>2809
AGAACGTGATTACTCATGCC
>2810
CAAACAATGCGGCCGAGGGA
>2812
ACACGTCTGAGCTGAGCGCG
>2813
CTCTTGGAAGAAGATTCTGT
>2815
AAGCGAAGAGAAAAATAGTC
>2816
AATTATCCTAGCCAATCGAT
>2817
CGGTAATCGTGGCCAAGAAA
>2818
ACGCCCCAACAAAACATGGC
>2820
GGCAGATTAACCACCCCATC
>2821
CGTATGGCCCAGGGCGGAGT
>2822
AAACATAGATGCCATGCTAG
>2824
ATCGGCGACGGGGAAGACGT
>2826
ATAATATCAATGGTGGGAAC
>2827
GTGCGAGTATGGTACAGCCT
>2828
CGTACGGTCGAAGCTGATGG
>2829
ACGCTCAAGTCAAATAATCA
>2830
ACGTACGTCTGACTTGGATG
>2831
CCCAGCCTAACGGGAGTAGT
>2833
AAACGGCCTGTCCATCATGG
>2834
CAATAACCTGAACAATGCGG
>2835
CAACTGGACAATCAGAAGAG
>2836
ATAGTGATCAATAATACATC
>2837
ACGTAGGTTTGAACTGATCG
>2838
AACGTAACGGTCGAAGCTGA
>2839
GATGAGACAGGTCGTTGAGG
>2841
CATTATTGGGGCGACGGGGA
>2842
CAAATTAGAAACCCAATCCA
>2843
AGGAATACTACGTGCTGTTA
>2844
ACAAACAGGGTCGCCCAGCA
>2847
AATACAGCCCAGTCTACTGA
>2848
AATAATCTCTTATACTGCAG
>2850
AAGCGCTCACTTTAGCATCA
>2851
ATAAACCGATGGCATATAAC
>2852
AATGCCGGCTCCATAACGCA
>2853
CGACTCTACTGATAACATTT
>2856
AAACATTTGGACTGCTCGCC
>2857
ATAAAAGTAAATGCTACAGT
>2858
CGCGATAACGGATCAGCAAT
>2859
CTTTTTATGGTTCGTTCTTA
>2861
ACTCCAGAAGCTGTCAGATC
>2863
AATACCAGCCCATCACATGC
>2865
CCTCGCTCTGTGATTATGCT
>2866
ACTCCAGAAGCTGTCAGATC
>2867
ACAAGTGATGGATCATACAT
>2868
AATACCAGCCCATCACATGC
>2869
CCAAATGAGAAATAAATCAT
>2870
CTATGAGGCCTTGGTGGCAT
>2871
ACTTCGGGATATTCTGGATG
>2872
AGAATCTCCTGACATGGACA
>2873
CTAATGCCGTCTCATTCTGC
>2874
GGTCAGTTATTTAACCAATG
>2877
ATAGGTAAATACTGACAGCC
>2879
AAGGACTCAACATCGATAGG
>2880
ACCGAATAACAATCGACTGT
>2882
ATAAAGGAGATCGATTGTCC
>2883
GAGCAATAGCAACCAACTAT
>2884
CCTCGGTACTGATATAACAC
>2885
GGCTGTTGATGCTAAGGTGA
>2886
CACGACATTCTGTAGGTTAA
>2887
GCAGCCAATAGCAACCAACT
>2888
ACGATGAAGCCATGAAGAAT
>2889
CACACATTCTGTACGGTATA
>2890
ACTGGCGCCGATGCGACCGA
>2891
AAAGCCGCTGCCGGAGCGAA
>2892
GTCACCAAATCACAACTATC
>2893
CAACGAAGCTGATCGTAACA
>2894
ATACGAGGCCGCATAACGAT
>2895
CTCATGGATGAGACAGGCCG
>2896
AACTCAACAGCCCTGCATAC
>2898
AAAAGAGCTACTAAATGCAA
>2899
ATGGTTGACGCCCGGATTGG
>2902
AGTAGTTACAGTCGGGAGAG
>2903
CGTTCCTGGGCGCCCTCGGC
>2904
GGTATAAGTTCAAACGACAC
>2905
AATAACACCCATCATGGCGC
>2906
CAGCAGGTTTAGATTATGAA
>2907
AGACGATGGCGCCACCAGCA
>2908
ACAATCACCAACTATCAGCA
>2910
AACTAAGGCCAAGCCCGAAA
>2911
GACGGACTGGAAACAGGTCA
>2912
CTACGACAATAGAGCAAACT
>2913
ACTAGCAATCTCTAGTGCGG
>2914
CGAACTACCCCCATTCCGAC
>2915
CATATTATCTCAGAGGGGCA
>2917
CAGTATGGCTGAGCCCCCAC
>2918
AAGTAGTACATCGATAGCAA
>2919
GACGCCGTTCAATGAATAGA
>2921
AAATCGCGAGGATTATGGTA
>2922
CACGCAGGAACGCTTTTCAC
>2923
GCTACTGTAGGAAGTGCGCA
>2924
AAGGATAACATCATAGGCAG
>2928
AATCGAGATTATGGTATCAG
>2929
CACGCAGGAACGCTTTTACG
>2930
AACTCCTCTGAAGCCCCAGA
>2931
ACGTAAGGTCAGCAGTGAAG
>2932
AGCATATCAGCTAGACCAGC
>2933
CAGCGTGACATTCAGAAGGT
>2934
GCCATACAAACAGGGTCGCC
>2935
ATCGAGCCTCTAACTGCTAG
>2936
GATTGGAATGGACGTGGTAG
>2937
CACGAAGTCATGGATGGAAT
>2938
ACGCTGCCATGGAAGTAATC
>2940
ATTGAGCCTATTAACTGGCG
>2941
ACGATGACAAGACGTGTAGA
>2942
CACGAAGTCATGGATGGAAT
>2944
CAGCATCAATGGCCCACAGT
>2945
ATATGCCACAGTATGTATCG
>2946
GCGACCCGACAACAATTCAC
>2947
ATCGCTAAGGTTGAGCGCCT
>2949
GAGGCCGTCCTATGTTTGTG
>2950
AATTAACTGACTATCCACTG
>2951
CCCAGCCAGTCTGATGAGGA
>2952
AGCGGCCACTTTACATCAAC
>2953
AGACGACCAGACGAAGTAAT
>2955
GTACGGTCAGGCATCCACGG
>2957
AATCCTTTGCCCGCAGCCTC
>2958
AGGTAATCGTGCAAGAAAAC
>2959
ACGACAGAAGGAAAAGGCGG
>2962
AAACCTCGCTGTGCGGAAAG
>2964
ACGTCGGGCAACATCGTCTG
>2965
GGACGGTTTATTCCTAGACA
>2966
ATCCTTTGCCCGCAGCCGAG
>2968
AGTCGGGCAACAGCTGTAAT
>2969
CAGCATCAACAGGCACAACA
>2970
CTGCTAAATTTATGGGCCCG
>2972
CCATCATTCAGGGAAACCCC
>2973
GCCTGAGGGTTGACAAGGAG
>2974
ATAGAATATCATAATTGTCA
>2975
AGCGGTAAGTTAGACAACCA
>2976
ATCCGCACTACAGCAGAGAA
>2977
CGTACGCGAGCCCATCATGA
>2978
CGCGGGATGAGGAGTAAGTA
>2979
AGTATCTTCCTTCATCAGCG
>2980
GGTACTGGAATCTCTAGTCG
>2982
CGCGTACTGCGGTACGCGAG
>2983
AAGACCTAACTGAATCGGCA
>2984
GTACGGGAGAGTCATTAGTC
>2985
AGTATCTTACCTTCATCAGC
>2986
GTTATGTGGCTAAACGTAAC
>2987
ATTATGGTATCAGGTTTAAT
>2988
GAGCATCATCATTGAACTAA
>2989
CATGATCTGAATGGTTGGGC
>2990
CGTCAGAAAATAAATCATCT
>2991
GCATAACGATACCACTGACC
>2992
AATAACTGATCAGGAAACAC
>2993
CGTATGATCGAGACAGCTAA
>2994
CAACTACCCAAGCTGGTACG
>2995
GGACGACTTCATACAGGTAG
>2996
AGCGTACCATAACACCCCAC
>2997
AGATGGCTGAGGTCAGTGGT
>2998
AAACGACCTCTGGGAGCGTC
>3000
AACTGACTGAGCGTCTTTTG
>3001
CACGAGTATCTTCTTATCAG
>3002
ACAGTATCGCCCGATCGCCC
>3003
ATAATTCTAAGCCACTTAGC
>3004
ACGAACGCAGAAGCACTATG
>3005
ATCGCTACTGACCTTCGTGC
>3006
AAGCTATCACGACCTAAATA
>3007
ATATGATATCGATTACAGTC
>3008
GGGGCACGGGGAAGACGTCA
>3009
ATAAGTCAAGCACTTAGCGT
>3012
CGTCAGTGTTCTGCGCGAAC
>3014
ATCCCCGTTTAACCCATTCA
>3015
GTACGGGATATGGTCAATCT
>3016
ATCAATAACTGAACAAATCG
>3018
ATGTCCTACATCGTCACGTT
>3019
GGCGTTTATGGATAATCCCA
>3020
AGCCATCGACGGCGCAAATA
>3022
GCCCGACCCCATTTAATAAT
>3023
GGCCCCAACAAACATGGCCC
>3024
GAGAATCAAAGAGCACTAAA
>3025
CACGCCCAGAATACGAAAGA
>3026
CTACATAACCAGTCGTACAT
>3029
GTAGGTTATTAGTTAACTAA
>3030
GAACGTATTAGCACAAACAA
>3031
AGGCAAAACTTAATGATCGC
>3032
AAACGGTCACATTAATTAAC
>3033
CGTGAAACCTGCGGAGCGAA
>3035
CTCCGACTGACCCCGAGGGT
>3036
CAGATATGGAAGGACAGTAA
>3037
GACGCCTCCAACAAGACAGG
>3038
ACCGATAACAATCACTGTAG
>3039
AAACGATCATAGACCCAGTA
>3042
CGTTGCCCATCTCAAAACAT
>3043
CATTTTTACTTTTTATGGTC
>3044
GGTACAAACCCGCCCTCGTG
>3045
GACGCCTACCAACAAGACAT
>3046
AGAGAGATGATGATGGAGCT
>3047
ATTATGGTATCAGGTTAATC
>3048
AATGAGAATAATCATGTACC
>3050
GCATCAACGAAAAGACAGAT
>3051
GACATCACTGTCACTAACGA
>3053
ACATTTTAAAAGAGCGTGGA
>3054
AGCTGAATGGAAGAAACAGG
>3055
GCCTGACTCGACGCACTGAC
>3056
GACAGCTGGTAGTGTGTGTA
>3057
CTTTCTGATTGGTCATTGTC
>3058
AATGTATCGTTCATTCAATC
>3060
ACATTTTAAAAGGAAGCGTG
>3062
ATGCACATATGTATGTGAGC
>3064
AACGACGTGAAACATCACAT
>3066
GTAACCATTAAGGCACGTAT
>3067
AGTGTCATCGTATGTGTCGA
>3068
CCTCGCTTTACTCACGGTAC
>3070
AGAAACAACAGCCATTATAT
>3071
CTTTCCTTTATCACGGCAGA
>3072
ACGAACGCAGAAGCAGCCTT
>3073
ATTAGTAGCGGTAATGTAGC
>3074
AAAAAGTCGGCGCCCCTGGC
>3075
ATGGTAGATTCTGTGTGAGT
>3076
ACATCTTGACGTAACATAAC
>3077
CGTCCCGCTTGCTGTCAATC
>3078
AACTGAACGGACTGGAAAGG
>3079
AATAACTGATCAGACGAAAC
>3080
GTACCCGCGGCAATCACGAG
>3083
CGAAAATATCTGGATAACAG
>3085
GAATCATCTTCGGTTAACGT
>3086
ACGTCCACCATAACGTGACG
>3087
GAAACATCGCGGCATAGGCG
>3088
GCCACCAATCCTCAAGTAGA
>3089
AGACGCTTTCGTCTGGTGGT
>3090
AATAGTCACACATCTGACGT
>3091
ACGTCTGCCCGGGATTGATG
>3092
CGCACGGGAAGGACGTCAAG
>3095
CACTGAGCCATGAATGGTAC
>3096
CCATCAAGGATAACATCATA
>3097
CACCATGGCCCGTTCAACAT
>3098
CTTATCAGCCGCAACTGCCC
>3099
AGTAGGCGATTAAGATACAG
>3101
ATCGAAGGATAACATCATAG
>3102
AACTGGCACGACGAGGAGTG
>3104
GTCGCCTAACCCCAGCCTGG
>3105
AACGAGTTAAGGCCATGAAT
>3106
CCCGACTGCCCCCGATGGAT
>3107
AAGCATCGATCAGCACCAAA
>3108
AGCGAAACCAATCCGCGGCA
>3109
GCCACCCACTGGTAAGTTGG
>3110
AGTCAGATAAATCACTAGCA
>3111
CTCTCGTCATCATAAACATT
>3112
CACACATTCGTGACGGTATA
>3113
CCTTCTGAATGATCATGTAG
>3114
GTCGCTAAAGCCTGGTATGG
>3116
CAAGGCATGATCACACCGCA
>3118
AGACGGAGGGCACGAAATGG
>3119
AACGTAGCGACTGGCATGAC
>3120
GAACGTAATGAATAACACTA
>3122
AACAGTCGGAGAGAGTGGCA
>3123
GGTCAGTTCATCAACATCCA
>3125
ACTCACCTCATCGTCATCCC
>3126
CGAGACATATCTTCTATGAC
>3130
CTACGACTCACACAGAAGAA
>3131
AAACGTCTCAGTTCCAGAGA
>3132
ACTCCCACCTACGCATGTAG
>3133
GCATAGACACAACGAAACGA
>3134
CCCGACGACCAAATAGTCAA
>3136
AGATCGATGACTGCTAGCAG
>3137
CTGAGTGATGGTACAGCCTA
>3138
ATCAGATGATGAAGACGACA
>3142
AAACTCTATGACCTCGACAC
>3143
GACGGTTATTCTAGACAATA
>3144
AGGTAAATGCCAGCAGCAAG
>3145
AACACGATCATGAACAGCAC
>3148
AATATCACCACACAGAACGC
>3149
GTCTTGACTGATCGGATGCC
>3151
CACGTTTCTTCAGGAAACTG
>3152
GCGCCCACGACAATGGAGAA
>3153
AGTACACAGATAACATAGGA
>3154
CTTGCTATCAGCGTTTGATG
>3155
AAGAAGAACATAGTGCCATG
>3156
CGCTTTGGAGTCTTCTTCGG
>3159
CCTCCATGTATGTTCATCAA
>3160
GCAACTGCCCACCAGTCAAC
>3161
CTTTTGAACGTATTAGCCAC
>3162
AGTGCGATTGGTGGACTGGT
>3163
ATGGACAGCAGAAGTTTACG
>3164
GATGACATATAAGCAATGCC
>3165
AAGAAGAACAATGTGCCATG
>3166
ATCGCCTCCATGGACGCAGA
>3167
CTCTTCCAAGCAGATCGGAC
>3168
ACGTACGTGAGCATCGGATC
>3169
CATGGCCCACAGCCCAAGAG
>3171
GGTTCACCATAACGGACGAT
>3172
AAACGTCTTTCTTTTGGATT
>3173
CGAAGTGAGCATGGAGTACA
>3174
ATCCCGGCCAACCCATACCA
>3175
CGGGCGTGGCTATGTAGTGT
>3177
ATCCGGCACCATACCAGCCC
>3178
ATATGTATGTGTTATGGTTG
>3179
AGTCTACATTGACACATACT
>3180
CACTTAGCGTAAGGTACTGA
>3181
AGTCGGACCTTTGTATGGAC
>3182
CGCTACCTTCCAAGAAGCTG
>3183
CTGGCTGCCGAGGGTCAGCC
>3184
CGCTCTTTGATCTCAATCGC
>3186
CATGACGCCAGAAGTTTAAC
>3187
ACGATGAGGGAACATAAAAG
>3188
CAGTAACAGATACAACTCAT
>3189
AGGGTCGCAGCCAATCGATC
>3191
ACGTACTGAACTGGCTGGAC
>3192
CGCTCTTTGATCCAATCGCC
>3193
CGTACACGAGTAAACGCGAC
>3194
CATGACCAGAAGTTTACACT
>3195
GAGTGCATTAACACATCTCA
>3196
CTATCAACAGAAGGAAGTCT
>3197
CAACATAAATTCACCCTACT
>3200
GACGCTTACCTGCTTTAGCT
>3202
GGTGGACTGGTGGCAAGTCC
>3203
GCATCCACGGCGCAAAATAG
>3204
GCCCGCAGTTAATAGCTGAC
>3205
AGCACATTGTACATTGTGCA
>3208
CATCAGCCCGGCTACGGGAC
>3209
AGTCTTCCCTGTTACACATA
>3210
ATGGTGACAGTGGATAAGTT
>3212
CGTTTGGCTCCATACACAGT
>3217
CGTTTGATGGTTGACGGGAT
>3218
CGTCCAATCTCGAAGAGTCG
>3219
AACTACGCTGCTCGCTGTAC
>3220
GAGCAGTCAATGGGAGTCAG
>3221
ACGCTCGGCCGATTAACTCA
>3222
CGTTTGATGGTTGGACGGGA
>3223
CGTCTATTCATGGCGTGCAC
>3224
AATTGGTCAGGAATAACGTC
>3226
CGCTTCTTTGATCTCAAATC
>3228
CATCATGGAAAGGGCCGCCT
>3229
ATACCGTCAGACTGTGGTCG
>3231
AACTCTTCTCAATCCCCAAT
>3233
CTAATAACCTGATCAGCGAA
>3234
CATCAAGTGGAAGGGCGCTG
>3235
CGTACGGGGAAGGAACGTCA
>3236
ACGCCCAGCCAAGAACAAAT
>3237
GGAGGTAGTCGAACGAAGAA
>3238
ACGCTGCCCATGGAAGTAAT
>3239
CAGGACTGACAACGTTAGTT
>3240
CTCAAAGATGATGGCTGTAC
>3241
ATCGAGCCTCTAACTCGCTA
>3242
GTCACTGAGGATGGTGTAAG
>3243
GGTCTACTTACGCTACTAAT
>3244
CAGTCATATCTGACTTTGAG
>3247
AAACCATGGAACCAACATAA
>3248
ACGTACGTAGCATGATCAAT
>3249
CGATACCGCTCAAGTCAAAT
>3250
GAGACCATCATCGATGTAGA
>3252
AGGATGAGTCGTCATGATGG
>3253
CGCTCACCTTTAGCATCAAC
>3254
GACTGCCCTATCATTATTTG
>3255
GTACTTTTGACGTATTAGCA
>3256
ATAAGGGTCAACGCTACTGT
>3257
GGCGTGTGAATCAACGCGCC
>3258
GTGTATATATCAGTGGGGAA
>3259
AGTATAGGCCATGAAACATA
>3261
GTGGATGAGGAGAAGTGGCT
>3262
CGATGAGGAACATAAAAGTA
>3263
CTTCCTCTGCCTGGTATGGT
>3267
ACTGGTTTCTTCCTGAGGTG
>3268
CAGTTTCCCTTTGGGACATG
>3269
GCCATGATGCATCGACGTAA
>3270
GGATGGTTCATTAAGACACT
>3271
GGCGAGAAACGCTCAGTTCA
>3272
ATGTTGCCTGCTACAGATAA
>3273
GCCTTGATGGCTCGACCGTA
>3274
GATGGTTCATTAACCTACAA
>3277
GACATTCCACTCAACATGAA
>3278
GAAATGGCCCTCACAATGGA
>3279
CACGCGGCCGAGTTGCCCAA
>3280
GACGCTACTGCTTTAGCCTG
>3281
CTCAGCCTTACGTCTTCGAA
>3282
CTGATGAAATCGCAAATATT
>3283
GAGACAATATCTTAAACTGA
>3284
GCCTCCATGGACGCCAGAAG
>3287
GACGCTTACTGCTTTAGTCC
>3288
CATTCATGTGCACTTATGGC
>3291
GAAGGACCTTCATAAGTCAC
>3292
GCAGCCAGCCCAGCTGCCAA
>3293
CGTCGGCGAAGATTGTCACT
>3294
AGACGGCCATTACGTGTACA
>3295
ACTCCCAAGGAAGCTGTCAG
>3297
CGTCCAGAATGTCAATATCG
>3300
GAGAAGCCCTCATCTCAGGA
>3301
AACAAAAGTCAGATATGGGA
>3303
ATTATGCCCGCAATCACCAG
>3304
GTATCGGTTAGCAAGCCACA
>3305
CCGTCTCAGAATGTCAATAT
>3306
GTGACATTCAGGAATGGTAA
>3307
CGTCAACATACATTATCACA
>3310
AACGTGATCGACTCACTGCA
>3311
GTGGACGGGATGAAACATAA
>3312
GTCGTCATTTGGCAAGAAAA
>3313
GTATCGATTAGAAAGCCTAC
>3314
GCGCAGGGGAAACGTCATAG
>3315
ACGAACCAACCATGAACAAA
>3316
GACGCAGAAGAAACGGCGTA
>3317
ATACCGCATAACGGTCACAT
>3318
AGCAAGTTAGGCAGAGCGAC
>3319
GTCGTCACTGATGCGCTGTC
>3320
GAACGCGGAGTAACAGTAGC
>3321
AAGCGCTCCATCATTACATC
>3322
GTATTCTACAATATACAACA
>3325
CAGAATGAGCCCACTCGGGA
>3327
ATAATCGCCCATCAGCTTAG
>3328
AGATACTCGTGATATCTGCT
>3329
GTATTCTACATATAGCAACA
>3331
CAAACGGCCTGTCCATCATG
>3332
AATAATGTTCTAATTACCCG
>3333
ATTCCTAGCAATAATGAGCA
>3334
CGCTGCCGTGGAGGCTTGGC
>3335
GCAATCAACTACATACGCAG
>3337
CAGCTCCTCACTCAGCAGCA
>3338
ACGACATTCGAATGAATACT
>3340
ATAATCTGCCCATCAGGCTC
>3342
CCATGATGAGACAGGCCTGT
>3343
AATAATCTGCCATCAGGCAT
>3344
ACGTTATGGTGACAGTGGAT
>3345
ACTGGCGCGACGACCGACAC
>3346
CACGCAAGGAACGACCAATG
>3347
GAGTGATGGTAACGCTAGCG
>3348
AATATGATTGTCCCGATTAA
>3351
CTCGCACTGAGGACGTGGTG
>3352
ATACAACTACTGAAATGGAG
>3353
ATGTTGCCTGCATACAGAAT
>3356
AATCTCATCTCTCTTTGCTG
>3357
CCATCATCAGGGAACGCCCT
>3359
CGGCACGATTAACCCTGACA
>3360
CGCAGGCCCAATCGATCGAT
>3361
AAATCACCCGCCCTCATGAT
>3363
GCATCGCCCGCCAGTTAAAA
>3364
CTACGACTGATGATAGCTGT
>3365
CTGCTATGAGGCTGGTGGCA
>3366
GCCCAGCCAGCAGAAGCAGA
>3368
CCCATCATTCAGGGAACGCC
>3370
GCCACCCTCCGCAGTAAAAG
>3375
AATGGAACCCCTCAGAAGTG
>3376
ACGTACGTGAAAGATATCGA
>3377
AAAACTAGCTGTCGCTACTC
>3378
GAGCTACTTAACCTGCTTGG
>3380
AGCAGGAAGAACATACGAGC
>3384
CAGCAATGATCGGTATAAGT
>3387
ATAATCACCATCACTGTAGT
>3388
CAGAACAAACTAGGACGGCC
>3390
GTCAATAGTCACACTTCTGA
>3391
CATGTGGCTAATACGTAACA
>3393
GTTGCCATACAAATCAGGGT
>3394
CGACGCTGCTTCATATCTAG
>3396
GCGGCTCATTCTGATCCTGA
>3398
AGAACCGCCTTCTGTGATTG
>3399
GCCCAAGGAAAAGCCGGCAT
>3400
GTCGGAACCCGAAAGAAAGA
>3401
GTGCTACAAATAGTCGCCCA
>3402
AGAAGCAGCCCATCAGTGAC
>3403
GGAGACAATAATCTACTAAC
>3405
ACCAAATTAGGGTCACGCTA
>3407
CAGGAGCTAAGAATGGAACA
>3408
ATAAGCTAGAGAACAGCCAG
>3409
CTTTTGGAACGTATTGTACA
>3410
GGAAGACTCAATTAGTCACA
>3411
ATACAACATCAATCATGTAA
>3414
CCTCCCGTCACGCATAATGT
>3415
CAACCAAATCCAACCAACTA
>3416
CGAGCCAGGCACTATGTTTA
>3418
GAAGCACACACCCACGCAGC
>3421
GAGTCTCTCGTCGACATCCG
>3422
GTCGTGGCCTTGCTATGCCT
>3425
GGACGGTTTGTCAGCGTCAT
>3426
CAACCAAATCACAACTATCA
>3428
CACTTGAAGTGCTGGAGACA
>3429
AGTAGCGATAAGATAACACA
>3430
CGCCCGCTATAATCCTGCTG
>3432
AGTGTGGACCATGACATATG
>3433
CTGGACATGATCATGACACT
>3434
GGACGGTTTGTCAGCGTCAT
>3435
ATCTCGCCAATCTCTTCTGA
>3436
GTAGCCCAACGTGAATGTAC
>3437
CGCCCTCTAATCGGCCAGCC
>3442
ACAGGTAGCGTGACTATTTT
>3443
CGACGGACTCGCGTACGTGA
>3444
ATCTCGCAATCCTTCTGATG
>3446
AACATGAACCAACATAAAAA
>3447
GGTGGCAAGTCCCCGCCTGA
>3448
CTTTCGGTAATGGCCCAGGC
>3449
ATGGTTCCGTTGTGCCCATC
>3450
AATCGATGGTGGCGATATGC
>3451
ATGGTCCCTGACTCGATCGA
>3452
ACGACCAGCATGGAATCGAA
>3453
CTTACGGAATGGCCAGGCAG
>3454
AATAACACCATCATGGCGAC
>3455
CTGGAGTACGTTGCAGGCCT
>3457
GTTGAGTTCGATAATGGTGT
>3459
AGTCAATTGACGCAAGTAAA
>3460
ACGAACCAGCATGGAATCGA
>3462
CATGATGAACAGGCCGTTGA
>3463
AGTTATTGCCTGCCCGTCAT
>3464
AGTTCGATTTAAAAGTAGAC
>3465
AAGTTGCATACAAACAGGTC
>3466
CCCTACCTTCCCAGAAGCTG
>3467
GAATCGGAGTGGACGGGATG
>3468
ACTACGGCGACCATGGATCG
>3469
CGATAATGGTGATATGTATG
>3471
AGCGACCAAGAAACCAAGCA
>3472
GTCACCACTAATAGGTAGAA
>3474
CAGTAGTAATCCCTGCTTAT
>3475
AGATGAATGAGCTGGAAATA
>3476
GGCGAGACAATAATCTCTAA
>3477
GTCTTTTCACGTTCTGGTTG
>3478
ATAGGCAGTCGGGAGGGTAG
>3479
AAATTAGGGTTCGGGCCATC
>3480
CAAACCGCTCCATGATGAGA
>3481
AACGAACCAGATCGAAAAAT
>3482
CGATCCGGAAGTTGAGGATG
>3483
GTAATTTCACGTTTCCTGCC
>3484
AGGCGATGGATGGATGCTGG
>3485
GCGACCACGCCAGAACGAAC
>3486
GTGGAACACGACAGAAACGG
>3487
GTATTATCGTAAACAAGCCA
>3488
AGACTGACTGGGATCGATGC
>3490
GTACGTCGAGCCCCCATCCC
>3492
GACTGACCGATCACATGTAT
>3493
CTCGGCAGCCAAGTCAACAA
>3494
GTAAAACGCGGGCTCGCCTG
>3496
CGCCACCGGGGAAGGGAACG
>3497
CAGTGATATTTAAGTGAGGT
>3498
GAAACAATCGCGGCATAGTA
>3499
ACTATCTGAGTCGATGGCTG
>3500
CTGCGCAAGGATAGTCGAAT
>3501
GCCCTCTGTTGGCGCTTTCG
>3502
CTGTCTTTTCCTATGGCAGG
>3503
CCATTTCTTTAAGGGCCCAC
>3504
GGTCAGTTCATCAAATCCAT
>3505
GAGGTCGCAAGGCTATAGTC
>3506
ATGTTTCGTTCTGGTGATCG
>3507
AGAGCCAGTCCAATGGGAGT
>3508
CGTCTCATTTCCCATGGCGT
>3509
GTGTCGCCATAAATGCACCG
>3510
GCACCAACAACAGACGGAAA
>3512
GAAGCAAGCCATGGATGAGA
>3513
GATGGTATCCCCGATACTGA
>3514
AAGTTAATGGATGAATTGGG
>3515
CTCAAGTTCATAATCAGCGG
>3516
GGGTCGCGATATGGCTTTGC
>3517
AATTGCATTCACTGACAAGA
>3518
AAGTATGCCCTGAGTCGACT
>3519
AAATCCACGAATGCCAATCC
>3520
CACATAGCAGTCGGGAGGAG
>3521
GGACCGAAATGAGAAACTCA
>3525
GTCGCGATATGCTTTGCGAC
>3526
AAACGACAAGCCCGCAAGAA
>3527
ACTGGTATATGAACTGCCTC
>3528
GCCCGCTGATAAGGAAAGGA
>3530
ACATCACTTGGAATGGCCGG
>3531
AGTACGAGATATGGGACTTG
>3532
AGTCACATTTGTCATGGTAA
>3534
AGGATTTATTGGTATCAGGT
>3535
AGCTATATGTGATAATCAAG
>3536
GTCTATATGTGTATAAATCA
>3537
AATAAATTTACCGCCTCGGC
>3538
CGTGAATGATGGGAACTACG
>3539
CAGCAAACCAATCCGCCGGC
>3540
GTCTATATGTGTATAAATCA
>3542
GGCGACTGGTGACGACAATC
>3543
ACTCGCAGGTTAGTGCTGAG
>3544
CGATAACGTCACATAAATTA
>3546
GAGGTGATTATGGTTGGTGC
>3547
CGTCGTCGATCGATCTGCGC
>3548
AAGTACGCGTTGCAATCACA
>3549
AAACTGCTGTTGCGGAAAGA
>3550
AAAGAAACGCCGCCACAGAA
>3551
AAAGTAAAATGCACAGTAGA
>3552
CCTCTGAATGGTCAGCGCTG
>3556
GAGGTACACGCCAGCATAAC
>3557
CGCAGACTGCAGCCAGTCCA
>3558
ATCGAGGTTATCGTGCCAAG
>3561
GACGTACCGAGCTACCTATG
>3562
ATATGTCATCCCGTTAATCA
>3563
GACCTAACTTAGACAGCTAA
>3565
CTCTTCCAATCCCAATGGCG
>3567
CGTGCCATGGCTCCTCTGGC
>3569
GCAGATAATCACGAGTATCT
>3570
CATCTGACAGTCGAGAACAG
>3571
AACGGTATCGACTCGTGATA
>3572
GTTATAGATCATCAATACTA
>3573
AATACCAGCCCATCAATGCC
>3574
GCCCAATACCGCCCAGCCCA
>3576
GACGACATTAGAATATCGTG
>3578
ACGTCGCTGATCTCGAGAGC
>3579
AACTAGGACGCCTATCAGGT
>3580
GTTGTATCTGTTACTGAGTA
>3581
CAGTGAGATGTACAGGCTCG
>3584
AACTCTAGAGAATCACACGG
>3585
AGATATTGTCACCACTAGTG
>3586
GCCAAGGAATATGGATCGAT
>3587
ACGGGAAGGACTCAATTATC
>3588
GTCAGATCAAATCATCTCGT
>3589
CGGAAAACATTATAATGGCG
>3591
CTCACAATGGACAATCGCAC
>3594
AGACCAAGGATGATCGGATG
>3595
GTCAGAAATCAAATCATCTC
>3596
CATAACTTCTCAGTAACAGA
>3597
AGGATTTATTGGTATCAGGT
>3598
AAAAACATTTGGACTGCTCG
>3599
AGTACACAATGACATTATTG
>3600
AAGGTGAGCGACTAAGCTAC
>3601
GCGCACCAGCAGAGCCCAAA
>3602
CTCTGGAAGAAGATCTGTCT
>3603
CTGTATTATTGACTTTGGAG
>3604
AATTAATGGTGATCGTTATC
>3606
AAATGCGCGAGTTGGAATCA
>3609
CAGATAATGTGCTGTGGTGG
>3610
AAATCCAACGAAGCCCCTGG
>3611
AACGTCGAAGCGACATAAGC
>3612
AATTAATGTGATCGTTATCC
>3613
GCAGTCGAGGGTAGTCGGAA
>3614
AGTAATCACGTTCGGTCAGT
>3615
CCATAGCCTGTACATACTCA
>3617
GAAAATGTACAATGACAATC
>3618
GCCCTGAATGGCATGAATTA
>3620
ACTCGGTATCATCGAGCGTT
>3621
CCAATCGCCAACCTACCAGC
>3622
AAAGTCCCTGAAGATTGGAG
>3623
CAGTTGGGAGCCACATGGTA
>3624
CGTCAACATACATTATCACT
>3625
GCTCGTCGCTGCCCGTTGGA
>3626
GGGAAAGAGCCAGTCCAATG
>3627
CATAACAATGGCGGCGAGGG
>3628
CAGTGCTTAGTACCTTTTGA
>3629
AGCGACTGCGATGGCATACT
>3631
CCAAGGATAAACATCATAGG
>3632
GACGGGATGAACATAAAAGC
>3634
AGCGTTGCATTACATACCTC
>3635
CATCTATCACGAAGTCAGAT
>3636
AATAACACCATCATGGGACA
>3637
GGTAAGTTGGATAAAACTCG
>3638
GTGGCTGTTGATGGCTAAGG
>3639
CTCGGGCGTGGCTATAGTGT
>3640
GACGCTGACAACGTCCTTAC
>3642
ACCCGTAGCTGTCGCCACTC
>3643
ACGAGTTGCATTTAGTAACC
>3644
CATCTTTATCACGAAGTCAT
>3645
AAATCGTCACGGAGTGCCAA
>3646
ACTAACGACATAACAAGTGA
>3647
ATAACGTCACATAATCAACT
>3649
CGCGGCATAGTAGCGGTAAG
>3650
GTATAATATCAATACTGAAA
>3651
GGCGTATTGCCTCTGTCCTG
>3652
GTGTCATCTTACTCTACTAG
>3653
AAGAATCTTACCAACTAGCA
>3654
CAGTGCATTAGTAACCTTTT
>3655
AATAACCACCATCATGGCGA
>3657
ACTAAATGCCAACTGACAAT
>3659
AATAACCTCGAACAAATCGC
>3660
CCCTACGAAACATGCTAGTA
>3661
ATCGGCGCCTCGACAAATGA
>3663
CTGCTATTGGAGGCTGTGGC
>3665
GGACGCTCATCAGGGTTAGA
>3666
AACGGTAAAGGTATATCGTG
>3668
GGTTAAGGAGCCCTCGATAC
>3669
AGCCACATAGAAACAACCCG
>3672
ACATCTACCATATCACATAT
>3673
GGTTAAGAGCCCCGATACGC
>3674
ACCGTCTTTCAGAAATTGTT
>3675
AAATAACCTGACATCACGCA
>3676
AATCGCAGCCCAATCTCTTT
>3677
ACATACCTTGAGGCCGGGCG
>3678
AGTAGCGACTAAACTACATA
>3679
CAATATGTTATGTTGGTCTG
>3681
AGCATCGGACTCAGATAGTA
>3682
CCTCCGAAATGGAGAATAAA
>3683
AAGTTAATGGAGCCACGACC
>3684
CAACTACCAAGCTGTACGGC
>3685
AGCGCTGAATTACGGAAACA
>3686
AAGTTAATGGAGCCAGCCGA
>3687
AACGTAACGTTCGCTCGATC
>3688
CCACCCCACTCGTGTAAGTT
>3692
ATGGTGGCGAATAAATTTAC
>3693
AGCGTGATAGAAACATATAT
>3694
ATCACCATTATCGAAACGCC
>3696
CATTCTGAACTCGATGATTT
>3697
CGTGGCATCAAGGTGATGTG
>3701
GCGCATGCGACCAGCGCTAA
>3702
CAACTGGACAATCAGAAGAG
>3703
AAGTACTGAAATAGAGGCCG
>3705
ATGAATGAGACAGCCTGTGA
>3706
CTAGGATTATGGTAGTCAGT
>3708
GCCCGTCAAAAATTTACGTG
>3710
ATAGTGCCCATGGCTCAGGA
>3712
GTCCCGTTGATATGTCGTGT
>3713
GGGTCTGCCCAAGCCCATCG
>3714
AGCGTCATAAGATGTTTACT
>3715
AGAATCTCCATCAGAGCGAT
>3716
AGTCGAGATATGGGACTGCG
>3718
CCTATTTTTGTTTCGGTGCT
>3720
CGCCTTCCATGGACCCAGGA
>3721
CAAGCCAGTCGGGAGGTAGT
>3722
CTCGTGACCTCGTCGCTGCC
>3723
CGTCGTGGCCCTTGCTATGG
>3724
GAGGCGACAGCGTCCCAACA
>3725
CTGTCAAACTGACGCGTGGA
>3726
AGTGTAACAGTCGGGAGAGA
>3727
AGTGTTGAATTGAACGAGAA
>3729
CTCGTGCCTCGTCGCTGCCG
>3731
CTCGGGCGTGGTCTATATGT
>3732
ATAGTCTGATTGAAACGAAG
>3734
ACCTTAGACATTACATCACT
>3735
AATATCAACCACACAGAAGC
>3737
CTGTTTGTATGGACACTGCC
>3738
ACAGTGATGTATCGGTAGCA
>3739
GACGAACATACATAGTAAGT
>3740
CCATAAGCCAGATGGATAAC
>3741
AAGGTAAACGGAACAATTCA
>3742
ACGTAAATGACCCAATCTGG
>3743
CAGAGATTAGACAGCAGAAG
>3744
GAGGCCGTCCTGATGTTTGT
>3745
CTGGTCGCCCTACTCCCAAG
>3746
ATCTTGGAGGCTTTTTATGG
>3748
ATGGTGACTAATATGTACGA
>3749
GAATCTCTATCGCCAGAGGC
>3750
GCTACTTATGCGACCTCTAG
>3751
AAGTAACGGAACAATTCAGC
>3752
ACGATCTGATTCATTGAGAC
>3753
AACAGTTTGCCTGATAGGCT
>3754
GTAACAGTCGGAGAGGAGTG
>3755
CAGTTTCTGACATGCAATAA
>3756
AGATCTGATTCGATTTCAGA
>3758
GGACTTTGTAGATCCCCGCT
>3759
GCCCACCCATCGATCGGTAT
>3760
CGCTGAGGAATCAGGAATTA
>3761
GGACTTTGTAGGATACCCCT
>3762
CATTCATGGCGTGCACTTAT
>3764
CCTCGCGAACAGCCCAGGTA
>3765
GAATCGCCAGTGGTGGCCAG
>3768
CATTCATGCGTGCACTTATG
>3770
AAAGAATGAACAACTCAACA
>3771
ATGATATCATCAGAAACCAC
>3773
AAGCAGCCCATCTCATTGTG
>3774
GCAGTATATCTGTACGTTTA
>3775
GACCCTCAGCCAATCTTAAA
>3777
CACGTTTCTGGTTGGTGGGC
>3778
GGCGCGAGGCTCGCCCCTTG
>3779
ACCTCGGCAGCAAGACATAC
>3780
GCATTCATCAACGCTGAAAG
>3782
GGTCGCAGCCCAACGTGGAG
>3783
AGAAGTCTCATTGGGCAGAA
>3784
AGCACGCTAAGCCAAACGCA
>3785
AACTGGTACTTAGCGCCCTT
>3786
ACATAGTGCCATGCTAGAAC
>3787
AATATCAAGTTGGGAGCACA
>3788
CTGGTGGCAGTCGCCTGATA
>3789
GTCGCAGCCAACGTGAATTG
>3790
AATATCAAGTTGGGAACATG
>3791
AGCGTTTTATGATAATCCCA
>3792
AGTCGGCGTGTGGAATCAAC
>3795
CTGGTGGCAAGTCCGCCTGA
>3796
GTAACGTATTACACATACGA
>3797
GAATCACCAGGAAAACAATC
>3798
GCCTCGTCTGTTGAGCTGGC
>3799
ATAGTTATCAATAAACTGAA
>3800
AGCGTTTATGATAATCCAAT
>3801
AGTCGGCGTGTGAATCACCC
>3803
CACGCGCCCAGACTGCCCAC
>3805
AACGAATTCTGTCAAAACTA
>3806
CACGTTCGGTCAGTTAATCG
>3807
GGGAAGGACTCAATTAGTCC
>3808
AAGTCCCCGCCTGATAAAGG
>3809
CACTGTTCACATAACGGAGA
>3811
GAACTAATCCACTGTCACCA
>3814
GGGAGGGTAAGATGTATACA
>3815
GAAGGACTCAATTAGTCACA
>3816
CCGAAGAAAGACATCAAGCC
>3818
GTATCTGTTACTGAGTAAGT
>3821
AAACCAAGCCACAAAAGCCA
>3822
CTTTTAGGGGTAAAAATTAT
>3823
CAACAAATCAGCAACTATCA
>3824
CGCTCGGCCATAACTCACAC
>3825
CAACAAATCACACTATCAGC
>3826
CCTACAGTTATTGGTATCGG
>3827
CCACGCACATAACATAACAG
>3828
AATACGTCTGTGAACACAGA
>3829
GTAACTCTTTGATCTCAATC
>3830
CAATTGAGTCACACAGTCTG
>3831
CCATTTTCGTTCGGGGCGTG
>3833
GTTTCCGAGATTATGCGCCC
>3834
GAAATAACATCATGGTAACG
>3835
AACGTGCAAGCCATATAAGC
>3836
GTACTCGTCAGAAAATCAAA
>3837
GTAACTCTTTGATCTCAATC
>3838
GGCCGGTATTGCCTCTCGTC
>3839
CGTGAGAGTGACAAACAAAA
>3840
ATAAACGGACGATGGAGGAC
>3841
GTTTCCTGCCGTCAGTAAGA
>3842
ATGGCAGAATTACACCACAG
>3844
GACGCTCGACCATAATAATC
>3845
GCATCGAACGGCAGCTGCAG
>3846
GCGGTACACTCCTACAGGTA
>3848
AAATACGTTTCAATTAATTA
>3849
AGTAGCACAGTCTGGTAGTG
>3850
ACGTACGCAGGCAAGATGAT
>3851
GACTCTTGGAAGGTACGTTG
>3852
AGCCTGAACTCGGATCGTGA
>3855
AATGTTTCTAATTAGCCCTC
>3856
GAATTTCATGAGGATGTTTC
>3857
CCAACGTGGAAGTTGATCGG
>3858
AGCCTGAACATCGGATATGA
>3860
CACACTAACGGACGATGGAG
>3861
ATGAACCACATAAACATATC
>3863
CGTCTTCTCCGTTCTACTAA
>3864
CACGCAAGGGTAAACGGAAA
>3865
AATAAATCCCTGAAGCCATT
>3867
CCACGGAAGATGATCGGACC
>3869
AAAGGAAAGGATCATCGTGT
>3870
ATCCCACCCGTCTCATGAGA
>3872
ATATGGGTCTGCCCAAGCCC
>3873
CATCCACGGCGTATAAATAG
>3875
CGATTATGATAGTACATTTT
>3876
GAATCACTTAGTCGCAGAGC
>3877
AGCTGCCAATCGTAGCTCTA
>3878
GTAAAGTTAGAACAACATGA
>3879
GAAACGCAGAAAGTGAACCC
>3880
CCTACCATGAACAAATGTGC
>3882
GAATCTACTTAGTCGCAGAG
>3883
ATACGAAGGCCGCATTAACG
>3885
AATAGGGTCAACGCTACCTG
>3886
AGGAAATAACCGTCAGGATG
>3888
ATACGAAGGCCGCATAACGA
>3890
ATCTGATCAAAACTACGGCG
>3891
AATCGTGCCAAGAAACGCAT
>3892
AGGAAATAACGTCAGGATGA
>3893
GGGTCGCATCCAAAAGGCAA
>3894
GCTGTGCTGGAAAGATGGTG
>3896
AATCGAAATCATCTTCGGTA
>3897
GGGTATGGTTGGTTTCTGCC
>3898
ACGTCGACCTGAATGTACGC
>3899
AACTCTATAGGTAGCCTCGT
>3900
AGTCTCAAGAAGTGATAACA
>3901
GGGTCGCATCAAAAGCAAAT
>3905
AGTCGCAGTAAAGGGACGGC
>3906
AGTATATGGCTTGTTGGTTT
>3907
CGTATGCCCCATGGACTTCC
>3909
GAACAAGAAACACAAGCCAA
>3910
AGACGCAAATACTACGCTAG
>3911
ATCCTTCTTATCACGCGACG
>3912
ATACGCACCAACAAACATAC
>3913
GTCTGGTTGGTGGCTGTTGA
>3914
GCATCGAAACATACAATGGG
>3916
GGAAAGCCCTGAATTAGGAA
>3917
AACGCCTGCCATGAATAATC
>3919
AAGAACGCAGTTGTTCTGCG
>3920
ACTAAAACGAGCCTGTCGCT
>3923
ACGCCGGATAAAAAGCGGGG
>3924
AACGCTGCCATGATAATCGC
>3925
TGCAACATAGACCCTACGAC
>3926
GCCGAATAGCCCCCTGTTGG
>3927
GCCCTCATGATGAAACCCCG
>3928
GTAAGGTCACTGGATCCGTG
>3935
AAGGAGTGATGTATGTCAGA
>3937
GATCAACGTCACATAATTAA
>3938
ACCAACAGAAACACTGATAG
>3939
CGCCGGCAGTACGAATGTAA
>3943
CGACATCAAGGAAAACATCG
>3944
AGTCGCTACCACGCAGGACG
>3946
GAAAAAGTGAATTATGGGCG
>3947
ACTAGTCGATTGCGGTACGT
>3949
AGTAACTAAATCAAGGATAC
>3950
ACTCAGAAATCTTACACCGC
>3953
AGGTAAACGCGAACCAATTC
>3954
GGCGGCAGTTGCATACAAAC
>3955
CGTACCTGATTACGTGTACC
>3958
GATCTGCCTGTTTGCTGATG
>3959
ATGGCGCGAACGGGTACGAA
>3961
CATGGACTGACAGAACGTTT
>3962
ATAGTCTGTGACACGAAGGA
>3963
AAGTCGTGACTCGACTACAT
>3966
ATCTGATAACGTCATAGGAT
>3968
CAATAGCCACAACATAAATT
>3969
AAAAGACTGATCGATCAGCA
>3970
ACGTCGTGACATACTCAGCT
>3971
AGTAAGGTAATGAAGAACGA
>3972
ATACTCGATGCATGTATCTG
>3974
GATCGAAGCCTCGATAGGTA
>3978
CGTCTTTGACCATCTAAACA
>3979
CACCATGAACAAATGTGACT
>3980
ATGGTGCGATAAACGCCCGT
>3981
AAACTAGGACGCCTCATCAG
>3982
GATAAGCCTGTGGCCGATAC
>3986
CGAGATTGATCTCAGCTAGT
>3987
CAACTCATCACGAACGCAGA
>3989
ACTTACAGCATCATCGAATG
>3991
CCTACGCGAGCCAAATGATA
>3994
ACTACGCTGGAGCCATGATT
>3996
GCCCTCACTATGAAATCCCC
>3997
AGTACCTCGCCCAACGCTGC
>3998
ATACGTTTAACAAAATCAGA
>3999
GTGCCAGAAAACGCATGGTC
>4001
ACGAACGCAGCATCGACGAT
>4002
AACCGTCTTCTCCTGTCTAC
>4005
CGCACCAGGATATAAAACGC
>4006
CTACTGACTGCTGACAGATT
>4007
AACGTCTATTGACGCGCCGT
>4009
ATTAACTGGCCGCATGCGAC
>4010
ATATTGATATGTTGACGGTT
>4011
CGTCGTAAGCAATGATCGAC
>4013
CGTGTGAGGAATGTCGCAGC
>4014
ATCACCATTATCGAATAACG
>4016
AGATACTCGTGATATCTGCG
>4018
GAATGGTGGACGGGATGAAC
>4019
AGTACTGAGCCCATTCGATC
>4023
AAATAGTTGTATATGTATAC
>4024
CACATCCTTCATGAACTTAA
>4026
AACGTCTCTTCCTAACTTCG
>4027
CAGCGTTGCGAGGTACTAAG
>4031
ATACAGCCCAGATCGTCTGT
>4033
CAATCTTTCAACACAGCCTA
>4037
GTAAGAAGCCTCGAATCACC
>4038
CATCAGGAAGGTAATAAGAA
>4039
GACGTCCGTTCACAGATATG
>4040
ATACGTCTGACTTTGGCAGC
>4041
GGATAACGTCACATAATACC
>4042
GGAAGTCGCATAAATTGCCC
>4044
ATCGCTGCCTCGTGCTGGTG
>4046
GTACTGGATGGCAAGTCCGC
>4048
ACCTACGCTATCATAGTATA
>4050
AATCACAGAAACATCTCATA
>4051
CTTTCGGCACGATAACCCTG
>4052
GACGGCATAAGGCTGCCTCT
>4053
ATAGTAGCGTAATGTTAGAC
>4054
CGACTAAATGGATAATGGTT
>4055
CATAGGTTACTCGGTACGTC
>4056
CGCGACATTATAGCAATGAC
>4057
AACGCTACTGTAGGAAGTGC
>4058
CGCGCAGCCAATATAGCAAA
>4059
AACGCTACTGTAGAAGTTGC
>4062
AGTACTTAGCCGCTCACCTT
>4064
GGGATGAAATGTCACATGGA
>4065
ATGGAGAATAAATAAAATGC
>4066
ATTCGTCGGGCGTGGCTATA
>4067
CTCTCGACCATGTCACCCGC
>4069
CTAAATAATCAGGCGTCGAA
>4070
GCTGGCCACGCTTCAAAGGA
>4071
ATTCGTTCGGGCGGTAAGTG
>4072
GACGCTTGATGAGTTGTCTG
>4074
AGCGCATGGTCATAAACGTA
>4075
AAAGTTTGGATGCTACTGCC
>4076
CGTACGAGCAGACAATAAGA
>4077
TAGTCGCCCACATGTATGTA
>4078
CTAGTTTGATTAGGTGCTGT
>4079
GACAGTATATGCACAAATGA
>4080
CACGCGCCGAGTTGCCCACA
>4081
AACGACTAGCTAAGTACGTA
>4082
AGATGTTATGATGTCTGTAC
>4083
AGCGAACCAAACAGACAAAA
>4085
AGGCGCAGAACTTGGCCCAC
>4086
ACGTACGCGAATCGACGTGA
>4087
AATACTGACCCAGATCAAGG
>4088
CCTACGGCAGAAACATACGA
>4089
CGTGTAGCGAACTGCGATGG
>4090
CTGCTACATATCTGGTGGGC
>4091
ACTACGCTAACATTTAGTCT
>4092
ACGATTAACATACTTTAGCC
>4094
ACGATAACATACTTGTAGCT
>4096
CGCTCTAATCTCGGCATCTG
>4099
GCTCTAATCTCGGCATCGGC
>4101
AGTACGATGGCGCCAGCCAG
>4102
CTGTCTTTTCTATGCAGGGC
>4103
CGTACGCGATTCAAGTACAG
>4104
AATCCTCTGAAGCCCATTTG
>4106
CATCAGAAGGTAAAAGACAC
>4107
AAAGCGCATGGTCATAACGG
>4108
AGTATCTATTCAACATGACA
>4109
GTTTGGTTGATGACTACAGC
>4110
ATCGGCGAGATGCAAATGGA
>4111
AATGGTGATATGATTATGTA
>4112
AGAGTCGATCATGGTACAGT
>4113
AGTCTGTTGAACACGACAGG
>4114
AGGATCATCTGGCAGTGGAA
>4116
ACGCATCATCATGGAAGCAG
>4120
GTGCAGATACAACAGGGTGC
>4121
CCAATTCATCATAACTCCAG
>4122
ACGAGTCATGACAACGCCAC
>4123
CGTAGTGGAGATATGATGTA
>4124
AGTCAGATCGCATTAACGGC
>4126
CGACGACCAAATTCAGGGAT
>4127
AACGCGGCACAGAAGTTTAG
>4128
CGTACGAGATGATGATGTAC
>4129
GATGGCCCGACACAGACGAC
>4130
ACTACAAGAAATCATTACCA
>4133
GACCAAACATAATTACACTA
>4135
CAGTTGATCGCGTCGCAGTC
>4140
GCACCAGCAGAAGCAGACCA
>4141
CCTACAGGTAGCGTGTACTA
>4142
CGGCGACGGGAAGGACGTCA
>4143
CGTGATGATGTTGTATCTTA
>4144
CGCGATTCTACAAACGGGTC
>4145
GACTAAGGATCAGGAGTAAG
>4147
CACGCACCTTAAGTGGAGGT
>4148
GTGCGTCAAAATACGGCAGG
>4150
AACGCGAACAATTCAGGCGC
>4152
AGACAAATATCAGCCATCAA
>4153
AGACAAAATTAGTCAGCATC
>4155
ACGCTCTGAGCTCAACAGCA
>4158
CATGAGGTAAACTCTATGCG
>4159
CGTACGGATCATGATTTAAT
>4162
GACGCAGCAAGCACCTATGC
>4163
GGAAGCAGCCATTGGGATTG
>4164
AAAGCTGAATAAGGACTCGT
>4166
AGATGCATCCAGTCCCCTCC
>4167
GCGCAAAATTAAAATTTTAC
>4168
AGTATCAGCATTAATAGCAC
>4170
CAACTATCAAATAATAACGT
>4171
CAACTATCAAATAATACGTT
>4172
ACCTCTGCCACGTAATTCGC
>4175
ATAATGATCATATGTAGTGA
>4179
AGGTCACGCTACCTGTAGGA
>4180
CTATCAGTTATTTTGCCAGT
>4181
ATCCCCAGAACGAGTGTGAA
>4182
GCGTACCCAGACAACAAGTA
>4183
GCTTTTCACGTCTGGTTGGT
>4184
AATCAAGATGATGCTGTATG
>4185
AAGCTGTCGCTACTCCAGAG
>4186
AGGTAGTCTGATTCAATCGT
>4187
GCACGATAAAATACTGTAGC
>4188
CATCAGGTGATGTGCCGCCG
>4189
GCGCCCAGTTTGAATATTAC
>4190
CCTACGTCGCCTGAATCATC
>4192
ACCATACCAGACAACGTCAC
>4194
GATACCGCATCAAGTCAAAT
>4195
ATGGTGACGGATGAACATAA
>4197
AGGTGTCTGTAAACATGCCG
>4199
CTGAGATAAGGAAGGATACT
>4201
AACGCCCCTGCCATCGACGA
>4202
GATAAGTTGCTGGATTGGTG
>4203
AGACTCTGAGTACGTGCAGG
>4206
AGGTGATGTGCTCGACTAAC
>4207
AGTGTCAGCCATAAATGTGC
>4209
AGCTGACAATATCGTGCTAT
>4210
AGGTGATGGTGCTCGACTAA
>4211
ACGCGCAATAGTTGTAAATC
>4213
GCACAGTAGAAGTCATCGAG
>4214
ACTCAATGGAGAATAACATC
>4216
GGCATTAGTAGGCTAGGTAA
>4217
ACTCCAATGAGAAATACATC
>4218
GACAGAATCGTATGTAGGTG
>4223
CCGCGCCAGTTGCCCTACAA
>4224
GCGACCAGATCATGCGATAT
>4225
ATACGAACAGGTCGCAGCCA
>4227
GCCAATACAAACAGGGTCGC
>4228
GAACGGACTGGAACACTGGT
>4230
GATAAATTGCGGATGGGGAC
>4231
CAACTGACCCTCGATCATGG
>4232
ACCACATCTGATGGACATAT
>4234
GAAACATCCGCCGGCATAGT
>4237
GAAGAATAAAGTCTGAACAA
>4238
ATACGAACATCAAAATGAGC
>4239
CCCGTTTACACATTCAACGG
>4240
GTCAGTTCATCAACATCATA
>4242
AAAATAGTTGTTATATTAAT
>4244
GTAACTGATACTCGTCGAGA
>4247
ACGTCTCGGGCGTGGTCTAT
>4248
CGTCGGTCGGGCTGACCATG
>4249
AAATACTCTGGATTAAACGA
>4251
CGTTTGGTCAGTTCCCATCA
>4253
CTTTCGTATGCAGGCGGATC
>4256
CACACCCAGGAGTGATAAGA
>4258
CGGTGATTCGTCTAAGTTAA
>4259
AATCTCTTCTGATGGTCAGT
>4261
GTAACAAAAGTTCAGATATG
>4262
AGGGTCCGTGAACCCCTGGA
>4267
AACTCAATGAAATAACATCT
>4268
GAGGCGGTGCATTCTACTCT
>4270
CGATGGGCCATACTGTAACC
>4272
CAAGTCAAATATCAGCGTGA
>4273
CAGAAAAGTGAATATGGCGA
>4275
CGACAAAGTTTGAATATGGC
>4276
AAAGAGCACTAAATGCACTG
>4277
ACTTAGCGAGTAAGGTGACT
>4278
ACTGGAACACTGGTCATACG
>4280
CCAATCGGAGGCTTTTATGG
>4281
GCTCAAAATCGTGCAGGAAG
>4282
CGTAGAACATGCGTAGTATA
>4283
GGGTACGCATCGCCCGCCCA
>4285
GTATAGATCGATCAATACTA
>4286
AGTAAGTGAATGAACCAGAC
>4291
AACGCCATCCAAGCTGTAGG
>4292
CTATGAAGCCCAACACGGGA
>4293
AGGATTATGTATCAGGTTGC
>4295
GACTGACCTGGGACGATCTG
>4296
GAAGCAATTCACGCCCAGCC
>4297
CTACGACGACACAGACGATA
>4298
CAGTGAGGCGAAAACAAGCC
>4299
CTACGATGAACAATGTCGAC
>4301
CGTGGCATCAGGTGATGTGC
>4302
AACGTGACGATGTACCTTAG
>4303
CTCCTGTTGAGTTATGGCCT
>4305
ATTCTAATGGTCGTCACTGA
>4306
ATGGCTGTTGGTTTCTAGTG
>4310
CACGATTAACCCTGAATACC
>4311
GACTATGACGTCCTCCCGTC
>4314
CGTGAATGATGGTACGTATG
>4316
ATAATCAACTTTTGATAACG
>4317
ATAGCACGTATTGAGCTAAG
>4319
ACATCGACTGTGGGCAGTAG
>4321
ATACACTGCTGTTACGAATA
>4322
ATAACAGCCAGTGTAACAGT
>4326
GACTCGAACTGGCATGACAA
>4327
AAACACATAACATATGGCAC
>4328
AGTAGACATGGATCGGTGTA
>4329
AAAACGATAACCAACCATCA
>4330
AAACGTTAAAGTGCTCGATA
>4331
CGGGATGAACATAATGAAGC
>4334
ATGGAAGCCCAACATGGGAT
>4335
CATGCCACAGTATGTATCGG
>4336
TCGGGGCGTGGCTATAGTGT
>4339
GTCGTCGTACGCAATCGCCC
>4340
CCTCGCATCGGACGAAAAGA
>4341
GTCGTCATGAGGATCAGCAT
>4344
CGAACATGGATTAAACTACC
>4348
CACACTCATCTATCACGAAG
>4352
CACTCGGGATGAAATGGTAC
>4353
GCAATTGCATACAAACGGGT
>4355
AATCCTTAGCCATTGTCAGG
>4356
AATCTGTCACGGAGTGCCAA
>4357
GAGAAGAGATGAGACAGCAC
>4359
CTAACTTTCTGACCCGCCTA
>4360
AGCGCTGAAGCCTACATATA
>4361
CATAAGATGATTACATGAAG
>4363
ACATGAAAATATCAACACAC
>4368
CAACTATCAAATATTAACGT
>4370
GGCTAAATACGTTAACAAAA
>4371
ACATCATAGGCAGTCGGGAG
>4373
GACGGTAAGCCTGATGGTAT
>4377
GATAAGCCTCATAGGTAGCC
>4378
AATCAAGATGATGGCTCGTA
>4381
AAACATCGCCGCATAAGTAG
>4386
GAGGTGATTATGGTTGTGCC
>4387
CTGAACGACTGGAAACACTG
>4388
AAGTAGGTGAGTTGATGATG
>4390
AGGTGGGACCCCAAACGGCC
>4393
GAGGCTACTAACCTGCTTGG
>4396
ATGAACTAATCATCCTGTCA
>4397
ATCGAAGGCCATCAAACCAC
>4400
AGAGTCTGATTCGATCGTCA
>4401
ATGGAACTCGGAACGATGTA
>4403
ATACATAACTGACAATCGAG
>4404
GAATAACGCCCCTGCATACG
>4406
CTGACTGATCCAGCTAGCAC
>4407
ATCAGGTTATCGTGCCAAGA
>4410
ATCCGTAACAAATGATCAGC
>4411
CGTCTGGAATGATCGGTACT
>4412
CGTTCTGGTGATCGTCTAAG
>4413
AACAGCAGTGTAAGTCGGGA
>4414
GTAAATATCATGAACAAGTA
>4415
GTCGGTACGCATCGCCCCGC
>4419
GTGAACACGATCAGAACTGC
>4421
ACGTCGCAACGACGTTTCAG
>4422
ACAGGCCACAACAACAGACG
>4424
CGGCTCCATAACGAACAGAG
>4425
AGGCGGTATTGCCCTGTCGT
>4427
AAACCATGGAAACCCAACAT
>4429
CTATGACTCGCTAGCTGCTG
>4431
ATACGCACCATAGAATGCCA
>4432
CGTGATGGACGTACCGGCAC
>4433
GATAACGTCACATAATTAAC
>4434
AAGTACAATGGGAGATGGCG
>4436
AGAGACCCATTCGCTGTCTG
>4437
GATATTTGATTGAGCCGACG
>4438
CGTGGCATGGTCCCATGACG
>4439
CACAAGTCACAATCACACTA
>4440
CATCAAGCCTTGGAGAGATT
>4443
GTGCTGTTGATGCTAAGGTC
>4444
ACGCCATTAATAATGGTTTC
>4445
CTCGTACTGTGATGTATGGT
>4446
ACGCGACCAATCAGCGCTAA
>4447
CGATGACCGAACGATCCCAA
>4449
GTGATAAAGATTGGAGTGTG
>4450
CGACGAGCAATGATCATATG
>4451
CAGTCTGCTTCTCGGCGACA
>4453
ATAACTCACACTCATCTTTA
>4454
CCACCAGCCCAAGAGCAGAA
>4456
AAACATGAACCAACATAAAC
>4461
AAATAGTGACTGGTCATAAC
>4462
ACGATGAGGGAACATAAAAG
>4463
GCGAGCCGAGACGACTTAGA
>4465
AGAGGCGTGACAGCCCCGCT
>4469
CTCTGCTCTGTGAGTTATGC
>4470
CATCACGGCGATTAAAATAG
>4473
GCCCGTCCATTCATGCTGCA
>4474
CCTGTCCATCATGGAAAGCC
>4476
CGTAGCACAACGACGAATGA
>4477
CACGGCGCCAAATAGTTGTA
>4480
ATGCTGCCCGTCATTGGCAT
>4481
GTAGAATGATGATGCGTACG
>4482
ACATTAAAGTAAAATGTACA
>4483
GTATTTATTGGTATTACAGG
>4484
GAAAGCCATCGGACTCAGAT
>4487
AACGAACGCAACATCGAACA
>4492
CGACGACCAAATAGTCACGT
>4494
CTTTACGTCTAGCCTTCACG
>4495
CCATCCAAGGAATAAACATC
>4496
CACTACCAAGCTGGTACGAG
>4500
GCAGCCTGCAACCCATATGT
>4501
AAGCGTGACCTGATATTAAG
>4502
GTCCGCTGAATTGTTCGTCG
>4503
GGTTCGTTCTTATTACCTTC
>4505
ACAACTGAACGGAACTGGAA
>4507
CCATGAAATATCACACCGAG
>4510
AAATAGCTGGCCAAATACGT
>4511
ACGTCAGCATGAGGATGGTC
>4512
GTACGGGAAGGCACGATCAA
>4513
AGATCTATCAAAACATCGAA
>4514
CAGTCGATGTGATCGGTAGC
>4515
CGTCGATGTATCGGTAGAGC
>4516
CAACAGCCTTATCAATACCA
>4517
CTACAATAGAGCAATACCTC
>4518
GATCTGAGCCACATCGACCT
>4519
ATTAGTAGCCGTAATAGCCA
>4520
ACGTACGAGCTTATCAACAG
>4521
AATATGTCTCATGTACATAC
>4522
CATGATGAGACAGGCCGTTG
>4524
CGGGAGAGGAGTGGCATAAC
>4525
GTGATTCGATAATGGTGATT
>4526
CTGGCAATCACAGGACGGCT
>4527
CGCAATCGCCCCGCCAGTTA
>4529
CCGTTTCCCTCCAGTAGACG
>4530
AGAAATGACCTAACGAGTTT
>4531
CAATAATCTCTTAATACTCA
>4532
ATAATAACACTAACACCCGA
>4540
CAGCGACCATAACGACCCAC
>4543
AAGCGCAAGAGAAAACATAG
>4545
CGCCGGAGCTAAACGAGTTG
>4551
CAACTGGACAATCAGAAGAG
>4552
CAACTGACAATCAGAAGAGA
>4553
GAGATGCAGCAACGGAAACA
>4554
AGGAATACTACGGCTGTAGA
>4558
AATACAGCCCAGTCTCTGAG
>4559
GTACTCTACTGATATGTACA
>4561
AAGATAACATCATAGCAGTC
>4562
ACTAAGTGGATGGAAACAAT
>4565
CAATGAAAATAATATGGTAG
>4566
ACGATAACAATCGACTGTAG
>4569
AACGGCTCAACATGATGAGA
>4570
ACTGGCGCCGATGCGACCGA
>4571
GACACTCACAAAAAGCTGCC
>4574
AGACGATGGCGCCACCAGCA
>4579
CAGCGGACATCAGAGGAAAG
>4581
AGGTACGTGCAAAAAGCCTG
>4582
AGCGGCCACTTTACATCAAC
>4586
AGTATCTTACTTATCACGCG
>4587
ATATGTATCAGTATCGTGCA
>4590
GGTACTGGAATCTCTAGTGC
>4591
ATTATGGTATCAGTTATCGT
>4592
ATCGCTACCTGACGCTTCGT
>4594
GTGATATGGTCATATGTTGC
>4595
ATCCCGTTTACATTCAACGC
>4596
AATATGTCATAATAACTCAC
>4599
AAACACATAGCAGTCGGGAG
>4603
CTCGCTTCCTGCGTCTACGT
>4604
GCCTGACTCGACGCATGACG
>4605
ACGAACGCAGAAGCACTATG
>4607
GTCACCATAACGGACGATGA
>4609
ATGTCTCATCTCGTTATGGT
>4610
ACGTACGCGAGCCAATAATC
>4611
CACGTCTGAATGACATGTCA
>4612
AGCGAACCAATCGCGGCATA
>4613
CGGTTCGAATGATCATGTCA
>4614
CCCGACTGCCCCATGGATGT
>4617
AAGGAAATGCCAGCAGCAAG
>4618
GGCCCACGACAATGGAGAAG
>4619
ACGACTGATGCTACTCAGAG
>4620
CACATCTATGACATATGGTG
>4622
AAGAAGTAACATATGTGCCA
>4623
CATGGCCCACAGCCCAAGAG
>4624
ATAGTATGTGTCAGTTGTCT
>4625
CATGACGCCAGAAGTAACCT
>4629
CACTTAGCGTAAGGTACTGA
>4630
ATGCTGGCCGGTATGGCTCT
>4632
ATGCTGGCCGGTATGGCTCT
>4633
GACATTAACACCCATCTACT
>4634
GACGCTACTGCCCTTTAGAC
>4637
GTTTTGGGCCCCCCAACTTG
>4640
ATTTCACTGTTCTGGTGGTT
>4641
CGTACGGGGAAGGACGTCAA
>4649
AGATAGGCCATGAAAAAAAT
>4652
CTTCTGCTCTGTGAGTTATC
>4658
ACGACATTCATGAATACTCT
>4660
ATTATGATTCATCCTTACAT
>4662
GCAGCCAGACAAGAAGCAGA
>4663
CTACGACTGATGATAGCGTT
>4664
GCCCAGCCCAGACAAGAAGC
>4667
CGACGCGTTCAATGATAGTG
>4668
CAGAACAAACAGACGCCTCA
>4669
CAGGAGTAATGGAATGACAA
>4671
CATCACGGCGCAAATAGTGG
>4674
AGTAGCGATAAGATACAGCA
>4675
CTGGAATGATCATACACTAC
>4680
AGAAACACAGCCATTAAGGA
>4683
AGTCGTCATTGCAGAAAGCC
>4685
GTAATTTTACACGTTTCCTG
>4686
AGTCGGAACCGAAAGAAACT
>4687
GCACCACGCCAGAACAACGA
>4688
CTGTCTTTCATGCAGGCGGA
>4691
GTGTCGCCATAAATGCACGC
>4692
GGCATCAAAAGCAAATCAGC
>4696
AACTGCTGTGCGGAAAGATG
>4697
ACATCTACCGAGCGCATAAC
>4700
GGCACAATTGTCTACAACTG
>4703
CTGGTGCCATGCTCTCTGGC
>4706
CGAAAACATTCATAATGGCG
>4715
AATATGTCGATCGTTATCCT
>4719
CTCGGGCGTGGTCTATAGTG
>4720
GTAGTTGATAAAACTCGTGA
>4721
GACGCTGACAACGTCTTACT
>4722
AAGAATCTTACCAACTAGCA
>4723
CGTGGTATATGTGTATAATA
>4725
AATAACCTCTGAACAAATGC
>4731
ACGAACGTCTGCCATGATGA
>4733
AACGAACGTCTGCCATGATG
>4734
AAGTAATCTGACTGATTCGT
>4735
CTCTCTGACCACGTAATTTC
>4737
ATAGCTGAATGGCATGATAC
>4738
GTAGCGATTAAGTAAAGCAC
>4739
GGTAATCGTGCCAAGAAAAG
>4742
ACAGTGATGTATCGGTAAGC
>4743
GGTAATCGGTGGACAGAAAG
>4745
AAGGTAACGGACAATTCAGC
>4746
GGTAACGAGTCGGACGAGAA
>4747
CTGTCGCCCTACTCCCAAGA
>4748
AATCAAGCGCAGACGCCTGA
>4749
ATCTGGAGCTTTTATGGTCG
>4751
AGCGGAGCTCGCGTGTGACC
>4752
GCCCACCCAATCGATCGGTA
>4753
CATTCATGCGTGCACTTAGC
>4755
AAAGAATGAACAACTCAACA
>4756
ACTGGTACTAGGCTCCTTAC
>4757
AATATCAAGTTGGGGAGCAC
>4758
GATATTGAGGGTTAATGGCT
>4759
AAAGACTCAAAGCCCGAACA
>4760
CACTGTTCACATAACGGAGA
>4761
GTATCTGTACTGAGTATAGG
>4763
AACGTGCAGCCATATTAAGC
>4764
AACTCGTTCTGAGCATCGAA
>4765
AACTCTAGCATCGAATCACA
>4766
AGTACGACATGATCTGTTAG
>4767
ATGCAGATTATACCACCCAT
>4769
GTTTCCTGCCGTCAGAGAGG
>4771
AAAAGACTAGAATCTCTCCC
>4772
GACTCTACTGTAACATTTAC
>4778
ACTAAACAGCTGTCGCACTC
>4779
GAACCAAGAAACACAACCCC
>4781
ATCTTCTTATCACGAGCGCG
>4782
GATAACGTCACATATTACTG
>4783
AGCCCTCTGACATTCAAATG
>4784
AGACTACTCCGTGAGTATAA
>4785
AGGCTTTATGTCTTTATCCT
>4786
CGCTGGCCTCTATAACGCCA
>4787
ATCTGATAACGTCATGATCT
>4788
AATCTGACATACGTCTGAAC
>4790
CGATTAACCCTTGGATCACC
>4791
ACAACAGCAAAAATTTAGTC
>4792
AAAACGAGCTGTCGCCTCCC
>4793
ACGCAGAAAGAAAGGCGTAC
>4795
GACAACCATGAACCAAATAA
>4796
AAAGTGAACATTCAGCGTAC
>4797
GATGAGTTTGTATCTGTCTA
>4798
CAAGTCAGTCAACATCAGTA
>4800
CCGAACTGCCTATCATGTAT
>4801
GATCCATCGCGCAACCTACC
>4803
AAACGGCCTGGTCAGTATTA
>4804
AATCACTGTCACATAACGGA
>4805
ATACGGTTCTGTTGGAACAC
>4806
AAAGCACCAAAGACAAATTC
>4807
ATAACCCGGGTCTGATGGAG
>4808
GTGGCGGAGACAATATCTAC
>4809
AGTGCGCTCATCTGATCTGA
>4810
CTGTTACGAATAATCGAGTG
>4811
ATCCCCTGATGGGCTCCCTA
>4812
CCTGAGGCCCATCATGATGT
>4813
CGAACTGACCAATGATGGAT
>4814
ACGAAAGACCAGGTATACAA
>4815
ACTTAGCATCAAGCACACAC
>4817
AAATAGTGACTGGCGATAAC
>4818
CTATGAAGGAATGGTTTCCC
>4819
GGCGGTATTGGCCTCCTGTT
>4820
GAGACATTTTACTTTATGCC
>4821
ACCAAAGAAAGTATGAAGAT
>4822
AATCAGAAGATGATGCCAGC
>4824
CATGCCTCAGAACAAGAACG
>4825
AGCTACGATTGTAGTTCTCA
>4826
ACTATCAGCCACTTAGCAGC
>4827
AGCTACGATTGTAGTTCTCA
>4828
CGAACGCGACCCAATCGATG
>4829
ACGGAAACATTATAATGGCG
>4834
AGAAAGCGCCATGGTCAATA
>4835
AACGTAGACGACGGGAATAG
>4836
AAGACGGTTGTCAGTCGTCA
>4837
AACGGACGCGACGATAAAAT
>4839
CACCATAACGGGACGATGGA
>4842
ACGGTACTCACATGAATAGC
>4843
AACAGGCCACCAACACCAGA
>4844
AAGTAACGTCTACCTCGGCC
>4845
AACCGCCCTCCGGTGGCATC
>4846
AGGTACTCTTGGAAGGTACG
>4847
AGAACGCAAAAGAAGAGATG
>4848
AAGCGAACAAACAGAACAAA
>4850
CAATCTTAACTTCTTAGACG
>4851
CATTCAGTCGCACTCACGCC
>4852
CGTAACTTTTACTGCAGACG
>4854
GAGGCTTTTATGGTTCGTTC
>4856
AGAAAGCGACCATGGTCATA
>4857
ATGTGCCTGCATACCAGAAT
>4858
CGCAGCCAGCCCAGCTGGCC
>4859
CCTGTCAGTCACGATCGCAC
>4861
AAAAGCGCATGTCATAACTG
>4862
ATGGTGGCGATAATGTTTAC
>4863
AGAAACAACAGACCATGTAT
>4864
AGGTTAGGAACATTACGACT
>4865
GACAAAGAGATCGGCATGAC
>4866
GCTGCCAATCACAGACGCTC
>4867
GTGGTTCTATGGTGGCTAAT
>4868
AACTATCAACGGCCTGTCCT
>4869
AACGTTGGACGATGGTACGC
>4870
GTGGTCTATATGTGTATAAA
>4871
AGAACAAAGCTACGGACGCC
>4872
ACACTGACGATGAACACGTC
>4873
ATGCGTGCACTTATGGCGGG
>4874
ACAATAAGAGTTGTCAGCCG
>4876
GGTAAAGTTTAGACAACATG
>4877
CGTCAGAACTGTGGTGATGT
>4878
ACTAGGACCGCCCTCATCAG
>4879
ATACGCGACATACGCCCTCG
>4880
GCGCTAAATAGTGTATATAT
>4881
AGTGCAATGGAGAATCAGCA
>4882
ATGGTATCAGGTATCGTGCA
>4883
ATCGCACTGACAATCAGAAG
>4885
AGTCGGCGACGGGGAAGACG
>4886
ATAAGGGTCAACGCTACTGT
>4887
ACAGTCTGATCGCCCGATCG
>4888
AAGCGAGCATCATGGATGAC
>4889
ATGGGCGCCTACTGCCAAAG
>4893
ATCACCCAAAGGAATGTAAC
>4894
GAATCACCCAACGGAAACAA
>4896
AACGTATAGCCACATAAACA
>4897
GCAGCCAGCCAAGAATAACA
>4898
GCCTAAGCCTACATTATAGT
>4900
ATGGTGGTTATATACGTCAG
>4901
GACGCCGGATTGAGAATCAA
>4902
GAGAAATCAAAAGAGCAACT
>4903
GCTACCGAATAAACAATACT
>4905
CGTACGGGAAGGACGTCATG
>4906
GCTTTGACGCCTCAACAAGA
>4908
ACTTGGTAGGATACCTCCTT
>4911
ATGGTCAATATAACAGCCCA
>4912
AACGACGAGAAACATACGCA
>4913
AATTTACGCTCCGCAACTCA
>4914
GTGTCAGCCGTCATAAGTAC
>4915
AGTACGCACACGACAGACGC
>4916
AAGAGAGAAGCATTCGCCCG
>4917
ATCGCAAGCATCGATGGATG
>4918
ATCGGCGACGGGGAAGACGT
>4919
CTATGAGCTGTGGCATTCAC
>4920
AAGGATAACATCATAGCAGT
>4922
GCCCACCAGCAGAAGCAGAG
>4924
AGAGAGGAAAGCGAGGTATC
>4926
AAGTGGCTGGAGACAATAAT
>4927
ATTATGGTATCAGGTTTAAT
>4928
GTCTGGTCAGTTAATACGAC
>4929
GGTACAAACCCGCCTCGGTG
>4930
AAGTTAGACAAACATGAACA
>4933
AGTGCGATTGGGATGGTGAG
>4934
AAATGAAATAATCATGTACG
>4937
CGTCATTGGCCTGTATATTC
>4938
ATCGCAGTAGGCGAAAAAGC
>4939
AATAATGTTCTAATTACCCG
>4940
ATACAACTAACATGAACATG
>4944
AAGTGCCAGCCAATAAGCCC
>4945
ATCGATTTCGACGAGTAAAA
>4947
AGACGAAACATCCTCATAGC
>4948
AGACGAAACATCCTCATAGT
>4949
GGTCTATATGTGTATAAATC
>4951
AGTACTCAGGCATGATCGTG
>4952
ATCGGCGCCTCGATCAAATG
>4953
CGTATGGTTCTGGCTGCCGA
>4954
ACCGTCTTTCAGAATTGTTC
>4957
CGACGTTTCGGTTGGTGGGC
>4959
GAAATAACATCATGGTAACG
>4961
AATAAATCCCTGAAGCCCAT
>4962
ATAGTTGTTATATATACTAC
>4963
AGTAATCACCGTCGGTCAGA
>4964
AAGCGCTATGACGATCACAA
>4966
CCCCGAACTGATATAATGTA
>4968
CGCAGATATGCGTCCCGTGC
>4969
CAGTACTTTATCCGCCTATA
>4970
ACTCCAATGAAGAATAACAT
>4972
AGAATGGGAACAACTCAACA
>4973
CTAATGGACTTGGACGAGAC
>4974
GCAGCCGAGCGCCTGACCAC
>4976
CATCTTCCGTTAAATCAAAC
>4977
ATCTGAGTGATGCTGTCAAC
>4978
GACCAATAGCAACAAAATAA
>4979
CATTTCTTTGATTGCCCTGC
>4980
CTAGCGAGATGACATAACGT
>4981
ATCTGAGTCCGATGGCTGTC
>4982
CCCGACTGTTAACACTCGCC
>4986
CACTATCAGACAGCAGGCCC
>4987
GTAAGGCGCTCGTCGGTATG
>4989
AGAGGCCAAGCCCGTCTGGA
>4993
CATCGAGTCACACAGTCTGG
>4995
GTACTCGTCAGAAATCAAAT
>4996
CGAAAGACAGATCTCATCGA
>4997
AGGCCCTGAGCAAATCTCGA
>4999
ATCTCGTTAATCCAAACGAC
>5000
CGAGCTCCGCAAGGATAGGT
>5002
CATTCCTGAGCTATGGCTGG
>5003
CCATCTGATTGACTGTACTT
>5004
ACTCCAGCCTCCGCACTGTT
>5005
GGTCTAACTTTCACGCCTAC
>5009
ATGGTATGATAAACTGTGGC
>5010
AACATTATCACCATTATCGA
>5013
CGCTGCCATGGAAGTAATCT
>5015
AGTACTACTGACGACAGAAG
>5016
CAGAAACCGCATGGTCATAA
>5019
ACCGCCTCGCGATAACTCAC
>5020
AGCAGCCTGCGCAAACTGAA
>5021
ACCGGAAGCGGCCTTTGACG
>5022
ACGACGTATCAATCGATGAC
>5023
CGAGTGGACGACATTTACGT
>5027
CAAGAGATTAACATAGTCGC
>5028
ACATACTCAGCACAAAATAC
>5033
AACGAACCTCTAATCCGGTC
>5034
AGAAATAGTCACGCCAAAGC
>5035
CGTCAACCCATACCAGCAGA
>5036
GGGCGAGCCGAGACGACTTT
>5039
CGCCTTTCACGTTCTGGTTG
>5040
CAGTTTTGACAGATCGTTAG
>5041
CGCGACGGGAAGGACGTCAA
>5043
CGACGTCTGATTGCAAGCCT
>5048
ACCCGGGGTAGCTGTCGCAC
>5049
ACGTACGATTTGTCGATGGT
>5050
CACATTTGTCATGGTAGTTC
>5051
CAGACAAGAACGCGCCACAG
>5052
GAACGATCGAAAACTCGACG
>5053
CGATGCCTGTTCACACTATA
>5054
AATAGGAAGAATAACATCAT
>5056
AAACCACAATAACAATGGCG
>5057
AAGTTGGGGAGCATCATTGG
>5058
AACAGAATACAACATCACAC
>5059
ATACGAACAGTCGCAGCCAT
>5060
TGCACTTATGGCGACCTCTA
>5062
AATGGCGACGGGGAAGACGT
>5063
GTAACTGATACTCGTCGAGA
>5064
AAATATCTTGGATAAGACAG
>5065
CTGCTACATATCTGGTGGCC
>5069
ACTAGTTGACTTCATGGAAG
>5072
GAGGCGTGGCATTCTACCTC
>5076
CACTAGGGCTAGCGCTCGGT
>5079
CTGATGAACTAAGTCACTCA
>5080
AGTGGGAGCCACATTGGTAG
>5081
ATAACGGCCGCATGGACCCG
>5083
ATAATGGTGATATGTATGTG
>5087
CTAATTTCGTTGGCGCTTTG
>5088
GAAGCAAAGATTCGACGCCC
>5089
CTAAACGCTGAGCCTGTCGC
>5090
AACCGCCCCAGCCCAATAGC
>5091
AGACGCACTGGATCATGTAA
>5092
CTCGTGATATCTTGGCTGCG
>5093
GCTGACCTAAGTCAGGAAAG
>5094
ACGCTTTTCGTTCTGGTTGG
>5095
GTTCGCGACTTGGCGTGTAC
>5096
CAACAGAAACAACTGGATAG
>5101
GCCTGCGTCATCTATTTACA
>5102
GGTGCTAGCCCATGCAAGCT
>5103
CATACTGTAACATAAGGCAC
>5104
CGCTCCGGTGATCAAGGTGA
>5106
GGTGGCAAGTTCGCCCCGCC
>5107
AACAGGCAAAATTAGGGTCG
>5108
CTCAGCCACCAGCACCGCAA
>5109
CATGGCCCGTGCACTTATGG
>5110
GTATTCACCCCATCATAGAA
>5111
CTTCAAACGATGTTAGTGAG
>5113
AGACGCGATGCGTTATCCTG
>5114
ACCGCAATGGAAATGGAAAC
>5119
AGCAGGAAAACATACGAGCG
>5121
GTAAATACTGACACCGTTTG
>5123
CAACTATCAAATATAACGTT
>5124
AGCGGTAAGATTAGACCAAC
>5125
AATACTCTGAACAATGCTGA
>5126
CACTAATCAAATAACGTTGA
>5127
CATCAAGGCCTCTAATGGTC
>5129
CGCCCAGCATACGAACAACA
>5130
AACTATCAATATAAGTTGGC
>5131
ACGACGTAACTCTTATCAGC
>5132
GTGGTCTATATGTGTATAAT
>5135
GGTCGGCTATATGTGTATAA
>5136
ACGTGGTGAGATGATCTTGT
>5138
GACTGAACATGGTCATAATC
>5139
AAGTAGGTGAGTTGATGATG
>5141
GCGTGAAGATGTTATCCTGA
>5144
ATTAAAGCGCCCGTGGATGC
>5145
GCACAAGAATGGTTATGTTG
>5150
GTGGTCTAATATGTGTATAA
>5152
GACGTACCGAAGCTAACCTA
>5153
AAATCGAAGTTGGACTGCTG
>5159
CCAAACGCTACAGTAACTTT
>5162
ACGATGAGGGAACATAAAAG
>5163
AAGTATGGTTGTTCATAAAG
>5164
ACGACCAATCACACCAACCA
>5165
AGTCTGATGGCGGAGCGCCT
>5167
CAGCGACCAACGGAGGACCA
>5169
GCGCATAGTACGCGTAAGTA
>5170
AGAGTCGAATGAAATTTATC
>5171
CACGCAAAGCCATGGATATC
>5173
ATGTCTATGGGTTTCTGCTG
>5175
AGTAAGTCACCATCATCGAA
>5176
GGAAAGATTGGTGTTCATAA
>5177
AGGTTATTGGAATCATCTGT
>5178
CTAATTATGCTGGCACGTCC
>5179
GCATCTCGGCATCTCTTCTG
>5181
GCAAATACGTGGCCTATGGT
>5185
GTGCGAGTATGGTACAGCCA
>5188
CTTTTATGGTTCGTTCTATA
>5189
CTATGAGGCCTGATGGCATT
>5190
CAAGAACTCGATCGTACAGC
>5192
GACGCCGTTCAAATATGAAG
>5195
GTACGGGAAGGACGTCATTA
>5196
CCGCTTTCCCTGCCTCTGTG
>5197
GTACGCGTGGCAATCACGAG
>5198
GACGATCACGTGTCACTATA
>5200
ACGATAAAATACTTAGCAGG
>5201
AAACATAATTTCACTACTAA
>5202
CTTTCCTTTATCACGGCAGA
>5203
CATCTGACACATCGATCCTA
>5204
AAGTATGGTGTTCATATGCA
>5205
AACTGCACGACGAGGAGTGA
>5207
AACTTACGCTACTAATGGCC
>5208
AACTGCGATGGGCATGTACT
>5209
AACTAGCGATGGGCATGACA
>5214
GGGACTTTGGTAGGATACCC
>5215
CTGAGATCAATAATCTCTAC
>5217
GTCTTCCCGTTACGCATAAT
>5219
ACGCCCAGCCAAAGCAACCA
>5224
ACTCGTCAGAATTAATTATC
>5225
GTGACATTCAGGAATGGTAA
>5226
ATCTAGCAATAATGAGCACA
>5230
ATAATAACCCATCACTGTAA
>5231
GCGGCCATTCTGATTCTGAA
>5232
AGTAGTCGATAATCGACATC
>5235
GTACGTCTAGCCCCATCGAT
>5236
CATCATAGGCAGTCGGGAGG
>5239
CGAATTTCATTTCGAGTCTC
>5240
CACGCATCTTAACTCAGAAC
>5241
CGCAAATTAAATTTACGCCT
>5242
CGCAAATTATTTACGCCTCG
>5243
AATAATGGATGATCGTTATC
>5245
CAAGGATAATCATCATGCGG
>5248
CTAATACGTAAACAAAGTCA
>5254
CGTTTCGGTAGTCATCACAT
>5255
CTACTGCCGACTAAGAGTCA
>5256
AAGTACTGAGAATAGAATGA
>5257
ATAGTGCCCATCGGCCTCAG
>5258
CAGTTTCTGAATGCAATAAG
>5261
GGCGAGGCTCGCCCTGTACT
>5263
AGTCGGCGTGAATCACCCGG
>5264
AGTCGGCGTGTGAATCACCC
>5265
GAACTAATCCACTGTTCACC
>5266
GAACTAATCACTGTCACCTA
>5269
GTGCAGAAATACGCCATGGT
>5271
CGTCTTCTCGTTCTACTAAA
>5272
CAGGAAGAATGATCGGACGA
>5274
GTCTGCGCTCGCCCCTGGCC
>5276
CCGCCGGCATAGATACGGCT
>5281
CGACAATCAGGTAACATCGC
>5282
ATACACCAACATAATTACCT
>5284
GCATGGAATGAGACGGCCAT
>5288
AATCGCGAGGATTATGGATA
>5292
AACAGGGACTTATGAAGTTC
>5293
GACGTCATCGAGTCACTCTC
>5298
AACGATCATAGGCAGTCGGA
>5301
GTAAGGCCTCGTCGTATGAG
>5304
AAAATACGTGCCAGAAGGAG
>5308
AAAATACGTGCAGGAGGAGT
>5309
GATGATCGCAGTGTCGGCAG
>5314
GTGGCAATACGTAACAAAAG
>5316
CGGCACAGAATGTTTATGTC
>5318
ACAGGAAGCAGGTGAGTCAC
>5319
AGCATCACAGCCACCACACA
>5320
GGCGTGTGAATCATTTACTC
>5322
AGTACGTGCAGGCTGCACTC
>5326
AGTACTGAGCCATTCATCGA
>5328
AACGTCGTCGAGTCAAGAGA
>5330
CACATCCTTCATGAACTAAT
>5331
AAACGTCGTCTGAGTCAAGA
>5333
CAGCGTCATAAGTACGTTCC
>5334
GAATCAGGTTCATAAGAGAT
>5335
CGCGGCATATGTAGCGTAAG
>5341
CAAGTTGGGGAGCCACATTG
>5342
CGTAATCAACCTCGAATCAG
>5343
CGTATGAGCCACATAGACAA
>5345
GTTATAGTCTGTTGACACGA
>5347
GACAACCATGAACACATAAC
>5348
AGTAGGGCGAAGCCCATTCC
>5349
GTAAGGTAGCTCGACTCAGT
>5351
CGCTCGGCCGATAACTCACA
>5352
GTAAGGTACTCGGATCTCTA
>5353
CTCGCTGCCGAGGTCCAAGG
>5363
CTGATCAGACGAAACCACCG
>5364
ACTACGCATCGTCAGGTATA
>5365
CCATCTATCGACTGGTAGTT
>5366
GCAGTGCATACAAACAGGGT
>5368
AAAGCAACAAACAGACAAAA
>5369
GAACTAGTCACTCAGCCACT
>5370
AGGTTAAGAGCCCTCGATAC
>5372
GTGGCGAGACAATCTATAAC
>5377
GAGTCACATTGTCATGGTAG
>5378
CATCCGCCCGCTAGTAGGGT
>5379
GAACAACTGAAGGACTGGAA
>5380
CAGAAAAAGGAATATGGCGA
>5381
AGAACGTCTGAGCCTCGATG
>5384
AGAAAAGAATATGGGCGAAG
>5386
GACGCAGAAGAGGCGCAAAC
>5388
CTAGTTTTGTTGGTGCTAGT
>5390
GGTCGTATGGTCTGCTGCCG
>5392
CTATTTGTTGGTGCTTCAAG
>5393
CAACAGCCAAAAATTTAGGG
>5395
ACGTACTGACCCATGATCAA
>5396
AACGACTAGCTAAGTACGAG
>5397
GACGCGTCGCCTAACTCTGG
>5398
ATCCCGATGGCGGCTCATAA
>5400
AGACAGCCGTTGAGTGGGAG
>5401
ACACGCTAACATTGTAGTCA
>5402
CTGGCGGTTATTGGCCTCCT
>5403
CGTACTCGATGATAAATGGA
>5404
AGAAACACCCATTCACAGCA
>5406
GGTATCAGGGTTAATCGTTG
>5407
CCAGAAACCGCATGGTCATA
>5408
GTAAGGTACTCGATCTCTTT
>5409
GTAAGTACTCGATCCTATCC
>5410
CGCGTGGCCAATCACAGGAC
>5412
AATAATGTTCTAATTACCCG
>5415
ACTACCGCACCATCGACATG
>5421
GGTGGCCTGTGATGCAGGGC
>5423
CTGACATTCAGAGGTAAGAC
>5424
GTAGCGCCCATATGGAGAAG
>5425
GCACAATTATACACGACTAC
>5426
AGCGTATCGAGGCTCTAACT
>5430
ATAGGTCTGTTGACACGAGG
>5431
CATAAGAATTTCACGCGGCC
>5432
GTGGTGGCTGTGATCTAAGG
>5436
CATCAACGGCCTGTCCATCA
>5438
CTCTGCCATGGAACAAGCCA
>5439
CTATGGTGGCTAATACGTTA
>5440
GTCCACCTACCAAGAGGAAG
>5442
GGCCCAATACAAACAGGGTC
>5445
CACTAATAGGTAAGTACTAG
>5446
AAACTGACGCGGGATGAGGA
>5447
AAGAAAGCGCCATGGTCAAT
>5448
CACATGATATGAAGTGTTCG
>5449
GCTCTGTGTCGACGTGTCTC
>5450
AATCAGCATGTCCTGAGGAA
>5451
AGCAGATATCACGAGTATCT
>5452
ACGCTCAAGTCAAATAATCA
>5455
GGAAGCAGCCATGGGATGAG
>5456
CGATGATGGCGGGAGCGGGG
>5458
ATGTTTTGAGATGCAGCAAC
>5459
CGCACGGGAGAACTCAATAG
>5464
AGGTAGGTCTGATTCAAATC
>5466
ATTCTGATATGGTGCGTAGT
>5468
CATCAGGTGATGGTGCGCGA
>5469
GATCAGCCCGAAACCCAATC
>5470
GCGTCATGCTGTATATGTCA
>5471
GTACGCTGCCATGATAACCG
>5474
CACGTATGATTGATAGTTGA
>5475
GTACGCATCGCCCCAGTAAC
>5477
AACTCGACGTCGGGAGTGGA
>5478
ATGACATGTTGTCAGTTCGG
>5481
ACGTTTGGGCCCAACTGTGG
>5483
GAGGTAAACCTCTATGAGCT
>5485
GGTTATCGTTGCCCAAGAAA
>5487
GACGAGTAAAATCTGACGTA
>5488
GCAGCCAACGGAAATCCATA
>5489
CAATCTTAACTTCTTAGACG
>5490
ACGCGATTCATATGGGCCGC
>5491
AAGTTGGGGAGCCACATGGT
>5492
GTACCCAAGTTATCGGAGCC
>5494
GATAAGTTGCTGGATTGGTG
>5496
CGATTTGACGAGTACAAGTT
>5497
ATGGTTACAGTATGCATCGC
>5498
GAGTTCGATAATGGTGGATA
>5502
AAATATCTGGATAAGACAGG
>5503
ACAATCCGCCGCATAGTAGG
>5504
AGTCGTGCCAGTAGCGAACT
>5506
GTAGTCGAACAGAATGAAGA
>5507
CTGGCGGGTTATCGTACATG
>5509
AGCGGCGACACATTAGCATC
>5512
AACGGACGTCAGACCATAAT
>5515
GTGCACTGGCGCGGTATCGT
>5519
GCATGGAAGTAATCGCGTCG
>5521
GACCAATCACAGACGCTCTG
>5522
ACTTTGAACAGATAATTACG
>5524
AATGGTAGTCAGGGTTAATC
>5526
ATAACCGCATCAAGCTGTGG
>5527
GTGAGCCCTAAGCTACATTA
>5528
AGCACCAAAACAAATAGTCG
>5530
GGAATAGTCAGGTTAATTAA
>5532
CAGCGTCATAAGTACGTACA
>5534
AGTACGCATCAACTGTACCG
>5536
AAATGCAACCCAAGAGAATC
>5539
ACATAGAATATCCTTGGCAG
>5543
AGAACAAGCATGAGGACGCC
>5544
CACGATTAACCCTGATACCA
>5545
AGTACATGATCGGGTCCGTT
>5546
AGCGAGGTCGATCTACAAGT
>5547
GGCACAAGAATGGTTTAGTA
>5548
AACTCGACTCATCACACTGC
>5550
AAGTCAAGAATATGGGAACA
>5551
GTATCTGGTGACGCAGCTAG
>5552
ATCACATGCCACAGTATGTA
>5553
ACAGCTCGAATGGCAGATCG
>5555
CGCAGTCGTATGGCGAGATG
>5557
GGTCGCTAGCCCCATTGCTA
>5559
GAGGTACGTGCAGGCCTGCA
>5562
GAACGACTAATGGACGTTGT
>5564
ATGGAAGCCCAACAGGGATG
>5565
CATGAACTAATCCACTGTCC
>5566
GTCTCATCATGGAAGCGCCT
>5568
GTCTCATCATGGAAAGCCGC
>5569
GAACGTGAGCAGACCATGAA
>5570
AAGACCAAGCCGAACAAACA
>5574
CATGCCCGTGCACTTATGCG
>5576
ACTGACCAGTCGATGGCTGG
>5577
ACCGCAATGGGAATGGAAAG
>5578
ACGAAGATGATCGATTGACG
>5580
GCTGGGAGCCGTGCTGGGTG
>5582
GTGGCTAATACGTTAACAAA
>5583
AGCGTAAGTTAGACAACCAT
>5584
AAATAGGGTCGCCATCAAAG
>5585
ACAGTCGATGCCCATCGCCC
>5586
AGAGTGAATCGGAGACAGCT
>5589
ACGCAGAATCAGGTATGCTC
>5590
GTACGGGAGGACGTCATTAG
>5591
CATTGGTTGAGACATTTCAT
>5592
AGCGTGGATAATGATTAACT
>5593
ACGCTACCGTCTTCAGTAAT
>5598
AACATGAACAACATAACACT
>5599
GTCACCATAACGGAGAGGAG
>5601
AACATGAACCAACATAACAA
>5603
GCACAGAATGGTTTATGTTG
>5606
AGCATCATCTTGATACGCTA
>5608
ATCAGGTTATCGTGCCAAGA
>5609
AACGTAGTACTCGGTCAGAA
>5610
AAGACTATGATCACACTCGC
>5612
GAATGAAGCCATACTGTACA
>5614
GTCGGTACGCATCGCCCCCA
>5617
AGTACTGACTCCAGATGTCA
>5618
AACGATCTGTCAAAACTGAC
>5619
AACGATCTGTCAAATACGCC
>5620
CCAGAGTTTCGATGGAATGG
>5626
AACTGGCTAACGACGTTGTC
>5627
GACGTACCGAGCTACTAGAG
>5628
AGCGAACTCGATGGCATACG
>5629
ATAACGATCTGTGCCGCGTC
>5631
CAACTAACGATTGTAAAACT
>5633
CAATGCCAGGATTATGGATC
>5634
AACGTACTCGACCTGGCGAT
>5635
AGTATGGTATCAGCTAGGCG
>5640
AGCATCGATCGGTATAAGTC
>5641
AACGCGAACAATTCAGCGCT
>5644
ACTATGACTCACAATGATGG
>5646
GCCGCTGAGCTTTGAATGAT
>5647
GACTTTGACCCGCCCCAACA
>5648
GCAGCTTCATCATCGTAGAA
>5649
GAATGATTATGATGTCTGTG
>5653
AAGTATTGTTGTTCATAAAC
>5654
AACAACTGAACGACTGGAAC
>5656
AAAAATACTGATAGGCGCGG
>5657
CATCACGGCCGATTAAATAG
>5658
CATCACTCGGATCCGATTGA
>5660
GCAGAAGCTGAATAGAGCTG
>5664
AGCTGATGGTATGGCTCTAA
>5665
AGAACGCAACATCAACAAAC
>5666
CGCTGCCGTGGAGCTTGGCG
>5668
AAGATGGTGTATGCCCCCTC
>5670
ATCTGCTGCTCATTCCACCA
>5671
AGGGCAAATTAAATTTACGC
>5673
AAGCACCAGTCAATGGAGTG
>5674
CCCTGCCTATCACTCTGGAG
>5675
GCAATAAATGTGACACCTCA
>5676
CCATGAAAATATCAACACAC
>5677
AGACGCAAATCACAACGTAA
>5679
ACGACTTCGACTCTCGGTCC
>5680
AATATGTCTATGTAACTACC
>5681
GAGCGACACGATGACGCCTG
>5682
CTCTGGAAGAATCTGTCTTT
>5686
ACAAACAGGGTCGCCCAGCA
>5687
CAATAGACCAATCATCCTCA
>5688
ACAAACAGGGTCCAGAATAT
>5691
ATAAAAGTAAATGCACAGTA
>5692
ACTTCGGGATATTCTGATGG
>5695
ACTTCGATATTCTGATGAGA
>5701
ATGGTGACGCCCGGATGAGA
>5702
CGTTCCTGGGCGCCCTCGGC
>5706
GCGACCAGACAAGAATTCAA
>5709
CATCATTAGAACCCCTCGGT
>5710
AGCGGTAAGTTAGACAACCA
>5713
CGTGAAACCTGCGGGCGAAC
>5715
AGAAACAACCAGCCATTATA
>5718
AAGTTAGACCAACATGAACA
>5719
CTGAGTATGGTACAGCCTAC
>5720
GGACGGTTTATTCCTAGACA
>5722
AACGTCTTTTTTGATTCTCA
>5724
GAGTCATCGAGAGCAGCCGA
>5725
GAGTCATCGAGCAGCCGCCA
>5731
CGTACGGGGAAGGAACTCAT
>5732
AAACCATGAACCAACATAAA
>5738
ACGTCGGCGATGAATGTCCC
>5739
AGGTGGTCTGATAAATCAGT
>5740
CGTAGTGATGAAGATCAGCA
>5741
AACGAACCAACCATGAACAA
>5745
CGTCGACTGAGACGCTGTGA
>5747
GTGACGGGATGAAAATAAAA
>5748
AAGCGCTCATCTTACATCAA
>5750
ACAGTGATGAGAAGGCCGTG
>5754
CTTTGAACGTATTGTCGCAA
>5756
GTCGGAACCAAAGAAACTCA
>5758
GTCAGCCCAACGTGAATTGT
>5762
ATAGCAGTCGGGAGGTAGTC
>5764
CTCAAGTCAAAAATCAGCGA
>5765
CGCTGATAAGGAAAGACCGT
>5766
AGAGCATCCAATGGAGATGG
>5767
AGTCACATTTGATGGTAGTT
>5777
AGGATTTATTGGTATCAGGT
>5779
GAAATGTACAATGACAATCG
>5780
GCGCTCGTCTTCTCCCATGG
>5784
CGCGGCATATAGCGGTAAGT
>5786
CGTAGCTGTCCACTCCCAGA
>5787
AACTGAACAAATCGCTGAGA
>5790
AATAACACCATCATGGCGAC
>5791
GGACGCTCATCAGGGTTAGA
>5795
AGTAGCGACTAAACTACATA
>5796
CCACCCACTGTAATTGGGAT
>5801
GCGTCAAAATACGTGCAGAG
>5804
GCCCGTTTGATAATGTCGTG
>5805
CGTCGTGGCCCTTGCTATGA
>5811
CGACGTTTGTTGGAGGATCC
>5816
GCCCTCGTCGCTGCGTTGGA
>5818
AACGATCTGTCAAATACGCC
>5819
CACGCACATACATAGCACCC
>5820
GTACTCGTCAGAAAATCCAA
>5822
GTACGCGAATGATGAAATGC
>5826
ATATGGGTCTGCAAGCCCTG
>5827
CATCTACTCGGCATATAAAC
>5829
AACTATACGAATCAACAACA
>5830
GTAAGTTAGACAACATGAAC
>5832
ACGTAACGAAGCAACGTCGA
>5834
AGTTGTATCTGTACTGAGAA
>5835
CAACGCGAGAATCGATCACG
>5837
ATGGAAGCCCTCAGAAGGTG
>5839
ATGGACCATCAAGAAACATC
>5840
AAATCCCTCTGACCATTGTT
>5843
CAGGAACAAAGAACGCGGCA
>5844
CGGTATGAAGTTCATCGGTG
>5846
GGACTGCCCTGGCGGGAAAA
>5847
AACGATCATAGCAGTCGGGA
>5848
ACTCGAACATGCTGAGTATG
>5849
ATTGAGAATCAAAAGACTAC
>5850
AATCGCTGGAGCCGTGCTGG
>5851
AGTGTCAAACGATAACCAAC
>5852
GCAGGCCGGGAGTCGATAAT
>5853
TCTACAATGACAACAACTGA
>5855
CTACCGTCTGCCTAAAGGGT
>5856
AACGTCTCTCGTTCCCTAAA
>5859
CTGACATGATGATCGTAAAT
>5860
AAGTACGTGCCAGGCTGCAC
>5861
AGTAGCAGCTTAGATACCTT
>5862
AGTCGGAGGTATGGATCGGA
>5863
GCTCTTGGCCTGTGGGCCCT
>5864
ATAGTGAGCCTCAGATCTGA
>5866
ATATGGCCTTTGATGGCCCG
>5870
GACAACCATGAACAACATAA
>5871
GGGGAATTGGAGAAAGAGAT
>5872
GTATCGCCGGAATAATGTAC
>5873
CATAGCCTGTACCATACTCA
>5874
GCTGCCTGCATTCCTCGAGA
>5875
GAGAAGAGAAGACGGTTACG
>5876
CTTTCGGCACGATTAACCCT
>5877
ATAAACGCTGGAATGGCATG
>5878
ACTTGCGACCTTCGCTCAAC
>5879
AGTACGCGTTTGGCAATCCC
>5880
GAGGCGCCTGAGCCTCCAAC
>5881
GGATGGCCGTTATCATCTGC
>5883
ATCCCCGATGCGGCTCCTAC
>5884
CGTTCGGGGCCGTGGTCTAT
>5886
ACTGGCGCCATTGCGACCGA
>5887
CTCGCTCCCTGACTCTGTGG
>5888
CCTCGCTCCCTGACGTACTG
>5889
TAGTCTGAGCCCCAACATGT
>5890
CAAACAAGGGCCAAAAAATT
>5891
CTCAGGAGTGATACAGCAGA
>5892
ACGAACGGCCAAGCATATAA
>5894
ATCCCCAATGCGGCTCCATA
>5895
ACGTACTCGATGAATGAAAT
>5896
AACGTCAACTATCAAATAAC
>5897
ATGGATTATCATAAACGCCC
>5898
ATGGATATCATAAACCCCCT
>5900
AGAACCACAGCCATGTATAC
>5901
GGTACAAACCCCGCCTCGGT
>5903
GTAACGCGATTGGCCAAATC
>5904
ATAAAAGTCGAAACATGATA
>5905
ATCATAGGCAGTCGGGAGGT
>5906
ATCGCGCATAGTAGCAGTAA
>5907
CTAACGACGTTGGTCAGTTC
>5910
AAATCGAAGTGGACTGCTGG
>5911
GTCGCTACGAATCCGCCCGC
>5914
CTCCCGCATAAATGTGACAC
>5915
ACGCTCAAGATATATAGCCG
>5916
ACGGTACTCACAATTAATTA
>5917
CTGGCGGTTATTGGCTCTCT
>5918
CGATAACATACTGTAGCGGT
>5919
CATACGATACACTACTCAGC
>5920
GGAAGCAGCCCATGGGATGG
>5921
CAACTATCAAATATACGTTG
>5922
CGATAACAATCGACTGTAGG
>5925
AAATACTGATAGTCAGCTGG
>5927
GACGCTGAGCAGAAATGGGA
>5928
ATTCCTAGCAATCAATGAGA
>5930
GCCCACCAGTATTGTATCGG
>5931
AAAGAGATCAGTACTACGCA
>5932
AGTAACGTCACATATTACTG
>5934
GTGGCGAATAAGTCGCCCGA
>5935
AATACGTGGCCTATGGTTAC
>5936
GTACTCGCTCAGAAATACTA
>5937
GGTTACGTGCCCAAGAAAAC
>5938
GCCAATACAAACAGGGTCGC
>5939
ACTGGCGCCATGGACCGACG
>5940
CGTAACTGAGCCCTGATCGG
>5943
ACAATTGACCAATCAAAGGA
>5944
ATACTCGATTAAACAAAACA
>5945
CGAACTCATCATGAATACGT
>5946
ATCTTGGATTAACGTCCACT
>5948
GTACGGGAAGGAACGTCATT
>5949
CTGTAGCTGACTGCGTAACA
>5950
AGCGCAGACTGCCACCAAGT
>5953
ACTACGTCAATCACAGAAGT
>5954
ACCTATCAGAACATCCGCGC
>5956
AGTGGGAGCACATTGGTAGC
>5957
ATAATGGTGATATGGTATGT
>5959
GGTAGCGAACCGAGAAGACT
>5960
CGCGACCGGGAAGGACGTCA
>5961
GCAGCCATCGATCGGTATAA
>5962
AGGATTATGGTATCAGGTAC
>5963
AGTCTGAGCAGTATGAATAC
>5964
CGTAATCAACGCAGAAGCCC
>5966
ACAACGCACACATGATGCAG
>5967
AAGCGTCCATCTTAGCATCG
>5969
GCACATATATGTACGCAGTG
>5970
GTCTCATCATGGAAACGCCT
>5971
GCACTATCAGACGCAGGTGC
>5972
CTACTGACGCAGAAGAAACG
>5973
AGAGTCTGATCTTGTTTGGG
>5974
GAGAAACATCAACGACAAAC
>5975
GTGGTAGAATGATCATTGCA
>5976
GTATAGATCATCAATACCAA
>5979
GCAGGTACGTACTGGTAAGT
>5980
AAACAGTGCCAAGAGCTGGA
>5981
GGCTAATACGTTAACAAAAG
>5984
ATAGCACATAGAACAACAGC
>5985
GTCTGAATGAGGGAACCCTC
>5987
CTGTCACGGATGCAATCCAA
>5988
AACTCGAGCCTATCACCATG
>5990
AAAGTTGCACCGCCATGGAA
>5993
GCACAGAATGGTTTATGTTG
>5995
AACGAGCATCATCTTGATAA
>5997
CATGATGAGACAGGCCGTTG
>5998
ATGATCACTACAGTAACACC
>5999
ACATAGCCACGTATTAGCCT
>6004
AAATCAAGTGGACTGTGGGA
>6008
GTAATCAAGCGCAGAAGCCC
>6010
AGTGGTATCGTTATGCGCCC
>6012
AAGCAGCCAGTCAATGGGGA
>6013
CGATTTGAATACAAGTTTGG
>6014
ATACTTGAACAATGACATGA
>6015
CTAATCGAACTGATCAGCGA
>6016
GTGACAGCGATGTAACTAGC
>6017
ATCGCAGTTCCACACGCAGG
>6018
ACACGTCTGATACGCAAGGG
>6026
ACGCTGAGAATCTGCAGCTA
>6027
CTCTGCCTGTATGGTTGCCG
>6030
ACTGTAACACTCATGTACTG
>6032
AACGCCTGTCTCATCATGGA
>6034
AAGCGCTCACTTTAGCATCA
>6035
CTCGCTCTGTGATTATGCTG
>6036
ACGATAACAATCGACTGTAG
>6037
AGAATCCTACATGGACAATG
>6038
GTCAGTATTTACAATGAACA
>6039
AAAAGAGCACTAAATAACGC
>6041
ATGGTTGACGCCCGGATGAG
>6042
ATAGTGATGGATAGAAGCCC
>6046
CATCATTCAGAACCCTCGGT
>6047
GTATGATCGAGACAGCTAAA
>6048
AGACGTAAGTTCATCGATGA
>6051
ATGAAATACGATGGAAGGTG
>6053
GGCGTTTATGATAATCCAAT
>6055
ATTATGGTATCAGGTTATTC
>6057
AATAGTCACACATCGTGACG
>6058
AACTGACGCGGGATGGAGGA
>6062
AGTGGATTGGGACTGTGCAG
>6064
ACGTAACGTACATGAGTACA
>6065
ATCATGACGACATAGATTGA
>6066
GACGCTACTGCCCTAGCCTG
>6067
AACAGAGAAAGTCAACTAAC
>6068
ACCAGCAAAGCAACTAAATA
>6070
AGATTAGGCCATGAAACATA
>6071
CGATGGAGGAACATAAAAGT
>6072
ACTGGTTTCTCTGAGGTGAA
>6077
CGCTGCCGTGGAGGCTGCGT
>6078
AGATACTCGTGATATCTGCT
>6080
ACGTTATGGTGAACAGTGGA
>6083
GAAGCATCACGACCAGCCCA
>6084
AGATGATAACGCATCAGCTG
>6085
GAAAGCGACTCTGTACGTGA
>6086
CGAGCAGAGAAGATCATCAC
>6088
ACGCAGCATGGATGAGAAAG
>6089
GCTTTTCCGTTCTGGTTGGT
>6090
ATAACCAGTCGATGTGTAAC
>6091
AACGTAACCAGATCGAAATG
>6092
GTATTAATCGTAAAACAAGC
>6093
CTGCACCAAGTCACAATCAC
>6095
AATTGCATTTCCCACTGACA
>6097
AATAACATCATGGTAACGCC
>6099
AATAGCATAACGCAGCTGAG
>6100
CAGTTGCATTTAGTAACCTC
>6101
AAATCGTCACGGAGTGCCAA
>6103
ACATACCTTGATGGCCCGGG
>6105
GCCCGTCAAAAATTTACGTG
>6107
AGTGTACAGTCGGAGAGGGC
>6108
AGATCGATTCGATTTGACGT
>6109
AATCAACGCAGAGCCTGAGA
>6112
GCATTCATCAACGCTGAATA
>6115
GTAGTTGGTATAACCGTGAC
>6119
CTCGTCGACTGGATCATACA
>6120
CCCAACTTGATATAATGTAC
>6124
CAGTAGATCGATCATGTACA
>6125
ACTAAAACTAGCCTGTCCCT
>6126
AACTAATGAGCCATCAGATG
>6127
CGGTACTAAGTTCACGCACT
>6128
CAATAGCCACCAACATAAAT
>6132
GGATCTCAAATCCGACCGCA
>6133
AATAACCTGATCAGCGAAAC
>6134
ACACGCAGGTTCGAGATATG
>6135
AGCTTTACCATACACAAACA
>6136
AAGAATGCCGAGGATTATGG
>6137
ACACGCCACATAGGTCAGGT
>6138
AATAACATCATGGTAACGCC
>6139
ACGTCGTCGCATGTCGATAA
>6140
CTACTAAATGCAACATCGAA
>6144
CCTACTTATGGACGCATGAC
>6145
TACGCATCCCAGTTAAACTG
>6147
GATCACTTTGCATGGTAAGT
>6148
GACGCAGAAGAAAGGCGTAC
>6149
CAAACAGGGCCAAAATAGGG
>6150
ACTTAGCATCAAGCACACAG
>6151
GACGGTATAATAACACCCAT
>6152
AGATGGCTCGCGACCAGCAC
>6155
AATACCAGCCCATCACATGC
>6156
GTCTAGGATTATGGTATCGG
>6157
GGATTATTCTGATGAGTCGA
>6159
GTATAGCCACATAGAACAAC
>6160
CGTACGAGATGATGTTACAT
>6161
GCGCATTGACCGACGACAAA
>6162
AAGTTAATGGATCGATGGGC
>6163
CATGAACCAACATAAACATT
>6164
ATAATCTGAATCGGTTCCGT
>6166
CATATGACTGTACCTTAAGC
>6167
AAACTGACGCGGGATGGAGG
>6168
ACTGGTAGCCGACGGGCCCA
>6169
ACCATGAAATACAACACCAC
>6170
CACCATGGATTATGGACAGT
>6172
GTCCCTCATCTCACGTTATG
>6173
AGGTCGCAAATTCAAAATTT
>6174
ATGTTGAATGCATGCAGCCA
>6175
AATAATGTTATGGTTGGTTC
>6176
AGAACGCAAAAGAGAGATGA
>6177
AACTGGTAGCCTTAAGCGCT
>6178
AGTACGATTGGTCGTGTCGT
>6179
ACCACATCTGATGACATATG
>6181
GAGACAATATCTCTAAACTG
>6182
AGTCTGTGAAACGACGAAAC
>6186
AAACGACCTAGCCTAGTACT
>6187
AGACTGACACTTTCGAAATG
>6189
CCTACCTTGAAGCCCAAGAA
>6190
CTGTTGGAGTTTATTGGCCC
>6191
GACAAGTAAAAATGGTTAAA
>6192
CATTATACTGTACCTAGCGC
>6194
GAGATGCAGCCAACGGAAAC
>6196
CGAGTCAGCATCATCGATCA
>6197
CAAACGCAGAAGCCCTGAAT
>6198
ACGTCAGTTGTTCTGCGCGA
>6199
AGGAAGTGTCGCATAAAGTG
>6203
GATACCAGCATCAAGTCAAA
>6205
AGTACGAGCTAGATTCGCAC
>6206
CATAAGCAAACACAGCCAAA
>6209
CATATGGGGCGACGGGGAAG
>6210
AGCGATAGAGCAGTAAGTAG
>6211
CACTCGGATGAAATGGTACA
>6216
CAATCTTTTATCACGAAGTC
>6219
ATCGCCACAAGCCCCAATAG
>6220
ATTGAGCCTATTAACTGGCG
>6221
CGAATGCCAGCTGAGTCGAT
>6222
CGTTCGGTCAGTTGGGTAAT
>6226
ATATATCTTGTCAGTAGCGC
>6228
AATCTGTCACGGAGTGCCCA
>6231
AGACGGCATTAGTTACATCT
>6233
GATTGGATGGACTGGTGCAG
>6234
CGAACTGCCGATGGGCAACT
>6235
AGGTACTCTAGCAAACAGCC
>6237
CATGATCATGAATGGTTGGC
>6238
AAACAGTGCCGAAGAGCTGG
>6239
AACTCGCTATGAGCTGTGCA
>6241
CACGAACGCAGAAGCCAGCC
>6242
GTATCTGTTACTGAAGTAAG
>6243
AAACGCCTCTACGTCGATTG
>6244
GAAGTGGAGCTGCCTGGCGG
>6247
CAAATAATCTCATTAATACT
>6249
GGTCAGTTATTTAACCAATG
>6252
GTACGGTCAGCATCCGGCGC
>6253
GCCTGAGGGTTGACAAGGAG
>6254
ATATGATTCATCCCGTTACA
>6256
ATACGTGCAGAGGAGTGTAT
>6257
AGCAGTCAATGGGAGTGAGC
>6259
GTCGATGATCGAAATGTACA
>6261
CGAAAATATCTGGATAACGG
>6262
AGACGCGAAGGGCCCACGAA
>6263
CAAGGCATGATCACACCCGC
>6267
GCATCACGGCGCAAATAGTG
>6268
AGTCAGCAAATCGTATATAC
>6271
ACTCCCAAGGAAGCTGTCAG
>6272
GAAAATGCTCACAATGGACA
>6275
ATAATCACCTACTAGTGGAG
>6276
CTGGAATGGATGGAACTCAT
>6279
GGACGGTTTGTCAGCGTCAT
>6280
AATAACACCATCATGGCGAC
>6281
ACACGGCGAGCCATGGATAA
>6282
CGTCTGAGGGCCCCAAATCC
>6283
CAGCAAACCCAATCCGCCGG
>6286
CATCTATCACGAAGTCAGAT
>6288
ATCACATATCGAATACGCCC
>6290
AATATCAACCACACCAGAGC
>6291
CAGTTTCTACATGCAATAAG
>6293
CAACGTCGGATTACGACGGC
>6294
ATAAGTTGTTATAATTAATA
>6296
ACGCCCGTCTGACATCAAAT
>6297
CAACGCGAGAAACCGGTCGG
>6298
GCAGCCGGGCGCCTCGACCA
>6300
GTAAGGCGCTCGTCGGTATG
>6301
AAATAGCTTGCCAAATACTG
>6302
AATACCTCACTAGTGTGAGA
>6303
AGTGACTCTGCGTCTGGAAG
>6304
ATCCACTGCCACAACTGAAC
>6306
GCGCCACCAACAAGAATGGC
>6308
GCTTTGCTGGTGGCGCCCTG
>6310
AACGCAGATGGATAACGCCA
>6312
CGTAAGGCGAAAGCCATGGA
>6313
AGTCTGACCTGTCAGACTTC
>6315
AGTGTGAGTTCGTCATTCCT
>6316
TAGTGCCCACAGTATGTATC
>6318
GGTATGAACTCTGGCCCACT
>6319
CTGTCACCATAACGGACGAT
>6320
CGGAAGTCGACTGGATGGAT
>6321
GGATGGTCGCCCATGGATGG
>6322
ATCATAGGCAGTCGGGAGGT
>6323
CTAACGACGTTGGTCAGTCC
>6325
CACTAAGTTGAGGTGGATTA
>6326
ATCTGCCTGATCCCCGAACT
>6327
AACGCCGAACAATTCCACGG
>6328
CAACTATCAAATATTAACGT
>6329
ACCTCTGCCACGTCATTCGC
>6331
AGCAGAAGCAAAAGAGAGGA
>6332
GGAAGGACTCATGTAGTCAC
>6333
CCTTTCGCATCAACTAACGA
>6334
CCTACGCGAACAGCAGGTAA
>6335
GGGTACGCATCGCGCAGTTA
>6340
AATTTACGCTCCGCAACCAC
>6341
GAATCCCCTTTAATCTAGAG
>6342
CAATATGGAGAAAGCCCCCC
>6343
GCAGCCAATAACTAACAGGA
>6344
CGATAATGGTGGATATGTAT
>6345
AAGCGCTGATGATGGGACGT
>6346
ATGAGCAGAGAAAAGAGAGA
>6347
CTGCTGGTGGCGCATGTCGA
>6348
AGCACATAGAACAACAGCCA
>6350
ATACTCACCTTTCGATAACG
>6351
ATCAGCATCGCCACAGTATG
>6355
AAGACCAAGCCGACAAACAG
>6356
ATGATGAGAGCAGGCCTGTT
>6357
CGGCCACCCATACCAGAGAG
>6358
ATCTCGAAGAGTCGCCAGCC
>6359
ATCTCGAAGAGCGCAGCCGA
>6361
AATAACCACCCATCATGGCG
>6362
GTAAATACTGACAGCCGTTG
>6363
CGTCACCCAGATATGAGCCA
>6364
GACTTTGAGGATACCCTGCT
>6365
CAGCGAAACCAATCGCGGCA
>6368
ACTAGTTGACTATCGATGCA
>6371
GAACGCTAGCATTAAGGATA
>6372
ATCGCTGCTCATAAGCAGGA
>6374
AGTCGATAAGGATTTTACTC
>6376
AGGTCTGTTGGAACACGACA
>6377
GACGTTTTGGGTTCAGTTCA
>6378
GAACATAATAAGCAATGACG
>6379
ATAGGTCTGTTGACACGACA
>6380
ACGTATCGAGCCTGATCGGA
>6381
CTTTGAGTCTCATTGATCCG
>6382
CGTACAAACATACATTAACT
>6383
ATAAACGCGAATGGCATATA
>6384
AAGCGCTCACTTAGCATCAA
>6385
CCTCGGTACTGATAATAACA
>6386
ACGCCTCCATGATGAGACAG
>6387
CGCCCACCAGCAAGAGCAGA
>6389
AGCGCATTACATCACAGGCC
>6390
ATCCTTGCCCCACTCGAGAA
>6391
ATCCGCACTACAGCAGAGAG
>6392
AAGACGTAATCACAACGTAA
>6393
ACGAACGCAGAAGCACTTAT
>6394
ATCGCTCCATGGACGCAGAA
>6396
GTCAGCCCAGCCCAGCCTGG
>6397
CAACGGCCTGTCCATCATGG
>6398
CACGCAAGGAACGACCAATG
>6399
ACAGTAGCGTGACTATTTTC
>6401
GCTTTTCACGTCTGGTTGGT
>6403
GATGTATCCCCATCTGAGAC
>6405
AATAACACCATCATGGGACC
>6407
CAACTACCCAAGCTGTACGG
>6410
CGAAGCGAACCAGCCGAGTT
>6411
CAGCGCCAGACTGCACCAAG
>6412
AAAAGACAGATCTCTCCCAG
>6414
ATCGCTGCCCCGTTCATTGG
>6415
CCGCGGCATAGTACGCTAGT
>6416
CAGTAGATCGATCGAATGTA
>6417
CGTACTTTAGCATATATCAT
>6418
CGATTAACCCCTGATACCAA
>6427
AAGTAGTCGAGCCACGCGTG
>6428
CTACGAATAACAATTACTGT
>6432
AAAAATGCACCAAGTAGAAG
>6433
ACAATTAGCAGCATCATCCA
>6435
CGTACTCGATGAATGAAATG
>6436
GGTATCAGGTTAATCGTTGC
>6437
CTCATCACAACGCAGAAGCC
>6438
AATAATGTTTCTAAATTACC
>6439
ACGTAGTCATCGACAACAGG
>6440
AGTACTCACTCGATCAATAC
>6444
CGCGAGTTGCATACAAACAG
>6445
CACGCTCTTTAAATGTCAAC
>6447
AGAAACCTCTAAGTCGACGC
>6448
AACGACGTGACCATAATATG
>6449
GAAACATCTTCATAGTATCG
>6450
AAGCTGTCGCTACTCCCAGA
>6452
AGTAACGGTCAAACATTGAA
>6454
CGAGTGATCGGCATGATGCG
>6455
AACGCATCGATCAGCACCAA
>6456
GGCGCTTTGGAGTCTCTTCG
>6457
GGCATTAGTAGCTAGTAGTA
>6458
ATTGGAGGCCATGGAAACAT
>6460
CATCGGCCTTTGCGTGACTA
>6461
GTCGGCGGTGATCAACCTCG
>6462
GGAGAACATACGAAGGCCGC
>6463
CTGGTTGACTCGCTGCTACA
>6464
CGAATCGAGATGCGCCTGCA
>6466
AGTCGCACATGCATCAGACA
>6468
AGTACGCACATGGCCATACA
>6471
AAACGCGAGAAGCCTGATGA
>6473
AGCTGAGCATGTCATGAGTA
>6475
AACGCGTCTGGAACACGGAT
>6476
CAACAGAAACACCTGGATAG
>6478
GGCACAAGAATGTTTATAGT
>6479
AATGTCAATGATGGATGGTA
>6480
CGTATGATGATCCCCGATGA
>6481
AGGAGTGTCGCATAAATGCC
>6482
CGTTTCGGGGCCGTGGCTAG
>6483
GTTGCAGGCCTGCACTCTGC
>6484
AAAATAGTTGGTTATGATGT
>6485
ACCAGTGAAATATCAACCAC
>6488
AAGTAGGTGAGTTGATGATG
>6489
AAAATAGTTGTTATATGTAA
>6490
AGAGGCAGCTGAAATACAGG
>6491
GCCTAAGCCCTACATTATAT
>6492
CCCTACGCTACTCATCTCTC
>6493
CTCTAAACCATTTCTCGCGG
>6494
CTCGTGACATATCTGCCTGC
>6497
AGAAACCAACACCAGCAAAC
>6502
AAAGCGCCCTCCGGTGGATC
>6503
CTCAGCTCGAGTGGCTGGAA
>6505
AGCCTACCATAGAAACAACC
>6507
AACGTGAGAGTGAACAAGCA
>6508
AAGTGCTGGAGACAATATCT
>6510
GACGGTCGAAGCCTGATGGA
>6512
AGTGTTACATGATCGGATGA
>6515
CGTGACTGATGGAGGACAGT
>6516
AAGTATCGGACCAACACGTC
>6517
AACAGTCGGAGAGAGTGCAT
>6520
CGGGCGTGGCTATGTAGTGT
>6524
ATGGTGACAGTGGATAAGTT
>6527
GTGGATGAGGAGAAGTGGCT
>6528
AATGAAATATCATGTACTGC
>6530
CTCCTCTGCCTGGTATGGTG
>6531
GACGCAGAAGAAACGGCGTA
>6532
AAGCGCTCATCTTACATCAC
>6533
CAGCTCCTCACTCAGCAGCA
>6534
ATGTTGCCTGCTACAGATAA
>6535
AACTAGAGTTCAATATGCCA
>6537
GCCTGCTTCATATCTGGTGG
>6539
AACGAACCAGATCGAAATAA
>6540
GTCGCTGATATGGCTTTGCG
>6541
GTTGTATCTGTTACTGAGAA
>6543
ATGGCGCCTCGAAAATGACT
>6544
AGTACGAGATATGGGACTGC
>6546
ATCTTGGAGGCCTTTTATGG
>6547
AATCAACGCAGAGCCGAGAG
>6551
AAACATCCTTACATATGAAT
>6552
GACTCTACATGATTCATTAC
>6553
CGACTGCCCTATCATGTATT
>6559
CAACTATCAGGACAGCAGGC
>6562
ACTAAATGCCACGTGACAAG
>6564
ACGTAACGTCACAAATCGAC
>6565
AGTGTACAGCGACAGACCTA
>6567
ACTAGTCTGACGATAATACC
>6569
AGCCCTGCACGAAAACAGAT
>6570
CGTCATAAGATGTTTTACTC
>6571
GCTCTTGGCCTGGTGGGGCC
>6572
AACAATGCTAGGATTATGAT
>6576
GTGGTTCTATGGTGGCTAAT
>6577
AGCCTGAATGGACGTACTAA
>6578
ACTACGTGAGAGTCGCGCAT
>6579
CTAAACCCGGGTCTGAAGCA
>6584
CAATGGCCTCGATGGATTAT
>6585
AGAGTGCCCATAACAAATGT
>6589
GTAGGACAGGGATGAACACA
>6591
ACATTATTGGCGGCGACGGG
>6592
GCGTTGATATGTGCGTGGGA
>6593
ATCGGCGAGATGCCAAATGG
>6595
AATAATGTTCTAATTACCCG
>6597
GTAACGCGATTGGCCAAATC
>6598
GGGTAGTCGGAACCCAAAGA
>6599
GAGTCATGATGGATCGCGAG
>6602
GCGAGCCCTGACGACATCTA
>6603
GGTATCGTTATGGCGCCTTC
>6604
ATTGAAGAATCAAAAGAGCT
>6605
AAGTCGTGTACGACGGCCGT
>6607
CAGGATTGACACCTCCCATG
>6608
AGAACGTCAAGCCTCGAACG
>6609
CGACGAGCATGTATTGTAGT
>6610
CGACGAGCCTCGGTTAGTGT
>6612
GACGAGTGAGGAAAATAAAA
>6613
GACAAAATTTAAATTTACGC
>6614
CAACTAATCAAATATGTACG
>6615
ATCTCATGGAACTAATCCAC
>6618
CGCGACGGGAAGGACGTCAA
>6619
AATACTGATCAGGACACCGC
>6620
CGACGTCGACTTGAGCTACT
>6621
AGGTGGTCTGTAAACAGTCG
>6622
ATAGCTGAAGCTGTAAGACT
>6623
CGCTGATAAGGAAAGGTACT
>6625
CACGTGATTGAGCTATAGGC
>6626
GGACGCAATAGTCACACTCT
>6627
GAGTAATCGACGATCGGTCA
>6628
GCGTCATTGCTAATATGTTC
>6630
GGATTAACCCGCCATCCAAG
>6631
GACCCTATTTAAATAGCTCG
>6632
CTCTGCCGCAGTAAGACGCA
>6635
CCGTCAACATACATGTATCA
>6636
GAGCGAACTCGATGGCATAC
>6637
CATCTAACTCTAGACGACAC
>6639
AACAGAATACAACATCACAC
>6642
CACTGACTCATCGATGGACA
>6644
AGTAAGGTGATAACAGCAGA
>6645
GTCTGACATAACAACGAAGA
>6647
CTGGCGGTTATCGTACATGT
>6648
GTGGCATTCTACTCTTCCAA
>6650
AGTAACAACTCATTAAAGCC
>6651
CAGCGAAACCCAATCCGCCG
>6652
CATTAGCTGTACCATACTCA
>6653
AAACACCGCGATACAGCAAC
>6655
AGATGCCAGACAACGGAACA
>6656
AACTAGTAAGCAATCATCTT
>6658
AGACATACATCACTCTCTGC
>6659
ACAGTAAGGACGGTGTCAGC
>6660
ATCGCAGGCCGGAGTCGAAT
>6664
AGAAACTCTGACCTGAACGA
>6665
CACGTAATGATCCGTAGAGC
>6666
CAATCTGACTGTGAGCATGG
>6667
GAAACTCTCGGGAACAGCAA
>6668
ACCAAATCACAATAATCGTG
>6669
CGGGCGTGGCTATTAGTGTA
>6670
AGAACGGAAAGCGTCTGCGG
>6671
CTTCCATGGATGGAGACAGG
>6672
GAAGAAGACATCAACCGAAC
>6673
AGACTAAATCAAGGATGATG
>6674
ATGGCCCGTGCACTTATGGC
>6676
CGCTGATAAAGGAAAGGAAT
>6678
ATCCCGTTTACATTCAACGG
>6681
AACATCGCCGCATAAGTAGG
>6683
ACTGAGATGATGATGGAATG
>6686
CAGCGAAACCCAATCCGCCG
>6688
CATGAACCAACATAACATTA
>6689
ATCGAGGCCTCTAACCTGCT
>6690
AAGAACTAACTCGAAGATCA
>6692
AATACCATCACTACGTCTCA
>6694
CTGAATGGAAGATCGAAAAT
>6695
GATGAGACAGGCGTTGGAGG
>6696
AACAGGCAGTGATAAAGGTC
>6697
AGTACTGACCAGGATAGTCG
>6699
AGCCATACGACAGCAACAAC
>6700
AGGTACGTGCCAGAAACCGG
>6701
AGTACGTTGCCAGAAACACC
>6703
ACGACTGAACATGGTCATAC
>6705
ACGACTTACATCACATCACT
>6706
CGCCTCTGTCTCGATGCAGC
>6707
CAGCAATCTTAACTCGAGAA
>6708
CATGTATCGTTCATGTCCAA
>6713
AAACATGAACAAATAAAGGC
>6714
CTCCCGACTGCGTCGTGGCT
>6715
CGGCCGATAACTCACACTCA
>6716
CAGTTGCCCATACAAACAGG
>6719
ATAGGTCACGCTACCTGTAG
>6720
GTGCATACGAAAGACAGACA
>6721
AAACGAAGCATCATCTTGGA
>6723
AGATCTAATCACGATGTATC
>6724
CTCACTGCCACAACTGACGG
>6725
GTGAATGTGATCGCAGCAGC
>6726
GAATGGAGCCTCGATAGAAG
>6727
ATAGTAGCGTAAGTAGCCAA
>6729
CTACAAATAGAGCCAAACCA
>6730
ATCGACCAACGTAATGGTTC
>6731
CGTTTCCTACATCAGTAGAT
>6733
GAGTGCTGGTGATAACTTCC
>6735
CTTTTATGGTTCGTCTATAC
>6736
ATAAAGGAGATCGATTGTCC
>6737
AACTCAACCACGCCCTGGAC
>6738
AATAACACCATCATGGCGCA
>6740
AGCACTCGACGGCGCAAATA
>6741
AGAGAGATGATGATGGAGGC
>6742
ATAACTGATCAGGAAACATC
>6744
CATGCCATTCAGATGGATCT
>6746
CAAGGCATGATCACACCCGC
>6747
AACAGTCGGAGAGAGTGCAG
>6749
AGTACTCACACGATCGATGA
>6750
ATCGCTCCATGACCAGAAGA
>6752
ATCCCGGCAACCTACCAGCC
>6755
ACTCTTTCTACAATCCCCAA
>6758
CTCTCTGCCTGGTATGGTGG
>6759
GGAAAATGGCCCTCACAATG
>6763
ACGACGTGAAATATCACACA
>6764
CGTGACAGATTGTCATGTGA
>6767
AGAAGAGCCCATCAGTGACG
>6769
CTGGACATGTCAACACTACC
>6770
CATGATGAACAGGCCGTTGA
>6771
AGTTATTGCCTGCCGTCATG
>6772
CTGTTGAGTTATGGCTGCCG
>6774
GAGTGACCGATCACCTCGAG
>6775
ACTATCTGAGTCGATGCTGT
>6776
AAACGACAAGCCCGCAAGAA
>6778
AGCATCAGTGAGTACATCAG
>6779
AAGTACGACATTTGTCATGG
>6781
GCAGATAACACGAGTATCTT
>6783
ACGGGAAGGGAACGTCAATT
>6787
CTCTGGAAGAATGATCTGTC
>6788
CAGATAATGATGCTGTCGTG
>6789
ACTATACTATGAACAGTGAG
>6790
AATAACCTCTGAACAAATCG
>6792
AAGTTAATGAGCCACGACCC
>6793
ATCACATATCGAATAGCCCC
>6795
GATACAGAGACAGTAGGAGT
>6796
GAGGCGTCCTGATGTTTGTG
>6797
GCTACTTATGCGTACCTCTA
>6801
ATATACCCAAAAGATATAGT
>6802
GACTCTTGGAAGGGTTACGT
>6803
AGTATCACGTTCGGTCAGAT
>6805
CATCAGCCCTTACGTCTTCG
>6806
CGCCCGTAACCCACTCGATC
>6808
ACTACGTAAGATGAAATACA
>6809
ATACACCAACATAAATTCCT
>6811
CAATCACCGCCAGCAAAGCA
>6812
ACTCCAGTAACAGATACAAC
>6813
ACTTCTTTTGGGTAATCCCC
>6814
CTACGCAATGCGGAGCGGGG
>6815
AGCTCAATAGATCAGGCTAG
>6819
AAAGACATTCATCAGCACCA
>6820
AAATCATGGTAACGCCTGCC
>6821
CTCGTCTGCCTAAGGTCAGG
>6822
ATGGCGACCGGGAAGACGTC
>6823
CGTACTGACCTGATCATGTA
>6824
CGAAGCCATGGATATCAAAA
>6825
TGCACAACTGACGTCGGAAC
>6826
GATGGGAGGGATACATAAGA
>6827
AATAATGTTCTAATTACCCG
>6832
CGCATGGAATGAGACGCCTG
>6833
AGAAGCACACACACCCACGC
>6834
CATCGATGCGGCGAGGGAAG
>6835
AGAAGCGAGGCTCGATCCTA
>6836
AGATGAGTCGAAATATCTGA
>6837
AGCCTCCAGCAATCTGGACA
>6838
GAGACATTTTACTTTATGTC
>6839
CGAGTATCCTTCCTTATCAC
>6841
CGAACAATTCACGCGCTTAA
>6842
AATAATGGTTCTAAATTACC
>6843
CTGTTCACCATAACGGACGA
>6844
GGATTATTCTGATGAGTCGA
>6845
GACGTCTAGGTGTCTGGTAA
>6847
CGCGCACCAGCAGAGCAGAA
>6849
ATCGAAGGATAACATCATAG
>6850
ATCGAAGGATAACATCATAG
>6851
AACTGGTGACTAGCGCTCCT
>6852
AACCGTAAGTGATCGATTCG
>6853
GTGGCTATGGTTACAGTATG
>6854
CCACCATAAACGGGGACGGA
>6855
AGCGCAAGACGTCAACATAT
>6856
AAAGGCCACAACACAGACGG
>6857
AGGTCACGCTACTGTAGGAA
>6859
CTGGACGCGGGAGTGGAGGA
>6860
GGGACACATGTAGCATGTGC
>6861
AACTCCTCAGTAACAGAATA
>6863
AACATACCATATCACATATC
>6864
GGCGTCTGATTCGATCGTGT
>6869
GAGGTCCCAAGGCAATGTTA
>6870
CCCGTTCACATTCAACGGCC
>6873
ATCGCTCCATGACGCAGAAG
>6874
AAATAGAGCCAATCACATCA
>6875
AAAGAGCTGACTAAATGCAA
>6877
ATAGTGTCATAATATCGATG
>6878
AACGTGCGTCAAATAGTGAG
>6879
AACCGAAAGAAGACATCAAC
>6880
ACAACGCACACATGATGCAG
>6881
ATGCGTGCACTTATGCGGGA
>6882
AGTCTAAACATATAACTCAC
>6883
GAAACATCGCGGCATGAGGC
>6884
CAGCGACATGATCATGACCA
>6886
GGGCGGGCTATTAGTGTATA
>6889
GTATTAGCCACATAGAACAA
>6890
AATCCTTACCATTGTTCAGG
>6892
AATACTGAACAATGCTAGTA
>6894
GAGCACCAACTCGGGAATGA
>6896
AAGTTACTGACTGACGACGG
>6897
CTGATTGATTTGATTTGACG
>6901
ATCCTACAAATCAGCGTACC
>6904
ACAATAATCTCTTAACTTAG
>6906
AACAGGCACAACACAGACGG
>6907
AACAAACTAGGACGCCTCAT
>6908
GCCCAGCCGATACGGAGTAG
>6910
CGACAAATTAGGGGTCAACG
>6912
GATGAGGAAGAAGTGGCTAA
>6914
ACCACAAGAAGACAGAACAG
>6915
GCCAAGTTAACGATCTCGAG
>6916
CTCACTAAACAAGCTGTCGC
>6922
AAACGGGACGATGGAGGACA
>6924
AGTTAGCATACAAACAGGGT
>6927
CGAGGCGTGAGTTCGATAAT
>6931
GGTATAAGTTCAAACGACAC
>6932
CACGCAGGAACGCTTTTACG
>6934
CAGCATCAACAGCAGCACAA
>6936
GGTCAAACCCGCCTCGGTGG
>6937
ATCCGGCCAACCATACCAGC
>6938
GTCGTCATTTGGCAGAAAGC
>6941
CTGCTATTGAGGCTGGTGGC
>6946
ATGTTTCGTTCTGGTGATCG
>6947
GACGTACCGAGCTAACCTAA
>6948
GAGTACCACGCAGCATAACT
>6949
GCGACTGAGCCAACCCATCT
>6950
AGATATTGTCACCACTAGTG
>6951
AGATATTGTCACCACTAGTG
>6952
AAAACATTTGGACTGCTCGC
>6956
CAAGCAACCAGCCAGGTTCG
>6958
GACCCTCAGCCAATCTTAAC
>6959
GTAACTCTTTGATCTCATCG
>6960
GTACGTAATAGCACATGACC
>6968
AGCAGGAAGAAGCACCACCA
>6970
AACACTTTCGGATATTCTGG
>6971
AACTAGTCACACATCGTGAC
>6972
ACTCAATGAGAATACATCAT
>6974
CTGAACGCTGACGTAGATGA
>6978
GAATAACGTCACATAATTAC
>6979
GATAACGTCACATATACTAC
>6980
AATACTGATAGACAGCTCGG
>6984
ATGTGAGCATTAATGATACA
>6988
CAAGTCAAATAATCAGCGTG
>6989
CATGACAAGTAAGGACGGTG
>6990
CACAAGCCCCAATAGCAGGT
>6991
GATGATCGCAGTGGTCGGCA
>6996
ATGGGCATACTGTAACATAA
>6998
AGCAATACACACCAACACAG
>6999
GCGTGTGATCATTTACTCGC
>7001
CCGAACTGCCTATCATGTAT
>7005
GATCCAATCGCAACCTCAGC
>7007
ATCACCATTATCGAATACGC
>7017
GAGCACCATTGTAGCATTGG
>7018
ACAGTCGTTGACAGTACAAG
>7020
GTGGCGAGATGGTCGATAAC
>7022
CATCTTTAACAACAGCCAGG
>7023
AGTACTACTGGCGGAGCGGC
>7024
AACGACGGAGCCCACGTCCA
>7027
GACGTGACAAGTCTTACTGT
>7028
AATACACCAGAAACATCATC
>7029
ATGTCTGACTGATGAGCGCT
>7031
ATGTGCCTGCATACAGATAA
>7033
AGTGGTTGAACAGCATCGGA
>7035
AGTACGCGTTGGCAATCACG
>7037
CTAAACCCGTCTGAACATCA
>7038
CGCGCATAGTACGCTAGTAT
>7039
GACTCGCCAGGTAGTCGCCT
>7042
GTACCGACGACAAATTAGGG
>7047
ACGACTGCCCATATCAGTAA
>7051
AAACATAATTTCACATACTA
>7052
AAACATAAAATTTCACCCAT
>7056
GCTCTAATCTGGCACGGCTA
>7060
GGTACAAACCCCGCCCTCCG
>7062
ATGGGCCCCACAGAAGAGCA
>7063
GAGGTGTCATCTGAGGTATC
>7073
AAGTTAATGGATCGATGGCA
>7077
ACTCAGCAAAGTCATGACAC
>7079
AGAAAGCGCCATGGTCATAA
>7087
GGAAATCGCCCGTAGGGTAG
>7094
GTCTCACTTCTGTTACTCCA
>7095
AAGCCCATCGATCCCCGGGG
>7099
GGCCTTTGGCCTATTGGACT
>7107
GATAGTTGCTGGATTGGTGA
>7109
AACGCCCTGCCATACGAAAA
>7116
AAGGTCGGCATCAAAGTCCC
>7117
GCTGACAATGATCAGGACGT
>7118
GCAGCACGAACATAACGAGC
>7123
AATTGGTCGTCGTACGCACC
>7124
CTATGACTGTTATCTTGGAC
>7126
ATGCTGCCCTCATTGGCATA
>7127
AACGTCTCGAGTAGGTTAGC
>7129
CGGTGCCATCGCTGATAAGG
>7130
GGAAAATCCTTCATAGTACC
>7131
CTGGTCTGACTCGCTGCTAC
>7139
CACTCACTCAGTGGTGGAGA
>7141
CAGGAAGCCGAGGTGTACTC
>7142
GTACGGGACTGGTGGCAAGT
>7143
ATGTGCCCTGCATACAGATA
>7144
GCCCAATGAAGTAATCGCGT
>7145
CGTACGGCTGACCTGGATCG
>7147
GACTATCAACATTCCTGTGC
>7152
GGATAGTCAGGTAATTAGTG
>7153
CCTGCGGAGCGAACTGCCGA
>7155
GAGGTCTATCTAACAAGTCG
>7157
ACTGGTAGCCTTAAGCGCTC
>7158
CTTTCAGAATTTCAAGTATC
>7162
AAGCGCTCACTTAGCATCAA
>7163
AACGCGTCTGGAACACGGTA
>7172
CGGCCAACACAGACGGAAAG
>7173
CGTATCTGATGATGATCGAT
>7175
AGAGCATCACATCACTACGT
>7177
GTGCAGCATGCAAGCTGTAA
>7178
CTACGTAGCCATATCACACA
>7181
GAACTGACTATGGAGCGTTG
>7182
GAGCTAAAGAATGGAACAAC
>7188
AAAACCTACTTTGATGGACG
>7189
GTATCAGGGTTAACGGTGCA
>7190
GTGGTTGGATATTTCATGGT
>7191
GACAATCAAGGATAACATCA
>7193
AGTCGGCGACGGGAGACGTC
>7195
AGAACGGAAACATCCTTCAT
>7197
AATACCTCACCTCAGTGATG
>7199
ATCCCGTTTACATTCCAACG
>7200
GGCTAATACGTACAAAGTCA
>7201
AGTCGCATCATAAAGCCTGG
>7203
CGCGAATGATCGAACCCACG
>7205
AGCGAACCAAACAGGCAAAT
>7207
AAGTGCACCGCATGGAATGA
>7210
ATCGCACAACCCAATAGAGG
>7212
ACGAGCATCATCTTATACCA
>7216
ATGATCAATCTCAGTAACAC
>7218
ATATGCCCGCACGGGAAGAC
>7220
CAGGAATGCAGCAGCCAGAT
>7224
AAGACGTCAAGCCCATGACA
>7227
GTACCACCTGGTAGTTGATA
>7228
ATCAGAAAGATATGCGAAAA
>7231
GACGTACCGAGCACCTAGAG
>7238
ATTTGGACTTTGGAGCGATC
>7239
GTAATCAACGGAGCCTGAGG
>7240
AGTCTCAAGAAGTGATAACA
>7246
AAGCAGCAGTCAATGGTGAG
>7249
AAACCTGAACCAACATAAAA
>7250
GTAATTGATATATGTCTGTG
>7255
CGTATGCCTTCTGCTCTGCT
>7258
GAAGCTCCACGCATCATGAC
>7259
GCAGGCAAGCTGATGACTAG
>7270
ATGGTGTATGGGTTCTGCTG
>7271
CTTCCAGAATGTCAGTATCG
>7272
CTAATCTACCTTCTTTTGGG
>7273
AAGTACGCACCAACATCGAA
>7274
AATTAAAGCCGCCCTGTGGA
>7276
ACAACTGAACGGACTGGAAA
>7280
AGATCGAATCACGAGTATCT
>7281
GAATGAGCTCATAGAAGCCA
>7282
GAGTGACTGCGGCGAAATAG
>7285
CAACAGCCTTATCAATACCA
>7286
CAGAAGGAAGTGATGTAATG
>7294
GACGGTGAAGCCTGGATGGA
>7295
ACGCTCAAGTCAAATAATCA
>7302
ACTAAGTGATGGAGATACAA
>7303
CGCGTCGATCAAGGAATCAG
>7304
AATACCAGCCATCACATGCC
>7305
ACTAGTGATGAAAATACCTA
>7309
CGTCGGCTGGCCCCTGGCGC
>7310
GACAACTCACAAAAAGCTGT
>7311
AACTCAACGCCCTGGCATAC
>7313
AACTCACGCTGCTACGAAAA
>7316
ACGCTGCCATGGAAGTAATC
>7319
ATGCAAGTGAGCGCTAAGCC
>7320
AGTATCTTCTTCATCACGCA
>7321
GTACTGAATCTCTAGTCGCA
>7326
ACACATAGCCCAGTCGGAGT
>7329
AAACATCATAGGCCAGTCGG
>7331
CTTCTGATGTATGTGTTAGT
>7336
CGACGACCAAATGTCACGTA
>7337
AGATCGATGACTGCTGCAGG
>7343
GTCACCATAACGGACGTGAG
>7347
ATCGCTCCATGACGCAGAGA
>7349
CAAACAGGACGCCTCATCAG
>7351
CAAGAAGTAAACATAGTCGC
>7352
CATCATGGAAAGGGCCGCCT
>7354
GACGAGTAAAATGTTTGATT
>7356
ACTCTACAGGATAGCGTTGA
>7358
CGATACCGCTCAAGTCAAAC
>7365
AAAACCCGTAAGCTGTCGCT
>7367
AGCAGGAAGAACATACGAGC
>7373
AAATTAGGGTTCGCCATCAA
>7374
AGTTATGCCTGCCCGTCATT
>7376
ACTATCTGAGTCGATGGCTG
>7377
AGTATGGATGATGGGCACAG
>7380
AAGTACGCGAATTTTGTCAA
>7381
AGGATTATGGTATCAGGTTA
>7383
AAGAAACGCCCACAGAATGT
>7385
ACTCTAGAGATCACACGAAC
>7386
GCGACGAGCACCCATCTTTT
>7387
CCATTAGCCTGTACATACTC
>7390
AATAACACCATCAGGGACCA
>7396
GGTTAAGAGCCCTCGATACG
>7399
CCTCTGAACTGATGATTCCT
>7400
GATAGCCAGAGATGACAGCT
>7401
CATAAGCCCAGATGGATAAC
>7402
CTGTCGCCCTACTCCCAAGA
>7405
CTGTCGGCCTGACTCAGAGC
>7407
GCCCACCCAATCGATCGGTA
>7409
CCTCGCGAACAGCAGGTACG
>7412
AAGCAGCCATCTCATTGTGC
>7413
AATATCAGTTGGGACACATG
>7415
GATCACCAGAAACACTCAAG
>7419
CTACAGTATGGTATCGGTAG
>7423
CGTCACCTGATGTCTGCTCG
>7427
ATGGCGCGAAGACGGGAGAA
>7429
CAGAATGACCCCCCTACTCG
>7430
CTAATGGACTGACGAGAACG
>7432
CGTCTTCGGGCCGTGGTCTA
>7433
AAACCCGAGCTGTCGCACTC
>7435
CATCACGAAGTCATGATGGA
>7439
AACGCTATTGACGCGCCGTG
>7440
CTCTTGATAATCATAGATCG
>7441
CGCGTCGGATCGCATGTACA
>7442
AACGGCAGAAAGATGCAACC
>7444
CTATCGAACTGAATCCAAGC
>7445
GCTCTGTTGAGTTATTGCTG
>7446
CATTCCTGAGCCTAATGGCT
>7447
ATACGCCTGGAATGGCATGA
>7448
ACGCCTGCCATGGAAGTAAT
>7449
ACTTGCGACTTCGCTCAACT
>7450
AGTGTGAGTGTCTCCTTCCT
>7453
AAATAGTGACTGGCATAACT
>7454
AGCTCAGCCAATCTGACACT
>7455
AGCCTCAGCCAATCTGAACA
>7456
GCTGTTGATGGCTAAGGTGA
>7457
AGACTCTAATCAATGATGAT
>7458
CTCCTGCCTGTAGATGGTCG
>7459
CTCGGCACCTCGTTAAAGAC
>7460
CGACGACCAAATTAGTCAAC
>7461
ATCTCTAGTCGCAGTAGGCG
>7462
CAAACGCACCTTAGCGTAGT
>7463
CACGCACCTTAGGTGTACTG
>7465
AACGTCAGGAATCAGCAGCC
>7466
CATAAATCCCTACATTGTAG
>7468
ACTCAAGAAATCTTACACCT
>7472
ATAGGCTGAAGCCTGTAAGG
>7473
AGGGCCCCAAATCGGGATCC
>7475
AACACGACCCAAGAAAGCCT
>7476
AGTGTAGCCATAATCACCGC
>7477
AGTGTCAGCCATAAATGTGC
>7478
AGTGTCAGCCATAAAGTCAC
>7483
ACGCTAGTGCTTGGACTTAC
>7485
GATGTGAGGATGACATAAAG
>7486
GCTCTGATGAGTATCGCTGC
>7487
GGATGCCTGCTTCTGGTGTG
>7489
ACTACATACATAAACTCTCA
>7490
ATCAATACCATGAAATCAAC
>7491
CTTTCCAGAATTGTTCCCAA
>7492
AACGTATCAAGCCAATTCGG
>7493
ATCCCACCGCTCATGATGAG
>7494
GAGGCCCAACAACTAGCCTC
>7496
ACAGGCGATTCTGATGAATG
>7500
GTGCTCTGTCCTGCGTCGAG
>7503
AGAGTCTGATCTTGTTTGGC
>7504
ATATCTGACTGTGACTAGCG
>7505
GTGCAGTCCCCCGCCTGATA
>7506
AAATAACTGATTGATGGTGT
>7507
GCTCATCAGGTTAGGCAATA
>7509
ATCCTAGCCATGTCGGTAAT
>7510
AAATAGTTGTTATATTAATA
>7512
CATATGCGGCGACGGGAGAC
>7516
CGATGAAATATCAATCACAC
>7517
GAGGTCTAATCTAACAAGTC
>7518
CCATATCGAACTAACGCCCT
>7519
GACTGACTATGGCATAAGTC
>7520
AGTCACAAGGATGACAACCA
>7522
GAGGCTACTTAACCTGCTAT
>7523
CGGACATCACATTATCTAGG
>7526
AATACCATCACTCGTCTCAG
>7527
AGCATCATCTTGATACGCTA
>7528
AAGTAACGTCAAGCCCATGA
>7529
ACGTAGCTACCATCGCATCT
>7530
AACATGAACCCAACATAAAT
>7531
TAGGGCCCCAAATTCCCGGG
>7535
CTAGTTACTAATCAGCAGTG
>7536
AGTTAAGTGATTGCGTGAGG
>7541
GCGAGTATGGTACAGCCTAG
>7542
AAACGTCCCTACCCATTATA
>7543
AGTGGTATGTAGGCCCTCGT
>7545
CTTGGCGACCTTTCGCCCAT
>7548
GATGTCATCCCGATACTGAG
>7550
AAGGATGGTGTAATGCCCAC
>7552
ATTAAAGCGCCCGTGGATGC
>7553
CGCGTGATTATGAGGATGTT
>7556
GTGGCTAATACGTAACAAAG
>7557
AGTCTGTTGAACACGAAAAC
>7560
CGTATGGCCAGGCGGAGTTC
>7563
AATAACACCCATCATGGCGC
>7566
GAGGCCGTCCTATGTTTGTG
>7569
ATAGTGATATCGATACAGTA
>7571
ACATTTTAAAAGAAGCGTGA
>7574
AAGTAAGTCGACATGGCCAT
>7575
AACAGTCGGAGAGAGTGGCA
>7577
ACGATGAGGAAATAAATAAA
>7578
CAGTAACAGATACAACTCAT
>7580
GCCTCCATGGACGCCAGGAA
>7581
ATCGATAACGTCACATAATA
>7585
GAAAGCGATCTGGCGCAGAC
>7586
ATCTGCCAATCTCTTCTGTG
>7587
AACATGAACCCAACATAAAA
>7588
AGCGATGGTGATGCTGGTAT
>7592
CTCAAGTTCAAAATAATCAG
>7593
AGAGACCGAAAGAGAACTAC
>7594
CGATAACGTCACATAATTAC
>7595
ATATGTCTCCCTTAATCCGC
>7596
AGTAATCAGCATGATTCGTG
>7600
AGACTCTACATCAAGAGTTA
>7601
ACTCGGCAGCAAGAACATAC
>7604
GTAACGTATTACACAACAAC
>7605
CACAGCAGTTGAGATAGCAC
