# Supplementary material for: DNA sequencing using polymerase substrate-binding kinetics
Source: Nat Commun. 2015 Jan 23;6:5936. doi: 10.1038/ncomms6936 (PMC4354037; doi:10.1038/ncomms6936)
Supplement: Supplementary Data 2 — The *.sam file for the PhiX sequencing results [file ncomms6936-s3.txt]

@HD	VN:1.0	SO:unsorted
@SQ	SN:PhiX_174	LN:5386
@PG	ID:Bowtie	VN:1.0.0	CL:"C:\Program Files\Unipro UGENE\tools\bowtie.exe -n 2 -v 3 --maqerr 70 --seedlen 28 --chunkmbs 64 --all --threads 1 -f -S D:/agg/PhiX174 D:/agg/j4.fastq D:/agg/PhiX174.sam"
1	4	*	0	0	*	*	0	0	CGTAGGCACTTCAGGTAGTA	IIIIIIIIIIIIIIIIIIII	XM:i:0
2	4	*	0	0	*	*	0	0	GATAACGTCACATAATACGA	IIIIIIIIIIIIIIIIIIII	XM:i:0
4	4	*	0	0	*	*	0	0	CAAAGTCAGCCGACCATAAC	IIIIIIIIIIIIIIIIIIII	XM:i:0
5	4	*	0	0	*	*	0	0	ACTTAGCAGCCAAGTCTATC	IIIIIIIIIIIIIIIIIIII	XM:i:0
9	4	*	0	0	*	*	0	0	ACCAACAGAAACACTGATAG	IIIIIIIIIIIIIIIIIIII	XM:i:0
10	4	*	0	0	*	*	0	0	GTCAACCCAAATCAGCAACT	IIIIIIIIIIIIIIIIIIII	XM:i:0
11	4	*	0	0	*	*	0	0	ATCGCTGGCCGTATTGGCCT	IIIIIIIIIIIIIIIIIIII	XM:i:0
13	4	*	0	0	*	*	0	0	CGTACGGAAGCAGTGATACA	IIIIIIIIIIIIIIIIIIII	XM:i:0
15	4	*	0	0	*	*	0	0	CGGCCGGCAAAGGTTGACGA	IIIIIIIIIIIIIIIIIIII	XM:i:0
16	4	*	0	0	*	*	0	0	AAAGCCGGTGGATGGCCGAC	IIIIIIIIIIIIIIIIIIII	XM:i:0
17	4	*	0	0	*	*	0	0	ATCGGCTGGCCGGTATTGGC	IIIIIIIIIIIIIIIIIIII	XM:i:0
18	4	*	0	0	*	*	0	0	AGTACTCTGCCTCTGGTACG	IIIIIIIIIIIIIIIIIIII	XM:i:0
19	4	*	0	0	*	*	0	0	GCCCCGAACCCACTCGCGTC	IIIIIIIIIIIIIIIIIIII	XM:i:0
21	4	*	0	0	*	*	0	0	GAAAAAGTGAATTATGGGCG	IIIIIIIIIIIIIIIIIIII	XM:i:0
22	4	*	0	0	*	*	0	0	GGCCGAAAGGGTTCGCAAAG	IIIIIIIIIIIIIIIIIIII	XM:i:0
23	4	*	0	0	*	*	0	0	CGAAACAATCGCGGCATAGG	IIIIIIIIIIIIIIIIIIII	XM:i:0
24	4	*	0	0	*	*	0	0	AGTCTATCTGACTTTTGAGT	IIIIIIIIIIIIIIIIIIII	XM:i:0
26	4	*	0	0	*	*	0	0	AAACATCCTTCCATATGAAT	IIIIIIIIIIIIIIIIIIII	XM:i:0
27	16	PhiX_174	2324	255	20M	*	0	0	AAAATTTTAATTTTGCCGCT	IIIIIIIIIIIIIIIIIIII	XA:i:3	MD:Z:3T3A1T10	NM:i:3
28	4	*	0	0	*	*	0	0	GAAGGGACAGAAAATGGGTT	IIIIIIIIIIIIIIIIIIII	XM:i:0
29	4	*	0	0	*	*	0	0	GCCCCGGAACCCACTCGCCG	IIIIIIIIIIIIIIIIIIII	XM:i:0
30	4	*	0	0	*	*	0	0	GGCGAAAGGTTCGCCAAAGT	IIIIIIIIIIIIIIIIIIII	XM:i:0
32	4	*	0	0	*	*	0	0	ACAAAGTCAGATATGACTGG	IIIIIIIIIIIIIIIIIIII	XM:i:0
33	4	*	0	0	*	*	0	0	CATAGAATTCACGCGGCCGG	IIIIIIIIIIIIIIIIIIII	XM:i:0
34	4	*	0	0	*	*	0	0	AGGATCTGATCCATGAGTAT	IIIIIIIIIIIIIIIIIIII	XM:i:0
35	4	*	0	0	*	*	0	0	ACTATCGATGCGGACGTACG	IIIIIIIIIIIIIIIIIIII	XM:i:0
37	4	*	0	0	*	*	0	0	CGAACAATCCCAAGGATAAA	IIIIIIIIIIIIIIIIIIII	XM:i:0
38	4	*	0	0	*	*	0	0	AGAAGGGACGAAATGGTTTA	IIIIIIIIIIIIIIIIIIII	XM:i:0
39	4	*	0	0	*	*	0	0	CTGATAATGTGCTGTGTGGA	IIIIIIIIIIIIIIIIIIII	XM:i:0
40	16	PhiX_174	1896	255	20M	*	0	0	AGATACAGTACCTTAACGCT	IIIIIIIIIIIIIIIIIIII	XA:i:1	MD:Z:4T15	NM:i:1
41	0	PhiX_174	1709	255	20M	*	0	0	ACTGTCATGCGCTCTAATCT	IIIIIIIIIIIIIIIIIIII	XA:i:2	MD:Z:0C0T18	NM:i:2
42	4	*	0	0	*	*	0	0	CATAGAATTTCCCGGCCGAG	IIIIIIIIIIIIIIIIIIII	XM:i:0
43	4	*	0	0	*	*	0	0	GGTAGGAAGTGCGCATAAAT	IIIIIIIIIIIIIIIIIIII	XM:i:0
45	4	*	0	0	*	*	0	0	CCATCAGCCCTTTACCGTCT	IIIIIIIIIIIIIIIIIIII	XM:i:0
46	4	*	0	0	*	*	0	0	CAGTACTTTCCGCCTATTAA	IIIIIIIIIIIIIIIIIIII	XM:i:0
47	4	*	0	0	*	*	0	0	ACTGGTCATGCGCGTCTAAT	IIIIIIIIIIIIIIIIIIII	XM:i:0
48	4	*	0	0	*	*	0	0	CGCAGATAATGCGACCCGTG	IIIIIIIIIIIIIIIIIIII	XM:i:0
49	4	*	0	0	*	*	0	0	CGCTTTGGCCCTCTCATAAC	IIIIIIIIIIIIIIIIIIII	XM:i:0
50	4	*	0	0	*	*	0	0	AATAGTCACACGATCGTGAC	IIIIIIIIIIIIIIIIIIII	XM:i:0
51	16	PhiX_174	5003	255	20M	*	0	0	GTTTTATGTGGCTAAATACG	IIIIIIIIIIIIIIIIIIII	XA:i:2	MD:Z:0T2C16	NM:i:2
53	4	*	0	0	*	*	0	0	ACTCGTAAGATGAGAATACA	IIIIIIIIIIIIIIIIIIII	XM:i:0
54	4	*	0	0	*	*	0	0	CAGTAGATCGATCGAATGTA	IIIIIIIIIIIIIIIIIIII	XM:i:0
55	4	*	0	0	*	*	0	0	ACACTTTCGGATATTCTGAT	IIIIIIIIIIIIIIIIIIII	XM:i:0
57	4	*	0	0	*	*	0	0	ACGGTAGATGCACAGTCAAT	IIIIIIIIIIIIIIIIIIII	XM:i:0
58	4	*	0	0	*	*	0	0	AGTTGGTATCTGTACTGGAG	IIIIIIIIIIIIIIIIIIII	XM:i:0
59	4	*	0	0	*	*	0	0	ACTAAAACAGCCTGTGCCTC	IIIIIIIIIIIIIIIIIIII	XM:i:0
61	4	*	0	0	*	*	0	0	ACTACGGTTAAGATGAGAAT	IIIIIIIIIIIIIIIIIIII	XM:i:0
62	4	*	0	0	*	*	0	0	ACCTAATGAGCCATCAGATG	IIIIIIIIIIIIIIIIIIII	XM:i:0
63	4	*	0	0	*	*	0	0	CTGAACACGACTACGTAGAA	IIIIIIIIIIIIIIIIIIII	XM:i:0
64	4	*	0	0	*	*	0	0	ATACGACCCAACATAAATTA	IIIIIIIIIIIIIIIIIIII	XM:i:0
65	4	*	0	0	*	*	0	0	CAGGTTAAGAGCATACGCTA	IIIIIIIIIIIIIIIIIIII	XM:i:0
66	4	*	0	0	*	*	0	0	AAAACATCCTTACATATGAA	IIIIIIIIIIIIIIIIIIII	XM:i:0
67	4	*	0	0	*	*	0	0	CAGGTAACGGAACAATCACG	IIIIIIIIIIIIIIIIIIII	XM:i:0
68	4	*	0	0	*	*	0	0	GGAGTCTCCTCGGTTTCGAC	IIIIIIIIIIIIIIIIIIII	XM:i:0
69	4	*	0	0	*	*	0	0	CATCTCATATGAATTCCGCG	IIIIIIIIIIIIIIIIIIII	XM:i:0
70	4	*	0	0	*	*	0	0	CTCGCTGCCTAAGGTAGGAA	IIIIIIIIIIIIIIIIIIII	XM:i:0
72	4	*	0	0	*	*	0	0	ATCCGTACCGTCAGACGCCC	IIIIIIIIIIIIIIIIIIII	XM:i:0
73	4	*	0	0	*	*	0	0	ACTCAGAATCTTACACCTGC	IIIIIIIIIIIIIIIIIIII	XM:i:0
74	4	*	0	0	*	*	0	0	ACTCGCTGCCTAAGGTCAGG	IIIIIIIIIIIIIIIIIIII	XM:i:0
75	4	*	0	0	*	*	0	0	CAACGCGAGAATCGACACGG	IIIIIIIIIIIIIIIIIIII	XM:i:0
76	4	*	0	0	*	*	0	0	AGGTAAACGGAACCCAATTC	IIIIIIIIIIIIIIIIIIII	XM:i:0
77	4	*	0	0	*	*	0	0	CGTAATTTTTACCACGTTTC	IIIIIIIIIIIIIIIIIIII	XM:i:0
79	4	*	0	0	*	*	0	0	CATCAGGAACGCCCTCCTGG	IIIIIIIIIIIIIIIIIIII	XM:i:0
81	4	*	0	0	*	*	0	0	GCATGGAATGGAAACGGCCA	IIIIIIIIIIIIIIIIIIII	XM:i:0
82	4	*	0	0	*	*	0	0	GTGACGCGGATGAGAATCAA	IIIIIIIIIIIIIIIIIIII	XM:i:0
83	4	*	0	0	*	*	0	0	ATGGAAGCCCTCAGAAGTGA	IIIIIIIIIIIIIIIIIIII	XM:i:0
84	4	*	0	0	*	*	0	0	CAGAATGACCCTACTCGGGA	IIIIIIIIIIIIIIIIIIII	XM:i:0
85	4	*	0	0	*	*	0	0	GCTGGGAGCCGTGCTGGGTG	IIIIIIIIIIIIIIIIIIII	XM:i:0
86	4	*	0	0	*	*	0	0	GCCAATCCCAACTGTACTCG	IIIIIIIIIIIIIIIIIIII	XM:i:0
87	4	*	0	0	*	*	0	0	GTGACGCGGATGAGACAAAG	IIIIIIIIIIIIIIIIIIII	XM:i:0
88	4	*	0	0	*	*	0	0	CGACTGCCTATCAGTATTTG	IIIIIIIIIIIIIIIIIIII	XM:i:0
90	4	*	0	0	*	*	0	0	AGGTAACGGACCATTCACGC	IIIIIIIIIIIIIIIIIIII	XM:i:0
92	4	*	0	0	*	*	0	0	GATCTGCCTGTTTGACGATG	IIIIIIIIIIIIIIIIIIII	XM:i:0
93	4	*	0	0	*	*	0	0	GGCGGCAGTTGCCATACAAA	IIIIIIIIIIIIIIIIIIII	XM:i:0
94	4	*	0	0	*	*	0	0	ATGGCGGCGGGAAGACGGGA	IIIIIIIIIIIIIIIIIIII	XM:i:0
95	4	*	0	0	*	*	0	0	CGCTGAATTACGGAAACATA	IIIIIIIIIIIIIIIIIIII	XM:i:0
96	4	*	0	0	*	*	0	0	CGTATAAGTTCAAACGACAC	IIIIIIIIIIIIIIIIIIII	XM:i:0
99	4	*	0	0	*	*	0	0	AACGGACTGACTGAGCAGGG	IIIIIIIIIIIIIIIIIIII	XM:i:0
100	4	*	0	0	*	*	0	0	ATAGGTCTGTGACACGAAGG	IIIIIIIIIIIIIIIIIIII	XM:i:0
101	4	*	0	0	*	*	0	0	ACGGGAAGGACGTCAATGTA	IIIIIIIIIIIIIIIIIIII	XM:i:0
103	4	*	0	0	*	*	0	0	CGCTGAATTACGGAAACATA	IIIIIIIIIIIIIIIIIIII	XM:i:0
105	4	*	0	0	*	*	0	0	ACCTGTACATATACCTGACA	IIIIIIIIIIIIIIIIIIII	XM:i:0
108	4	*	0	0	*	*	0	0	AAGCGTGTCGCTACATCCCA	IIIIIIIIIIIIIIIIIIII	XM:i:0
109	4	*	0	0	*	*	0	0	AGTACGTATGATGGAACTAA	IIIIIIIIIIIIIIIIIIII	XM:i:0
110	4	*	0	0	*	*	0	0	GAATAACGGTTCACATAATT	IIIIIIIIIIIIIIIIIIII	XM:i:0
111	4	*	0	0	*	*	0	0	CATGACTGCAGAACGTTTAA	IIIIIIIIIIIIIIIIIIII	XM:i:0
112	4	*	0	0	*	*	0	0	ACGTCCAGTACAGAAGTCAC	IIIIIIIIIIIIIIIIIIII	XM:i:0
113	0	PhiX_174	5072	255	20M	*	0	0	AGAATGGAACAACTCAACAC	IIIIIIIIIIIIIIIIIIII	XA:i:3	MD:Z:16C0T1A0	NM:i:3
115	4	*	0	0	*	*	0	0	CAAAGCCACAACATAAATCT	IIIIIIIIIIIIIIIIIIII	XM:i:0
117	4	*	0	0	*	*	0	0	CTCTGGTTGATTGGCAGCAC	IIIIIIIIIIIIIIIIIIII	XM:i:0
118	4	*	0	0	*	*	0	0	GACCTCTGATTGCGTCGTAC	IIIIIIIIIIIIIIIIIIII	XM:i:0
121	4	*	0	0	*	*	0	0	CTGACTTTTGATACGTATAG	IIIIIIIIIIIIIIIIIIII	XM:i:0
122	4	*	0	0	*	*	0	0	AAAAGACATCGATCAGCACC	IIIIIIIIIIIIIIIIIIII	XM:i:0
123	4	*	0	0	*	*	0	0	ATAGTTGGGAGGCCGTCGAA	IIIIIIIIIIIIIIIIIIII	XM:i:0
125	4	*	0	0	*	*	0	0	ACGTCGTGACATACATACAG	IIIIIIIIIIIIIIIIIIII	XM:i:0
126	4	*	0	0	*	*	0	0	GTGTATAGATTACATACCAC	IIIIIIIIIIIIIIIIIIII	XM:i:0
127	4	*	0	0	*	*	0	0	ATAAACGCTGATGGCATGAT	IIIIIIIIIIIIIIIIIIII	XM:i:0
130	4	*	0	0	*	*	0	0	ATCGCAGTTCCTACACGCAG	IIIIIIIIIIIIIIIIIIII	XM:i:0
132	4	*	0	0	*	*	0	0	ACGCGTGACTACATCAGCCA	IIIIIIIIIIIIIIIIIIII	XM:i:0
133	4	*	0	0	*	*	0	0	ATACTCTGATCGCGATGTAT	IIIIIIIIIIIIIIIIIIII	XM:i:0
134	4	*	0	0	*	*	0	0	ATGCACCATCAAGGATAACA	IIIIIIIIIIIIIIIIIIII	XM:i:0
135	4	*	0	0	*	*	0	0	GCATCCACGGCGCAAATAGT	IIIIIIIIIIIIIIIIIIII	XM:i:0
137	4	*	0	0	*	*	0	0	GTCAGCAAGCCTACTAGCGC	IIIIIIIIIIIIIIIIIIII	XM:i:0
138	4	*	0	0	*	*	0	0	GCACCAATAGCAACAACAAT	IIIIIIIIIIIIIIIIIIII	XM:i:0
140	4	*	0	0	*	*	0	0	AAAATCCCTTACATTGTCAG	IIIIIIIIIIIIIIIIIIII	XM:i:0
145	4	*	0	0	*	*	0	0	AATACTGATACGACAGCTCG	IIIIIIIIIIIIIIIIIIII	XM:i:0
147	4	*	0	0	*	*	0	0	CATTTCTGATGCCCTGCCGT	IIIIIIIIIIIIIIIIIIII	XM:i:0
148	4	*	0	0	*	*	0	0	AAGAAAGCGCATGGTCATAA	IIIIIIIIIIIIIIIIIIII	XM:i:0
152	4	*	0	0	*	*	0	0	ATGTCACCAGTAGAGTCATA	IIIIIIIIIIIIIIIIIIII	XM:i:0
153	4	*	0	0	*	*	0	0	GCCAGGAATACTACTCGCGT	IIIIIIIIIIIIIIIIIIII	XM:i:0
155	4	*	0	0	*	*	0	0	ACTTCTTTTGGGTATCCCCG	IIIIIIIIIIIIIIIIIIII	XM:i:0
157	4	*	0	0	*	*	0	0	GAAGGTACGTGCAGGCCTGC	IIIIIIIIIIIIIIIIIIII	XM:i:0
158	16	PhiX_174	1819	255	20M	*	0	0	GCCGCGTTTCTTTGTTCCTG	IIIIIIIIIIIIIIIIIIII	XA:i:0	MD:Z:20	NM:i:0
159	4	*	0	0	*	*	0	0	CGGTATGAAGTTCAAATGGA	IIIIIIIIIIIIIIIIIIII	XM:i:0
161	4	*	0	0	*	*	0	0	GGCTAACCTAATGGAGCAAT	IIIIIIIIIIIIIIIIIIII	XM:i:0
162	4	*	0	0	*	*	0	0	ATCTGAGTCCGATGGCCTGT	IIIIIIIIIIIIIIIIIIII	XM:i:0
163	4	*	0	0	*	*	0	0	CAGCTGGTTAGTGAGTTGTC	IIIIIIIIIIIIIIIIIIII	XM:i:0
166	4	*	0	0	*	*	0	0	GCTAACCTATGACAATCAAG	IIIIIIIIIIIIIIIIIIII	XM:i:0
167	4	*	0	0	*	*	0	0	CGTACTTAGAATACTCCTCT	IIIIIIIIIIIIIIIIIIII	XM:i:0
168	4	*	0	0	*	*	0	0	AATCTCTTCTGATCGTCAGT	IIIIIIIIIIIIIIIIIIII	XM:i:0
171	4	*	0	0	*	*	0	0	CACAAGCCCCAATAAGCAGG	IIIIIIIIIIIIIIIIIIII	XM:i:0
172	4	*	0	0	*	*	0	0	ATCTGATTACATGAGTAGTA	IIIIIIIIIIIIIIIIIIII	XM:i:0
173	4	*	0	0	*	*	0	0	CTACGCTAATGCTGGGAGCG	IIIIIIIIIIIIIIIIIIII	XM:i:0
174	4	*	0	0	*	*	0	0	ATGTGCTAATACGTACAAAG	IIIIIIIIIIIIIIIIIIII	XM:i:0
175	4	*	0	0	*	*	0	0	ATGTGACATAATGACGTACA	IIIIIIIIIIIIIIIIIIII	XM:i:0
176	4	*	0	0	*	*	0	0	GTTACTGAAGAATGATTGAA	IIIIIIIIIIIIIIIIIIII	XM:i:0
177	4	*	0	0	*	*	0	0	CTAGTCGAGATGATCATAAC	IIIIIIIIIIIIIIIIIIII	XM:i:0
178	4	*	0	0	*	*	0	0	GACGTCATCGATGTCACATC	IIIIIIIIIIIIIIIIIIII	XM:i:0
179	4	*	0	0	*	*	0	0	CACCACATGACATGTGCACT	IIIIIIIIIIIIIIIIIIII	XM:i:0
183	4	*	0	0	*	*	0	0	AGTCCAGCTTACTGATGAGT	IIIIIIIIIIIIIIIIIIII	XM:i:0
185	4	*	0	0	*	*	0	0	CCCGGCGACGGGAAGGACGT	IIIIIIIIIIIIIIIIIIII	XM:i:0
186	4	*	0	0	*	*	0	0	CGTTTACTTTAGCATCATAC	IIIIIIIIIIIIIIIIIIII	XM:i:0
187	4	*	0	0	*	*	0	0	CGATTAACCCCTGGAATATC	IIIIIIIIIIIIIIIIIIII	XM:i:0
188	4	*	0	0	*	*	0	0	GCCATTGTGGCCCAATCCAT	IIIIIIIIIIIIIIIIIIII	XM:i:0
189	4	*	0	0	*	*	0	0	AGCTGCCCAACGTACCATCA	IIIIIIIIIIIIIIIIIIII	XM:i:0
192	4	*	0	0	*	*	0	0	CCTACGCACCTCAAGAAAGA	IIIIIIIIIIIIIIIIIIII	XM:i:0
193	4	*	0	0	*	*	0	0	GTCGATGATGGTGGTTATAG	IIIIIIIIIIIIIIIIIIII	XM:i:0
194	4	*	0	0	*	*	0	0	CAGTAGAACGTCAGTGTTTC	IIIIIIIIIIIIIIIIIIII	XM:i:0
195	4	*	0	0	*	*	0	0	ATCGGCACTGGACAATCAGA	IIIIIIIIIIIIIIIIIIII	XM:i:0
196	4	*	0	0	*	*	0	0	GGAACTGCCCTGGCCGGGAA	IIIIIIIIIIIIIIIIIIII	XM:i:0
198	4	*	0	0	*	*	0	0	ACAGTCGACTCGCCATCGCC	IIIIIIIIIIIIIIIIIIII	XM:i:0
199	4	*	0	0	*	*	0	0	CGTCAGCCCAACGGAAGTGC	IIIIIIIIIIIIIIIIIIII	XM:i:0
200	4	*	0	0	*	*	0	0	ATGGTGGCGAATAATTTACG	IIIIIIIIIIIIIIIIIIII	XM:i:0
203	4	*	0	0	*	*	0	0	GCCCAGCCTGACAATGGATA	IIIIIIIIIIIIIIIIIIII	XM:i:0
204	4	*	0	0	*	*	0	0	AAACTAGGGACGCCTGCATC	IIIIIIIIIIIIIIIIIIII	XM:i:0
206	4	*	0	0	*	*	0	0	CCCTACGCATCAACGAAAAA	IIIIIIIIIIIIIIIIIIII	XM:i:0
207	0	PhiX_174	3473	255	20M	*	0	0	GGCGACTCCACGCCAGAACT	IIIIIIIIIIIIIIIIIIII	XA:i:3	MD:Z:7T10T0A0	NM:i:3
209	4	*	0	0	*	*	0	0	GCTGCCCATCTCAAAACATT	IIIIIIIIIIIIIIIIIIII	XM:i:0
210	4	*	0	0	*	*	0	0	GATAGCCTCATAGTAGCCTC	IIIIIIIIIIIIIIIIIIII	XM:i:0
212	4	*	0	0	*	*	0	0	GATAAGCCTGTGGCGATCTG	IIIIIIIIIIIIIIIIIIII	XM:i:0
213	4	*	0	0	*	*	0	0	ATACGTACTCAGATGTGTGA	IIIIIIIIIIIIIIIIIIII	XM:i:0
218	4	*	0	0	*	*	0	0	CTGTCGATTCGAGTACGTTA	IIIIIIIIIIIIIIIIIIII	XM:i:0
219	4	*	0	0	*	*	0	0	AACGATCATAGCAGTCGGAG	IIIIIIIIIIIIIIIIIIII	XM:i:0
225	16	PhiX_174	1835	255	20M	*	0	0	CCTGAGCATGGCACTATGTT	IIIIIIIIIIIIIIIIIIII	XA:i:0	MD:Z:20	NM:i:0
226	4	*	0	0	*	*	0	0	CAACTATCAGGACAGGCAGT	IIIIIIIIIIIIIIIIIIII	XM:i:0
227	0	PhiX_174	500	255	20M	*	0	0	GACGAGTAACAATGTTTGAT	IIIIIIIIIIIIIIIIIIII	XA:i:3	MD:Z:12A5G0A0	NM:i:3
229	4	*	0	0	*	*	0	0	ATGGTATCAGGTTATCGTGC	IIIIIIIIIIIIIIIIIIII	XM:i:0
230	4	*	0	0	*	*	0	0	AAGTAATCCACCGCTCTTTA	IIIIIIIIIIIIIIIIIIII	XM:i:0
232	4	*	0	0	*	*	0	0	CAGATTGTCTCAGCTAGGTC	IIIIIIIIIIIIIIIIIIII	XM:i:0
234	16	PhiX_174	4322	255	20M	*	0	0	AGACCACGGCCCCGAAGACG	IIIIIIIIIIIIIIIIIIII	XA:i:3	MD:Z:7C9G0G1	NM:i:3
235	4	*	0	0	*	*	0	0	GGTACTCTTGGCCGCTGTCG	IIIIIIIIIIIIIIIIIIII	XM:i:0
236	4	*	0	0	*	*	0	0	AAAAGAGGAGATGATGATGA	IIIIIIIIIIIIIIIIIIII	XM:i:0
237	4	*	0	0	*	*	0	0	CAACTCATCACGAACGCAGA	IIIIIIIIIIIIIIIIIIII	XM:i:0
238	4	*	0	0	*	*	0	0	GGTTTACCTCCAATGGAGAA	IIIIIIIIIIIIIIIIIIII	XM:i:0
239	4	*	0	0	*	*	0	0	CTGCGCAAGGAAGTCGATTA	IIIIIIIIIIIIIIIIIIII	XM:i:0
240	4	*	0	0	*	*	0	0	ACCTACGAACAATCGCTGTA	IIIIIIIIIIIIIIIIIIII	XM:i:0
241	16	PhiX_174	2268	255	20M	*	0	0	CCATCATGACTTCGTGATAG	IIIIIIIIIIIIIIIIIIII	XA:i:2	MD:Z:1A17A0	NM:i:2
242	4	*	0	0	*	*	0	0	CGTACCGTAGGCCATCTAAT	IIIIIIIIIIIIIIIIIIII	XM:i:0
243	4	*	0	0	*	*	0	0	AACTTACGAGCTCATCGAAT	IIIIIIIIIIIIIIIIIIII	XM:i:0
244	4	*	0	0	*	*	0	0	GCCTGACTGGCTTCAACATA	IIIIIIIIIIIIIIIIIIII	XM:i:0
245	4	*	0	0	*	*	0	0	AACATCATGGTAACGCCTGC	IIIIIIIIIIIIIIIIIIII	XM:i:0
246	0	PhiX_174	4856	255	20M	*	0	0	AAATAGCTTGCCAAATACTG	IIIIIIIIIIIIIIIIIIII	XA:i:3	MD:Z:11A6G0T0	NM:i:3
247	4	*	0	0	*	*	0	0	CTTTCGTATCTGCGTGATCC	IIIIIIIIIIIIIIIIIIII	XM:i:0
248	4	*	0	0	*	*	0	0	AAAAGACATCATCAGCACCA	IIIIIIIIIIIIIIIIIIII	XM:i:0
249	4	*	0	0	*	*	0	0	ATGTCACAGTAGAAGTCATC	IIIIIIIIIIIIIIIIIIII	XM:i:0
250	4	*	0	0	*	*	0	0	ATCAGGAAGATAATGAAGAC	IIIIIIIIIIIIIIIIIIII	XM:i:0
251	4	*	0	0	*	*	0	0	GTAAGGCCTCGTCGGTATGA	IIIIIIIIIIIIIIIIIIII	XM:i:0
252	4	*	0	0	*	*	0	0	GCATCAAAGGCACAACCCAC	IIIIIIIIIIIIIIIIIIII	XM:i:0
253	4	*	0	0	*	*	0	0	AACATCATGGTAACGCCTGC	IIIIIIIIIIIIIIIIIIII	XM:i:0
256	4	*	0	0	*	*	0	0	ATCAGGAAGGATAATGAAGA	IIIIIIIIIIIIIIIIIIII	XM:i:0
257	4	*	0	0	*	*	0	0	ACTAAATGCCACGTCGGACA	IIIIIIIIIIIIIIIIIIII	XM:i:0
258	4	*	0	0	*	*	0	0	ATGAGATCAAAAGAAGCACT	IIIIIIIIIIIIIIIIIIII	XM:i:0
259	4	*	0	0	*	*	0	0	CATTTCTGATTGGCGGCGAC	IIIIIIIIIIIIIIIIIIII	XM:i:0
260	4	*	0	0	*	*	0	0	ACGTACGCATCGACAAGTAA	IIIIIIIIIIIIIIIIIIII	XM:i:0
262	4	*	0	0	*	*	0	0	ACCTACGCTGGAGCCAAATG	IIIIIIIIIIIIIIIIIIII	XM:i:0
263	4	*	0	0	*	*	0	0	AATACCTCACTAGTGATGAA	IIIIIIIIIIIIIIIIIIII	XM:i:0
265	4	*	0	0	*	*	0	0	CAAGTCAAATAATCAGCCGT	IIIIIIIIIIIIIIIIIIII	XM:i:0
266	4	*	0	0	*	*	0	0	GACAACCATGAAACAACATA	IIIIIIIIIIIIIIIIIIII	XM:i:0
267	4	*	0	0	*	*	0	0	CTCTCAGTAACAGAATACAC	IIIIIIIIIIIIIIIIIIII	XM:i:0
268	4	*	0	0	*	*	0	0	AATACCTCACTAGTGAGGAG	IIIIIIIIIIIIIIIIIIII	XM:i:0
269	4	*	0	0	*	*	0	0	ATGGCGGCAAGACGAGACTC	IIIIIIIIIIIIIIIIIIII	XM:i:0
270	4	*	0	0	*	*	0	0	GGATCTCAAATCGCGTCAAC	IIIIIIIIIIIIIIIIIIII	XM:i:0
271	4	*	0	0	*	*	0	0	GCCCTCACTATGGAAATCCG	IIIIIIIIIIIIIIIIIIII	XM:i:0
274	4	*	0	0	*	*	0	0	CATGACAAGTAAGGACGGTT	IIIIIIIIIIIIIIIIIIII	XM:i:0
275	4	*	0	0	*	*	0	0	GTGCCAATTCATCATAACTC	IIIIIIIIIIIIIIIIIIII	XM:i:0
276	4	*	0	0	*	*	0	0	GATCTCATCGCCAACCTACA	IIIIIIIIIIIIIIIIIIII	XM:i:0
277	4	*	0	0	*	*	0	0	AAAATACGTGCCAGGAAGGA	IIIIIIIIIIIIIIIIIIII	XM:i:0
278	16	PhiX_174	4052	255	20M	*	0	0	ACCTGCTATGAGGGCTTGTG	IIIIIIIIIIIIIIIIIIII	XA:i:3	MD:Z:9T0G0A8	NM:i:3
280	4	*	0	0	*	*	0	0	AGTACCTCGCCAACGGGCTG	IIIIIIIIIIIIIIIIIIII	XM:i:0
281	4	*	0	0	*	*	0	0	ATACGTTAACAAAATAGATT	IIIIIIIIIIIIIIIIIIII	XM:i:0
282	4	*	0	0	*	*	0	0	GATGTGCTGCTACCGATGAA	IIIIIIIIIIIIIIIIIIII	XM:i:0
283	4	*	0	0	*	*	0	0	GATGAATCGCAGTGGTCGGC	IIIIIIIIIIIIIIIIIIII	XM:i:0
284	4	*	0	0	*	*	0	0	AGTGTCAAAACGATAAACCA	IIIIIIIIIIIIIIIIIIII	XM:i:0
285	4	*	0	0	*	*	0	0	AAACGGAACATTCAGCGTAC	IIIIIIIIIIIIIIIIIIII	XM:i:0
286	4	*	0	0	*	*	0	0	CATGGTGGCGAATAAAACGC	IIIIIIIIIIIIIIIIIIII	XM:i:0
290	4	*	0	0	*	*	0	0	ACGTGCAGGCCTGCACTCTG	IIIIIIIIIIIIIIIIIIII	XM:i:0
291	4	*	0	0	*	*	0	0	AACCTAACGTAACAATGATC	IIIIIIIIIIIIIIIIIIII	XM:i:0
292	4	*	0	0	*	*	0	0	AAGTAACGGTCACATTGAAT	IIIIIIIIIIIIIIIIIIII	XM:i:0
293	16	PhiX_174	421	255	20M	*	0	0	TCCAGACGGGCTTGGCCTCT	IIIIIIIIIIIIIIIIIIII	XA:i:3	MD:Z:7C1C0T9	NM:i:3
294	4	*	0	0	*	*	0	0	ATAGTACCATGTACTTTGAA	IIIIIIIIIIIIIIIIIIII	XM:i:0
296	4	*	0	0	*	*	0	0	AAGTGACTTCTGCGTCATGG	IIIIIIIIIIIIIIIIIIII	XM:i:0
297	4	*	0	0	*	*	0	0	GAACACACGCCATGTATATG	IIIIIIIIIIIIIIIIIIII	XM:i:0
298	4	*	0	0	*	*	0	0	GCGCAATCACAGACAAAGCT	IIIIIIIIIIIIIIIIIIII	XM:i:0
300	4	*	0	0	*	*	0	0	CACGCTCCATGATGGAGACA	IIIIIIIIIIIIIIIIIIII	XM:i:0
302	4	*	0	0	*	*	0	0	CGTCTCTAAACCATTTCGTT	IIIIIIIIIIIIIIIIIIII	XM:i:0
303	4	*	0	0	*	*	0	0	CGGATTGAGAATCAAAAGAC	IIIIIIIIIIIIIIIIIIII	XM:i:0
304	4	*	0	0	*	*	0	0	ATCCACCATGCCAAACAACT	IIIIIIIIIIIIIIIIIIII	XM:i:0
305	4	*	0	0	*	*	0	0	AGCTTTAGCCCATAGCAAGC	IIIIIIIIIIIIIIIIIIII	XM:i:0
306	16	PhiX_174	4881	255	20M	*	0	0	TATGGTTACAGTATGCCCAT	IIIIIIIIIIIIIIIIIIII	XA:i:0	MD:Z:20	NM:i:0
307	16	PhiX_174	2870	255	20M	*	0	0	TTTCGCTGATCCAGGTTATT	IIIIIIIIIIIIIIIIIIII	XA:i:2	MD:Z:9A0T9	NM:i:2
309	4	*	0	0	*	*	0	0	ATTAGCACATAGAACAACAG	IIIIIIIIIIIIIIIIIIII	XM:i:0
310	4	*	0	0	*	*	0	0	CGACAGGCCCATGGCTGATG	IIIIIIIIIIIIIIIIIIII	XM:i:0
312	4	*	0	0	*	*	0	0	ACAGCAGGTTCGAGATATGC	IIIIIIIIIIIIIIIIIIII	XM:i:0
313	4	*	0	0	*	*	0	0	GATGAGTTGTATCTGTTCTG	IIIIIIIIIIIIIIIIIIII	XM:i:0
314	4	*	0	0	*	*	0	0	CGACAGGCCTCATGGCTGAT	IIIIIIIIIIIIIIIIIIII	XM:i:0
315	4	*	0	0	*	*	0	0	ATCAGCATACGAACAGCTGC	IIIIIIIIIIIIIIIIIIII	XM:i:0
317	4	*	0	0	*	*	0	0	GTGCATCCCCGGGATCAGCG	IIIIIIIIIIIIIIIIIIII	XM:i:0
318	4	*	0	0	*	*	0	0	CGGCACAGAATGTTATGTTG	IIIIIIIIIIIIIIIIIIII	XM:i:0
319	4	*	0	0	*	*	0	0	GGGCAATACGTAACAAAAGT	IIIIIIIIIIIIIIIIIIII	XM:i:0
320	4	*	0	0	*	*	0	0	CCTACGTCTGCCTAAAGGGT	IIIIIIIIIIIIIIIIIIII	XM:i:0
324	4	*	0	0	*	*	0	0	GGGCAATACGTAACAAAGTC	IIIIIIIIIIIIIIIIIIII	XM:i:0
325	4	*	0	0	*	*	0	0	AGACCAATCACAGCCAACCA	IIIIIIIIIIIIIIIIIIII	XM:i:0
326	4	*	0	0	*	*	0	0	GACGCTACTGCATTAGTCTA	IIIIIIIIIIIIIIIIIIII	XM:i:0
327	4	*	0	0	*	*	0	0	ACAAACAGGGTCGCAGCAAT	IIIIIIIIIIIIIIIIIIII	XM:i:0
328	4	*	0	0	*	*	0	0	GAAAGTAGCTGTACGTACGG	IIIIIIIIIIIIIIIIIIII	XM:i:0
329	4	*	0	0	*	*	0	0	GGAAAGTACTGTGAGCGACG	IIIIIIIIIIIIIIIIIIII	XM:i:0
330	4	*	0	0	*	*	0	0	AAACCGTCTTCCTCCGTTCC	IIIIIIIIIIIIIIIIIIII	XM:i:0
331	16	PhiX_174	464	255	20M	*	0	0	CTCTTTGGATTTAACCGAAG	IIIIIIIIIIIIIIIIIIII	XA:i:2	MD:Z:1G0T17	NM:i:2
332	4	*	0	0	*	*	0	0	ACAAACAGGGTCGCCCAGCC	IIIIIIIIIIIIIIIIIIII	XM:i:0
333	16	PhiX_174	4693	255	20M	*	0	0	AGGTAAATGATTCACACGCC	IIIIIIIIIIIIIIIIIIII	XA:i:2	MD:Z:3C0T15	NM:i:2
334	4	*	0	0	*	*	0	0	CGTCTTCGGGGCCGGTGGTC	IIIIIIIIIIIIIIIIIIII	XM:i:0
335	4	*	0	0	*	*	0	0	AAAGCCGGTGGATGCCGACG	IIIIIIIIIIIIIIIIIIII	XM:i:0
337	4	*	0	0	*	*	0	0	ATGGCGCAGGGAAGACGTCA	IIIIIIIIIIIIIIIIIIII	XM:i:0
338	4	*	0	0	*	*	0	0	ACGAGGAAGCGAGGTCTCCA	IIIIIIIIIIIIIIIIIIII	XM:i:0
339	4	*	0	0	*	*	0	0	GATGAGACAGGTCGTTGAGG	IIIIIIIIIIIIIIIIIIII	XM:i:0
340	16	PhiX_174	1300	255	20M	*	0	0	TACTGTTAATATTGACCATG	IIIIIIIIIIIIIIIIIIII	XA:i:2	MD:Z:5G1T12	NM:i:2
343	4	*	0	0	*	*	0	0	GCCAATAATGGTTGTATGTT	IIIIIIIIIIIIIIIIIIII	XM:i:0
344	0	PhiX_174	2704	255	20M	*	0	0	CCGACTGCCTATCATGTATT	IIIIIIIIIIIIIIIIIIII	XA:i:3	MD:Z:12G4T1A0	NM:i:3
346	4	*	0	0	*	*	0	0	AACGTTGGACGATGGTACGC	IIIIIIIIIIIIIIIIIIII	XM:i:0
347	4	*	0	0	*	*	0	0	ACGACGTTATATGGTTCGTT	IIIIIIIIIIIIIIIIIIII	XM:i:0
348	4	*	0	0	*	*	0	0	CATAGTCACACAGTCTGGAC	IIIIIIIIIIIIIIIIIIII	XM:i:0
349	4	*	0	0	*	*	0	0	AGACGCAAATCACCATCACT	IIIIIIIIIIIIIIIIIIII	XM:i:0
351	4	*	0	0	*	*	0	0	ATTGAGCCTATTAGCGGCGA	IIIIIIIIIIIIIIIIIIII	XM:i:0
352	4	*	0	0	*	*	0	0	GCAATAATGGTTGTATGTTG	IIIIIIIIIIIIIIIIIIII	XM:i:0
354	4	*	0	0	*	*	0	0	AACGACCGTATCGAATCGTG	IIIIIIIIIIIIIIIIIIII	XM:i:0
355	4	*	0	0	*	*	0	0	ACTGGCGTGTACAGCCGCAG	IIIIIIIIIIIIIIIIIIII	XM:i:0
356	4	*	0	0	*	*	0	0	ACGAGCCAATTGCAGCCTTA	IIIIIIIIIIIIIIIIIIII	XM:i:0
358	4	*	0	0	*	*	0	0	GTCAACCATACCAGAGAGAA	IIIIIIIIIIIIIIIIIIII	XM:i:0
359	4	*	0	0	*	*	0	0	CGCAAAGCCATTGGATATCA	IIIIIIIIIIIIIIIIIIII	XM:i:0
361	4	*	0	0	*	*	0	0	ATTAACTGGCCGCATGGACC	IIIIIIIIIIIIIIIIIIII	XM:i:0
362	4	*	0	0	*	*	0	0	CATCTTGATAATCTAGTCTG	IIIIIIIIIIIIIIIIIIII	XM:i:0
363	4	*	0	0	*	*	0	0	GGCCTGACCACGACCATGAA	IIIIIIIIIIIIIIIIIIII	XM:i:0
364	4	*	0	0	*	*	0	0	GAGTCGATGCTGTCAACCAC	IIIIIIIIIIIIIIIIIIII	XM:i:0
365	16	PhiX_174	489	255	20M	*	0	0	TTTGATTTTCTGACGAGTAC	IIIIIIIIIIIIIIIIIIII	XA:i:2	MD:Z:2C16A0	NM:i:2
366	4	*	0	0	*	*	0	0	CTGCACAATCGATGATCGGT	IIIIIIIIIIIIIIIIIIII	XM:i:0
367	4	*	0	0	*	*	0	0	GTCTCTGAAACCATTTCGTT	IIIIIIIIIIIIIIIIIIII	XM:i:0
368	4	*	0	0	*	*	0	0	CGTGAGGCCTGCGTTATGGG	IIIIIIIIIIIIIIIIIIII	XM:i:0
370	4	*	0	0	*	*	0	0	GTACGTTGCCAGGCTCACTC	IIIIIIIIIIIIIIIIIIII	XM:i:0
372	4	*	0	0	*	*	0	0	CAGTGGAGTATGATGAAAGC	IIIIIIIIIIIIIIIIIIII	XM:i:0
373	4	*	0	0	*	*	0	0	CAGAACGGAAAACGCCTGCG	IIIIIIIIIIIIIIIIIIII	XM:i:0
374	4	*	0	0	*	*	0	0	ATCACCATTATCGAATAACG	IIIIIIIIIIIIIIIIIIII	XM:i:0
375	4	*	0	0	*	*	0	0	CTGTGAGGAATGTGCAGCAA	IIIIIIIIIIIIIIIIIIII	XM:i:0
376	4	*	0	0	*	*	0	0	AAGGTACGTTGCCAGGCTGC	IIIIIIIIIIIIIIIIIIII	XM:i:0
377	4	*	0	0	*	*	0	0	GTCTCTGGGAGCCTGCTCGC	IIIIIIIIIIIIIIIIIIII	XM:i:0
378	4	*	0	0	*	*	0	0	CAGAGTTCGATGAATGGAAG	IIIIIIIIIIIIIIIIIIII	XM:i:0
379	4	*	0	0	*	*	0	0	AGGCCACGTATTGAAGCCTA	IIIIIIIIIIIIIIIIIIII	XM:i:0
381	4	*	0	0	*	*	0	0	GTCTCTGGGAGCTCGCTCGC	IIIIIIIIIIIIIIIIIIII	XM:i:0
382	4	*	0	0	*	*	0	0	CATGGATGATGATGAAAGCT	IIIIIIIIIIIIIIIIIIII	XM:i:0
383	4	*	0	0	*	*	0	0	AGAAACATACGAAGGCCGCC	IIIIIIIIIIIIIIIIIIII	XM:i:0
386	4	*	0	0	*	*	0	0	ATCCTTCCTTTATCACGCAG	IIIIIIIIIIIIIIIIIIII	XM:i:0
387	4	*	0	0	*	*	0	0	GAAACGCGCCACAGGAATGT	IIIIIIIIIIIIIIIIIIII	XM:i:0
388	4	*	0	0	*	*	0	0	ACACGCACAATAGTCAGGTT	IIIIIIIIIIIIIIIIIIII	XM:i:0
389	4	*	0	0	*	*	0	0	ACGTTACTCTGACCATCGTC	IIIIIIIIIIIIIIIIIIII	XM:i:0
391	16	PhiX_174	4360	255	20M	*	0	0	AGAACGAGAAGACGGTTCGC	IIIIIIIIIIIIIIIIIIII	XA:i:3	MD:Z:17A0C0G0	NM:i:3
392	4	*	0	0	*	*	0	0	AGATACTCGTGATATCTGCT	IIIIIIIIIIIIIIIIIIII	XM:i:0
393	4	*	0	0	*	*	0	0	GAATGGTGAGGGATGAACAT	IIIIIIIIIIIIIIIIIIII	XM:i:0
394	4	*	0	0	*	*	0	0	AATAATGTTCTAATTACCCG	IIIIIIIIIIIIIIIIIIII	XM:i:0
395	4	*	0	0	*	*	0	0	CAGCTGCCAACGTACTCAAG	IIIIIIIIIIIIIIIIIIII	XM:i:0
397	0	PhiX_174	2734	255	20M	*	0	0	GGTCGCATGGATGGTGGTTA	IIIIIIIIIIIIIIIIIIII	XA:i:3	MD:Z:6C0A0T11	NM:i:3
398	4	*	0	0	*	*	0	0	ATACGACCCAACATAAATAC	IIIIIIIIIIIIIIIIIIII	XM:i:0
399	4	*	0	0	*	*	0	0	ACGGCGGTAGTATTCATGAC	IIIIIIIIIIIIIIIIIIII	XM:i:0
400	4	*	0	0	*	*	0	0	CAGCCTGCCAACGTACTCAA	IIIIIIIIIIIIIIIIIIII	XM:i:0
401	16	PhiX_174	1641	255	20M	*	0	0	GGCGTTACCATGATGTTATT	IIIIIIIIIIIIIIIIIIII	XA:i:1	MD:Z:0A19	NM:i:1
403	4	*	0	0	*	*	0	0	AACGTACGGAGCAGCACAGC	IIIIIIIIIIIIIIIIIIII	XM:i:0
404	4	*	0	0	*	*	0	0	AACGCCCTGCCATCGACGAA	IIIIIIIIIIIIIIIIIIII	XM:i:0
406	4	*	0	0	*	*	0	0	CACATCATGGCGCATCAAGG	IIIIIIIIIIIIIIIIIIII	XM:i:0
407	4	*	0	0	*	*	0	0	AGACTGAGCCTTCACGACCA	IIIIIIIIIIIIIIIIIIII	XM:i:0
408	4	*	0	0	*	*	0	0	AGTCGGAGGTATGATCGGAA	IIIIIIIIIIIIIIIIIIII	XM:i:0
409	4	*	0	0	*	*	0	0	ATCTCATTTGGCAATACTGG	IIIIIIIIIIIIIIIIIIII	XM:i:0
410	4	*	0	0	*	*	0	0	AAACAATGCTAGGATTATGT	IIIIIIIIIIIIIIIIIIII	XM:i:0
411	4	*	0	0	*	*	0	0	CGTCATAGATGTTTACTCAA	IIIIIIIIIIIIIIIIIIII	XM:i:0
412	4	*	0	0	*	*	0	0	ATACGAATCATGAGACAGTG	IIIIIIIIIIIIIIIIIIII	XM:i:0
414	4	*	0	0	*	*	0	0	AAATAGTTGTATATGTAATA	IIIIIIIIIIIIIIIIIIII	XM:i:0
415	4	*	0	0	*	*	0	0	GCTCTTGGCCTGGTGGGCGC	IIIIIIIIIIIIIIIIIIII	XM:i:0
416	4	*	0	0	*	*	0	0	CAGCCGTTGCGAGTACTAAG	IIIIIIIIIIIIIIIIIIII	XM:i:0
417	4	*	0	0	*	*	0	0	ACGACGCGACTCGAATCAAT	IIIIIIIIIIIIIIIIIIII	XM:i:0
419	4	*	0	0	*	*	0	0	AATCCACTGTCACATAACGG	IIIIIIIIIIIIIIIIIIII	XM:i:0
420	4	*	0	0	*	*	0	0	TCGGGGCGGGCTATAGTGTT	IIIIIIIIIIIIIIIIIIII	XM:i:0
422	4	*	0	0	*	*	0	0	CTCATCTCTCTTTTGCTGCC	IIIIIIIIIIIIIIIIIIII	XM:i:0
423	0	PhiX_174	2877	255	20M	*	0	0	GAATCAGGTTATAAGAGATA	IIIIIIIIIIIIIIIIIIII	XA:i:3	MD:Z:12T1A3G1	NM:i:3
424	4	*	0	0	*	*	0	0	AACGTCTCTCTGTTCTACTT	IIIIIIIIIIIIIIIIIIII	XM:i:0
426	4	*	0	0	*	*	0	0	GAGCACCATTGGTAGCATTG	IIIIIIIIIIIIIIIIIIII	XM:i:0
427	4	*	0	0	*	*	0	0	CAGCAATAACTCAAGCAGGA	IIIIIIIIIIIIIIIIIIII	XM:i:0
428	4	*	0	0	*	*	0	0	CCGTCGGCATATGATAAGCT	IIIIIIIIIIIIIIIIIIII	XM:i:0
431	16	PhiX_174	4276	255	20M	*	0	0	CACCATGCTACAATGTGCTC	IIIIIIIIIIIIIIIIIIII	XA:i:1	MD:Z:3A16	NM:i:1
433	4	*	0	0	*	*	0	0	AACGGCCAGGAAAGTGCAAC	IIIIIIIIIIIIIIIIIIII	XM:i:0
434	16	PhiX_174	608	255	20M	*	0	0	TCCTGTTGAGTTATTTGCTG	IIIIIIIIIIIIIIIIIIII	XA:i:2	MD:Z:12T0A6	NM:i:2
435	4	*	0	0	*	*	0	0	CACTCCTTCCTGCCGTATTT	IIIIIIIIIIIIIIIIIIII	XM:i:0
437	4	*	0	0	*	*	0	0	ATATGCCTTTGTGGCCCGCA	IIIIIIIIIIIIIIIIIIII	XM:i:0
438	16	PhiX_174	5092	255	20M	*	0	0	AAACCACGCTGTCGCTACTT	IIIIIIIIIIIIIIIIIIII	XA:i:1	MD:Z:6A13	NM:i:1
439	4	*	0	0	*	*	0	0	AAAGTAAAATGACAGTAGAG	IIIIIIIIIIIIIIIIIIII	XM:i:0
440	4	*	0	0	*	*	0	0	ATGCTGGAGCTGTGCTGTGC	IIIIIIIIIIIIIIIIIIII	XM:i:0
442	4	*	0	0	*	*	0	0	CACTCCTTCCTGCACGTAAT	IIIIIIIIIIIIIIIIIIII	XM:i:0
443	4	*	0	0	*	*	0	0	GAGAAAGAAGATAGACAGCA	IIIIIIIIIIIIIIIIIIII	XM:i:0
444	4	*	0	0	*	*	0	0	AGATAATCACGATATCTTCT	IIIIIIIIIIIIIIIIIIII	XM:i:0
446	4	*	0	0	*	*	0	0	ACGTTTCTCTGCCGTCAGTA	IIIIIIIIIIIIIIIIIIII	XM:i:0
447	4	*	0	0	*	*	0	0	AGATGGAGTCGAAAATATGA	IIIIIIIIIIIIIIIIIIII	XM:i:0
448	16	PhiX_174	3782	255	20M	*	0	0	CAATGTCGTCACTGATGCTG	IIIIIIIIIIIIIIIIIIII	XA:i:1	MD:Z:0T19	NM:i:1
449	4	*	0	0	*	*	0	0	CACGAAGTCATGGATGGAAT	IIIIIIIIIIIIIIIIIIII	XM:i:0
450	4	*	0	0	*	*	0	0	ATACTAGCCAGATGTACGCT	IIIIIIIIIIIIIIIIIIII	XM:i:0
451	4	*	0	0	*	*	0	0	ATCAAGGATTATCGATGTCC	IIIIIIIIIIIIIIIIIIII	XM:i:0
452	4	*	0	0	*	*	0	0	ATAGGTCTGTTGGAACACGA	IIIIIIIIIIIIIIIIIIII	XM:i:0
454	4	*	0	0	*	*	0	0	CGCATGGAATGAGACGCCTA	IIIIIIIIIIIIIIIIIIII	XM:i:0
456	4	*	0	0	*	*	0	0	CAATGAGCCAAGGCCACGAC	IIIIIIIIIIIIIIIIIIII	XM:i:0
457	4	*	0	0	*	*	0	0	AGACTCTGACTGGCCGTCTT	IIIIIIIIIIIIIIIIIIII	XM:i:0
459	4	*	0	0	*	*	0	0	AACCAAGATTAGGCATGAAC	IIIIIIIIIIIIIIIIIIII	XM:i:0
460	4	*	0	0	*	*	0	0	CAATCTTTCCCAAGCAACAA	IIIIIIIIIIIIIIIIIIII	XM:i:0
461	4	*	0	0	*	*	0	0	ACAGTGAGCCACGATGGTAG	IIIIIIIIIIIIIIIIIIII	XM:i:0
462	4	*	0	0	*	*	0	0	GAAGGTACGTGCAGGCCTGC	IIIIIIIIIIIIIIIIIIII	XM:i:0
464	16	PhiX_174	1315	255	20M	*	0	0	CCATGCCGCTTTTCTTGGGC	IIIIIIIIIIIIIIIIIIII	XA:i:2	MD:Z:18C0A0	NM:i:2
466	16	PhiX_174	4286	255	20M	*	0	0	CAATGTGGCTCCCCAACTTG	IIIIIIIIIIIIIIIIIIII	XA:i:3	MD:Z:7C0T0C10	NM:i:3
467	4	*	0	0	*	*	0	0	GGCTGCCTCTGACGTTTCGT	IIIIIIIIIIIIIIIIIIII	XM:i:0
468	4	*	0	0	*	*	0	0	CGTCCTTTCCCGTTACGCCA	IIIIIIIIIIIIIIIIIIII	XM:i:0
469	4	*	0	0	*	*	0	0	AAAGTTAGACCAACATGAAC	IIIIIIIIIIIIIIIIIIII	XM:i:0
472	4	*	0	0	*	*	0	0	CAACTAACCTGATCAGCGAA	IIIIIIIIIIIIIIIIIIII	XM:i:0
473	4	*	0	0	*	*	0	0	AAAGTTAGACAATCATGAAC	IIIIIIIIIIIIIIIIIIII	XM:i:0
474	4	*	0	0	*	*	0	0	GCTCTGACGTCTGGATGAGT	IIIIIIIIIIIIIIIIIIII	XM:i:0
476	4	*	0	0	*	*	0	0	AAAGGTAAAAACGTCTGGCT	IIIIIIIIIIIIIIIIIIII	XM:i:0
477	4	*	0	0	*	*	0	0	ATAAACCCATTCATGGCAGG	IIIIIIIIIIIIIIIIIIII	XM:i:0
478	4	*	0	0	*	*	0	0	GTTATAGTCTGTGACACGAC	IIIIIIIIIIIIIIIIIIII	XM:i:0
479	4	*	0	0	*	*	0	0	AACCGGACGGACATAAAATG	IIIIIIIIIIIIIIIIIIII	XM:i:0
480	4	*	0	0	*	*	0	0	CGTATTCTGAGCCACATAGA	IIIIIIIIIIIIIIIIIIII	XM:i:0
481	4	*	0	0	*	*	0	0	CATCACGAACGCAGAAGCTA	IIIIIIIIIIIIIIIIIIII	XM:i:0
482	4	*	0	0	*	*	0	0	AAGAAGTAACATATGTGCAG	IIIIIIIIIIIIIIIIIIII	XM:i:0
483	4	*	0	0	*	*	0	0	GCAAGGTGACGACCCTAAAG	IIIIIIIIIIIIIIIIIIII	XM:i:0
484	4	*	0	0	*	*	0	0	GGCTACTTGCCCCCCCCGGA	IIIIIIIIIIIIIIIIIIII	XM:i:0
485	4	*	0	0	*	*	0	0	ACGTACTAACTGGCGGAGCG	IIIIIIIIIIIIIIIIIIII	XM:i:0
486	4	*	0	0	*	*	0	0	GTTAAGAGCCCTCGATACGC	IIIIIIIIIIIIIIIIIIII	XM:i:0
487	4	*	0	0	*	*	0	0	GACGCCGTTCAAGAATGAAG	IIIIIIIIIIIIIIIIIIII	XM:i:0
488	4	*	0	0	*	*	0	0	AGCGTAAGGTGACTGTATCA	IIIIIIIIIIIIIIIIIIII	XM:i:0
489	4	*	0	0	*	*	0	0	AGTAGGGCGAAGCCCCATCG	IIIIIIIIIIIIIIIIIIII	XM:i:0
490	4	*	0	0	*	*	0	0	AAGTAAGTAACATATGTGCC	IIIIIIIIIIIIIIIIIIII	XM:i:0
491	4	*	0	0	*	*	0	0	AAGAGTAACATATGTGCACT	IIIIIIIIIIIIIIIIIIII	XM:i:0
495	4	*	0	0	*	*	0	0	GCTAAGGTGACGACCCTAAA	IIIIIIIIIIIIIIIIIIII	XM:i:0
496	4	*	0	0	*	*	0	0	AGACGGATGATTATGGCTGC	IIIIIIIIIIIIIIIIIIII	XM:i:0
497	4	*	0	0	*	*	0	0	CCTTCTCACTGACAATGGAA	IIIIIIIIIIIIIIIIIIII	XM:i:0
498	4	*	0	0	*	*	0	0	AGAAGGAGTGATGATGTATA	IIIIIIIIIIIIIIIIIIII	XM:i:0
499	4	*	0	0	*	*	0	0	AGTCGTTAAGGTGACTGTAT	IIIIIIIIIIIIIIIIIIII	XM:i:0
500	4	*	0	0	*	*	0	0	AGTGTGACCCATCATCCCAT	IIIIIIIIIIIIIIIIIIII	XM:i:0
501	4	*	0	0	*	*	0	0	ACTACGGGAGCTGCTGACGC	IIIIIIIIIIIIIIIIIIII	XM:i:0
502	4	*	0	0	*	*	0	0	AGTAAGGTAAGCATGATCTG	IIIIIIIIIIIIIIIIIIII	XM:i:0
504	4	*	0	0	*	*	0	0	AGCTCTGTTGAGTTATGGCC	IIIIIIIIIIIIIIIIIIII	XM:i:0
505	4	*	0	0	*	*	0	0	ATCTCGATTAATCCAAAGCA	IIIIIIIIIIIIIIIIIIII	XM:i:0
506	16	PhiX_174	3990	255	20M	*	0	0	TCTTATTACCTTCCTGAATG	IIIIIIIIIIIIIIIIIIII	XA:i:2	MD:Z:10C1T7	NM:i:2
507	4	*	0	0	*	*	0	0	GACAACCATGAACAACATAA	IIIIIIIIIIIIIIIIIIII	XM:i:0
508	4	*	0	0	*	*	0	0	AGCGAGCCGAGAGACTTAAC	IIIIIIIIIIIIIIIIIIII	XM:i:0
509	4	*	0	0	*	*	0	0	GGTAAACCCTAACCCATAAC	IIIIIIIIIIIIIIIIIIII	XM:i:0
510	4	*	0	0	*	*	0	0	AGTAAGGTGAGCTCGGAATC	IIIIIIIIIIIIIIIIIIII	XM:i:0
511	4	*	0	0	*	*	0	0	AATAGTCACACATTGCGTGT	IIIIIIIIIIIIIIIIIIII	XM:i:0
512	4	*	0	0	*	*	0	0	CGCTCGGCCGATAACTCACA	IIIIIIIIIIIIIIIIIIII	XM:i:0
513	4	*	0	0	*	*	0	0	CCTCTTATGGACGCATGACA	IIIIIIIIIIIIIIIIIIII	XM:i:0
515	4	*	0	0	*	*	0	0	CTTCGGCTGCCGAGGGTCGC	IIIIIIIIIIIIIIIIIIII	XM:i:0
516	4	*	0	0	*	*	0	0	GGGGAATTGGAGAAAGAGAT	IIIIIIIIIIIIIIIIIIII	XM:i:0
517	4	*	0	0	*	*	0	0	GCACAACAGAACAACCTGAG	IIIIIIIIIIIIIIIIIIII	XM:i:0
519	4	*	0	0	*	*	0	0	AAGTATGATTCGATTTCGAC	IIIIIIIIIIIIIIIIIIII	XM:i:0
520	4	*	0	0	*	*	0	0	ACGCCTGAATGGACGTGTAC	IIIIIIIIIIIIIIIIIIII	XM:i:0
521	4	*	0	0	*	*	0	0	AAAGCTACCTAAGTACGTAG	IIIIIIIIIIIIIIIIIIII	XM:i:0
522	4	*	0	0	*	*	0	0	GGAAGTTTGTCCGCCATAAA	IIIIIIIIIIIIIIIIIIII	XM:i:0
523	4	*	0	0	*	*	0	0	CAGAAGATGATCGAGACGTA	IIIIIIIIIIIIIIIIIIII	XM:i:0
525	4	*	0	0	*	*	0	0	GTGGTTCTGATGGTGGCTAA	IIIIIIIIIIIIIIIIIIII	XM:i:0
527	4	*	0	0	*	*	0	0	GTATCGCCTGGAATAATGTC	IIIIIIIIIIIIIIIIIIII	XM:i:0
531	4	*	0	0	*	*	0	0	CAATCCCAATGCGGCTTCCC	IIIIIIIIIIIIIIIIIIII	XM:i:0
532	4	*	0	0	*	*	0	0	CATAGCTGTACATACTCAGG	IIIIIIIIIIIIIIIIIIII	XM:i:0
535	4	*	0	0	*	*	0	0	CAATCCCAATGGCGGCTCCA	IIIIIIIIIIIIIIIIIIII	XM:i:0
536	4	*	0	0	*	*	0	0	CGCTGCCATGGAAGTAATCC	IIIIIIIIIIIIIIIIIIII	XM:i:0
538	0	PhiX_174	4047	255	20M	*	0	0	CTCTAACCTGCTATGGAGGC	IIIIIIIIIIIIIIIIIIII	XA:i:3	MD:Z:2T0A10T5	NM:i:3
539	4	*	0	0	*	*	0	0	CATGGCCCGTTGGCCACTTT	IIIIIIIIIIIIIIIIIIII	XM:i:0
540	4	*	0	0	*	*	0	0	CTCTTAATAACTGATCAGGA	IIIIIIIIIIIIIIIIIIII	XM:i:0
541	4	*	0	0	*	*	0	0	GCCGTCTGGATTGAGCCTGT	IIIIIIIIIIIIIIIIIIII	XM:i:0
542	4	*	0	0	*	*	0	0	ATCCCGAAGGATAACATCAT	IIIIIIIIIIIIIIIIIIII	XM:i:0
543	4	*	0	0	*	*	0	0	GCTGCCTGCCATTCCTCGAT	IIIIIIIIIIIIIIIIIIII	XM:i:0
544	4	*	0	0	*	*	0	0	AGAACGGAAAAGCCCGTCCT	IIIIIIIIIIIIIIIIIIII	XM:i:0
545	4	*	0	0	*	*	0	0	ACTACGTGAGATGTCGCAGC	IIIIIIIIIIIIIIIIIIII	XM:i:0
546	4	*	0	0	*	*	0	0	CGCCTTCCATGGACGCAGGA	IIIIIIIIIIIIIIIIIIII	XM:i:0
547	4	*	0	0	*	*	0	0	CGCTTCCATGGACGCCAGAA	IIIIIIIIIIIIIIIIIIII	XM:i:0
549	4	*	0	0	*	*	0	0	CTGACATCACGACGACACCC	IIIIIIIIIIIIIIIIIIII	XM:i:0
551	4	*	0	0	*	*	0	0	GACGCTGACAACCCGTTCCT	IIIIIIIIIIIIIIIIIIII	XM:i:0
552	4	*	0	0	*	*	0	0	AATCACCAGAAACAATCATC	IIIIIIIIIIIIIIIIIIII	XM:i:0
553	0	PhiX_174	4359	255	20M	*	0	0	GAGAACGAGAAGACGGTTAC	IIIIIIIIIIIIIIIIIIII	XA:i:0	MD:Z:20	NM:i:0
554	4	*	0	0	*	*	0	0	CATTCCTGAGCTAATGGCTG	IIIIIIIIIIIIIIIIIIII	XM:i:0
555	4	*	0	0	*	*	0	0	ACGTCTCTGCACGTTCACTA	IIIIIIIIIIIIIIIIIIII	XM:i:0
556	4	*	0	0	*	*	0	0	GACTGGGATGGCAAGTCCGC	IIIIIIIIIIIIIIIIIIII	XM:i:0
557	4	*	0	0	*	*	0	0	CTGATCAGACGAAACCAACC	IIIIIIIIIIIIIIIIIIII	XM:i:0
558	4	*	0	0	*	*	0	0	AATGTCTGACTGATGAGCGT	IIIIIIIIIIIIIIIIIIII	XM:i:0
559	4	*	0	0	*	*	0	0	CACAAGCCCCCAATAGCAGG	IIIIIIIIIIIIIIIIIIII	XM:i:0
561	4	*	0	0	*	*	0	0	GACGGCATGAAGGCTGCTCT	IIIIIIIIIIIIIIIIIIII	XM:i:0
562	4	*	0	0	*	*	0	0	ATAAACGCCTGGAATGGCAT	IIIIIIIIIIIIIIIIIIII	XM:i:0
563	4	*	0	0	*	*	0	0	ACGCCTGCCATGGAAGTAAT	IIIIIIIIIIIIIIIIIIII	XM:i:0
564	4	*	0	0	*	*	0	0	ACTTGCGACCTTCGCCTCAA	IIIIIIIIIIIIIIIIIIII	XM:i:0
565	4	*	0	0	*	*	0	0	CGCAGAAAACATACCACATA	IIIIIIIIIIIIIIIIIIII	XM:i:0
566	4	*	0	0	*	*	0	0	CAGGAGAAACATAACGCAGC	IIIIIIIIIIIIIIIIIIII	XM:i:0
568	4	*	0	0	*	*	0	0	AAAGCAACAAAAGACAAATT	IIIIIIIIIIIIIIIIIIII	XM:i:0
569	4	*	0	0	*	*	0	0	ATGGTGCCTGCATACCAGAT	IIIIIIIIIIIIIIIIIIII	XM:i:0
570	16	PhiX_174	355	255	20M	*	0	0	TCCGATGCTGTTCAACCACT	IIIIIIIIIIIIIIIIIIII	XA:i:0	MD:Z:20	NM:i:0
572	4	*	0	0	*	*	0	0	GACTGTAGGATACCTCGCCT	IIIIIIIIIIIIIIIIIIII	XM:i:0
574	4	*	0	0	*	*	0	0	GGATGCCGGTTATCATCTCG	IIIIIIIIIIIIIIIIIIII	XM:i:0
575	4	*	0	0	*	*	0	0	CCATCTGATTCGACTGGTAC	IIIIIIIIIIIIIIIIIIII	XM:i:0
577	4	*	0	0	*	*	0	0	GCCTGGGATTATTTGGACTT	IIIIIIIIIIIIIIIIIIII	XM:i:0
579	4	*	0	0	*	*	0	0	CATTGTTCAGGGTTATTGAA	IIIIIIIIIIIIIIIIIIII	XM:i:0
580	16	PhiX_174	2135	255	20M	*	0	0	GATTGCCAAGAACGCGTACT	IIIIIIIIIIIIIIIIIIII	XA:i:2	MD:Z:4T0G14	NM:i:2
581	4	*	0	0	*	*	0	0	ATTAGTAGCCGGTAATGTTA	IIIIIIIIIIIIIIIIIIII	XM:i:0
582	4	*	0	0	*	*	0	0	CAATCTGACTGTAGCATGGG	IIIIIIIIIIIIIIIIIIII	XM:i:0
583	4	*	0	0	*	*	0	0	AGGAAGCATCACACCAGCCC	IIIIIIIIIIIIIIIIIIII	XM:i:0
584	4	*	0	0	*	*	0	0	GCTGATTATTTGACTTTGGA	IIIIIIIIIIIIIIIIIIII	XM:i:0
585	4	*	0	0	*	*	0	0	GAACTAGTCACTCAGCCACT	IIIIIIIIIIIIIIIIIIII	XM:i:0
586	4	*	0	0	*	*	0	0	CCGAAGGCGAAAGCCATGGA	IIIIIIIIIIIIIIIIIIII	XM:i:0
587	4	*	0	0	*	*	0	0	CGTCGCTCCTCTCTGACCGA	IIIIIIIIIIIIIIIIIIII	XM:i:0
588	4	*	0	0	*	*	0	0	CATAGGTACTCGGTCGTCAG	IIIIIIIIIIIIIIIIIIII	XM:i:0
589	4	*	0	0	*	*	0	0	CGCAGCAATAACTCAACAGG	IIIIIIIIIIIIIIIIIIII	XM:i:0
590	4	*	0	0	*	*	0	0	GAGGCGCTGGCCTCCAACAA	IIIIIIIIIIIIIIIIIIII	XM:i:0
591	4	*	0	0	*	*	0	0	AGCAGCTTGTCAGAACAAGC	IIIIIIIIIIIIIIIIIIII	XM:i:0
592	4	*	0	0	*	*	0	0	AAGAGCACTCATCATGACAA	IIIIIIIIIIIIIIIIIIII	XM:i:0
593	4	*	0	0	*	*	0	0	GGTGCCTCGAGTAACTAGGT	IIIIIIIIIIIIIIIIIIII	XM:i:0
594	4	*	0	0	*	*	0	0	GAGGACTGCAATGACTAAAG	IIIIIIIIIIIIIIIIIIII	XM:i:0
595	4	*	0	0	*	*	0	0	CGGTGGTCTAGTGATCGATG	IIIIIIIIIIIIIIIIIIII	XM:i:0
596	4	*	0	0	*	*	0	0	ACTCCAGCCTCCGGCCACTG	IIIIIIIIIIIIIIIIIIII	XM:i:0
597	4	*	0	0	*	*	0	0	ATGGAGAGAGTGCTAATATG	IIIIIIIIIIIIIIIIIIII	XM:i:0
598	4	*	0	0	*	*	0	0	ACTCGTGCCAGCAGTAAGTA	IIIIIIIIIIIIIIIIIIII	XM:i:0
599	4	*	0	0	*	*	0	0	AAGAGCTACTCATCATGACA	IIIIIIIIIIIIIIIIIIII	XM:i:0
600	4	*	0	0	*	*	0	0	ATAACCCCGGGTCTATTGGA	IIIIIIIIIIIIIIIIIIII	XM:i:0
601	4	*	0	0	*	*	0	0	GTAGGATGCAATGACTAAAG	IIIIIIIIIIIIIIIIIIII	XM:i:0
602	4	*	0	0	*	*	0	0	ACTGGTTATATGAATGCGCT	IIIIIIIIIIIIIIIIIIII	XM:i:0
603	4	*	0	0	*	*	0	0	CGACTAACAATGGATTGAAT	IIIIIIIIIIIIIIIIIIII	XM:i:0
604	4	*	0	0	*	*	0	0	CTAAACCCGGGCGAAGCATC	IIIIIIIIIIIIIIIIIIII	XM:i:0
605	4	*	0	0	*	*	0	0	ATGGTGCGAAATTTACGCCC	IIIIIIIIIIIIIIIIIIII	XM:i:0
606	4	*	0	0	*	*	0	0	GTGGCGGAGACAATAATCTA	IIIIIIIIIIIIIIIIIIII	XM:i:0
609	4	*	0	0	*	*	0	0	GTCTACTTACGCTACAGCCC	IIIIIIIIIIIIIIIIIIII	XM:i:0
610	4	*	0	0	*	*	0	0	ACGTTAAGGCTAAGCCCTCG	IIIIIIIIIIIIIIIIIIII	XM:i:0
611	4	*	0	0	*	*	0	0	GTGCTGATGCAATGACTCTA	IIIIIIIIIIIIIIIIIIII	XM:i:0
612	4	*	0	0	*	*	0	0	CTCGGCAGCCAAGTCAACAA	IIIIIIIIIIIIIIIIIIII	XM:i:0
614	4	*	0	0	*	*	0	0	CGCCGGCATAGTACGCAGGT	IIIIIIIIIIIIIIIIIIII	XM:i:0
615	4	*	0	0	*	*	0	0	ATTCGCAAGCCATTATCAAT	IIIIIIIIIIIIIIIIIIII	XM:i:0
616	4	*	0	0	*	*	0	0	CATCCGCCCGCTAGTAGCGG	IIIIIIIIIIIIIIIIIIII	XM:i:0
617	4	*	0	0	*	*	0	0	CTGTCACATAAGGACGATGA	IIIIIIIIIIIIIIIIIIII	XM:i:0
618	4	*	0	0	*	*	0	0	CGTACAACATACATAGTGTG	IIIIIIIIIIIIIIIIIIII	XM:i:0
619	4	*	0	0	*	*	0	0	ATCTTGGCCTGCCTGCCATT	IIIIIIIIIIIIIIIIIIII	XM:i:0
620	4	*	0	0	*	*	0	0	GAGTCACATTTGTCATGGTA	IIIIIIIIIIIIIIIIIIII	XM:i:0
622	4	*	0	0	*	*	0	0	ATGGAGGACATGAAAGTAAA	IIIIIIIIIIIIIIIIIIII	XM:i:0
623	4	*	0	0	*	*	0	0	CCAGTATCATCGGATGCAGG	IIIIIIIIIIIIIIIIIIII	XM:i:0
624	4	*	0	0	*	*	0	0	ATCTGGCCTGCCTGCCATTC	IIIIIIIIIIIIIIIIIIII	XM:i:0
625	4	*	0	0	*	*	0	0	CCTAGGACATGGAGTCGCCG	IIIIIIIIIIIIIIIIIIII	XM:i:0
626	4	*	0	0	*	*	0	0	CTGTTACGAATAATCGAAGT	IIIIIIIIIIIIIIIIIIII	XM:i:0
627	16	PhiX_174	4963	255	20M	*	0	0	AAGGTGAGCGGCTTAAGTCT	IIIIIIIIIIIIIIIIIIII	XA:i:3	MD:Z:9C6A0G2	NM:i:3
628	4	*	0	0	*	*	0	0	AGAAGCGAGGTCGATCTACA	IIIIIIIIIIIIIIIIIIII	XM:i:0
630	4	*	0	0	*	*	0	0	GATGCCCAACTGCCCCCCGC	IIIIIIIIIIIIIIIIIIII	XM:i:0
631	4	*	0	0	*	*	0	0	GGACTCGCCAAAGGTTAAGT	IIIIIIIIIIIIIIIIIIII	XM:i:0
632	4	*	0	0	*	*	0	0	CTACGAACATGCTAGGTATG	IIIIIIIIIIIIIIIIIIII	XM:i:0
633	4	*	0	0	*	*	0	0	CAGAAAAAGGAATATGGGCG	IIIIIIIIIIIIIIIIIIII	XM:i:0
634	4	*	0	0	*	*	0	0	CAGTTATCATCGATGCAGCT	IIIIIIIIIIIIIIIIIIII	XM:i:0
635	4	*	0	0	*	*	0	0	CCAAAATAATCAGGGCAGTC	IIIIIIIIIIIIIIIIIIII	XM:i:0
636	4	*	0	0	*	*	0	0	AGAACGCTGAGCCTGATCGG	IIIIIIIIIIIIIIIIIIII	XM:i:0
637	4	*	0	0	*	*	0	0	GGACGTCACATTGATGAATG	IIIIIIIIIIIIIIIIIIII	XM:i:0
639	4	*	0	0	*	*	0	0	ATTTCGTTTCCGGGGCGGTG	IIIIIIIIIIIIIIIIIIII	XM:i:0
640	4	*	0	0	*	*	0	0	AGATGGATGAACGCATCATA	IIIIIIIIIIIIIIIIIIII	XM:i:0
641	4	*	0	0	*	*	0	0	AGAACGTCTGAGCCTCGATC	IIIIIIIIIIIIIIIIIIII	XM:i:0
643	4	*	0	0	*	*	0	0	CTGTTCACCATAACGGACGA	IIIIIIIIIIIIIIIIIIII	XM:i:0
644	4	*	0	0	*	*	0	0	ACCAACATAAATTCACTACT	IIIIIIIIIIIIIIIIIIII	XM:i:0
645	4	*	0	0	*	*	0	0	AACTGATCAGCGAAACACCG	IIIIIIIIIIIIIIIIIIII	XM:i:0
646	4	*	0	0	*	*	0	0	CGTTCGGGGCGTGGTCTATA	IIIIIIIIIIIIIIIIIIII	XM:i:0
648	4	*	0	0	*	*	0	0	AATAACCTGATCAGCGAAAC	IIIIIIIIIIIIIIIIIIII	XM:i:0
649	4	*	0	0	*	*	0	0	GACGCAGCTGTTCTCATGCG	IIIIIIIIIIIIIIIIIIII	XM:i:0
651	4	*	0	0	*	*	0	0	AACCTACAGAGAACGAAATG	IIIIIIIIIIIIIIIIIIII	XM:i:0
652	4	*	0	0	*	*	0	0	CGACGAAAAGAAATATGGAC	IIIIIIIIIIIIIIIIIIII	XM:i:0
653	4	*	0	0	*	*	0	0	AGTGTGAGTTCGTCATTCCT	IIIIIIIIIIIIIIIIIIII	XM:i:0
654	4	*	0	0	*	*	0	0	CAAATAATCAGGCAGTGAAG	IIIIIIIIIIIIIIIIIIII	XM:i:0
655	4	*	0	0	*	*	0	0	ATGGTATGATAAAGCCTGTT	IIIIIIIIIIIIIIIIIIII	XM:i:0
656	4	*	0	0	*	*	0	0	ATCGAGGCCTCTAAACCTCG	IIIIIIIIIIIIIIIIIIII	XM:i:0
657	0	PhiX_174	510	255	20M	*	0	0	AAAGTTTGGATGGCTACTGC	IIIIIIIIIIIIIIIIIIII	XA:i:2	MD:Z:11T7A0	NM:i:2
658	4	*	0	0	*	*	0	0	GTACCGACGACAAATTAGGG	IIIIIIIIIIIIIIIIIIII	XM:i:0
659	4	*	0	0	*	*	0	0	ATGGTATGGATAAAGCCTGT	IIIIIIIIIIIIIIIIIIII	XM:i:0
660	4	*	0	0	*	*	0	0	GACGCAGAAGAAAGGCGTAC	IIIIIIIIIIIIIIIIIIII	XM:i:0
661	16	PhiX_174	4179	255	20M	*	0	0	TTCGATAATGGTGATATGTT	IIIIIIIIIIIIIIIIIIII	XA:i:1	MD:Z:19A0	NM:i:1
664	4	*	0	0	*	*	0	0	ACTGGCGCCATGGACCGACG	IIIIIIIIIIIIIIIIIIII	XM:i:0
665	4	*	0	0	*	*	0	0	CTAAACCTGCCTATGGAGGC	IIIIIIIIIIIIIIIIIIII	XM:i:0
668	4	*	0	0	*	*	0	0	AGAAAAGGAATATGGGCGAG	IIIIIIIIIIIIIIIIIIII	XM:i:0
670	4	*	0	0	*	*	0	0	AAGCCGGCCATGGTCAATAT	IIIIIIIIIIIIIIIIIIII	XM:i:0
671	4	*	0	0	*	*	0	0	ACTGAACCCAATCCGTACGT	IIIIIIIIIIIIIIIIIIII	XM:i:0
672	4	*	0	0	*	*	0	0	ATCTATGGTAACGCCTGCCA	IIIIIIIIIIIIIIIIIIII	XM:i:0
673	4	*	0	0	*	*	0	0	AGAGTGCCCATAACAAATGT	IIIIIIIIIIIIIIIIIIII	XM:i:0
674	4	*	0	0	*	*	0	0	CAATGCTCGAGGATTATGTA	IIIIIIIIIIIIIIIIIIII	XM:i:0
675	4	*	0	0	*	*	0	0	GCTGCCTGCATTCTAGAGAC	IIIIIIIIIIIIIIIIIIII	XM:i:0
676	4	*	0	0	*	*	0	0	CTCGAGAAGTGAATACAGCA	IIIIIIIIIIIIIIIIIIII	XM:i:0
678	4	*	0	0	*	*	0	0	AGAGTTGCCCATAACAAATG	IIIIIIIIIIIIIIIIIIII	XM:i:0
679	4	*	0	0	*	*	0	0	CAAACAAGGGCCAAAAAATT	IIIIIIIIIIIIIIIIIIII	XM:i:0
680	4	*	0	0	*	*	0	0	AAAAATGCACCAGTAGAAGT	IIIIIIIIIIIIIIIIIIII	XM:i:0
681	4	*	0	0	*	*	0	0	GCTGCCTGCATTCCTAGACT	IIIIIIIIIIIIIIIIIIII	XM:i:0
683	16	PhiX_174	247	255	20M	*	0	0	AGTATGCTTGGGCCGTTCGT	IIIIIIIIIIIIIIIIIIII	XA:i:3	MD:Z:1A9C0A7	NM:i:3
684	0	PhiX_174	4662	255	20M	*	0	0	GGTCGTATGGTTCTTGCTGC	IIIIIIIIIIIIIIIIIIII	XA:i:0	MD:Z:20	NM:i:0
685	4	*	0	0	*	*	0	0	CGACATCAACGGATAACATC	IIIIIIIIIIIIIIIIIIII	XM:i:0
687	4	*	0	0	*	*	0	0	GCTGCCTGCATTCCAGACTG	IIIIIIIIIIIIIIIIIIII	XM:i:0
689	4	*	0	0	*	*	0	0	CAGCTGCAGACCCATAATGT	IIIIIIIIIIIIIIIIIIII	XM:i:0
691	4	*	0	0	*	*	0	0	CACGCGCCGAGTTGCCCTAC	IIIIIIIIIIIIIIIIIIII	XM:i:0
692	4	*	0	0	*	*	0	0	ACTTAGCATCACAGCACACA	IIIIIIIIIIIIIIIIIIII	XM:i:0
693	4	*	0	0	*	*	0	0	ATGTCCTACATCTCACGTTA	IIIIIIIIIIIIIIIIIIII	XM:i:0
694	16	PhiX_174	2655	255	20M	*	0	0	TTTGTCCTGTTTGGTTCGCT	IIIIIIIIIIIIIIIIIIII	XA:i:2	MD:Z:3T0G15	NM:i:2
695	4	*	0	0	*	*	0	0	ACGTACGCAGCAAGACGTGA	IIIIIIIIIIIIIIIIIIII	XM:i:0
697	4	*	0	0	*	*	0	0	ACAACTTAGCCAAGACCATC	IIIIIIIIIIIIIIIIIIII	XM:i:0
698	4	*	0	0	*	*	0	0	ATGTCTAAGGTAAAACGTCG	IIIIIIIIIIIIIIIIIIII	XM:i:0
699	16	PhiX_174	4943	255	20M	*	0	0	TTGGTGGCCTGTTGATGCTG	IIIIIIIIIIIIIIIIIIII	XA:i:3	MD:Z:0G1T16A0	NM:i:3
700	4	*	0	0	*	*	0	0	AGAATGTGATGATGTCTGTG	IIIIIIIIIIIIIIIIIIII	XM:i:0
701	4	*	0	0	*	*	0	0	CATCCCGCCGCAACCCATAC	IIIIIIIIIIIIIIIIIIII	XM:i:0
702	4	*	0	0	*	*	0	0	ATGGTCCTACATCGTCATCG	IIIIIIIIIIIIIIIIIIII	XM:i:0
703	4	*	0	0	*	*	0	0	GGTCAATATGGATGGTAGGT	IIIIIIIIIIIIIIIIIIII	XM:i:0
704	4	*	0	0	*	*	0	0	ATGTCTAAGGTAAAACGTCG	IIIIIIIIIIIIIIIIIIII	XM:i:0
705	4	*	0	0	*	*	0	0	GACAGGTATATGCACAAATG	IIIIIIIIIIIIIIIIIIII	XM:i:0
706	4	*	0	0	*	*	0	0	AAATAGTGACTGGTCATAAC	IIIIIIIIIIIIIIIIIIII	XM:i:0
707	4	*	0	0	*	*	0	0	CAGCATCCAACAGGCCACCA	IIIIIIIIIIIIIIIIIIII	XM:i:0
708	4	*	0	0	*	*	0	0	AGACATGGCCCACCCAGAAG	IIIIIIIIIIIIIIIIIIII	XM:i:0
709	4	*	0	0	*	*	0	0	AAACGACCTTAGCTGAAGTA	IIIIIIIIIIIIIIIIIIII	XM:i:0
711	4	*	0	0	*	*	0	0	ATCTTGGATTAACGTCATAG	IIIIIIIIIIIIIIIIIIII	XM:i:0
712	4	*	0	0	*	*	0	0	AATCGCACCTCTCTCCCGAC	IIIIIIIIIIIIIIIIIIII	XM:i:0
713	4	*	0	0	*	*	0	0	GGTATAATCTGCATCAGGCT	IIIIIIIIIIIIIIIIIIII	XM:i:0
714	4	*	0	0	*	*	0	0	CAAATCCCGCCGCAACCCAT	IIIIIIIIIIIIIIIIIIII	XM:i:0
715	4	*	0	0	*	*	0	0	AGGCGGCAGGACTTGGCCCC	IIIIIIIIIIIIIIIIIIII	XM:i:0
716	4	*	0	0	*	*	0	0	AACTACTGACCCATGATCAA	IIIIIIIIIIIIIIIIIIII	XM:i:0
717	4	*	0	0	*	*	0	0	AATGTTTCGTAATACGCCCT	IIIIIIIIIIIIIIIIIIII	XM:i:0
718	4	*	0	0	*	*	0	0	CGGTGCCTATGGCTAAAGCG	IIIIIIIIIIIIIIIIIIII	XM:i:0
719	4	*	0	0	*	*	0	0	AAACATGATTCAACTCAAAC	IIIIIIIIIIIIIIIIIIII	XM:i:0
720	4	*	0	0	*	*	0	0	CAGAATATCCGAAAGTGAAC	IIIIIIIIIIIIIIIIIIII	XM:i:0
721	4	*	0	0	*	*	0	0	AGCCTCCAGCCAATCTGGAC	IIIIIIIIIIIIIIIIIIII	XM:i:0
723	4	*	0	0	*	*	0	0	ATCCCCGAATGGCGGCTCCA	IIIIIIIIIIIIIIIIIIII	XM:i:0
724	4	*	0	0	*	*	0	0	CGTGTAGCCGAACTGCCGAT	IIIIIIIIIIIIIIIIIIII	XM:i:0
725	4	*	0	0	*	*	0	0	ACGCCTCAAGTTCAAAATAA	IIIIIIIIIIIIIIIIIIII	XM:i:0
727	4	*	0	0	*	*	0	0	AGCTTATCATCAGACATGAA	IIIIIIIIIIIIIIIIIIII	XM:i:0
728	4	*	0	0	*	*	0	0	CTATGGAAGGAATGTTTCCG	IIIIIIIIIIIIIIIIIIII	XM:i:0
730	4	*	0	0	*	*	0	0	ACTTTACGCTAACATTTTAG	IIIIIIIIIIIIIIIIIIII	XM:i:0
732	4	*	0	0	*	*	0	0	GCTGTTGATGGCTAAGGTGA	IIIIIIIIIIIIIIIIIIII	XM:i:0
733	4	*	0	0	*	*	0	0	CTATGAAGGAATGGTTTCCC	IIIIIIIIIIIIIIIIIIII	XM:i:0
734	4	*	0	0	*	*	0	0	AGACAGGCCGTTGGATGGTG	IIIIIIIIIIIIIIIIIIII	XM:i:0
735	4	*	0	0	*	*	0	0	AACATAAAATTTCACATACC	IIIIIIIIIIIIIIIIIIII	XM:i:0
736	4	*	0	0	*	*	0	0	CGAGTATCCTTCCTTATCGC	IIIIIIIIIIIIIIIIIIII	XM:i:0
737	4	*	0	0	*	*	0	0	ACGATAACATGACTTAGCCT	IIIIIIIIIIIIIIIIIIII	XM:i:0
738	4	*	0	0	*	*	0	0	GGGCCGGTTATTGGCCTGCC	IIIIIIIIIIIIIIIIIIII	XM:i:0
739	16	PhiX_174	838	255	20M	*	0	0	GAGTGATGTAATGTCTAAGT	IIIIIIIIIIIIIIIIIIII	XA:i:2	MD:Z:18A0G0	NM:i:2
740	4	*	0	0	*	*	0	0	GAGACATTTTACTTTATGTC	IIIIIIIIIIIIIIIIIIII	XM:i:0
741	4	*	0	0	*	*	0	0	CTGGCGTTATTGGCCTCCTC	IIIIIIIIIIIIIIIIIIII	XM:i:0
743	4	*	0	0	*	*	0	0	AGATTTCCCTATCAATATAC	IIIIIIIIIIIIIIIIIIII	XM:i:0
744	16	PhiX_174	5257	255	20M	*	0	0	GCAAAAGAGAGATGAGATTG	IIIIIIIIIIIIIIIIIIII	XA:i:2	MD:Z:0C0A18	NM:i:2
745	4	*	0	0	*	*	0	0	CCTACAAGAAATATCCTTAC	IIIIIIIIIIIIIIIIIIII	XM:i:0
746	4	*	0	0	*	*	0	0	AGACTAAATCAATGGATGAT	IIIIIIIIIIIIIIIIIIII	XM:i:0
747	4	*	0	0	*	*	0	0	GAATCCCAGTGTCGCCAGAT	IIIIIIIIIIIIIIIIIIII	XM:i:0
748	16	PhiX_174	3823	255	20M	*	0	0	TTCATGTTATTGATAGATCT	IIIIIIIIIIIIIIIIIIII	XA:i:3	MD:Z:6G8A1G2	NM:i:3
749	4	*	0	0	*	*	0	0	GCTCTAATCTCGGCATCTGG	IIIIIIIIIIIIIIIIIIII	XM:i:0
750	4	*	0	0	*	*	0	0	CTCTTAGCCATTAAGCAGCC	IIIIIIIIIIIIIIIIIIII	XM:i:0
751	4	*	0	0	*	*	0	0	ACGTACGTCGATGAATGAAA	IIIIIIIIIIIIIIIIIIII	XM:i:0
754	0	PhiX_174	4441	255	20M	*	0	0	AACCCGAAAAGAAAGGTATC	IIIIIIIIIIIIIIIIIIII	XA:i:3	MD:Z:1C3A13T0	NM:i:3
755	16	PhiX_174	2744	255	20M	*	0	0	ATGGGTGTTATTATACCGTC	IIIIIIIIIIIIIIIIIIII	XA:i:2	MD:Z:4T0G14	NM:i:2
756	16	PhiX_174	2633	255	20M	*	0	0	CTTTTGATGGCGACCCTAAT	IIIIIIIIIIIIIIIIIIII	XA:i:2	MD:Z:9C9A0	NM:i:2
759	4	*	0	0	*	*	0	0	GTCATCCCGTTAATCACGGC	IIIIIIIIIIIIIIIIIIII	XM:i:0
760	4	*	0	0	*	*	0	0	AACGTCAACTATCAAATATA	IIIIIIIIIIIIIIIIIIII	XM:i:0
761	4	*	0	0	*	*	0	0	GAAGGTTACCTGTTGGCAGG	IIIIIIIIIIIIIIIIIIII	XM:i:0
762	4	*	0	0	*	*	0	0	GGAGTAGTTGAATGGTGATA	IIIIIIIIIIIIIIIIIIII	XM:i:0
764	4	*	0	0	*	*	0	0	GTCATCCCGTTTCACATCAA	IIIIIIIIIIIIIIIIIIII	XM:i:0
765	4	*	0	0	*	*	0	0	CTGTCTTTTCCTATGGCCAG	IIIIIIIIIIIIIIIIIIII	XM:i:0
766	4	*	0	0	*	*	0	0	GGAGTAGTTCGGAATGGTGA	IIIIIIIIIIIIIIIIIIII	XM:i:0
767	0	PhiX_174	546	255	20M	*	0	0	CGCTGCCGTGAGGCTGGCGT	IIIIIIIIIIIIIIIIIIII	XA:i:3	MD:Z:6G0T7T4	NM:i:3
768	4	*	0	0	*	*	0	0	AGGTCGGCGAATACGGGCAG	IIIIIIIIIIIIIIIIIIII	XM:i:0
769	4	*	0	0	*	*	0	0	AGTACTACATTGACGAGCAG	IIIIIIIIIIIIIIIIIIII	XM:i:0
771	4	*	0	0	*	*	0	0	GGTATCAGGGTTAATCCGTT	IIIIIIIIIIIIIIIIIIII	XM:i:0
772	4	*	0	0	*	*	0	0	AATCCTCTGAAGCCCATGTT	IIIIIIIIIIIIIIIIIIII	XM:i:0
773	4	*	0	0	*	*	0	0	CTGTCTTTTCTATGGCAGGG	IIIIIIIIIIIIIIIIIIII	XM:i:0
774	4	*	0	0	*	*	0	0	GGTCTGATCCTCCTACACGC	IIIIIIIIIIIIIIIIIIII	XM:i:0
775	4	*	0	0	*	*	0	0	CCACCAAGCAAACAAATCAT	IIIIIIIIIIIIIIIIIIII	XM:i:0
777	4	*	0	0	*	*	0	0	CCAAGAAACCGGCATGGTCA	IIIIIIIIIIIIIIIIIIII	XM:i:0
778	4	*	0	0	*	*	0	0	ATGGCGACATCTACAGGTGG	IIIIIIIIIIIIIIIIIIII	XM:i:0
779	4	*	0	0	*	*	0	0	ATTAACGGTAAACATTCGAT	IIIIIIIIIIIIIIIIIIII	XM:i:0
780	4	*	0	0	*	*	0	0	AATAATCTGTTCGTAATCAG	IIIIIIIIIIIIIIIIIIII	XM:i:0
781	16	PhiX_174	4614	255	20M	*	0	0	GGGGTTTATGATAATCCCAT	IIIIIIIIIIIIIIIIIIII	XA:i:3	MD:Z:1C1T15A0	NM:i:3
782	4	*	0	0	*	*	0	0	CAATGTCTACCTGATGAGCC	IIIIIIIIIIIIIIIIIIII	XM:i:0
783	4	*	0	0	*	*	0	0	GATAACTCTCGACAGAACCG	IIIIIIIIIIIIIIIIIIII	XM:i:0
784	4	*	0	0	*	*	0	0	AGTACGGCGGATTAAGATAC	IIIIIIIIIIIIIIIIIIII	XM:i:0
785	4	*	0	0	*	*	0	0	ACATTATTGGCGGCGACGGG	IIIIIIIIIIIIIIIIIIII	XM:i:0
787	4	*	0	0	*	*	0	0	GTAAGGTAGCTCGATCTCTA	IIIIIIIIIIIIIIIIIIII	XM:i:0
788	4	*	0	0	*	*	0	0	CACGCAGGAACGCTTTCACG	IIIIIIIIIIIIIIIIIIII	XM:i:0
789	4	*	0	0	*	*	0	0	AGCAGGAAAACATACGCAGC	IIIIIIIIIIIIIIIIIIII	XM:i:0
790	4	*	0	0	*	*	0	0	AAAGCCGCATGGTCATAAAC	IIIIIIIIIIIIIIIIIIII	XM:i:0
791	4	*	0	0	*	*	0	0	AGCTAGCCTTAGAGTACGTA	IIIIIIIIIIIIIIIIIIII	XM:i:0
793	4	*	0	0	*	*	0	0	CGCGTTGGCCAATCACAGGA	IIIIIIIIIIIIIIIIIIII	XM:i:0
794	4	*	0	0	*	*	0	0	AATAATGTTTCTAAATTACC	IIIIIIIIIIIIIIIIIIII	XM:i:0
797	4	*	0	0	*	*	0	0	AAAGCGCATGGTCATAAACG	IIIIIIIIIIIIIIIIIIII	XM:i:0
799	4	*	0	0	*	*	0	0	CTGTTCACCATAACGGACGA	IIIIIIIIIIIIIIIIIIII	XM:i:0
801	4	*	0	0	*	*	0	0	CGTAGTGAGATTGACGAACA	IIIIIIIIIIIIIIIIIIII	XM:i:0
802	4	*	0	0	*	*	0	0	ACTCTTCTGCCACGTAATTT	IIIIIIIIIIIIIIIIIIII	XM:i:0
803	4	*	0	0	*	*	0	0	GCGTTCGATATGTGCGTGTG	IIIIIIIIIIIIIIIIIIII	XM:i:0
804	4	*	0	0	*	*	0	0	ATCGGCGAGATGCCAAATGG	IIIIIIIIIIIIIIIIIIII	XM:i:0
806	4	*	0	0	*	*	0	0	AATGTGAGATGATGATATAG	IIIIIIIIIIIIIIIIIIII	XM:i:0
807	4	*	0	0	*	*	0	0	AAAGTTAGACCAAACATGAA	IIIIIIIIIIIIIIIIIIII	XM:i:0
808	4	*	0	0	*	*	0	0	CTCCTTGCTGTCAGATGGTC	IIIIIIIIIIIIIIIIIIII	XM:i:0
809	4	*	0	0	*	*	0	0	ACCGCCTCGGCGATAACTCA	IIIIIIIIIIIIIIIIIIII	XM:i:0
810	4	*	0	0	*	*	0	0	GGTACCAAACCCCGCCCGTC	IIIIIIIIIIIIIIIIIIII	XM:i:0
811	4	*	0	0	*	*	0	0	AGCAGCCTGCGCAAACTGAA	IIIIIIIIIIIIIIIIIIII	XM:i:0
812	4	*	0	0	*	*	0	0	AATAATGTTTCTAATTACCC	IIIIIIIIIIIIIIIIIIII	XM:i:0
813	4	*	0	0	*	*	0	0	ACAGTATGTATCGGTAGAGC	IIIIIIIIIIIIIIIIIIII	XM:i:0
814	4	*	0	0	*	*	0	0	AATACCAGCCCATCAATGCC	IIIIIIIIIIIIIIIIIIII	XM:i:0
816	4	*	0	0	*	*	0	0	CATACGAAAGACAGATCCGC	IIIIIIIIIIIIIIIIIIII	XM:i:0
818	4	*	0	0	*	*	0	0	AGAAAGGAAGTGATGGAATG	IIIIIIIIIIIIIIIIIIII	XM:i:0
819	4	*	0	0	*	*	0	0	AAATGGCTCCCACATGGACA	IIIIIIIIIIIIIIIIIIII	XM:i:0
820	4	*	0	0	*	*	0	0	AGAACCAACAGCCATGTATA	IIIIIIIIIIIIIIIIIIII	XM:i:0
821	4	*	0	0	*	*	0	0	AGGTCTGTTGGAACACGACA	IIIIIIIIIIIIIIIIIIII	XM:i:0
822	4	*	0	0	*	*	0	0	AGGTCTGTTGGAACACGAAC	IIIIIIIIIIIIIIIIIIII	XM:i:0
823	4	*	0	0	*	*	0	0	GCAGATGTTATCCCCATGGA	IIIIIIIIIIIIIIIIIIII	XM:i:0
824	0	PhiX_174	4797	255	20M	*	0	0	ACTCCTACAGGTAGCGTTGA	IIIIIIIIIIIIIIIIIIII	XA:i:2	MD:Z:0C0T18	NM:i:2
825	0	PhiX_174	1085	255	20M	*	0	0	AGTACCACTTCAAATACTCC	IIIIIIIIIIIIIIIIIIII	XA:i:3	MD:Z:1T5T5C6	NM:i:3
827	4	*	0	0	*	*	0	0	CAGAAACGAAAGACAGGTAT	IIIIIIIIIIIIIIIIIIII	XM:i:0
828	4	*	0	0	*	*	0	0	ATGGGCCCCACAGAAGAGAC	IIIIIIIIIIIIIIIIIIII	XM:i:0
829	4	*	0	0	*	*	0	0	AGTCTGAGGATTTGATTGGT	IIIIIIIIIIIIIIIIIIII	XM:i:0
830	4	*	0	0	*	*	0	0	ACTCTACAGTAGCGCTGACA	IIIIIIIIIIIIIIIIIIII	XM:i:0
831	4	*	0	0	*	*	0	0	GATTATTCTGATGATCGAAA	IIIIIIIIIIIIIIIIIIII	XM:i:0
832	16	PhiX_174	3919	255	20M	*	0	0	CGTCAGGGATGACACCTTCC	IIIIIIIIIIIIIIIIIIII	XA:i:3	MD:Z:7A0T7C3	NM:i:3
833	4	*	0	0	*	*	0	0	ACGTCCACTCGGGAAGACGT	IIIIIIIIIIIIIIIIIIII	XM:i:0
834	4	*	0	0	*	*	0	0	GAGAACATACGAAGGCGCAA	IIIIIIIIIIIIIIIIIIII	XM:i:0
836	4	*	0	0	*	*	0	0	GGATCATCTGCATGGAAGCC	IIIIIIIIIIIIIIIIIIII	XM:i:0
838	4	*	0	0	*	*	0	0	GCCATGGACAAGTAAAGGGA	IIIIIIIIIIIIIIIIIIII	XM:i:0
839	4	*	0	0	*	*	0	0	AGTCTGAGTTGATTGGTATG	IIIIIIIIIIIIIIIIIIII	XM:i:0
840	0	PhiX_174	2474	255	20M	*	0	0	CTTCGGCACCTCGTTTAAAG	IIIIIIIIIIIIIIIIIIII	XA:i:3	MD:Z:11G0T4C2	NM:i:3
841	4	*	0	0	*	*	0	0	CTCGCACGGCTGGCGACAGG	IIIIIIIIIIIIIIIIIIII	XM:i:0
842	4	*	0	0	*	*	0	0	GAGGATGGCAGACAAGCTAG	IIIIIIIIIIIIIIIIIIII	XM:i:0
844	4	*	0	0	*	*	0	0	ACCGGAAGGTCGACCTTTGG	IIIIIIIIIIIIIIIIIIII	XM:i:0
846	4	*	0	0	*	*	0	0	GTAACGCTGATTGGCCATAA	IIIIIIIIIIIIIIIIIIII	XM:i:0
847	4	*	0	0	*	*	0	0	GGGTAGTCGAACCAAAGAAA	IIIIIIIIIIIIIIIIIIII	XM:i:0
848	16	PhiX_174	4142	255	20M	*	0	0	GGATGAGATTCTGTCGTTTT	IIIIIIIIIIIIIIIIIIII	XA:i:3	MD:Z:3A11T3C0	NM:i:3
849	4	*	0	0	*	*	0	0	GGTTGGACGCCCGGAATTGA	IIIIIIIIIIIIIIIIIIII	XM:i:0
850	4	*	0	0	*	*	0	0	GGTGGCCTGTGATGGCTAAG	IIIIIIIIIIIIIIIIIIII	XM:i:0
851	4	*	0	0	*	*	0	0	ATAGTAGCGTAATGTAAGCA	IIIIIIIIIIIIIIIIIIII	XM:i:0
852	4	*	0	0	*	*	0	0	ATAAAAGTCGAACATGGATT	IIIIIIIIIIIIIIIIIIII	XM:i:0
853	4	*	0	0	*	*	0	0	CTGGTCTTTCGTATCTGGGT	IIIIIIIIIIIIIIIIIIII	XM:i:0
855	4	*	0	0	*	*	0	0	ACGACGGTATAATCAAGACA	IIIIIIIIIIIIIIIIIIII	XM:i:0
858	4	*	0	0	*	*	0	0	AGTGCAGATCGACAAACAGG	IIIIIIIIIIIIIIIIIIII	XM:i:0
859	4	*	0	0	*	*	0	0	ACGTATGAGATGCATAAATA	IIIIIIIIIIIIIIIIIIII	XM:i:0
860	4	*	0	0	*	*	0	0	GACGTCTTAGGTGTCTGTAA	IIIIIIIIIIIIIIIIIIII	XM:i:0
862	4	*	0	0	*	*	0	0	AGCGGTCAGTAGACAACTCG	IIIIIIIIIIIIIIIIIIII	XM:i:0
863	4	*	0	0	*	*	0	0	CGTAATAGCGCTCATGTGAG	IIIIIIIIIIIIIIIIIIII	XM:i:0
864	4	*	0	0	*	*	0	0	GATCCAAATCGCCAACCTAC	IIIIIIIIIIIIIIIIIIII	XM:i:0
866	4	*	0	0	*	*	0	0	CACAGAGAAAAGCCACCCAG	IIIIIIIIIIIIIIIIIIII	XM:i:0
867	4	*	0	0	*	*	0	0	AGCGGTCAGTACGACAACTC	IIIIIIIIIIIIIIIIIIII	XM:i:0
868	4	*	0	0	*	*	0	0	GGATGGTCGCATGGATGGTG	IIIIIIIIIIIIIIIIIIII	XM:i:0
869	4	*	0	0	*	*	0	0	GATCCAAATCGCCAACCTAC	IIIIIIIIIIIIIIIIIIII	XM:i:0
870	4	*	0	0	*	*	0	0	CGACGGACCAAATTAGGGAT	IIIIIIIIIIIIIIIIIIII	XM:i:0
871	4	*	0	0	*	*	0	0	GGATGGTCGCTGGATGGTGG	IIIIIIIIIIIIIIIIIIII	XM:i:0
872	0	PhiX_174	273	255	20M	*	0	0	CTGGTTTAGATATGGATCAC	IIIIIIIIIIIIIIIIIIII	XA:i:2	MD:Z:14A0G4	NM:i:2
873	4	*	0	0	*	*	0	0	GAGTGTCATCCCGATCGATG	IIIIIIIIIIIIIIIIIIII	XM:i:0
874	16	PhiX_174	1878	255	20M	*	0	0	CGCCTACTGCGACTAGAGAT	IIIIIIIIIIIIIIIIIIII	XA:i:2	MD:Z:15A3G0	NM:i:2
875	4	*	0	0	*	*	0	0	ATCGCGCATAGTAGCAGTAA	IIIIIIIIIIIIIIIIIIII	XM:i:0
876	16	PhiX_174	2699	255	20M	*	0	0	ACCTCCCGACTGCCTATGAT	IIIIIIIIIIIIIIIIIIII	XA:i:1	MD:Z:0C19	NM:i:1
877	4	*	0	0	*	*	0	0	AGTACTCACTCGATCAAATT	IIIIIIIIIIIIIIIIIIII	XM:i:0
879	4	*	0	0	*	*	0	0	GCAGCCCTGCACAGTACTAC	IIIIIIIIIIIIIIIIIIII	XM:i:0
880	4	*	0	0	*	*	0	0	CAAACGCACCTTAGACGGTA	IIIIIIIIIIIIIIIIIIII	XM:i:0
881	4	*	0	0	*	*	0	0	ATAAATTCAGCCACTTAGCG	IIIIIIIIIIIIIIIIIIII	XM:i:0
882	4	*	0	0	*	*	0	0	GCCTGACCGAAGGGTCGCCA	IIIIIIIIIIIIIIIIIIII	XM:i:0
883	4	*	0	0	*	*	0	0	CTGGTTTAGATATGGAGTCA	IIIIIIIIIIIIIIIIIIII	XM:i:0
884	4	*	0	0	*	*	0	0	CGACGCCCGATGATGTATCT	IIIIIIIIIIIIIIIIIIII	XM:i:0
886	16	PhiX_174	5002	255	20M	*	0	0	GTTTCTATGTGGGCTAATAC	IIIIIIIIIIIIIIIIIIII	XA:i:3	MD:Z:12C0T0A5	NM:i:3
887	4	*	0	0	*	*	0	0	AGAGTAGTACGAGCAGTAGA	IIIIIIIIIIIIIIIIIIII	XM:i:0
888	16	PhiX_174	1793	255	20M	*	0	0	GTTCAACAGACTCATAAACC	IIIIIIIIIIIIIIIIIIII	XA:i:3	MD:Z:11C0T6A0	NM:i:3
889	4	*	0	0	*	*	0	0	GTAGCGCCCATATGGAGAAG	IIIIIIIIIIIIIIIIIIII	XM:i:0
890	4	*	0	0	*	*	0	0	CCATTGCCTAGGAACAAGAA	IIIIIIIIIIIIIIIIIIII	XM:i:0
891	16	PhiX_174	1807	255	20M	*	0	0	TAAACATTCTGTGCCGCGTT	IIIIIIIIIIIIIIIIIIII	XA:i:0	MD:Z:20	NM:i:0
892	4	*	0	0	*	*	0	0	CACGTACCTCAGAATCCTTA	IIIIIIIIIIIIIIIIIIII	XM:i:0
893	4	*	0	0	*	*	0	0	AACGTCTAGGAATAGCAGCC	IIIIIIIIIIIIIIIIIIII	XM:i:0
894	0	PhiX_174	4033	255	20M	*	0	0	AGCGTATCGAGGCTCTTAAC	IIIIIIIIIIIIIIIIIIII	XA:i:1	MD:Z:19A0	NM:i:1
895	4	*	0	0	*	*	0	0	CTCGGGCGTGTATAGTGTGA	IIIIIIIIIIIIIIIIIIII	XM:i:0
896	4	*	0	0	*	*	0	0	CTAACGCTAGCCCAAATTAT	IIIIIIIIIIIIIIIIIIII	XM:i:0
897	4	*	0	0	*	*	0	0	CGTACGAGAGATGTGTACAT	IIIIIIIIIIIIIIIIIIII	XM:i:0
899	4	*	0	0	*	*	0	0	GCGCATTGACCCGACGCAAA	IIIIIIIIIIIIIIIIIIII	XM:i:0
900	4	*	0	0	*	*	0	0	AGGCTGCCGTTATGGTACGC	IIIIIIIIIIIIIIIIIIII	XM:i:0
901	4	*	0	0	*	*	0	0	AACGTCGGCCACGTACAGAG	IIIIIIIIIIIIIIIIIIII	XM:i:0
902	4	*	0	0	*	*	0	0	CGCGGCGAAGTGCATACAAC	IIIIIIIIIIIIIIIIIIII	XM:i:0
903	4	*	0	0	*	*	0	0	CAGTAACAGATACAACTCAT	IIIIIIIIIIIIIIIIIIII	XM:i:0
905	4	*	0	0	*	*	0	0	GGTATCGTTATGGCCGCCCT	IIIIIIIIIIIIIIIIIIII	XM:i:0
906	4	*	0	0	*	*	0	0	CTACGGACTGTTCGATTGGT	IIIIIIIIIIIIIIIIIIII	XM:i:0
907	4	*	0	0	*	*	0	0	CCTAATAAAATCCCTCAATC	IIIIIIIIIIIIIIIIIIII	XM:i:0
908	0	PhiX_174	4257	255	20M	*	0	0	AAGTTAATGGATGAATGGGC	IIIIIIIIIIIIIIIIIIII	XA:i:1	MD:Z:16T3	NM:i:1
909	4	*	0	0	*	*	0	0	ATAGGTCTGTGACACGAAGA	IIIIIIIIIIIIIIIIIIII	XM:i:0
911	4	*	0	0	*	*	0	0	CAGTAACAGATACAACTCAT	IIIIIIIIIIIIIIIIIIII	XM:i:0
913	4	*	0	0	*	*	0	0	CAGGTTAATCGTGCCCAAGA	IIIIIIIIIIIIIIIIIIII	XM:i:0
914	4	*	0	0	*	*	0	0	GGGCTGTTGGATGGCCTAAA	IIIIIIIIIIIIIIIIIIII	XM:i:0
915	4	*	0	0	*	*	0	0	ACTAAGTCTGAACTGGTTCC	IIIIIIIIIIIIIIIIIIII	XM:i:0
916	4	*	0	0	*	*	0	0	CTGGACTGTCGTGTATGAGT	IIIIIIIIIIIIIIIIIIII	XM:i:0
917	4	*	0	0	*	*	0	0	GGTACGTTAAGCCGCTCACC	IIIIIIIIIIIIIIIIIIII	XM:i:0
918	4	*	0	0	*	*	0	0	CATGAACCAACATAACATAT	IIIIIIIIIIIIIIIIIIII	XM:i:0
921	4	*	0	0	*	*	0	0	ATAATCTGAATCGTTCCGTA	IIIIIIIIIIIIIIIIIIII	XM:i:0
922	4	*	0	0	*	*	0	0	CGAGTGGACGACATACAGTA	IIIIIIIIIIIIIIIIIIII	XM:i:0
924	4	*	0	0	*	*	0	0	CTGTGAGGAAGTGCAGCCAT	IIIIIIIIIIIIIIIIIIII	XM:i:0
926	4	*	0	0	*	*	0	0	CAGCTGACCAACGTCACCTC	IIIIIIIIIIIIIIIIIIII	XM:i:0
927	4	*	0	0	*	*	0	0	GACGACCCAGGGCGACGGAC	IIIIIIIIIIIIIIIIIIII	XM:i:0
928	4	*	0	0	*	*	0	0	CATAGCCACCACAAACACTA	IIIIIIIIIIIIIIIIIIII	XM:i:0
929	4	*	0	0	*	*	0	0	CTAACGACGTGGTCAGTTCC	IIIIIIIIIIIIIIIIIIII	XM:i:0
930	4	*	0	0	*	*	0	0	CGACCTGAATGGACGTGGAG	IIIIIIIIIIIIIIIIIIII	XM:i:0
931	4	*	0	0	*	*	0	0	AATGCACCATCTCTCCCGAC	IIIIIIIIIIIIIIIIIIII	XM:i:0
932	4	*	0	0	*	*	0	0	GGGAATGATTGGACTGATGC	IIIIIIIIIIIIIIIIIIII	XM:i:0
933	4	*	0	0	*	*	0	0	ACGGAAAACATTCGATTGAA	IIIIIIIIIIIIIIIIIIII	XM:i:0
934	4	*	0	0	*	*	0	0	AATACTGATCAGGACACCGC	IIIIIIIIIIIIIIIIIIII	XM:i:0
935	4	*	0	0	*	*	0	0	AAGAGAACAATGTGCCATGC	IIIIIIIIIIIIIIIIIIII	XM:i:0
936	4	*	0	0	*	*	0	0	CAAGTAAGATTTAACGATAC	IIIIIIIIIIIIIIIIIIII	XM:i:0
938	4	*	0	0	*	*	0	0	AGTGGTGGCTGTGATGCTAA	IIIIIIIIIIIIIIIIIIII	XM:i:0
939	4	*	0	0	*	*	0	0	ATTGAGAACAAAGAGCTACT	IIIIIIIIIIIIIIIIIIII	XM:i:0
940	4	*	0	0	*	*	0	0	AATGGCCCACTCTCTCCCGA	IIIIIIIIIIIIIIIIIIII	XM:i:0
941	4	*	0	0	*	*	0	0	GGGAATGATTGGACTGGGAT	IIIIIIIIIIIIIIIIIIII	XM:i:0
942	4	*	0	0	*	*	0	0	ATTGAAGAATCAAAAGAGCT	IIIIIIIIIIIIIIIIIIII	XM:i:0
943	4	*	0	0	*	*	0	0	CGAAAAGACAGATCTCATCA	IIIIIIIIIIIIIIIIIIII	XM:i:0
945	4	*	0	0	*	*	0	0	CAATCCCAACTATCAGCAGC	IIIIIIIIIIIIIIIIIIII	XM:i:0
946	4	*	0	0	*	*	0	0	ACTCAAGAAAGTCATTGTAA	IIIIIIIIIIIIIIIIIIII	XM:i:0
948	4	*	0	0	*	*	0	0	CTAATTGTCGCGTACGCCCA	IIIIIIIIIIIIIIIIIIII	XM:i:0
950	4	*	0	0	*	*	0	0	ACGTAGTACTCGACGTCACA	IIIIIIIIIIIIIIIIIIII	XM:i:0
952	4	*	0	0	*	*	0	0	CCACGTCTTTATCAATAAAC	IIIIIIIIIIIIIIIIIIII	XM:i:0
953	4	*	0	0	*	*	0	0	CACTAAGTGAGGTGGATTAT	IIIIIIIIIIIIIIIIIIII	XM:i:0
954	4	*	0	0	*	*	0	0	AACGTCGTGATACGACGCAC	IIIIIIIIIIIIIIIIIIII	XM:i:0
955	4	*	0	0	*	*	0	0	ATCAAAAGCATGTAAACTCG	IIIIIIIIIIIIIIIIIIII	XM:i:0
956	4	*	0	0	*	*	0	0	AAACCAACATAACCCATTAT	IIIIIIIIIIIIIIIIIIII	XM:i:0
957	4	*	0	0	*	*	0	0	CGGAAACACAACGCGAGACA	IIIIIIIIIIIIIIIIIIII	XM:i:0
959	4	*	0	0	*	*	0	0	CCAACCCATACCAAGAGGAA	IIIIIIIIIIIIIIIIIIII	XM:i:0
960	4	*	0	0	*	*	0	0	CCTAACCTGATGAGGGCCGT	IIIIIIIIIIIIIIIIIIII	XM:i:0
961	4	*	0	0	*	*	0	0	AACGTCGTGGATTACGACGC	IIIIIIIIIIIIIIIIIIII	XM:i:0
962	0	PhiX_174	108	255	20M	*	0	0	AATCGAAGTGGACTGCTGGC	IIIIIIIIIIIIIIIIIIII	XA:i:0	MD:Z:20	NM:i:0
963	4	*	0	0	*	*	0	0	CGTCGCTGAGGGCCCCATTC	IIIIIIIIIIIIIIIIIIII	XM:i:0
966	4	*	0	0	*	*	0	0	ATAACGCGTCATTACCGACG	IIIIIIIIIIIIIIIIIIII	XM:i:0
967	4	*	0	0	*	*	0	0	GCCCATACAAACAGGGTCGC	IIIIIIIIIIIIIIIIIIII	XM:i:0
968	4	*	0	0	*	*	0	0	GTAGGGTGGCCTGTCGTCGG	IIIIIIIIIIIIIIIIIIII	XM:i:0
969	16	PhiX_174	3225	255	20M	*	0	0	TTGCTGGATTTGGTTGGACT	IIIIIIIIIIIIIIIIIIII	XA:i:1	MD:Z:5T14	NM:i:1
970	16	PhiX_174	4102	255	20M	*	0	0	TTGGGTTCCATGGGCAGATG	IIIIIIIIIIIIIIIIIIII	XA:i:3	MD:Z:4C6A0A7	NM:i:3
972	4	*	0	0	*	*	0	0	CTATGGTGGCTAATACGTTA	IIIIIIIIIIIIIIIIIIII	XM:i:0
973	4	*	0	0	*	*	0	0	CGCGAGTTGCATACAAACAG	IIIIIIIIIIIIIIIIIIII	XM:i:0
974	4	*	0	0	*	*	0	0	CACTGATGAGCGTCCAGTTT	IIIIIIIIIIIIIIIIIIII	XM:i:0
975	4	*	0	0	*	*	0	0	CAACCTGATGAGCCCGTCCT	IIIIIIIIIIIIIIIIIIII	XM:i:0
976	4	*	0	0	*	*	0	0	GCGCACCAGCAGAGCAGAAG	IIIIIIIIIIIIIIIIIIII	XM:i:0
977	4	*	0	0	*	*	0	0	GGCTAAGGTTCAGGACTAAA	IIIIIIIIIIIIIIIIIIII	XM:i:0
978	4	*	0	0	*	*	0	0	CCCGGCGACGGGAAGGACGT	IIIIIIIIIIIIIIIIIIII	XM:i:0
979	4	*	0	0	*	*	0	0	GCAGCCAGCAAGAAGCAGAA	IIIIIIIIIIIIIIIIIIII	XM:i:0
980	4	*	0	0	*	*	0	0	ATCTCATAGAATTCACGCGG	IIIIIIIIIIIIIIIIIIII	XM:i:0
981	4	*	0	0	*	*	0	0	ATAACTGGACGCATTGCCAC	IIIIIIIIIIIIIIIIIIII	XM:i:0
982	4	*	0	0	*	*	0	0	CTATGTGCTAAACGAACAAA	IIIIIIIIIIIIIIIIIIII	XM:i:0
983	4	*	0	0	*	*	0	0	ACTCGCACAGCAAGAGTACG	IIIIIIIIIIIIIIIIIIII	XM:i:0
984	4	*	0	0	*	*	0	0	CCTACAGGTAGCGTGTACTA	IIIIIIIIIIIIIIIIIIII	XM:i:0
985	4	*	0	0	*	*	0	0	ACAACCATGAACAAATAAAC	IIIIIIIIIIIIIIIIIIII	XM:i:0
986	4	*	0	0	*	*	0	0	CGCATGACTTCCCATCTGCT	IIIIIIIIIIIIIIIIIIII	XM:i:0
987	4	*	0	0	*	*	0	0	GGTTGGAACCCACGACCCAG	IIIIIIIIIIIIIIIIIIII	XM:i:0
988	4	*	0	0	*	*	0	0	ACGCCCAGCCATAGCAACCA	IIIIIIIIIIIIIIIIIIII	XM:i:0
990	4	*	0	0	*	*	0	0	CTCGCTGCCTAAAGGTCTAG	IIIIIIIIIIIIIIIIIIII	XM:i:0
991	4	*	0	0	*	*	0	0	CACGCTCTTTAAATGTCAAC	IIIIIIIIIIIIIIIIIIII	XM:i:0
992	4	*	0	0	*	*	0	0	ACCGCCCAGCCAATAGCAAC	IIIIIIIIIIIIIIIIIIII	XM:i:0
993	4	*	0	0	*	*	0	0	CAGTTCATACAAACAGTCGC	IIIIIIIIIIIIIIIIIIII	XM:i:0
996	4	*	0	0	*	*	0	0	ACTCGCACAGACCAATGAAC	IIIIIIIIIIIIIIIIIIII	XM:i:0
997	4	*	0	0	*	*	0	0	CTCGTCTGCCTAAAGGGTCT	IIIIIIIIIIIIIIIIIIII	XM:i:0
998	4	*	0	0	*	*	0	0	AGAAAAGCCGCCATGGTCAA	IIIIIIIIIIIIIIIIIIII	XM:i:0
999	4	*	0	0	*	*	0	0	CACTAATAGGTAAGTACATG	IIIIIIIIIIIIIIIIIIII	XM:i:0
1000	4	*	0	0	*	*	0	0	CGACTAAGGATCAGGAAGCT	IIIIIIIIIIIIIIIIIIII	XM:i:0
1001	4	*	0	0	*	*	0	0	CGTGGATGGATGTTGTATCT	IIIIIIIIIIIIIIIIIIII	XM:i:0
1002	4	*	0	0	*	*	0	0	AAACTGGACGCGGGATGGAG	IIIIIIIIIIIIIIIIIIII	XM:i:0
1003	4	*	0	0	*	*	0	0	ACTGTGAGCCGACGGGCCCA	IIIIIIIIIIIIIIIIIIII	XM:i:0
1004	4	*	0	0	*	*	0	0	CACTAATAGGTAATACTGAG	IIIIIIIIIIIIIIIIIIII	XM:i:0
1005	4	*	0	0	*	*	0	0	CAGTCGGAGGTAGACGAACG	IIIIIIIIIIIIIIIIIIII	XM:i:0
1006	16	PhiX_174	1754	255	20M	*	0	0	ATGACTGACCAAACGTCGTT	IIIIIIIIIIIIIIIIIIII	XA:i:3	MD:Z:0G0G0A17	NM:i:3
1007	4	*	0	0	*	*	0	0	ACCATGAAATACAACACACA	IIIIIIIIIIIIIIIIIIII	XM:i:0
1009	4	*	0	0	*	*	0	0	CCATGGATTGGAATCCGCCG	IIIIIIIIIIIIIIIIIIII	XM:i:0
1011	4	*	0	0	*	*	0	0	AACGCCGAACCAATTCACGG	IIIIIIIIIIIIIIIIIIII	XM:i:0
1012	4	*	0	0	*	*	0	0	ATCGCACAAATGAGATGCTA	IIIIIIIIIIIIIIIIIIII	XM:i:0
1013	4	*	0	0	*	*	0	0	GTACTGCGTGTTACGCCGAG	IIIIIIIIIIIIIIIIIIII	XM:i:0
1015	4	*	0	0	*	*	0	0	ACGACGTCGACTTCAGGTGG	IIIIIIIIIIIIIIIIIIII	XM:i:0
1018	4	*	0	0	*	*	0	0	ATACGGCGTGAAGATGTTGA	IIIIIIIIIIIIIIIIIIII	XM:i:0
1020	0	PhiX_174	3922	255	20M	*	0	0	CAGGATTGACACCCTCCCAT	IIIIIIIIIIIIIIIIIIII	XA:i:1	MD:Z:19A0	NM:i:1
1021	4	*	0	0	*	*	0	0	AACCGGACGCGACCATAAAA	IIIIIIIIIIIIIIIIIIII	XM:i:0
1022	4	*	0	0	*	*	0	0	AAGAAAAGCCGCCATGGTCA	IIIIIIIIIIIIIIIIIIII	XM:i:0
1023	0	PhiX_174	5238	255	20M	*	0	0	CAGATATGGAAGCAGAACGC	IIIIIIIIIIIIIIIIIIII	XA:i:1	MD:Z:7T12	NM:i:1
1025	4	*	0	0	*	*	0	0	CACCATGGATATGACAGTGT	IIIIIIIIIIIIIIIIIIII	XM:i:0
1026	4	*	0	0	*	*	0	0	CCAATATCACGAAAAAGTCG	IIIIIIIIIIIIIIIIIIII	XM:i:0
1027	4	*	0	0	*	*	0	0	CCTCGCGAACAGCAGGTACG	IIIIIIIIIIIIIIIIIIII	XM:i:0
1028	4	*	0	0	*	*	0	0	AATCAGCCAGTCTACTGAGG	IIIIIIIIIIIIIIIIIIII	XM:i:0
1029	4	*	0	0	*	*	0	0	AACAACATAACATTATGGCG	IIIIIIIIIIIIIIIIIIII	XM:i:0
1030	4	*	0	0	*	*	0	0	CATCTGAGATGTCACATCAA	IIIIIIIIIIIIIIIIIIII	XM:i:0
1031	4	*	0	0	*	*	0	0	ACTCCCAAGGAAGCTGTCAG	IIIIIIIIIIIIIIIIIIII	XM:i:0
1032	4	*	0	0	*	*	0	0	GTCGCTAGAATCCGCCGCCA	IIIIIIIIIIIIIIIIIIII	XM:i:0
1033	4	*	0	0	*	*	0	0	CAGTCACTCGATTTAATTCG	IIIIIIIIIIIIIIIIIIII	XM:i:0
1034	4	*	0	0	*	*	0	0	AGCAGATATCACGATTCTTC	IIIIIIIIIIIIIIIIIIII	XM:i:0
1035	4	*	0	0	*	*	0	0	AGCCACAACACAGACGGAAA	IIIIIIIIIIIIIIIIIIII	XM:i:0
1036	4	*	0	0	*	*	0	0	AGAACGTCTGAAGCCTCAAC	IIIIIIIIIIIIIIIIIIII	XM:i:0
1038	4	*	0	0	*	*	0	0	GGTCGCGTACGAATCCGCCC	IIIIIIIIIIIIIIIIIIII	XM:i:0
1039	16	PhiX_174	5340	255	20M	*	0	0	AAATTTATGGCGGCTTCGAT	IIIIIIIIIIIIIIIIIIII	XA:i:3	MD:Z:9C0G0C8	NM:i:3
1040	4	*	0	0	*	*	0	0	CATTTGAGGTAAACTCTATG	IIIIIIIIIIIIIIIIIIII	XM:i:0
1041	4	*	0	0	*	*	0	0	AACTGGTGACTTAGCGCCAC	IIIIIIIIIIIIIIIIIIII	XM:i:0
1042	4	*	0	0	*	*	0	0	AAAAGAGCGTGGATACTTGA	IIIIIIIIIIIIIIIIIIII	XM:i:0
1043	4	*	0	0	*	*	0	0	GCTCAGCAGCCCAGCCTTGG	IIIIIIIIIIIIIIIIIIII	XM:i:0
1045	4	*	0	0	*	*	0	0	ACCGTACGGGATCGATTCGA	IIIIIIIIIIIIIIIIIIII	XM:i:0
1048	4	*	0	0	*	*	0	0	ACAATTAGCACATGGCCGCC	IIIIIIIIIIIIIIIIIIII	XM:i:0
1049	4	*	0	0	*	*	0	0	GGAAGAGCCCATGGGATGGA	IIIIIIIIIIIIIIIIIIII	XM:i:0
1050	4	*	0	0	*	*	0	0	ACGCCTCAAGTCAAATAATC	IIIIIIIIIIIIIIIIIIII	XM:i:0
1052	4	*	0	0	*	*	0	0	ATCTCGCCATCTCTTCTGAT	IIIIIIIIIIIIIIIIIIII	XM:i:0
1053	4	*	0	0	*	*	0	0	GAACGAAACATCTCATAGTA	IIIIIIIIIIIIIIIIIIII	XM:i:0
1054	4	*	0	0	*	*	0	0	GACGTCAGGAAGCACCTATG	IIIIIIIIIIIIIIIIIIII	XM:i:0
1056	4	*	0	0	*	*	0	0	ATCAACCACACAGAAGCCCA	IIIIIIIIIIIIIIIIIIII	XM:i:0
1057	16	PhiX_174	2977	255	20M	*	0	0	GGGCCATGTCTAAATTCGTT	IIIIIIIIIIIIIIIIIIII	XA:i:3	MD:Z:1C14G0T2	NM:i:3
1058	4	*	0	0	*	*	0	0	ACTGGAACACTGGTCATAAT	IIIIIIIIIIIIIIIIIIII	XM:i:0
1059	4	*	0	0	*	*	0	0	CTGGAGTACAGTAGTAACAC	IIIIIIIIIIIIIIIIIIII	XM:i:0
1060	4	*	0	0	*	*	0	0	ATAACTCACACTCATCTTTA	IIIIIIIIIIIIIIIIIIII	XM:i:0
1061	4	*	0	0	*	*	0	0	GAAGTCAGCAACGCTGTCGC	IIIIIIIIIIIIIIIIIIII	XM:i:0
1062	4	*	0	0	*	*	0	0	GTCTAAGGTAAAAGTCTGGC	IIIIIIIIIIIIIIIIIIII	XM:i:0
1063	4	*	0	0	*	*	0	0	ATCAACCACACCAGAAAGCC	IIIIIIIIIIIIIIIIIIII	XM:i:0
1064	4	*	0	0	*	*	0	0	CCACCATAACGGGACGATGG	IIIIIIIIIIIIIIIIIIII	XM:i:0
1065	4	*	0	0	*	*	0	0	ACTACGGAAGCATCTGGTTC	IIIIIIIIIIIIIIIIIIII	XM:i:0
1067	4	*	0	0	*	*	0	0	GTCTAAGGTAAAACGTCTGG	IIIIIIIIIIIIIIIIIIII	XM:i:0
1068	4	*	0	0	*	*	0	0	AAAGCGTGAGATCAAGGATG	IIIIIIIIIIIIIIIIIIII	XM:i:0
1069	4	*	0	0	*	*	0	0	CTACGCATAAATGTGACACC	IIIIIIIIIIIIIIIIIIII	XM:i:0
1070	4	*	0	0	*	*	0	0	AGTACTCAGCACTCAATCAT	IIIIIIIIIIIIIIIIIIII	XM:i:0
1073	4	*	0	0	*	*	0	0	CGACAAAATTTAAATTTACG	IIIIIIIIIIIIIIIIIIII	XM:i:0
1074	4	*	0	0	*	*	0	0	AGATGCCCCATCGCAGTCCC	IIIIIIIIIIIIIIIIIIII	XM:i:0
1075	4	*	0	0	*	*	0	0	GGCAGATATACCAGCCCATC	IIIIIIIIIIIIIIIIIIII	XM:i:0
1078	4	*	0	0	*	*	0	0	GCTCCATAACAACAAGTGAC	IIIIIIIIIIIIIIIIIIII	XM:i:0
1079	4	*	0	0	*	*	0	0	GGAAGCAAGCCCAGGGATGG	IIIIIIIIIIIIIIIIIIII	XM:i:0
1080	4	*	0	0	*	*	0	0	CAACTATCAATATACGTTGG	IIIIIIIIIIIIIIIIIIII	XM:i:0
1082	4	*	0	0	*	*	0	0	AACGCCCTCTTTGAATCCGG	IIIIIIIIIIIIIIIIIIII	XM:i:0
1083	4	*	0	0	*	*	0	0	GGAAATCCGCCCGTAGGGTA	IIIIIIIIIIIIIIIIIIII	XM:i:0
1084	4	*	0	0	*	*	0	0	GACGAGATGAGGGAAAATAA	IIIIIIIIIIIIIIIIIIII	XM:i:0
1085	4	*	0	0	*	*	0	0	ACGGTACTCAGCAATTAATT	IIIIIIIIIIIIIIIIIIII	XM:i:0
1088	4	*	0	0	*	*	0	0	CGTGGCGGATGATGGTCCTC	IIIIIIIIIIIIIIIIIIII	XM:i:0
1090	4	*	0	0	*	*	0	0	GTGCGGAAGATTGGTGTTCC	IIIIIIIIIIIIIIIIIIII	XM:i:0
1091	4	*	0	0	*	*	0	0	CGATAACAATCGACTGTAGG	IIIIIIIIIIIIIIIIIIII	XM:i:0
1092	4	*	0	0	*	*	0	0	GGCAAAATTTAAAATTTACG	IIIIIIIIIIIIIIIIIIII	XM:i:0
1095	16	PhiX_174	1313	255	20M	*	0	0	GACCATGCCGCTTTTCTTGC	IIIIIIIIIIIIIIIIIIII	XA:i:1	MD:Z:19G0	NM:i:1
1096	4	*	0	0	*	*	0	0	GTCGGACCAATCAGCAACTA	IIIIIIIIIIIIIIIIIIII	XM:i:0
1097	4	*	0	0	*	*	0	0	AAACGCTCTGATCGGTCAGC	IIIIIIIIIIIIIIIIIIII	XM:i:0
1098	4	*	0	0	*	*	0	0	ATCTCATGAATAATCCCTGC	IIIIIIIIIIIIIIIIIIII	XM:i:0
1099	4	*	0	0	*	*	0	0	AACCGGACGTCGACCATAAT	IIIIIIIIIIIIIIIIIIII	XM:i:0
1100	4	*	0	0	*	*	0	0	GAAATAGTCGACGCCAAAGC	IIIIIIIIIIIIIIIIIIII	XM:i:0
1102	4	*	0	0	*	*	0	0	GTCCCGTTCACATGGCTCTG	IIIIIIIIIIIIIIIIIIII	XM:i:0
1103	4	*	0	0	*	*	0	0	CGTACATTGACGAGAAAGCT	IIIIIIIIIIIIIIIIIIII	XM:i:0
1104	4	*	0	0	*	*	0	0	CAACTCATCAAATATAACGT	IIIIIIIIIIIIIIIIIIII	XM:i:0
1105	4	*	0	0	*	*	0	0	AAGGGTCGGGCCATCCAAAA	IIIIIIIIIIIIIIIIIIII	XM:i:0
1107	4	*	0	0	*	*	0	0	ACTAACTGATTCGATCGATG	IIIIIIIIIIIIIIIIIIII	XM:i:0
1108	4	*	0	0	*	*	0	0	CCTACGACAATAGAGCCAAC	IIIIIIIIIIIIIIIIIIII	XM:i:0
1109	4	*	0	0	*	*	0	0	AACAGGCCACCAACACAGAC	IIIIIIIIIIIIIIIIIIII	XM:i:0
1110	4	*	0	0	*	*	0	0	AAGTAACGTCTACCCGTGGC	IIIIIIIIIIIIIIIIIIII	XM:i:0
1112	4	*	0	0	*	*	0	0	CGTTAAATCCAAACGCAGAA	IIIIIIIIIIIIIIIIIIII	XM:i:0
1113	4	*	0	0	*	*	0	0	ATAATGATTCATGATGGTAG	IIIIIIIIIIIIIIIIIIII	XM:i:0
1116	4	*	0	0	*	*	0	0	ATGTTGCCTGCATACAGATA	IIIIIIIIIIIIIIIIIIII	XM:i:0
1118	0	PhiX_174	2450	255	20M	*	0	0	GTCTCACTTCTGTTACTCCC	IIIIIIIIIIIIIIIIIIII	XA:i:2	MD:Z:0T18A0	NM:i:2
1119	4	*	0	0	*	*	0	0	AGTCGCCTACCCATCGATCG	IIIIIIIIIIIIIIIIIIII	XM:i:0
1123	4	*	0	0	*	*	0	0	CTATCAGTTATTTTGCCGTA	IIIIIIIIIIIIIIIIIIII	XM:i:0
1124	4	*	0	0	*	*	0	0	GGTTGGGCCTGTTGGATGCC	IIIIIIIIIIIIIIIIIIII	XM:i:0
1125	4	*	0	0	*	*	0	0	CGTCAACCCATACCAGAGAG	IIIIIIIIIIIIIIIIIIII	XM:i:0
1126	4	*	0	0	*	*	0	0	CAGTCAATGGGGAGATGGGC	IIIIIIIIIIIIIIIIIIII	XM:i:0
1127	4	*	0	0	*	*	0	0	AAACGCCAGAAGCCCTGAAT	IIIIIIIIIIIIIIIIIIII	XM:i:0
1128	4	*	0	0	*	*	0	0	GGTGGGCCTGGTTGATGCTA	IIIIIIIIIIIIIIIIIIII	XM:i:0
1129	4	*	0	0	*	*	0	0	CGACCCCGGGCTGAGGGCAC	IIIIIIIIIIIIIIIIIIII	XM:i:0
1130	4	*	0	0	*	*	0	0	GACGACTCTACAGCATCTGA	IIIIIIIIIIIIIIIIIIII	XM:i:0
1131	4	*	0	0	*	*	0	0	ATGGTCGAGCGCGGTAAACC	IIIIIIIIIIIIIIIIIIII	XM:i:0
1132	4	*	0	0	*	*	0	0	AGCGAACTGCGATGGCATAC	IIIIIIIIIIIIIIIIIIII	XM:i:0
1133	4	*	0	0	*	*	0	0	AATCCCGAGCCTATATGTCT	IIIIIIIIIIIIIIIIIIII	XM:i:0
1134	4	*	0	0	*	*	0	0	GTCAGATTGGTCGTCTATAC	IIIIIIIIIIIIIIIIIIII	XM:i:0
1135	4	*	0	0	*	*	0	0	GATCAGCGAAACAATCCGCC	IIIIIIIIIIIIIIIIIIII	XM:i:0
1137	4	*	0	0	*	*	0	0	GAGTCCCCAGCGATACGGGA	IIIIIIIIIIIIIIIIIIII	XM:i:0
1138	4	*	0	0	*	*	0	0	GCAGCACGATGATGTCAAGA	IIIIIIIIIIIIIIIIIIII	XM:i:0
1139	16	PhiX_174	4892	255	20M	*	0	0	TATGCCCATCGCAGTTCGCT	IIIIIIIIIIIIIIIIIIII	XA:i:0	MD:Z:20	NM:i:0
1140	4	*	0	0	*	*	0	0	CGCGACGGGAAGGGACGTCA	IIIIIIIIIIIIIIIIIIII	XM:i:0
1141	4	*	0	0	*	*	0	0	AATAACCTGATCAGCGAAAC	IIIIIIIIIIIIIIIIIIII	XM:i:0
1142	16	PhiX_174	1987	255	20M	*	0	0	AACTATGAAGGATGTTTTCC	IIIIIIIIIIIIIIIIIIII	XA:i:2	MD:Z:0T0T18	NM:i:2
1143	4	*	0	0	*	*	0	0	CGCGTCGACTGGCTCTATGG	IIIIIIIIIIIIIIIIIIII	XM:i:0
1144	16	PhiX_174	201	255	20M	*	0	0	AACGATTCTGTCAAAAACTG	IIIIIIIIIIIIIIIIIIII	XA:i:0	MD:Z:20	NM:i:0
1145	4	*	0	0	*	*	0	0	GGCCGGCCTATTGGACTCAC	IIIIIIIIIIIIIIIIIIII	XM:i:0
1146	4	*	0	0	*	*	0	0	CGACTCTACCATTATCTTAT	IIIIIIIIIIIIIIIIIIII	XM:i:0
1147	4	*	0	0	*	*	0	0	ACCAACCATGAACAATAACA	IIIIIIIIIIIIIIIIIIII	XM:i:0
1148	4	*	0	0	*	*	0	0	CGACGTCGACTTGCAGCCTA	IIIIIIIIIIIIIIIIIIII	XM:i:0
1149	4	*	0	0	*	*	0	0	ATGTTTTGAGATGCAGCAAC	IIIIIIIIIIIIIIIIIIII	XM:i:0
1150	4	*	0	0	*	*	0	0	GCGTGACAGGAGACGTCAGA	IIIIIIIIIIIIIIIIIIII	XM:i:0
1151	4	*	0	0	*	*	0	0	GCGTACCAGACAACAATATC	IIIIIIIIIIIIIIIIIIII	XM:i:0
1152	0	PhiX_174	4923	255	20M	*	0	0	CGCTTTTCACGTTCTGGTTG	IIIIIIIIIIIIIIIIIIII	XA:i:3	MD:Z:0G0C0T17	NM:i:3
1153	4	*	0	0	*	*	0	0	ACCAAACCATGAACAAATAA	IIIIIIIIIIIIIIIIIIII	XM:i:0
1154	4	*	0	0	*	*	0	0	AATGTCACGCTGATATTTGA	IIIIIIIIIIIIIIIIIIII	XM:i:0
1155	4	*	0	0	*	*	0	0	AATCAAGGATGGATGGCTCG	IIIIIIIIIIIIIIIIIIII	XM:i:0
1157	4	*	0	0	*	*	0	0	AACCCGCCCTCCGGTGGCAT	IIIIIIIIIIIIIIIIIIII	XM:i:0
1158	4	*	0	0	*	*	0	0	GTCATCAACATCATACCCGC	IIIIIIIIIIIIIIIIIIII	XM:i:0
1159	4	*	0	0	*	*	0	0	CGCTGAATAAGGAAAGGTAA	IIIIIIIIIIIIIIIIIIII	XM:i:0
1160	4	*	0	0	*	*	0	0	AGGTGGTCTGATTAAACAGT	IIIIIIIIIIIIIIIIIIII	XM:i:0
1161	4	*	0	0	*	*	0	0	ATTCCTAGCAATCAATGAGA	IIIIIIIIIIIIIIIIIIII	XM:i:0
1162	4	*	0	0	*	*	0	0	ATAGGCTGAAGCCTGTAAGG	IIIIIIIIIIIIIIIIIIII	XM:i:0
1163	4	*	0	0	*	*	0	0	CAGCAATCTGAACACTCATC	IIIIIIIIIIIIIIIIIIII	XM:i:0
1164	4	*	0	0	*	*	0	0	ATTCGTTGATATGGTGCGTA	IIIIIIIIIIIIIIIIIIII	XM:i:0
1165	4	*	0	0	*	*	0	0	ATGGATTGTCATGATGGGAG	IIIIIIIIIIIIIIIIIIII	XM:i:0
1166	0	PhiX_174	5097	255	20M	*	0	0	AAGCTGTCGCTACTCCCAGA	IIIIIIIIIIIIIIIIIIII	XA:i:3	MD:Z:14T2C0A1	NM:i:3
1167	4	*	0	0	*	*	0	0	ATAGCTGAAGCTGTAAGGAC	IIIIIIIIIIIIIIIIIIII	XM:i:0
1169	4	*	0	0	*	*	0	0	GTGAAACTCTGCGTGAGCGA	IIIIIIIIIIIIIIIIIIII	XM:i:0
1171	4	*	0	0	*	*	0	0	AATAATCTACTTAATCAACT	IIIIIIIIIIIIIIIIIIII	XM:i:0
1172	4	*	0	0	*	*	0	0	CGAGAGATGTCGATCATCTG	IIIIIIIIIIIIIIIIIIII	XM:i:0
1173	4	*	0	0	*	*	0	0	GCTAGCCGAATAAACAATAC	IIIIIIIIIIIIIIIIIIII	XM:i:0
1174	4	*	0	0	*	*	0	0	ATGGATCGTCATGATGGAGC	IIIIIIIIIIIIIIIIIIII	XM:i:0
1175	4	*	0	0	*	*	0	0	GAGGAAAGAGCAAGTCCAAT	IIIIIIIIIIIIIIIIIIII	XM:i:0
1176	4	*	0	0	*	*	0	0	CACGTGATTGAGCTATTACG	IIIIIIIIIIIIIIIIIIII	XM:i:0
1178	4	*	0	0	*	*	0	0	ATTATTGGCCCGGCACGGGG	IIIIIIIIIIIIIIIIIIII	XM:i:0
1179	4	*	0	0	*	*	0	0	CTGGACGCGGGAGTGGAGGA	IIIIIIIIIIIIIIIIIIII	XM:i:0
1180	4	*	0	0	*	*	0	0	AACACGCAATACGATAGCGA	IIIIIIIIIIIIIIIIIIII	XM:i:0
1181	4	*	0	0	*	*	0	0	AATATCAAGTTGGGGAGCAC	IIIIIIIIIIIIIIIIIIII	XM:i:0
1182	4	*	0	0	*	*	0	0	GAGTAATCGACGATCGCGTC	IIIIIIIIIIIIIIIIIIII	XM:i:0
1183	4	*	0	0	*	*	0	0	CCACTCGCCGATCATCGTAA	IIIIIIIIIIIIIIIIIIII	XM:i:0
1184	0	PhiX_174	4988	255	20M	*	0	0	GTATATGGCTGTTGGTTTTG	IIIIIIIIIIIIIIIIIIII	XA:i:3	MD:Z:0T17C0T0	NM:i:3
1185	4	*	0	0	*	*	0	0	AACGACGCAATAGATACACG	IIIIIIIIIIIIIIIIIIII	XM:i:0
1186	4	*	0	0	*	*	0	0	ATGGTCTGAATGGCATGCAG	IIIIIIIIIIIIIIIIIIII	XM:i:0
1187	16	PhiX_174	1945	255	20M	*	0	0	GGGCGACCCTGTTTGGTATG	IIIIIIIIIIIIIIIIIIII	XA:i:2	MD:Z:0T13T5	NM:i:2
1188	4	*	0	0	*	*	0	0	GGGACACATGTAGCATGTGC	IIIIIIIIIIIIIIIIIIII	XM:i:0
1189	4	*	0	0	*	*	0	0	CCTTTCCGCCCATCAACTAA	IIIIIIIIIIIIIIIIIIII	XM:i:0
1190	4	*	0	0	*	*	0	0	ACCATTAACCCACGACAACG	IIIIIIIIIIIIIIIIIIII	XM:i:0
1191	4	*	0	0	*	*	0	0	GATCAGCCCGAAACAATCCG	IIIIIIIIIIIIIIIIIIII	XM:i:0
1193	4	*	0	0	*	*	0	0	GCGCCCAGTTTGAATTACAT	IIIIIIIIIIIIIIIIIIII	XM:i:0
1194	4	*	0	0	*	*	0	0	GATTACCAGCATCAAAGTCA	IIIIIIIIIIIIIIIIIIII	XM:i:0
1195	4	*	0	0	*	*	0	0	GGAAGGACGTCATGTAGTCA	IIIIIIIIIIIIIIIIIIII	XM:i:0
1196	4	*	0	0	*	*	0	0	AACTCCTCAGTAACAGAATA	IIIIIIIIIIIIIIIIIIII	XM:i:0
1197	4	*	0	0	*	*	0	0	AACATACCATCATCACATAT	IIIIIIIIIIIIIIIIIIII	XM:i:0
1198	4	*	0	0	*	*	0	0	CGTACGCGCCAAGAGTACTC	IIIIIIIIIIIIIIIIIIII	XM:i:0
1199	0	PhiX_174	3173	255	20M	*	0	0	AGGACTCTTGGAAGGTACGT	IIIIIIIIIIIIIIIIIIII	XA:i:3	MD:Z:6T0C1T10	NM:i:3
1200	4	*	0	0	*	*	0	0	ATGAGAATATCATGGTACGC	IIIIIIIIIIIIIIIIIIII	XM:i:0
1201	4	*	0	0	*	*	0	0	ATGGTGGACGGATGGAACAT	IIIIIIIIIIIIIIIIIIII	XM:i:0
1202	4	*	0	0	*	*	0	0	GCCCACCAGTATTGGTTATC	IIIIIIIIIIIIIIIIIIII	XM:i:0
1203	4	*	0	0	*	*	0	0	CTGTACTGAGATAATGATGA	IIIIIIIIIIIIIIIIIIII	XM:i:0
1204	4	*	0	0	*	*	0	0	GCGTCATTGGCTAATATGTC	IIIIIIIIIIIIIIIIIIII	XM:i:0
1206	4	*	0	0	*	*	0	0	AGTGTCTGTAAACAGTCGCC	IIIIIIIIIIIIIIIIIIII	XM:i:0
1207	4	*	0	0	*	*	0	0	ACTCGCTTTCCCTGCTCTGT	IIIIIIIIIIIIIIIIIIII	XM:i:0
1209	4	*	0	0	*	*	0	0	GGACGTCTGATTCGATCCGT	IIIIIIIIIIIIIIIIIIII	XM:i:0
1210	4	*	0	0	*	*	0	0	GTACGCTGCCATGAAGTAAC	IIIIIIIIIIIIIIIIIIII	XM:i:0
1211	4	*	0	0	*	*	0	0	AACACGACCCAGAAAGCCTA	IIIIIIIIIIIIIIIIIIII	XM:i:0
1214	4	*	0	0	*	*	0	0	AATAATGTTATGGTTGGTTC	IIIIIIIIIIIIIIIIIIII	XM:i:0
1215	4	*	0	0	*	*	0	0	GGACGGTCTGATCGATCGTG	IIIIIIIIIIIIIIIIIIII	XM:i:0
1216	4	*	0	0	*	*	0	0	AACTGGTCTACCTTACGCGC	IIIIIIIIIIIIIIIIIIII	XM:i:0
1217	4	*	0	0	*	*	0	0	GCGCCCAGGTTTGAATATTA	IIIIIIIIIIIIIIIIIIII	XM:i:0
1218	4	*	0	0	*	*	0	0	ATCCTTAATCACTTCTTTTG	IIIIIIIIIIIIIIIIIIII	XM:i:0
1219	4	*	0	0	*	*	0	0	GGATCCCAAATCCCGCCGCA	IIIIIIIIIIIIIIIIIIII	XM:i:0
1220	4	*	0	0	*	*	0	0	CAACGTATCATTGATAGTTG	IIIIIIIIIIIIIIIIIIII	XM:i:0
1221	4	*	0	0	*	*	0	0	AGTAACGCAAACATAATGAT	IIIIIIIIIIIIIIIIIIII	XM:i:0
1222	4	*	0	0	*	*	0	0	AACGCCCCTCGCCATCGAAC	IIIIIIIIIIIIIIIIIIII	XM:i:0
1223	4	*	0	0	*	*	0	0	AACTTACGGTACATCGTCAA	IIIIIIIIIIIIIIIIIIII	XM:i:0
1224	4	*	0	0	*	*	0	0	CTAACCGAGCAACGTGGAAA	IIIIIIIIIIIIIIIIIIII	XM:i:0
1225	4	*	0	0	*	*	0	0	AAATGTCACAATGGACAATC	IIIIIIIIIIIIIIIIIIII	XM:i:0
1227	4	*	0	0	*	*	0	0	CTGCGAGATGAACGGAAAGG	IIIIIIIIIIIIIIIIIIII	XM:i:0
1228	4	*	0	0	*	*	0	0	AGACTCTGAAGGTACGTGCA	IIIIIIIIIIIIIIIIIIII	XM:i:0
1229	4	*	0	0	*	*	0	0	GAAGGTACCGTTGCAGGCCT	IIIIIIIIIIIIIIIIIIII	XM:i:0
1230	16	PhiX_174	4800	255	20M	*	0	0	CCTACAGGTAGCGTTGACCT	IIIIIIIIIIIIIIIIIIII	XA:i:1	MD:Z:19C0	NM:i:1
1231	4	*	0	0	*	*	0	0	GGCGATTGGCGACCCAGACG	IIIIIIIIIIIIIIIIIIII	XM:i:0
1232	16	PhiX_174	495	255	20M	*	0	0	TTTCTGACGAGTACCAAGTT	IIIIIIIIIIIIIIIIIIII	XA:i:3	MD:Z:13A3A0G1	NM:i:3
1233	4	*	0	0	*	*	0	0	GGATTAACCGCCATCCAAGC	IIIIIIIIIIIIIIIIIIII	XM:i:0
1234	4	*	0	0	*	*	0	0	AAATGCTCACATGGACAATC	IIIIIIIIIIIIIIIIIIII	XM:i:0
1235	4	*	0	0	*	*	0	0	CAGAAGCGTTCTGAATGGAA	IIIIIIIIIIIIIIIIIIII	XM:i:0
1236	4	*	0	0	*	*	0	0	GAGAAATCAAAAGACTAACA	IIIIIIIIIIIIIIIIIIII	XM:i:0
1237	4	*	0	0	*	*	0	0	GGGTACGCATCGCCCCCAGT	IIIIIIIIIIIIIIIIIIII	XM:i:0
1238	4	*	0	0	*	*	0	0	GATAAGTTGCTGGATTGGTG	IIIIIIIIIIIIIIIIIIII	XM:i:0
1239	4	*	0	0	*	*	0	0	AACTCGCGACGACGGGAGTA	IIIIIIIIIIIIIIIIIIII	XM:i:0
1240	4	*	0	0	*	*	0	0	AGACTCTGAGGTACGTTGGC	IIIIIIIIIIIIIIIIIIII	XM:i:0
1242	4	*	0	0	*	*	0	0	ATAAACGGTCAACATTAATT	IIIIIIIIIIIIIIIIIIII	XM:i:0
1244	4	*	0	0	*	*	0	0	ATGACATGTTCGTTTCAGTT	IIIIIIIIIIIIIIIIIIII	XM:i:0
1245	4	*	0	0	*	*	0	0	ACCCCGGGGTAGCTGTCGCA	IIIIIIIIIIIIIIIIIIII	XM:i:0
1247	4	*	0	0	*	*	0	0	GCTACCGAATAAACAATACT	IIIIIIIIIIIIIIIIIIII	XM:i:0
1248	4	*	0	0	*	*	0	0	CGCACTCGGATGAAATGGCT	IIIIIIIIIIIIIIIIIIII	XM:i:0
1250	16	PhiX_174	2633	255	20M	*	0	0	CTTTTGATGGCGACCCTAAT	IIIIIIIIIIIIIIIIIIII	XA:i:2	MD:Z:9C9A0	NM:i:2
1251	4	*	0	0	*	*	0	0	ATCCACCTGCAAACAACTGA	IIIIIIIIIIIIIIIIIIII	XM:i:0
1252	16	PhiX_174	4994	255	20M	*	0	0	GGCTGTTGGTTTCTATGTGG	IIIIIIIIIIIIIIIIIIII	XA:i:0	MD:Z:20	NM:i:0
1253	4	*	0	0	*	*	0	0	AAAGAAGCATCATGATGTAC	IIIIIIIIIIIIIIIIIIII	XM:i:0
1254	4	*	0	0	*	*	0	0	AGTGTCAGCCATAAATGTGC	IIIIIIIIIIIIIIIIIIII	XM:i:0
1255	4	*	0	0	*	*	0	0	ACATAACCCATATGGCGGCG	IIIIIIIIIIIIIIIIIIII	XM:i:0
1256	4	*	0	0	*	*	0	0	AACGGACGTCGACCATAATA	IIIIIIIIIIIIIIIIIIII	XM:i:0
1257	4	*	0	0	*	*	0	0	CTCTGCCATCACTTCTGGAG	IIIIIIIIIIIIIIIIIIII	XM:i:0
1258	4	*	0	0	*	*	0	0	AGGTGATGTGCTCGACTAAC	IIIIIIIIIIIIIIIIIIII	XM:i:0
1259	4	*	0	0	*	*	0	0	CTCTGCCGCAGTAAGAACGC	IIIIIIIIIIIIIIIIIIII	XM:i:0
1260	4	*	0	0	*	*	0	0	CGAGTGTCGGCAGATCGGCG	IIIIIIIIIIIIIIIIIIII	XM:i:0
1261	4	*	0	0	*	*	0	0	ACGTTTGGGCCCAACTGTGG	IIIIIIIIIIIIIIIIIIII	XM:i:0
1262	4	*	0	0	*	*	0	0	AGTAACGCACTCGACATGTA	IIIIIIIIIIIIIIIIIIII	XM:i:0
1263	4	*	0	0	*	*	0	0	GGTTCTATGTGGACTAATAC	IIIIIIIIIIIIIIIIIIII	XM:i:0
1264	4	*	0	0	*	*	0	0	GTAACAGAATACAACATCAT	IIIIIIIIIIIIIIIIIIII	XM:i:0
1265	4	*	0	0	*	*	0	0	ATACGCACTCGACAAGTAAA	IIIIIIIIIIIIIIIIIIII	XM:i:0
1266	4	*	0	0	*	*	0	0	GGTCGCTTTGGAGTCTCTTC	IIIIIIIIIIIIIIIIIIII	XM:i:0
1268	4	*	0	0	*	*	0	0	GAGGTAAACCTCTATGACGC	IIIIIIIIIIIIIIIIIIII	XM:i:0
1269	0	PhiX_174	4827	255	20M	*	0	0	GGTCGTCGGGTACGCAATCC	IIIIIIIIIIIIIIIIIIII	XA:i:1	MD:Z:19G0	NM:i:1
1270	4	*	0	0	*	*	0	0	AAACGCATCGACACACCCAA	IIIIIIIIIIIIIIIIIIII	XM:i:0
1271	4	*	0	0	*	*	0	0	AGGTCGGCTATCCAAAGCCC	IIIIIIIIIIIIIIIIIIII	XM:i:0
1272	4	*	0	0	*	*	0	0	GTACTCGCTCAGAAATCTAA	IIIIIIIIIIIIIIIIIIII	XM:i:0
1273	4	*	0	0	*	*	0	0	AATACGTGGCCTATGGTTAC	IIIIIIIIIIIIIIIIIIII	XM:i:0
1274	4	*	0	0	*	*	0	0	ACTACTCGAAAACAGTCGCG	IIIIIIIIIIIIIIIIIIII	XM:i:0
1275	4	*	0	0	*	*	0	0	ACGACCAATCTGAAGCCAAG	IIIIIIIIIIIIIIIIIIII	XM:i:0
1276	4	*	0	0	*	*	0	0	GTCTACCAATGATATGACAG	IIIIIIIIIIIIIIIIIIII	XM:i:0
1277	4	*	0	0	*	*	0	0	CACTATTTGGTCGATGGTAG	IIIIIIIIIIIIIIIIIIII	XM:i:0
1278	4	*	0	0	*	*	0	0	GCTACAATGTAGGACGTAAG	IIIIIIIIIIIIIIIIIIII	XM:i:0
1279	4	*	0	0	*	*	0	0	GTACCAATAACGAAGCCCAC	IIIIIIIIIIIIIIIIIIII	XM:i:0
1280	4	*	0	0	*	*	0	0	ACAAATGGAGAATGCTGCTA	IIIIIIIIIIIIIIIIIIII	XM:i:0
1281	4	*	0	0	*	*	0	0	ACCTCCAATGAGAATAACAT	IIIIIIIIIIIIIIIIIIII	XM:i:0
1282	4	*	0	0	*	*	0	0	GACTGAGCTGAAAATCGTAG	IIIIIIIIIIIIIIIIIIII	XM:i:0
1283	4	*	0	0	*	*	0	0	GGCATTAGTAGCTAGGTAAG	IIIIIIIIIIIIIIIIIIII	XM:i:0
1285	4	*	0	0	*	*	0	0	CAATCTAACTCTTAGACGAA	IIIIIIIIIIIIIIIIIIII	XM:i:0
1286	4	*	0	0	*	*	0	0	CATCTGAATGGCAATGGAAG	IIIIIIIIIIIIIIIIIIII	XM:i:0
1287	4	*	0	0	*	*	0	0	AATTAACTCGACTCGATCCA	IIIIIIIIIIIIIIIIIIII	XM:i:0
1288	16	PhiX_174	1323	255	20M	*	0	0	GTTTTCTTGGCACGATAACC	IIIIIIIIIIIIIIIIIIII	XA:i:3	MD:Z:0C15T1A1	NM:i:3
1292	4	*	0	0	*	*	0	0	CGAGATTATGGCCAGCCCAA	IIIIIIIIIIIIIIIIIIII	XM:i:0
1293	4	*	0	0	*	*	0	0	GACGCTGCTGATCGATCAGG	IIIIIIIIIIIIIIIIIIII	XM:i:0
1294	4	*	0	0	*	*	0	0	ATTGGGAAGGCCATGGAAAC	IIIIIIIIIIIIIIIIIIII	XM:i:0
1296	4	*	0	0	*	*	0	0	CCGTCAACATACATTATACA	IIIIIIIIIIIIIIIIIIII	XM:i:0
1297	4	*	0	0	*	*	0	0	CAGGAACAAAGAACGCGCCA	IIIIIIIIIIIIIIIIIIII	XM:i:0
1298	4	*	0	0	*	*	0	0	GAGCGAATCGATGGCAGACG	IIIIIIIIIIIIIIIIIIII	XM:i:0
1299	4	*	0	0	*	*	0	0	AATAGAAGAATAAATCATGG	IIIIIIIIIIIIIIIIIIII	XM:i:0
1300	4	*	0	0	*	*	0	0	GGCTGACTGAATGTGCTACG	IIIIIIIIIIIIIIIIIIII	XM:i:0
1301	4	*	0	0	*	*	0	0	CATCAAAGCCAATCGATCAG	IIIIIIIIIIIIIIIIIIII	XM:i:0
1303	4	*	0	0	*	*	0	0	GCAGCAATCGTCATGTCGAT	IIIIIIIIIIIIIIIIIIII	XM:i:0
1304	4	*	0	0	*	*	0	0	CGAGATTATGCCAGCCCAAG	IIIIIIIIIIIIIIIIIIII	XM:i:0
1305	4	*	0	0	*	*	0	0	AAACCAACATAACATATGGC	IIIIIIIIIIIIIIIIIIII	XM:i:0
1306	4	*	0	0	*	*	0	0	GTTATAGATCATCAATACTA	IIIIIIIIIIIIIIIIIIII	XM:i:0
1307	4	*	0	0	*	*	0	0	CGATGCTGTCACACTATAGG	IIIIIIIIIIIIIIIIIIII	XM:i:0
1309	4	*	0	0	*	*	0	0	CACGCGCCGAGTTGCCCTAC	IIIIIIIIIIIIIIIIIIII	XM:i:0
1310	4	*	0	0	*	*	0	0	ACTGGCGCCGATGGGACCCG	IIIIIIIIIIIIIIIIIIII	XM:i:0
1311	4	*	0	0	*	*	0	0	AACAGAATACAACATCACAC	IIIIIIIIIIIIIIIIIIII	XM:i:0
1313	4	*	0	0	*	*	0	0	AAAGTCCACTGAACAAATCA	IIIIIIIIIIIIIIIIIIII	XM:i:0
1315	4	*	0	0	*	*	0	0	ATACGCAACAGGTCGCAGCC	IIIIIIIIIIIIIIIIIIII	XM:i:0
1316	4	*	0	0	*	*	0	0	CAGGAACAAAGAACGCGCAC	IIIIIIIIIIIIIIIIIIII	XM:i:0
1318	4	*	0	0	*	*	0	0	AAATACCGTTAACAAAAGTC	IIIIIIIIIIIIIIIIIIII	XM:i:0
1319	4	*	0	0	*	*	0	0	AGTTGGGACATTATGGTTGT	IIIIIIIIIIIIIIIIIIII	XM:i:0
1320	4	*	0	0	*	*	0	0	ACGCGATTCATATGTGGCGC	IIIIIIIIIIIIIIIIIIII	XM:i:0
1321	0	PhiX_174	4805	255	20M	*	0	0	AGGTAGCGTTGACTGTATTT	IIIIIIIIIIIIIIIIIIII	XA:i:3	MD:Z:13C0C2A2	NM:i:3
1322	4	*	0	0	*	*	0	0	CACAGTAGATGTCAATAGAC	IIIIIIIIIIIIIIIIIIII	XM:i:0
1323	0	PhiX_174	3219	255	20M	*	0	0	GATAAGTTGCTTGGATTGGT	IIIIIIIIIIIIIIIIIIII	XA:i:2	MD:Z:13A0T5	NM:i:2
1324	4	*	0	0	*	*	0	0	AAATGCACTGACAATCAGAG	IIIIIIIIIIIIIIIIIIII	XM:i:0
1325	4	*	0	0	*	*	0	0	GTTGGTCAGTTCTCAACATC	IIIIIIIIIIIIIIIIIIII	XM:i:0
1326	4	*	0	0	*	*	0	0	ATCTGCCTGACTGCATTCAC	IIIIIIIIIIIIIIIIIIII	XM:i:0
1327	4	*	0	0	*	*	0	0	GAACGGAACTGGAACACTGG	IIIIIIIIIIIIIIIIIIII	XM:i:0
1328	4	*	0	0	*	*	0	0	ACCTATTTAAACACTAAGCA	IIIIIIIIIIIIIIIIIIII	XM:i:0
1329	0	PhiX_174	4881	255	20M	*	0	0	AATGGTTACAGTATGCCCCA	IIIIIIIIIIIIIIIIIIII	XA:i:3	MD:Z:0T17A0T0	NM:i:3
1330	4	*	0	0	*	*	0	0	ACGCCCAGCCATAGCAACCA	IIIIIIIIIIIIIIIIIIII	XM:i:0
1331	4	*	0	0	*	*	0	0	AACAGAACAACTGATACGCC	IIIIIIIIIIIIIIIIIIII	XM:i:0
1332	4	*	0	0	*	*	0	0	AATTTACGCCTCGCAAACTC	IIIIIIIIIIIIIIIIIIII	XM:i:0
1334	4	*	0	0	*	*	0	0	ATCGTGACCATGACTCATCA	IIIIIIIIIIIIIIIIIIII	XM:i:0
1335	4	*	0	0	*	*	0	0	CGATTTCGACGAGTAACAAG	IIIIIIIIIIIIIIIIIIII	XM:i:0
1337	4	*	0	0	*	*	0	0	CTGGTAATGGTGGTTCCATG	IIIIIIIIIIIIIIIIIIII	XM:i:0
1338	4	*	0	0	*	*	0	0	ACCAATTGGACCAATCCAAA	IIIIIIIIIIIIIIIIIIII	XM:i:0
1339	4	*	0	0	*	*	0	0	CGTAATTTTATGCACGGTTT	IIIIIIIIIIIIIIIIIIII	XM:i:0
1341	4	*	0	0	*	*	0	0	TCGGGGCGTGGCTATAGTGT	IIIIIIIIIIIIIIIIIIII	XM:i:0
1342	4	*	0	0	*	*	0	0	CAACTGACTCGATCATGGAC	IIIIIIIIIIIIIIIIIIII	XM:i:0
1343	4	*	0	0	*	*	0	0	GTAGTTGAATGGTAATGTAA	IIIIIIIIIIIIIIIIIIII	XM:i:0
1344	4	*	0	0	*	*	0	0	GTCAAGCCACCTTAGCGTTA	IIIIIIIIIIIIIIIIIIII	XM:i:0
1346	4	*	0	0	*	*	0	0	GAAACCAATCCGCCGGCATA	IIIIIIIIIIIIIIIIIIII	XM:i:0
1348	4	*	0	0	*	*	0	0	ACTCCAAGAAGCTGTCAGAT	IIIIIIIIIIIIIIIIIIII	XM:i:0
1349	4	*	0	0	*	*	0	0	GCTGCCGAGGGTCGCCCAAG	IIIIIIIIIIIIIIIIIIII	XM:i:0
1350	0	PhiX_174	4176	255	20M	*	0	0	GAGTTCGATAATGGTGATAT	IIIIIIIIIIIIIIIIIIII	XA:i:0	MD:Z:20	NM:i:0
1351	4	*	0	0	*	*	0	0	AATTTGGTCGTCGTACGCCC	IIIIIIIIIIIIIIIIIIII	XM:i:0
1352	4	*	0	0	*	*	0	0	GAATCCCCTATCTAGAGGCC	IIIIIIIIIIIIIIIIIIII	XM:i:0
1354	16	PhiX_174	4717	255	20M	*	0	0	CCTATCAGTATTTTGGTGTG	IIIIIIIIIIIIIIIIIIII	XA:i:2	MD:Z:0G13T5	NM:i:2
1355	4	*	0	0	*	*	0	0	CCCGTTCAATCAACGGCCTG	IIIIIIIIIIIIIIIIIIII	XM:i:0
1357	16	PhiX_174	109	255	20M	*	0	0	ATTCGAGTGGACTGCTGGCG	IIIIIIIIIIIIIIIIIIII	XA:i:3	MD:Z:2C0G0A15	NM:i:3
1358	0	PhiX_174	2041	255	20M	*	0	0	GTAGGGTCAGTGGTATCGTT	IIIIIIIIIIIIIIIIIIII	XA:i:2	MD:Z:0T0G18	NM:i:2
1359	4	*	0	0	*	*	0	0	AAAATAGTGTATATTATCTA	IIIIIIIIIIIIIIIIIIII	XM:i:0
1360	4	*	0	0	*	*	0	0	ATGGCGACGGGGAAGACGTC	IIIIIIIIIIIIIIIIIIII	XM:i:0
1361	4	*	0	0	*	*	0	0	CTAAGTCTGGCCTTTGGCGT	IIIIIIIIIIIIIIIIIIII	XM:i:0
1362	4	*	0	0	*	*	0	0	CCCGTTTACACATTCAACGG	IIIIIIIIIIIIIIIIIIII	XM:i:0
1363	4	*	0	0	*	*	0	0	GTCAGTTCATCAACATCATA	IIIIIIIIIIIIIIIIIIII	XM:i:0
1364	4	*	0	0	*	*	0	0	AAATCAGCCCGCTCATGGAG	IIIIIIIIIIIIIIIIIIII	XM:i:0
1365	4	*	0	0	*	*	0	0	CTATGATGTTATCTTGGATG	IIIIIIIIIIIIIIIIIIII	XM:i:0
1366	4	*	0	0	*	*	0	0	GTAGTCAGTGGTATCGTATG	IIIIIIIIIIIIIIIIIIII	XM:i:0
1367	4	*	0	0	*	*	0	0	CACTGCCCAACAACTGAACG	IIIIIIIIIIIIIIIIIIII	XM:i:0
1368	4	*	0	0	*	*	0	0	CCATCTGCCCCGATGGAAGC	IIIIIIIIIIIIIIIIIIII	XM:i:0
1369	4	*	0	0	*	*	0	0	GAAGTAATAAAGATACTGAA	IIIIIIIIIIIIIIIIIIII	XM:i:0
1370	4	*	0	0	*	*	0	0	ATGGATATCATAAACGCCCC	IIIIIIIIIIIIIIIIIIII	XM:i:0
1371	4	*	0	0	*	*	0	0	CTCGGCGACCAAAGAGACGT	IIIIIIIIIIIIIIIIIIII	XM:i:0
1372	4	*	0	0	*	*	0	0	AGTTCGACGTAACGCTATCG	IIIIIIIIIIIIIIIIIIII	XM:i:0
1373	4	*	0	0	*	*	0	0	ACGACGTCTGATCGGCCCAT	IIIIIIIIIIIIIIIIIIII	XM:i:0
1375	4	*	0	0	*	*	0	0	AACATCATGGTAACGCCCTG	IIIIIIIIIIIIIIIIIIII	XM:i:0
1376	4	*	0	0	*	*	0	0	CGCAGCCAGCCCAGCTGCGC	IIIIIIIIIIIIIIIIIIII	XM:i:0
1377	4	*	0	0	*	*	0	0	GTCGGCGGGATCAACCTCGA	IIIIIIIIIIIIIIIIIIII	XM:i:0
1379	4	*	0	0	*	*	0	0	GAGTGAGTGAATGGTAATAA	IIIIIIIIIIIIIIIIIIII	XM:i:0
1380	4	*	0	0	*	*	0	0	CACTGCCAACACTGAAGACG	IIIIIIIIIIIIIIIIIIII	XM:i:0
1382	4	*	0	0	*	*	0	0	AAAGTAAAATGACAGTAGAG	IIIIIIIIIIIIIIIIIIII	XM:i:0
1383	4	*	0	0	*	*	0	0	GTCGTCGGGTACGTTCAATA	IIIIIIIIIIIIIIIIIIII	XM:i:0
1384	4	*	0	0	*	*	0	0	ACACTCTAGCCATACGCACA	IIIIIIIIIIIIIIIIIIII	XM:i:0
1385	4	*	0	0	*	*	0	0	ATGGCTGCCCGTCATTGGCA	IIIIIIIIIIIIIIIIIIII	XM:i:0
1386	4	*	0	0	*	*	0	0	CAAAAGAGCTTCAACAATAA	IIIIIIIIIIIIIIIIIIII	XM:i:0
1387	4	*	0	0	*	*	0	0	CGACCATCATGAATCGTACG	IIIIIIIIIIIIIIIIIIII	XM:i:0
1389	4	*	0	0	*	*	0	0	AGTAAGGTGATAACAGACAG	IIIIIIIIIIIIIIIIIIII	XM:i:0
1390	4	*	0	0	*	*	0	0	AGGTCACGCTACTGTAGGAA	IIIIIIIIIIIIIIIIIIII	XM:i:0
1391	4	*	0	0	*	*	0	0	ATGGCTGCCGTCATTGGCGA	IIIIIIIIIIIIIIIIIIII	XM:i:0
1392	4	*	0	0	*	*	0	0	GGAGAACATACGAAGGCCGC	IIIIIIIIIIIIIIIIIIII	XM:i:0
1394	4	*	0	0	*	*	0	0	CGACTCATCATGAATCGTAG	IIIIIIIIIIIIIIIIIIII	XM:i:0
1395	4	*	0	0	*	*	0	0	GCCCACCAACCCCAATGCAG	IIIIIIIIIIIIIIIIIIII	XM:i:0
1396	4	*	0	0	*	*	0	0	ACGTCTCGGGCGTGGTCTAT	IIIIIIIIIIIIIIIIIIII	XM:i:0
1397	4	*	0	0	*	*	0	0	ATGCTCCATATCTGGTGAGT	IIIIIIIIIIIIIIIIIIII	XM:i:0
1398	4	*	0	0	*	*	0	0	ACTCGGTTGGACATATCCCC	IIIIIIIIIIIIIIIIIIII	XM:i:0
1399	4	*	0	0	*	*	0	0	GTAGGTCGCCAATCACCCCT	IIIIIIIIIIIIIIIIIIII	XM:i:0
1400	4	*	0	0	*	*	0	0	ATATTTGGCTTTGTTGGTTC	IIIIIIIIIIIIIIIIIIII	XM:i:0
1402	16	PhiX_174	1438	255	20M	*	0	0	GGCTAACCCTACTGAGCGTT	IIIIIIIIIIIIIIIIIIII	XA:i:3	MD:Z:11A5T1A0	NM:i:3
1404	16	PhiX_174	1986	255	20M	*	0	0	ATACTATGAAGGATGTTTCC	IIIIIIIIIIIIIIIIIIII	XA:i:3	MD:Z:0T1T15T1	NM:i:3
1405	4	*	0	0	*	*	0	0	CTTACGCTACCTACGCAGCA	IIIIIIIIIIIIIIIIIIII	XM:i:0
1406	4	*	0	0	*	*	0	0	AGCTGGAATATATAATAAAA	IIIIIIIIIIIIIIIIIIII	XM:i:0
1407	4	*	0	0	*	*	0	0	CCATCATGGAAGCGCTGAAT	IIIIIIIIIIIIIIIIIIII	XM:i:0
1408	4	*	0	0	*	*	0	0	GACCTCTGATTTGTCGTCGT	IIIIIIIIIIIIIIIIIIII	XM:i:0
1409	4	*	0	0	*	*	0	0	CGTTTGGTAGTTCTCAACAT	IIIIIIIIIIIIIIIIIIII	XM:i:0
1410	16	PhiX_174	2779	255	20M	*	0	0	ATTGACGTTCCTTCCCGTAC	IIIIIIIIIIIIIIIIIIII	XA:i:3	MD:Z:8C1T1C7	NM:i:3
1411	4	*	0	0	*	*	0	0	CAGAATCTTATGGTGGGGCG	IIIIIIIIIIIIIIIIIIII	XM:i:0
1413	4	*	0	0	*	*	0	0	AGTAGTCTTTGATATCGTCT	IIIIIIIIIIIIIIIIIIII	XM:i:0
1414	0	PhiX_174	676	255	20M	*	0	0	CCATCATGGAAGCCGCTGAA	IIIIIIIIIIIIIIIIIIII	XA:i:2	MD:Z:0T11G7	NM:i:2
1415	16	PhiX_174	2779	255	20M	*	0	0	ATTGACGTTCCTTCCCGTAC	IIIIIIIIIIIIIIIIIIII	XA:i:3	MD:Z:8C1T1C7	NM:i:3
1416	4	*	0	0	*	*	0	0	CAGAATCTTTATGTGGGGGA	IIIIIIIIIIIIIIIIIIII	XM:i:0
1417	4	*	0	0	*	*	0	0	AGGAGAACATCACGAAGGCC	IIIIIIIIIIIIIIIIIIII	XM:i:0
1418	4	*	0	0	*	*	0	0	GTATCAGGTTACGTGCAAGA	IIIIIIIIIIIIIIIIIIII	XM:i:0
1419	4	*	0	0	*	*	0	0	CAGAATCAGATGACGCCACA	IIIIIIIIIIIIIIIIIIII	XM:i:0
1420	4	*	0	0	*	*	0	0	ATGGTCAATATAACAGTAGT	IIIIIIIIIIIIIIIIIIII	XM:i:0
1422	4	*	0	0	*	*	0	0	ACCAATCCGCCGCATAGTAG	IIIIIIIIIIIIIIIIIIII	XM:i:0
1423	4	*	0	0	*	*	0	0	ATACATCACTACGTCTTCAG	IIIIIIIIIIIIIIIIIIII	XM:i:0
1424	4	*	0	0	*	*	0	0	CTTTCGTATGCAGGCGGAGT	IIIIIIIIIIIIIIIIIIII	XM:i:0
1425	4	*	0	0	*	*	0	0	GTATCAGGTTATCGTGCAAG	IIIIIIIIIIIIIIIIIIII	XM:i:0
1426	4	*	0	0	*	*	0	0	CTGTTGATGCTGCTACAACA	IIIIIIIIIIIIIIIIIIII	XM:i:0
1427	4	*	0	0	*	*	0	0	CAGAAATCAGAATGACGCCA	IIIIIIIIIIIIIIIIIIII	XM:i:0
1428	0	PhiX_174	527	255	20M	*	0	0	GGACCGCTCTCGTGCTCGTC	IIIIIIIIIIIIIIIIIIII	XA:i:1	MD:Z:0T19	NM:i:1
1430	4	*	0	0	*	*	0	0	GAAACATGATCAACTACCCT	IIIIIIIIIIIIIIIIIIII	XM:i:0
1431	4	*	0	0	*	*	0	0	CACACCCAGAGTGATAAGAG	IIIIIIIIIIIIIIIIIIII	XM:i:0
1432	4	*	0	0	*	*	0	0	GGACGCGACCATAATAATGG	IIIIIIIIIIIIIIIIIIII	XM:i:0
1433	4	*	0	0	*	*	0	0	GTGATATGGTCGTATGTCTG	IIIIIIIIIIIIIIIIIIII	XM:i:0
1435	4	*	0	0	*	*	0	0	GAAACATGATCAACTACCCA	IIIIIIIIIIIIIIIIIIII	XM:i:0
1437	4	*	0	0	*	*	0	0	ACGTACTGCTAGTCAGCACA	IIIIIIIIIIIIIIIIIIII	XM:i:0
1440	4	*	0	0	*	*	0	0	CTGTAGCGACTGCGATGGGC	IIIIIIIIIIIIIIIIIIII	XM:i:0
1441	4	*	0	0	*	*	0	0	CATTAACATCATTGGCGGCG	IIIIIIIIIIIIIIIIIIII	XM:i:0
1443	4	*	0	0	*	*	0	0	CGGAGCTTTATGGTCGTCTA	IIIIIIIIIIIIIIIIIIII	XM:i:0
1445	4	*	0	0	*	*	0	0	ACATCAAGGAAACATCATAG	IIIIIIIIIIIIIIIIIIII	XM:i:0
1446	4	*	0	0	*	*	0	0	CCTCCAATGGAAAGAATAAC	IIIIIIIIIIIIIIIIIIII	XM:i:0
1447	4	*	0	0	*	*	0	0	AGTAGTCGAACCACGAATGA	IIIIIIIIIIIIIIIIIIII	XM:i:0
1449	4	*	0	0	*	*	0	0	CATAACATATGGCGCGAGGG	IIIIIIIIIIIIIIIIIIII	XM:i:0
1451	4	*	0	0	*	*	0	0	CTGTCACCATAACGAGATGG	IIIIIIIIIIIIIIIIIIII	XM:i:0
1452	4	*	0	0	*	*	0	0	GGAGCTTTATGTCTCATACC	IIIIIIIIIIIIIIIIIIII	XM:i:0
1453	4	*	0	0	*	*	0	0	GGCGCGAGTCTCTTCGTCGA	IIIIIIIIIIIIIIIIIIII	XM:i:0
1454	4	*	0	0	*	*	0	0	CGGTGATCGTCTAAGTTAAG	IIIIIIIIIIIIIIIIIIII	XM:i:0
1456	0	PhiX_174	4559	255	20M	*	0	0	GGATGGTTGGTTTATCGTTT	IIIIIIIIIIIIIIIIIIII	XA:i:1	MD:Z:0T19	NM:i:1
1457	4	*	0	0	*	*	0	0	AGCGGCAGACTGCACAAGTC	IIIIIIIIIIIIIIIIIIII	XM:i:0
1458	4	*	0	0	*	*	0	0	CAGCAATCATCGGTATAAGT	IIIIIIIIIIIIIIIIIIII	XM:i:0
1459	4	*	0	0	*	*	0	0	ACCGGACGGACATAATAATG	IIIIIIIIIIIIIIIIIIII	XM:i:0
1460	4	*	0	0	*	*	0	0	CTGGCGGGTTATCCCGTACA	IIIIIIIIIIIIIIIIIIII	XM:i:0
1461	4	*	0	0	*	*	0	0	AGAGTGCATAACACATCTCA	IIIIIIIIIIIIIIIIIIII	XM:i:0
1464	4	*	0	0	*	*	0	0	AATCTCTTCTGATGGTCAGT	IIIIIIIIIIIIIIIIIIII	XM:i:0
1465	16	PhiX_174	1927	255	20M	*	0	0	AACTTATACCGATGATGCTG	IIIIIIIIIIIIIIIIIIII	XA:i:3	MD:Z:0G12A0T5	NM:i:3
1467	4	*	0	0	*	*	0	0	GGTCGCGCCCAGCCCTGGCG	IIIIIIIIIIIIIIIIIIII	XM:i:0
1468	4	*	0	0	*	*	0	0	ATAAGTTACCTCATGGAGAA	IIIIIIIIIIIIIIIIIIII	XM:i:0
1469	4	*	0	0	*	*	0	0	AATCGCCTCCCATGGACGCC	IIIIIIIIIIIIIIIIIIII	XM:i:0
1470	4	*	0	0	*	*	0	0	GGCGGAGAAACGTCTCAGTC	IIIIIIIIIIIIIIIIIIII	XM:i:0
1472	4	*	0	0	*	*	0	0	CTACGCAATCAACAGAAGAG	IIIIIIIIIIIIIIIIIIII	XM:i:0
1475	4	*	0	0	*	*	0	0	CCAATATGGAGAAGAGCCCC	IIIIIIIIIIIIIIIIIIII	XM:i:0
1476	16	PhiX_174	2629	255	20M	*	0	0	ATTGCCTTTGATGCCGACCT	IIIIIIIIIIIIIIIIIIII	XA:i:2	MD:Z:5T13C0	NM:i:2
1477	4	*	0	0	*	*	0	0	CAGTGGATAATGTGACAGTG	IIIIIIIIIIIIIIIIIIII	XM:i:0
1478	4	*	0	0	*	*	0	0	GCGGAGAAGATCTCAGTAAG	IIIIIIIIIIIIIIIIIIII	XM:i:0
1479	4	*	0	0	*	*	0	0	AAGGGCCGGAAGCCCCATTC	IIIIIIIIIIIIIIIIIIII	XM:i:0
1480	4	*	0	0	*	*	0	0	GTAACAAAAGTCAGATATGC	IIIIIIIIIIIIIIIIIIII	XM:i:0
1481	4	*	0	0	*	*	0	0	ACTATCAAATCCATCGAAGA	IIIIIIIIIIIIIIIIIIII	XM:i:0
1484	4	*	0	0	*	*	0	0	ATACAAGACGACGCTTACGT	IIIIIIIIIIIIIIIIIIII	XM:i:0
1485	4	*	0	0	*	*	0	0	AGGGTCCGTGATGAGATTGT	IIIIIIIIIIIIIIIIIIII	XM:i:0
1487	4	*	0	0	*	*	0	0	GGGAAGGGACTCAATTAGTC	IIIIIIIIIIIIIIIIIIII	XM:i:0
1488	4	*	0	0	*	*	0	0	GTATTACCACATAGAACAAC	IIIIIIIIIIIIIIIIIIII	XM:i:0
1489	4	*	0	0	*	*	0	0	ATAGTTATCATCAAACTCAA	IIIIIIIIIIIIIIIIIIII	XM:i:0
1490	4	*	0	0	*	*	0	0	CAGGAGAAAGAGCAGTCCAA	IIIIIIIIIIIIIIIIIIII	XM:i:0
1491	4	*	0	0	*	*	0	0	ACGCTAAGGTGCTTGACTAT	IIIIIIIIIIIIIIIIIIII	XM:i:0
1492	4	*	0	0	*	*	0	0	AACGACGCTCAGACCATAAT	IIIIIIIIIIIIIIIIIIII	XM:i:0
1493	4	*	0	0	*	*	0	0	GTCGTGATGAGTTGTATCTG	IIIIIIIIIIIIIIIIIIII	XM:i:0
1495	0	PhiX_174	1175	255	20M	*	0	0	CTCGCTATGGACTCTACTGT	IIIIIIIIIIIIIIIIIIII	XA:i:2	MD:Z:2T5T11	NM:i:2
1496	4	*	0	0	*	*	0	0	ACTCCAATGAAGAAATAACA	IIIIIIIIIIIIIIIIIIII	XM:i:0
1497	4	*	0	0	*	*	0	0	GGATTTAACCGAAGGATGAT	IIIIIIIIIIIIIIIIIIII	XM:i:0
1498	4	*	0	0	*	*	0	0	ACGACGAGCAAGACTACAGA	IIIIIIIIIIIIIIIIIIII	XM:i:0
1499	4	*	0	0	*	*	0	0	AACATACCAGAAGAAGCACA	IIIIIIIIIIIIIIIIIIII	XM:i:0
1500	0	PhiX_174	470	255	20M	*	0	0	GGATTTAACCGAAGATGATC	IIIIIIIIIIIIIIIIIIII	XA:i:1	MD:Z:19T0	NM:i:1
1501	4	*	0	0	*	*	0	0	GGAGGCTGGTGGCATTCTAC	IIIIIIIIIIIIIIIIIIII	XM:i:0
1502	4	*	0	0	*	*	0	0	CCCTCGCATACGAAAAACAG	IIIIIIIIIIIIIIIIIIII	XM:i:0
1503	4	*	0	0	*	*	0	0	GCCAAACCTGCCCAACCCGT	IIIIIIIIIIIIIIIIIIII	XM:i:0
1505	4	*	0	0	*	*	0	0	ACACTCACTTCAAGTGGCTG	IIIIIIIIIIIIIIIIIIII	XM:i:0
1507	16	PhiX_174	341	255	20M	*	0	0	GATTACTATCTGAGTCCGAT	IIIIIIIIIIIIIIIIIIII	XA:i:0	MD:Z:20	NM:i:0
1508	4	*	0	0	*	*	0	0	GTGGATGCTGACAGTACGAG	IIIIIIIIIIIIIIIIIIII	XM:i:0
1509	4	*	0	0	*	*	0	0	GCATGAAGTAATCGCGTCGG	IIIIIIIIIIIIIIIIIIII	XM:i:0
1511	4	*	0	0	*	*	0	0	CACTCACTTAGTGGCTGGAA	IIIIIIIIIIIIIIIIIIII	XM:i:0
1512	4	*	0	0	*	*	0	0	CTGGCACATCAAGGATAACA	IIIIIIIIIIIIIIIIIIII	XM:i:0
1514	4	*	0	0	*	*	0	0	GTGCTATGCGCCGTATCGCT	IIIIIIIIIIIIIIIIIIII	XM:i:0
1516	4	*	0	0	*	*	0	0	AAACGACCTTAGCCTAAGTA	IIIIIIIIIIIIIIIIIIII	XM:i:0
1517	4	*	0	0	*	*	0	0	CACGTATTTCACGTTTCCTG	IIIIIIIIIIIIIIIIIIII	XM:i:0
1518	4	*	0	0	*	*	0	0	CAGGAAAGGCCGAGGTGTAC	IIIIIIIIIIIIIIIIIIII	XM:i:0
1519	4	*	0	0	*	*	0	0	CGTACGGCTGACCTGGATCG	IIIIIIIIIIIIIIIIIIII	XM:i:0
1520	4	*	0	0	*	*	0	0	CGATGGGCCATACTGTAACC	IIIIIIIIIIIIIIIIIIII	XM:i:0
1521	4	*	0	0	*	*	0	0	GCCACCTTTACATCAACAGC	IIIIIIIIIIIIIIIIIIII	XM:i:0
1522	4	*	0	0	*	*	0	0	ATACGTATAACCAGCTGCAG	IIIIIIIIIIIIIIIIIIII	XM:i:0
1523	4	*	0	0	*	*	0	0	AAACGACCTTAGCCTAGTAC	IIIIIIIIIIIIIIIIIIII	XM:i:0
1524	4	*	0	0	*	*	0	0	AAATAAGAGCCAATCACCAT	IIIIIIIIIIIIIIIIIIII	XM:i:0
1525	4	*	0	0	*	*	0	0	CAATCTGACCCAGACAAGGA	IIIIIIIIIIIIIIIIIIII	XM:i:0
1528	4	*	0	0	*	*	0	0	ACAACCAACCAGAGAGAAAA	IIIIIIIIIIIIIIIIIIII	XM:i:0
1529	4	*	0	0	*	*	0	0	AGACTCTGATCTTTCTATGC	IIIIIIIIIIIIIIIIIIII	XM:i:0
1530	4	*	0	0	*	*	0	0	CGCGTAGGGCTGAGCGCCTC	IIIIIIIIIIIIIIIIIIII	XM:i:0
1531	4	*	0	0	*	*	0	0	GTGGCATTCTACTCTTCCAA	IIIIIIIIIIIIIIIIIIII	XM:i:0
1533	16	PhiX_174	4890	255	20M	*	0	0	AGTATGCCCATCGGAGTTGC	IIIIIIIIIIIIIIIIIIII	XA:i:3	MD:Z:13C4C0G0	NM:i:3
1534	16	PhiX_174	2825	255	20M	*	0	0	TCATGTTTGGTTCTAACTTT	IIIIIIIIIIIIIIIIIIII	XA:i:3	MD:Z:5G2T1G9	NM:i:3
1536	4	*	0	0	*	*	0	0	GCGAGGGCGAGCGCCTCGAC	IIIIIIIIIIIIIIIIIIII	XM:i:0
1537	4	*	0	0	*	*	0	0	ACGATCTGAAGCAAGAACAG	IIIIIIIIIIIIIIIIIIII	XM:i:0
1538	4	*	0	0	*	*	0	0	ACGTCGAACAAAGAATAGCC	IIIIIIIIIIIIIIIIIIII	XM:i:0
1539	4	*	0	0	*	*	0	0	CGCAGCCAGCCAGCTGGCGC	IIIIIIIIIIIIIIIIIIII	XM:i:0
1540	4	*	0	0	*	*	0	0	CGAGAAAAGTGAATATGGCG	IIIIIIIIIIIIIIIIIIII	XM:i:0
1541	4	*	0	0	*	*	0	0	CACCAGCCAAGAGACAGCAA	IIIIIIIIIIIIIIIIIIII	XM:i:0
1542	4	*	0	0	*	*	0	0	CAAGTCAAATAATCAGCCGT	IIIIIIIIIIIIIIIIIIII	XM:i:0
1543	4	*	0	0	*	*	0	0	AAAGAGCTACTAAATGGCAA	IIIIIIIIIIIIIIIIIIII	XM:i:0
1544	4	*	0	0	*	*	0	0	GCCAATCACAGACGCTCTGT	IIIIIIIIIIIIIIIIIIII	XM:i:0
1545	4	*	0	0	*	*	0	0	CCGTTAATAGCCGTTCAACG	IIIIIIIIIIIIIIIIIIII	XM:i:0
1546	16	PhiX_174	3703	255	20M	*	0	0	AGGTGGACTTAGTTCATCAG	IIIIIIIIIIIIIIIIIIII	XA:i:1	MD:Z:4T15	NM:i:1
1547	4	*	0	0	*	*	0	0	AGATGTGTAAGTACGTCTGA	IIIIIIIIIIIIIIIIIIII	XM:i:0
1549	4	*	0	0	*	*	0	0	AGACGACCCAATCTGGAAGC	IIIIIIIIIIIIIIIIIIII	XM:i:0
1550	4	*	0	0	*	*	0	0	CGACCTAATGTTGTCGCGGA	IIIIIIIIIIIIIIIIIIII	XM:i:0
1551	16	PhiX_174	389	255	20M	*	0	0	CATGAGTCAGTTAACTGAAC	IIIIIIIIIIIIIIIIIIII	XA:i:3	MD:Z:9A0G1T7	NM:i:3
1552	4	*	0	0	*	*	0	0	ACACCAAGCCTGGTTACGCG	IIIIIIIIIIIIIIIIIIII	XM:i:0
1553	4	*	0	0	*	*	0	0	GGCAGCCAATAAACTCAACA	IIIIIIIIIIIIIIIIIIII	XM:i:0
1554	4	*	0	0	*	*	0	0	ATTAGTAGCGTAATGTAGCA	IIIIIIIIIIIIIIIIIIII	XM:i:0
1556	4	*	0	0	*	*	0	0	ACTTAGCGAGTAAGGTGACT	IIIIIIIIIIIIIIIIIIII	XM:i:0
1558	4	*	0	0	*	*	0	0	AGTGGGAGCCACATTGGTAG	IIIIIIIIIIIIIIIIIIII	XM:i:0
1560	4	*	0	0	*	*	0	0	CAGCGAAACCCAATCCGCCG	IIIIIIIIIIIIIIIIIIII	XM:i:0
1561	4	*	0	0	*	*	0	0	ATAACAACTATTAAAGCGCC	IIIIIIIIIIIIIIIIIIII	XM:i:0
1562	4	*	0	0	*	*	0	0	ATAGTAGCGTAATGTAGCAC	IIIIIIIIIIIIIIIIIIII	XM:i:0
1563	4	*	0	0	*	*	0	0	ACTTAGCGAGTAAGGTGACT	IIIIIIIIIIIIIIIIIIII	XM:i:0
1564	4	*	0	0	*	*	0	0	CGTCATTGGCTGTATATGTC	IIIIIIIIIIIIIIIIIIII	XM:i:0
1565	16	PhiX_174	1165	255	20M	*	0	0	GCGTCGTGGCTTGGCTATTG	IIIIIIIIIIIIIIIIIIII	XA:i:2	MD:Z:10C1T7	NM:i:2
1566	4	*	0	0	*	*	0	0	CTTTTGGAACGATAATTGTA	IIIIIIIIIIIIIIIIIIII	XM:i:0
1567	4	*	0	0	*	*	0	0	CTGCATGGAAGTAATCGTAC	IIIIIIIIIIIIIIIIIIII	XM:i:0
1568	4	*	0	0	*	*	0	0	CCTGTCAGTCACGATCGCAC	IIIIIIIIIIIIIIIIIIII	XM:i:0
1570	4	*	0	0	*	*	0	0	CATTAGCCTGTACCATACTC	IIIIIIIIIIIIIIIIIIII	XM:i:0
1571	4	*	0	0	*	*	0	0	GAATGGTGGACGGGATGAAC	IIIIIIIIIIIIIIIIIIII	XM:i:0
1573	4	*	0	0	*	*	0	0	CCAATCGGAAGGCTTTTATG	IIIIIIIIIIIIIIIIIIII	XM:i:0
1576	4	*	0	0	*	*	0	0	CCTCGAACATGCTAGTATTG	IIIIIIIIIIIIIIIIIIII	XM:i:0
1577	4	*	0	0	*	*	0	0	AAAGCGCTGATGATCGGACG	IIIIIIIIIIIIIIIIIIII	XM:i:0
1578	4	*	0	0	*	*	0	0	ATAATGGTGATATGGTATGT	IIIIIIIIIIIIIIIIIIII	XM:i:0
1580	4	*	0	0	*	*	0	0	ATAATGGTGATATGGTATGT	IIIIIIIIIIIIIIIIIIII	XM:i:0
1581	4	*	0	0	*	*	0	0	ATGGTAGTCAGGTTATCGTG	IIIIIIIIIIIIIIIIIIII	XM:i:0
1582	4	*	0	0	*	*	0	0	CGATAATGGTGGATATGTAT	IIIIIIIIIIIIIIIIIIII	XM:i:0
1583	4	*	0	0	*	*	0	0	CCTGAACATGCTAGTATATG	IIIIIIIIIIIIIIIIIIII	XM:i:0
1584	4	*	0	0	*	*	0	0	AAACACCGCGACTCACACAA	IIIIIIIIIIIIIIIIIIII	XM:i:0
1585	4	*	0	0	*	*	0	0	AAACGCAGAAGCCCTGGAAT	IIIIIIIIIIIIIIIIIIII	XM:i:0
1586	4	*	0	0	*	*	0	0	ATGGTCGTATGGTCTGCTGC	IIIIIIIIIIIIIIIIIIII	XM:i:0
1587	4	*	0	0	*	*	0	0	GGTACGCATCGCCCGCCCAG	IIIIIIIIIIIIIIIIIIII	XM:i:0
1588	16	PhiX_174	1736	255	20M	*	0	0	TCTGGCTATGATGTTGATGG	IIIIIIIIIIIIIIIIIIII	XA:i:0	MD:Z:20	NM:i:0
1589	4	*	0	0	*	*	0	0	CACGCGAGAAGAAAAACACA	IIIIIIIIIIIIIIIIIIII	XM:i:0
1590	4	*	0	0	*	*	0	0	ACAACTCATCACGAACGCAG	IIIIIIIIIIIIIIIIIIII	XM:i:0
1592	4	*	0	0	*	*	0	0	GATGAGAAAGATGATAGCAG	IIIIIIIIIIIIIIIIIIII	XM:i:0
1593	4	*	0	0	*	*	0	0	CCTACCTTAAGCCCAGAACT	IIIIIIIIIIIIIIIIIIII	XM:i:0
1594	4	*	0	0	*	*	0	0	CAGCAATCATCGGTATAAGT	IIIIIIIIIIIIIIIIIIII	XM:i:0
1595	4	*	0	0	*	*	0	0	ATAATGGCCGTCGACGCGGT	IIIIIIIIIIIIIIIIIIII	XM:i:0
1596	4	*	0	0	*	*	0	0	CACGCGAAAGAAAACATATC	IIIIIIIIIIIIIIIIIIII	XM:i:0
1597	4	*	0	0	*	*	0	0	GGTAGTCGAACCGAGAAGAC	IIIIIIIIIIIIIIIIIIII	XM:i:0
1598	4	*	0	0	*	*	0	0	GTATAGATCGATCAAACTAA	IIIIIIIIIIIIIIIIIIII	XM:i:0
1599	4	*	0	0	*	*	0	0	AGTGAGTGTCCATTCTTACC	IIIIIIIIIIIIIIIIIIII	XM:i:0
1600	4	*	0	0	*	*	0	0	ATAACCGCCATCAGCTCGTG	IIIIIIIIIIIIIIIIIIII	XM:i:0
1601	4	*	0	0	*	*	0	0	GTGAGCCCTAAGCTACATTA	IIIIIIIIIIIIIIIIIIII	XM:i:0
1602	4	*	0	0	*	*	0	0	CGCCGCTCGTCAGGTCACTA	IIIIIIIIIIIIIIIIIIII	XM:i:0
1603	4	*	0	0	*	*	0	0	ACGCTACCTCAGATCATCTA	IIIIIIIIIIIIIIIIIIII	XM:i:0
1605	4	*	0	0	*	*	0	0	CTGGTCGCGCAGCCGTGGCA	IIIIIIIIIIIIIIIIIIII	XM:i:0
1606	4	*	0	0	*	*	0	0	AGTGAGTTGTCCATTCTTAC	IIIIIIIIIIIIIIIIIIII	XM:i:0
1607	4	*	0	0	*	*	0	0	AGGTAACGGTCGATACGGCA	IIIIIIIIIIIIIIIIIIII	XM:i:0
1608	4	*	0	0	*	*	0	0	GAATCACAGAAACACTCAAG	IIIIIIIIIIIIIIIIIIII	XM:i:0
1610	4	*	0	0	*	*	0	0	CTGGTCGCGCCAGCCGTGCA	IIIIIIIIIIIIIIIIIIII	XM:i:0
1611	4	*	0	0	*	*	0	0	GGAATAGTCAGGTAATTAAT	IIIIIIIIIIIIIIIIIIII	XM:i:0
1612	4	*	0	0	*	*	0	0	GAGTTTATGGCCTGCCCCGT	IIIIIIIIIIIIIIIIIIII	XM:i:0
1613	4	*	0	0	*	*	0	0	CTGTTGGAGTTTATTGGCCC	IIIIIIIIIIIIIIIIIIII	XM:i:0
1614	4	*	0	0	*	*	0	0	AGACACATGATGACTCCCAT	IIIIIIIIIIIIIIIIIIII	XM:i:0
1616	4	*	0	0	*	*	0	0	GAGCGATCTATGTTGTGTGG	IIIIIIIIIIIIIIIIIIII	XM:i:0
1617	4	*	0	0	*	*	0	0	ATCGGCATTCAGGATGGATA	IIIIIIIIIIIIIIIIIIII	XM:i:0
1618	4	*	0	0	*	*	0	0	AAACCGCCATCCAAGCTGTA	IIIIIIIIIIIIIIIIIIII	XM:i:0
1622	4	*	0	0	*	*	0	0	GGAATAGTCAGGTAATTAAT	IIIIIIIIIIIIIIIIIIII	XM:i:0
1623	4	*	0	0	*	*	0	0	ATACCTCTGGCCACGTCTCA	IIIIIIIIIIIIIIIIIIII	XM:i:0
1624	4	*	0	0	*	*	0	0	AGGTCAACGCTACTGTAGGA	IIIIIIIIIIIIIIIIIIII	XM:i:0
1625	4	*	0	0	*	*	0	0	GCAGCCAATCGATCGGTATA	IIIIIIIIIIIIIIIIIIII	XM:i:0
1627	4	*	0	0	*	*	0	0	CTATGGAAGCCCCAACGACG	IIIIIIIIIIIIIIIIIIII	XM:i:0
1629	4	*	0	0	*	*	0	0	AAGTACGTGGACATCGGCTG	IIIIIIIIIIIIIIIIIIII	XM:i:0
1630	4	*	0	0	*	*	0	0	AGCGGTAGTTCATAGCAACC	IIIIIIIIIIIIIIIIIIII	XM:i:0
1632	4	*	0	0	*	*	0	0	GGATGCCTGGGCTTCTGGTA	IIIIIIIIIIIIIIIIIIII	XM:i:0
1633	4	*	0	0	*	*	0	0	AGGATTATGGTATCAGGTAC	IIIIIIIIIIIIIIIIIIII	XM:i:0
1634	4	*	0	0	*	*	0	0	GTGGTGCCTATGCTGGCGTA	IIIIIIIIIIIIIIIIIIII	XM:i:0
1635	4	*	0	0	*	*	0	0	AGGTTAGGAACATTACGACT	IIIIIIIIIIIIIIIIIIII	XM:i:0
1636	4	*	0	0	*	*	0	0	CCTGCGTGAGCGAACTGCCG	IIIIIIIIIIIIIIIIIIII	XM:i:0
1637	4	*	0	0	*	*	0	0	GTCACCAAGTAGAAGTCAGA	IIIIIIIIIIIIIIIIIIII	XM:i:0
1640	4	*	0	0	*	*	0	0	GACTCAAAGATGATCGGCAT	IIIIIIIIIIIIIIIIIIII	XM:i:0
1641	4	*	0	0	*	*	0	0	AATGCTACCAATGGTGCCTC	IIIIIIIIIIIIIIIIIIII	XM:i:0
1644	4	*	0	0	*	*	0	0	CAGTGAGGCGAAACACAAGC	IIIIIIIIIIIIIIIIIIII	XM:i:0
1645	4	*	0	0	*	*	0	0	GATCTGATCATAACCCCTCT	IIIIIIIIIIIIIIIIIIII	XM:i:0
1646	4	*	0	0	*	*	0	0	CAGCGTCATAAGTACGTTAC	IIIIIIIIIIIIIIIIIIII	XM:i:0
1649	4	*	0	0	*	*	0	0	ATGGAAGCCAAGACGACAAA	IIIIIIIIIIIIIIIIIIII	XM:i:0
1650	4	*	0	0	*	*	0	0	ATCCGCACCATACCAGCAGA	IIIIIIIIIIIIIIIIIIII	XM:i:0
1651	16	PhiX_174	838	255	20M	*	0	0	GAGTGATGTAATGTCTAAGT	IIIIIIIIIIIIIIIIIIII	XA:i:2	MD:Z:18A0G0	NM:i:2
1652	4	*	0	0	*	*	0	0	CGTGCCTCCCTCGTCCTTGC	IIIIIIIIIIIIIIIIIIII	XM:i:0
1653	4	*	0	0	*	*	0	0	AGGAAGGTCGACAGATACAA	IIIIIIIIIIIIIIIIIIII	XM:i:0
1654	4	*	0	0	*	*	0	0	AACCGCCCCAGCCCAATAGC	IIIIIIIIIIIIIIIIIIII	XM:i:0
1655	4	*	0	0	*	*	0	0	AGAAGCGACAATACAGCCCT	IIIIIIIIIIIIIIIIIIII	XM:i:0
1657	4	*	0	0	*	*	0	0	GCCCCTTAGCATTGGAAGGA	IIIIIIIIIIIIIIIIIIII	XM:i:0
1659	4	*	0	0	*	*	0	0	CCTCTCCGACTGTAAACACT	IIIIIIIIIIIIIIIIIIII	XM:i:0
1660	4	*	0	0	*	*	0	0	CTAAAACGCTGAGCCTGTCG	IIIIIIIIIIIIIIIIIIII	XM:i:0
1661	4	*	0	0	*	*	0	0	ACTAATGCCCGATTTCGCGA	IIIIIIIIIIIIIIIIIIII	XM:i:0
1662	4	*	0	0	*	*	0	0	CTACATGACAAATGTGACAA	IIIIIIIIIIIIIIIIIIII	XM:i:0
1663	4	*	0	0	*	*	0	0	CATGATGGCCTACTGCAAAG	IIIIIIIIIIIIIIIIIIII	XM:i:0
1664	4	*	0	0	*	*	0	0	AGACGCACTGGATTCATTAC	IIIIIIIIIIIIIIIIIIII	XM:i:0
1665	4	*	0	0	*	*	0	0	AAAGAGATTCAGTACTAACG	IIIIIIIIIIIIIIIIIIII	XM:i:0
1666	16	PhiX_174	3817	255	20M	*	0	0	TGATATTTCATGGTATTGAT	IIIIIIIIIIIIIIIIIIII	XA:i:3	MD:Z:0A0T2T15	NM:i:3
1669	4	*	0	0	*	*	0	0	AGATGGCCCACGACACGGAA	IIIIIIIIIIIIIIIIIIII	XM:i:0
1670	4	*	0	0	*	*	0	0	AGTCTGAGCAGTATAATAAA	IIIIIIIIIIIIIIIIIIII	XM:i:0
1671	16	PhiX_174	3854	255	20M	*	0	0	TTGGAACAATTCTGGGAAAG	IIIIIIIIIIIIIIIIIIII	XA:i:3	MD:Z:11T0C0T6	NM:i:3
1672	4	*	0	0	*	*	0	0	ATAACGGACGATGGAGGACA	IIIIIIIIIIIIIIIIIIII	XM:i:0
1673	4	*	0	0	*	*	0	0	GAGGTCACATCTAACAAGTC	IIIIIIIIIIIIIIIIIIII	XM:i:0
1675	4	*	0	0	*	*	0	0	AGTACGCAATCCCAACTGTA	IIIIIIIIIIIIIIIIIIII	XM:i:0
1676	4	*	0	0	*	*	0	0	GTCTTACTATGTTATACATA	IIIIIIIIIIIIIIIIIIII	XM:i:0
1678	4	*	0	0	*	*	0	0	CGAGTCATGATCTGTACCTA	IIIIIIIIIIIIIIIIIIII	XM:i:0
1679	16	PhiX_174	4969	255	20M	*	0	0	GGGCGCTTAAGGCTACCAGT	IIIIIIIIIIIIIIIIIIII	XA:i:3	MD:Z:0A1C7A9	NM:i:3
1680	4	*	0	0	*	*	0	0	CTGCTGGTGGCGCATGTCTG	IIIIIIIIIIIIIIIIIIII	XM:i:0
1681	4	*	0	0	*	*	0	0	CGAGAAGCCCTCATCTACAG	IIIIIIIIIIIIIIIIIIII	XM:i:0
1682	4	*	0	0	*	*	0	0	CTCGTGATATCTTGGCTGGG	IIIIIIIIIIIIIIIIIIII	XM:i:0
1683	4	*	0	0	*	*	0	0	AACGTGCGTCAAATAGTGAG	IIIIIIIIIIIIIIIIIIII	XM:i:0
1684	4	*	0	0	*	*	0	0	CCGGTGGCATCAAGGTGGAT	IIIIIIIIIIIIIIIIIIII	XM:i:0
1685	4	*	0	0	*	*	0	0	AAACGGCGTCAAAATACGTG	IIIIIIIIIIIIIIIIIIII	XM:i:0
1686	4	*	0	0	*	*	0	0	GGTTCATGGTTGGTCTAACT	IIIIIIIIIIIIIIIIIIII	XM:i:0
1687	4	*	0	0	*	*	0	0	AACGTTGGACGATGGTGACG	IIIIIIIIIIIIIIIIIIII	XM:i:0
1688	4	*	0	0	*	*	0	0	AGCATCACCCACCCAGCAGC	IIIIIIIIIIIIIIIIIIII	XM:i:0
1689	4	*	0	0	*	*	0	0	CTCTGTTGAGTTATGGCCTC	IIIIIIIIIIIIIIIIIIII	XM:i:0
1690	4	*	0	0	*	*	0	0	AAGCGCTCACTTAGCATCAC	IIIIIIIIIIIIIIIIIIII	XM:i:0
1691	4	*	0	0	*	*	0	0	CTGGTGGCAAGTGCCCGCCT	IIIIIIIIIIIIIIIIIIII	XM:i:0
1692	4	*	0	0	*	*	0	0	GTCATGATGGAATCGCCGAG	IIIIIIIIIIIIIIIIIIII	XM:i:0
1693	4	*	0	0	*	*	0	0	GCTGACCATTCCTCGAGCTA	IIIIIIIIIIIIIIIIIIII	XM:i:0
1694	0	PhiX_174	4405	255	20M	*	0	0	AACGCCCTCTTAAGGAATTC	IIIIIIIIIIIIIIIIIIII	XA:i:3	MD:Z:16T0A1T0	NM:i:3
1695	4	*	0	0	*	*	0	0	CGTACTCAAGAAATCTTACC	IIIIIIIIIIIIIIIIIIII	XM:i:0
1697	4	*	0	0	*	*	0	0	AACCGAAAGGAAAGAACATC	IIIIIIIIIIIIIIIIIIII	XM:i:0
1698	4	*	0	0	*	*	0	0	AATACGAACAATCTGTTCAC	IIIIIIIIIIIIIIIIIIII	XM:i:0
1699	4	*	0	0	*	*	0	0	CTCATATGGGCGCCTACTGC	IIIIIIIIIIIIIIIIIIII	XM:i:0
1700	4	*	0	0	*	*	0	0	CGTGAAAACTGCCTGAGCGA	IIIIIIIIIIIIIIIIIIII	XM:i:0
1701	16	PhiX_174	309	255	20M	*	0	0	AGATTCTCTTGTTGACATTT	IIIIIIIIIIIIIIIIIIII	XA:i:0	MD:Z:20	NM:i:0
1704	16	PhiX_174	481	255	20M	*	0	0	GAGATGATTTCGGTTTCCTG	IIIIIIIIIIIIIIIIIIII	XA:i:3	MD:Z:0A11A3T3	NM:i:3
1705	4	*	0	0	*	*	0	0	ACAACGCACACCATGAATGC	IIIIIIIIIIIIIIIIIIII	XM:i:0
1706	4	*	0	0	*	*	0	0	GGAATGGTTCGCCGACTGGC	IIIIIIIIIIIIIIIIIIII	XM:i:0
1707	16	PhiX_174	1479	255	20M	*	0	0	GTTTCCGTTGCTGGCATCTC	IIIIIIIIIIIIIIIIIIII	XA:i:1	MD:Z:13C6	NM:i:1
1709	4	*	0	0	*	*	0	0	AACGCGTCTGGAACACGGAT	IIIIIIIIIIIIIIIIIIII	XM:i:0
1711	4	*	0	0	*	*	0	0	CGCTGACCTAAGTCAGGAAA	IIIIIIIIIIIIIIIIIIII	XM:i:0
1712	0	PhiX_174	4992	255	20M	*	0	0	ATGGCTGTTGGTTTCTATGT	IIIIIIIIIIIIIIIIIIII	XA:i:0	MD:Z:20	NM:i:0
1713	16	PhiX_174	4559	255	20M	*	0	0	TGATGATTGGCTTATCGTTT	IIIIIIIIIIIIIIIIIIII	XA:i:2	MD:Z:5G4T9	NM:i:2
1714	4	*	0	0	*	*	0	0	ATGGCGTGCACTTATGGCGG	IIIIIIIIIIIIIIIIIIII	XM:i:0
1715	0	PhiX_174	1397	255	20M	*	0	0	AACAACTCTATTAAAGCGCC	IIIIIIIIIIIIIIIIIIII	XA:i:2	MD:Z:7A1T10	NM:i:2
1717	4	*	0	0	*	*	0	0	GTTCTGAATGGAATGGGAAC	IIIIIIIIIIIIIIIIIIII	XM:i:0
1718	4	*	0	0	*	*	0	0	CGTTACGCAGTTTCCAAGCC	IIIIIIIIIIIIIIIIIIII	XM:i:0
1719	4	*	0	0	*	*	0	0	AGAACACTACGATCAGCTCT	IIIIIIIIIIIIIIIIIIII	XM:i:0
1720	4	*	0	0	*	*	0	0	CAGAGCCCACATCGATCAGT	IIIIIIIIIIIIIIIIIIII	XM:i:0
1721	0	PhiX_174	1397	255	20M	*	0	0	AACAACTTGATTAAAGCGCC	IIIIIIIIIIIIIIIIIIII	XA:i:3	MD:Z:7A0T0T10	NM:i:3
1722	4	*	0	0	*	*	0	0	ACAAGTTAAGGAACGGTTGT	IIIIIIIIIIIIIIIIIIII	XM:i:0
1723	4	*	0	0	*	*	0	0	CGTAAACGCAGAATTCCCTG	IIIIIIIIIIIIIIIIIIII	XM:i:0
1724	4	*	0	0	*	*	0	0	ATGCAGCCGGAGTGATATGG	IIIIIIIIIIIIIIIIIIII	XM:i:0
1726	0	PhiX_174	1333	255	20M	*	0	0	CACGATTAACCCTGATACCA	IIIIIIIIIIIIIIIIIIII	XA:i:0	MD:Z:20	NM:i:0
1727	4	*	0	0	*	*	0	0	CAATAGCCAAGGCCACGACC	IIIIIIIIIIIIIIIIIIII	XM:i:0
1728	4	*	0	0	*	*	0	0	ATCGCCACCGAACAAGTACA	IIIIIIIIIIIIIIIIIIII	XM:i:0
1729	4	*	0	0	*	*	0	0	AACAGAAACATGATGCGGGA	IIIIIIIIIIIIIIIIIIII	XM:i:0
1730	4	*	0	0	*	*	0	0	ACTTAGACATACATCACTCC	IIIIIIIIIIIIIIIIIIII	XM:i:0
1731	4	*	0	0	*	*	0	0	GAGGGCCCAAGCCAACTAAC	IIIIIIIIIIIIIIIIIIII	XM:i:0
1732	4	*	0	0	*	*	0	0	CGCCACCTGCGACTAAGAGA	IIIIIIIIIIIIIIIIIIII	XM:i:0
1733	4	*	0	0	*	*	0	0	ATGCGCACGAACAGTCAATA	IIIIIIIIIIIIIIIIIIII	XM:i:0
1734	4	*	0	0	*	*	0	0	GACGATCACAACGGAAACAT	IIIIIIIIIIIIIIIIIIII	XM:i:0
1735	4	*	0	0	*	*	0	0	GAGGCCCAAGCAATAAGCCC	IIIIIIIIIIIIIIIIIIII	XM:i:0
1736	4	*	0	0	*	*	0	0	AGTCTGAAACCATGATAAAC	IIIIIIIIIIIIIIIIIIII	XM:i:0
1737	4	*	0	0	*	*	0	0	CAATAGCCAAGGCCACGACG	IIIIIIIIIIIIIIIIIIII	XM:i:0
1738	0	PhiX_174	573	255	20M	*	0	0	ACGCTGGACTTTGAGGAATA	IIIIIIIIIIIIIIIIIIII	XA:i:2	MD:Z:13T2G3	NM:i:2
1739	4	*	0	0	*	*	0	0	GGGAGCACATGTAGCATGTG	IIIIIIIIIIIIIIIIIIII	XM:i:0
1740	4	*	0	0	*	*	0	0	AGAACGTCGCATCGATTGTA	IIIIIIIIIIIIIIIIIIII	XM:i:0
1741	4	*	0	0	*	*	0	0	ACGCTTTTCGTTCTGGTTGG	IIIIIIIIIIIIIIIIIIII	XM:i:0
1742	4	*	0	0	*	*	0	0	CACTGAATGCATTGAGCGCG	IIIIIIIIIIIIIIIIIIII	XM:i:0
1743	4	*	0	0	*	*	0	0	GAAACATCCGCCGGCATAGT	IIIIIIIIIIIIIIIIIIII	XM:i:0
1744	4	*	0	0	*	*	0	0	GGTAAAGTTAGAACAACATG	IIIIIIIIIIIIIIIIIIII	XM:i:0
1745	4	*	0	0	*	*	0	0	GAACTGCATGATGTAGACCA	IIIIIIIIIIIIIIIIIIII	XM:i:0
1746	4	*	0	0	*	*	0	0	ACGCTCGCGTTGGTGGGCTG	IIIIIIIIIIIIIIIIIIII	XM:i:0
1747	4	*	0	0	*	*	0	0	GTTCGCGATTGGCGTGTACG	IIIIIIIIIIIIIIIIIIII	XM:i:0
1749	4	*	0	0	*	*	0	0	ACAGCATTCTGATGAGGAAC	IIIIIIIIIIIIIIIIIIII	XM:i:0
1750	4	*	0	0	*	*	0	0	GTACTATTGACGTCCCGTTT	IIIIIIIIIIIIIIIIIIII	XM:i:0
1751	4	*	0	0	*	*	0	0	ATCGTTATGCGCTCGTATGG	IIIIIIIIIIIIIIIIIIII	XM:i:0
1752	4	*	0	0	*	*	0	0	ATACCAGCCATCAATGGCCA	IIIIIIIIIIIIIIIIIIII	XM:i:0
1753	4	*	0	0	*	*	0	0	CAACGTCTGGGTTACGACGC	IIIIIIIIIIIIIIIIIIII	XM:i:0
1754	4	*	0	0	*	*	0	0	AATGTCAATGATGGATGGTA	IIIIIIIIIIIIIIIIIIII	XM:i:0
1755	16	PhiX_174	2602	255	20M	*	0	0	AGTCCAGTTGTTTCTGTTGG	IIIIIIIIIIIIIIIIIIII	XA:i:3	MD:Z:1A2A0G14	NM:i:3
1756	4	*	0	0	*	*	0	0	AGTCACACATCTGCGTGTAT	IIIIIIIIIIIIIIIIIIII	XM:i:0
1757	4	*	0	0	*	*	0	0	CGCAGCAACATGTGTGCATG	IIIIIIIIIIIIIIIIIIII	XM:i:0
1758	4	*	0	0	*	*	0	0	GTAAGTTAGCAACAACATGA	IIIIIIIIIIIIIIIIIIII	XM:i:0
1759	4	*	0	0	*	*	0	0	AGAAACTCTGACTACGAGTT	IIIIIIIIIIIIIIIIIIII	XM:i:0
1760	4	*	0	0	*	*	0	0	AGTAGCAGCATCATGTGACG	IIIIIIIIIIIIIIIIIIII	XM:i:0
1761	4	*	0	0	*	*	0	0	AGTGCAACCAGATCATGGAA	IIIIIIIIIIIIIIIIIIII	XM:i:0
1762	4	*	0	0	*	*	0	0	GGTAAGTTAGAACAACCATG	IIIIIIIIIIIIIIIIIIII	XM:i:0
1763	0	PhiX_174	2010	255	20M	*	0	0	CTGGTGATTCGTCTAAGTTA	IIIIIIIIIIIIIIIIIIII	XA:i:3	MD:Z:17A0A0G0	NM:i:3
1764	4	*	0	0	*	*	0	0	AGCGAGGTCGATCTACAAGT	IIIIIIIIIIIIIIIIIIII	XM:i:0
1765	4	*	0	0	*	*	0	0	GGCACAAGAATGGTTTAGTA	IIIIIIIIIIIIIIIIIIII	XM:i:0
1766	4	*	0	0	*	*	0	0	AGTAGAAACCACGATCAGGA	IIIIIIIIIIIIIIIIIIII	XM:i:0
1767	4	*	0	0	*	*	0	0	CAGAACAACTGATAGCCGCG	IIIIIIIIIIIIIIIIIIII	XM:i:0
1768	4	*	0	0	*	*	0	0	CTGGTGATTCGTTAAGTTAA	IIIIIIIIIIIIIIIIIIII	XM:i:0
1770	4	*	0	0	*	*	0	0	AGCGAGGTTCGATCTACAAG	IIIIIIIIIIIIIIIIIIII	XM:i:0
1771	4	*	0	0	*	*	0	0	CGTGATATGGTCGTATGTTG	IIIIIIIIIIIIIIIIIIII	XM:i:0
1772	16	PhiX_174	1734	255	20M	*	0	0	TCTCTGGCTATGATGTTGAT	IIIIIIIIIIIIIIIIIIII	XA:i:2	MD:Z:0C0A18	NM:i:2
1773	4	*	0	0	*	*	0	0	GAAGAAACCACCATTCAGAC	IIIIIIIIIIIIIIIIIIII	XM:i:0
1774	4	*	0	0	*	*	0	0	AACTCGACTCATCCACACTA	IIIIIIIIIIIIIIIIIIII	XM:i:0
1775	4	*	0	0	*	*	0	0	AAAACGACAAGCCCGCAAGA	IIIIIIIIIIIIIIIIIIII	XM:i:0
1776	4	*	0	0	*	*	0	0	CGTATCTGACTGATGATCGC	IIIIIIIIIIIIIIIIIIII	XM:i:0
1777	4	*	0	0	*	*	0	0	ACATACATATCACATATCAA	IIIIIIIIIIIIIIIIIIII	XM:i:0
1779	4	*	0	0	*	*	0	0	AGTCAAGAATATGAACAAGT	IIIIIIIIIIIIIIIIIIII	XM:i:0
1780	4	*	0	0	*	*	0	0	GTATCTGGTGACGCAGCTAG	IIIIIIIIIIIIIIIIIIII	XM:i:0
1781	4	*	0	0	*	*	0	0	GAAGAAACCATCCATCACAG	IIIIIIIIIIIIIIIIIIII	XM:i:0
1782	4	*	0	0	*	*	0	0	AACTGCACCTCGAATGCAGT	IIIIIIIIIIIIIIIIIIII	XM:i:0
1783	4	*	0	0	*	*	0	0	AAACAATGCCATGCCTAGGA	IIIIIIIIIIIIIIIIIIII	XM:i:0
1784	4	*	0	0	*	*	0	0	ATAATCAACTTTTGATAACC	IIIIIIIIIIIIIIIIIIII	XM:i:0
1785	4	*	0	0	*	*	0	0	ATCAGCATCGCCACAGTATG	IIIIIIIIIIIIIIIIIIII	XM:i:0
1786	4	*	0	0	*	*	0	0	CGCAGTCGTATGGCGAGATG	IIIIIIIIIIIIIIIIIIII	XM:i:0
1788	4	*	0	0	*	*	0	0	CCCAAGTATCGGCCAACAAG	IIIIIIIIIIIIIIIIIIII	XM:i:0
1789	4	*	0	0	*	*	0	0	ACGTCAGTGTTCTGCGCGAC	IIIIIIIIIIIIIIIIIIII	XM:i:0
1790	4	*	0	0	*	*	0	0	CGTCGCTGCCTGTGAGCTGG	IIIIIIIIIIIIIIIIIIII	XM:i:0
1791	4	*	0	0	*	*	0	0	GATCACCGATCCAATCATTT	IIIIIIIIIIIIIIIIIIII	XM:i:0
1792	4	*	0	0	*	*	0	0	GTCCAGTTGCATTTAGTAAC	IIIIIIIIIIIIIIIIIIII	XM:i:0
1794	4	*	0	0	*	*	0	0	ATAAGGCAGCGTATTGAAGC	IIIIIIIIIIIIIIIIIIII	XM:i:0
1796	4	*	0	0	*	*	0	0	CCAAGTATCGGCCAACAAGC	IIIIIIIIIIIIIIIIIIII	XM:i:0
1797	4	*	0	0	*	*	0	0	CTAAATGCCCAACTGGAACA	IIIIIIIIIIIIIIIIIIII	XM:i:0
1798	4	*	0	0	*	*	0	0	ACAGGCACAACAACAGACGG	IIIIIIIIIIIIIIIIIIII	XM:i:0
1799	4	*	0	0	*	*	0	0	GTCAGTTGCATTTAGTAACT	IIIIIIIIIIIIIIIIIIII	XM:i:0
1800	4	*	0	0	*	*	0	0	ACCACGCACGCTAAGCCAAC	IIIIIIIIIIIIIIIIIIII	XM:i:0
1801	4	*	0	0	*	*	0	0	ACATGACTGGGCGAGGGGAA	IIIIIIIIIIIIIIIIIIII	XM:i:0
1804	4	*	0	0	*	*	0	0	AGGTAAGTGTCGCATAAAGT	IIIIIIIIIIIIIIIIIIII	XM:i:0
1805	4	*	0	0	*	*	0	0	AACATCTGTGCCGTCGTTGA	IIIIIIIIIIIIIIIIIIII	XM:i:0
1806	4	*	0	0	*	*	0	0	ATACTACTGCTGTTACGAAT	IIIIIIIIIIIIIIIIIIII	XM:i:0
1807	4	*	0	0	*	*	0	0	CGTTTCGGGGCCGTGGCATA	IIIIIIIIIIIIIIIIIIII	XM:i:0
1808	4	*	0	0	*	*	0	0	GCCTCCGTCATCATAGTTAC	IIIIIIIIIIIIIIIIIIII	XM:i:0
1809	4	*	0	0	*	*	0	0	AACGGTTGATGCGACGTACC	IIIIIIIIIIIIIIIIIIII	XM:i:0
1810	4	*	0	0	*	*	0	0	AAGACGCAATCACCATCACC	IIIIIIIIIIIIIIIIIIII	XM:i:0
1811	4	*	0	0	*	*	0	0	CAGGCGACATGGACATGCCC	IIIIIIIIIIIIIIIIIIII	XM:i:0
1812	4	*	0	0	*	*	0	0	AGAACGCAGGAAGTGCACCC	IIIIIIIIIIIIIIIIIIII	XM:i:0
1814	4	*	0	0	*	*	0	0	ACTCAATGAAATACATCATG	IIIIIIIIIIIIIIIIIIII	XM:i:0
1815	4	*	0	0	*	*	0	0	ACCACGGTACCCATCACCAA	IIIIIIIIIIIIIIIIIIII	XM:i:0
1817	4	*	0	0	*	*	0	0	ATAACAGCCAGTGTAACAGT	IIIIIIIIIIIIIIIIIIII	XM:i:0
1818	4	*	0	0	*	*	0	0	ACTCCAATGAAATAACATCA	IIIIIIIIIIIIIIIIIIII	XM:i:0
1819	4	*	0	0	*	*	0	0	ACGTCAATAGTCACACTCGT	IIIIIIIIIIIIIIIIIIII	XM:i:0
1820	4	*	0	0	*	*	0	0	AAGACGCTACTAAATGCAAC	IIIIIIIIIIIIIIIIIIII	XM:i:0
1821	16	PhiX_174	4174	255	20M	*	0	0	CGTAGTTCGATAATGGTGAT	IIIIIIIIIIIIIIIIIIII	XA:i:3	MD:Z:0T0T0G17	NM:i:3
1822	4	*	0	0	*	*	0	0	GACGAGTAAAATGTTTGTGC	IIIIIIIIIIIIIIIIIIII	XM:i:0
1824	4	*	0	0	*	*	0	0	GATAACTCTCGACAGCAACC	IIIIIIIIIIIIIIIIIIII	XM:i:0
1825	4	*	0	0	*	*	0	0	GTTGCAGGCCTGCACTCTGC	IIIIIIIIIIIIIIIIIIII	XM:i:0
1826	4	*	0	0	*	*	0	0	ACGTCATAGTCACACTTCTG	IIIIIIIIIIIIIIIIIIII	XM:i:0
1827	4	*	0	0	*	*	0	0	CCGTCCAGAATTGTTCAAGT	IIIIIIIIIIIIIIIIIIII	XM:i:0
1828	4	*	0	0	*	*	0	0	AAACACATAACATTATGGCA	IIIIIIIIIIIIIIIIIIII	XM:i:0
1830	4	*	0	0	*	*	0	0	GCGCAAACTGCAACCGTCTC	IIIIIIIIIIIIIIIIIIII	XM:i:0
1831	4	*	0	0	*	*	0	0	ACTTGGCGACCTTTCGCTCA	IIIIIIIIIIIIIIIIIIII	XM:i:0
1832	4	*	0	0	*	*	0	0	AGCCTGCCAACGTACCTCCA	IIIIIIIIIIIIIIIIIIII	XM:i:0
1833	4	*	0	0	*	*	0	0	AGTAGTAGCCATTATCATCC	IIIIIIIIIIIIIIIIIIII	XM:i:0
1837	4	*	0	0	*	*	0	0	GGTCGCTAGCCCATGCTAAG	IIIIIIIIIIIIIIIIIIII	XM:i:0
1838	4	*	0	0	*	*	0	0	GATCGACCATGCATACAAGT	IIIIIIIIIIIIIIIIIIII	XM:i:0
1839	4	*	0	0	*	*	0	0	GAGGTACGTGCAGGCCTGCC	IIIIIIIIIIIIIIIIIIII	XM:i:0
1840	4	*	0	0	*	*	0	0	AAAGTAAAATGCTACAGTAG	IIIIIIIIIIIIIIIIIIII	XM:i:0
1841	4	*	0	0	*	*	0	0	AATCGATGAGATTGCAAATG	IIIIIIIIIIIIIIIIIIII	XM:i:0
1842	4	*	0	0	*	*	0	0	ACGTGCACTTCACTCACTAG	IIIIIIIIIIIIIIIIIIII	XM:i:0
1843	4	*	0	0	*	*	0	0	CAACCTGCCTATGGAGCTTG	IIIIIIIIIIIIIIIIIIII	XM:i:0
1844	0	PhiX_174	5065	255	20M	*	0	0	GAGCTAAAGAATGGAACAAC	IIIIIIIIIIIIIIIIIIII	XA:i:0	MD:Z:20	NM:i:0
1845	4	*	0	0	*	*	0	0	AAAAACGATAACCAACCATC	IIIIIIIIIIIIIIIIIIII	XM:i:0
1846	16	PhiX_174	2973	255	20M	*	0	0	GGTGGCGCCATGTCTAAATT	IIIIIIIIIIIIIIIIIIII	XA:i:0	MD:Z:20	NM:i:0
1847	4	*	0	0	*	*	0	0	AGACAATGGATGGTGTACTA	IIIIIIIIIIIIIIIIIIII	XM:i:0
1851	4	*	0	0	*	*	0	0	GTGCTCTGTCCTGCGCGGAG	IIIIIIIIIIIIIIIIIIII	XM:i:0
1852	4	*	0	0	*	*	0	0	CGGGAATGAACATAATGAAG	IIIIIIIIIIIIIIIIIIII	XM:i:0
1855	0	PhiX_174	793	255	20M	*	0	0	CTACTGACGCAGAAAGAAAC	IIIIIIIIIIIIIIIIIIII	XA:i:3	MD:Z:0T13G0A4	NM:i:3
1856	4	*	0	0	*	*	0	0	GCATGATGGTGTATAACTAG	IIIIIIIIIIIIIIIIIIII	XM:i:0
1858	4	*	0	0	*	*	0	0	CAGAGATACGACAGCAAGAA	IIIIIIIIIIIIIIIIIIII	XM:i:0
1859	4	*	0	0	*	*	0	0	ACGTAGACCTCGATTGTCGT	IIIIIIIIIIIIIIIIIIII	XM:i:0
1860	4	*	0	0	*	*	0	0	GTAAGTTAGCACAACATGAA	IIIIIIIIIIIIIIIIIIII	XM:i:0
1861	4	*	0	0	*	*	0	0	GACAAGTAAGGACGGTTGTC	IIIIIIIIIIIIIIIIIIII	XM:i:0
1863	4	*	0	0	*	*	0	0	ATGGAAGCCCAACATGGGAT	IIIIIIIIIIIIIIIIIIII	XM:i:0
1864	4	*	0	0	*	*	0	0	CATGGAACTTAATCCACTGT	IIIIIIIIIIIIIIIIIIII	XM:i:0
1865	4	*	0	0	*	*	0	0	CATAAGCAAACACGAGCCAA	IIIIIIIIIIIIIIIIIIII	XM:i:0
1867	4	*	0	0	*	*	0	0	GACGGCATTACTGTACATAT	IIIIIIIIIIIIIIIIIIII	XM:i:0
1868	4	*	0	0	*	*	0	0	CAGAGATACGACAGCAATAA	IIIIIIIIIIIIIIIIIIII	XM:i:0
1869	4	*	0	0	*	*	0	0	AGAACGGAAAGCCCGTCTGC	IIIIIIIIIIIIIIIIIIII	XM:i:0
1870	4	*	0	0	*	*	0	0	CAGCAGATATCACGAGTTCT	IIIIIIIIIIIIIIIIIIII	XM:i:0
1871	4	*	0	0	*	*	0	0	AATCCCGTCTGATCGTGAAT	IIIIIIIIIIIIIIIIIIII	XM:i:0
1872	4	*	0	0	*	*	0	0	CATGCCACAGTATGTATCGG	IIIIIIIIIIIIIIIIIIII	XM:i:0
1874	4	*	0	0	*	*	0	0	GATGCCGTTATCATCTCGCT	IIIIIIIIIIIIIIIIIIII	XM:i:0
1875	4	*	0	0	*	*	0	0	AAATAGTGTTATGATGTAAT	IIIIIIIIIIIIIIIIIIII	XM:i:0
1877	4	*	0	0	*	*	0	0	AATCCTGACGGTTTATTCTG	IIIIIIIIIIIIIIIIIIII	XM:i:0
1878	4	*	0	0	*	*	0	0	AGAACGGAAAGCCCGTCTGC	IIIIIIIIIIIIIIIIIIII	XM:i:0
1879	4	*	0	0	*	*	0	0	GATGCCGTTATCATCTCGCT	IIIIIIIIIIIIIIIIIIII	XM:i:0
1880	4	*	0	0	*	*	0	0	ACTCCTCTGAAGCCCAGAAA	IIIIIIIIIIIIIIIIIIII	XM:i:0
1881	4	*	0	0	*	*	0	0	GATTGAAATGGCTCACATGA	IIIIIIIIIIIIIIIIIIII	XM:i:0
1883	16	PhiX_174	667	255	20M	*	0	0	CGGCCTGTCTCATCATGGAG	IIIIIIIIIIIIIIIIIIII	XA:i:1	MD:Z:19A0	NM:i:1
1884	4	*	0	0	*	*	0	0	CGGGCGGTGGCTATTAGTGT	IIIIIIIIIIIIIIIIIIII	XM:i:0
1885	4	*	0	0	*	*	0	0	GTCTCATCATGGAAAGCCGC	IIIIIIIIIIIIIIIIIIII	XM:i:0
1886	4	*	0	0	*	*	0	0	AGAGTCTGATCTTGTCTTGG	IIIIIIIIIIIIIIIIIIII	XM:i:0
1887	4	*	0	0	*	*	0	0	CAACCAGGAACGGGAAAAGC	IIIIIIIIIIIIIIIIIIII	XM:i:0
1888	0	PhiX_174	1676	255	20M	*	0	0	AAAACCTCTTATGACGCTGA	IIIIIIIIIIIIIIIIIIII	XA:i:0	MD:Z:20	NM:i:0
1889	4	*	0	0	*	*	0	0	ATAGTTTCTGACTGTGACTA	IIIIIIIIIIIIIIIIIIII	XM:i:0
1890	4	*	0	0	*	*	0	0	AGAAATTCGACCCTTCCCCA	IIIIIIIIIIIIIIIIIIII	XM:i:0
1891	4	*	0	0	*	*	0	0	AGTATTATGGTCATGTTGGT	IIIIIIIIIIIIIIIIIIII	XM:i:0
1892	4	*	0	0	*	*	0	0	GCGGCGACGCCCTCAACAAG	IIIIIIIIIIIIIIIIIIII	XM:i:0
1893	4	*	0	0	*	*	0	0	GAAGAAGATCATCGAAGCGA	IIIIIIIIIIIIIIIIIIII	XM:i:0
1894	4	*	0	0	*	*	0	0	CAACGCTGGTTACGGAGCGC	IIIIIIIIIIIIIIIIIIII	XM:i:0
1895	4	*	0	0	*	*	0	0	CGCGCTAAATAGTTGGTATA	IIIIIIIIIIIIIIIIIIII	XM:i:0
1896	4	*	0	0	*	*	0	0	GACAATCAAGATAACATCAT	IIIIIIIIIIIIIIIIIIII	XM:i:0
1897	4	*	0	0	*	*	0	0	TCGGGGCGTGGCTATAGTGT	IIIIIIIIIIIIIIIIIIII	XM:i:0
1898	16	PhiX_174	3110	255	20M	*	0	0	TGTTCCTAACCCTGATGAGC	IIIIIIIIIIIIIIIIIIII	XA:i:1	MD:Z:19G0	NM:i:1
1899	4	*	0	0	*	*	0	0	GGTCGGCAAGTCCCCCAGCC	IIIIIIIIIIIIIIIIIIII	XM:i:0
1900	4	*	0	0	*	*	0	0	GACGAATCAGGAATGACCGA	IIIIIIIIIIIIIIIIIIII	XM:i:0
1901	4	*	0	0	*	*	0	0	CAACGTCTGGTTACGAAGCG	IIIIIIIIIIIIIIIIIIII	XM:i:0
1902	4	*	0	0	*	*	0	0	ACTCTAGACGAATCACACGG	IIIIIIIIIIIIIIIIIIII	XM:i:0
1904	4	*	0	0	*	*	0	0	GTACGTCAACTGGAGATGAC	IIIIIIIIIIIIIIIIIIII	XM:i:0
1905	4	*	0	0	*	*	0	0	GGTCGGCGACTGCCTCCCAA	IIIIIIIIIIIIIIIIIIII	XM:i:0
1906	4	*	0	0	*	*	0	0	ACTCCAATGAAAGAATAAAT	IIIIIIIIIIIIIIIIIIII	XM:i:0
1907	4	*	0	0	*	*	0	0	GACATTCAAGGATGATGTGC	IIIIIIIIIIIIIIIIIIII	XM:i:0
1908	4	*	0	0	*	*	0	0	GTCGTCGTCGCAATCGCCCC	IIIIIIIIIIIIIIIIIIII	XM:i:0
1909	4	*	0	0	*	*	0	0	CCTCGCATCGACGAAAGACA	IIIIIIIIIIIIIIIIIIII	XM:i:0
1910	4	*	0	0	*	*	0	0	AAATAACTGAACAAATGGCT	IIIIIIIIIIIIIIIIIIII	XM:i:0
1911	16	PhiX_174	1640	255	20M	*	0	0	AGGCGTTACCATGATGTTAT	IIIIIIIIIIIIIIIIIIII	XA:i:2	MD:Z:0C0A18	NM:i:2
1912	4	*	0	0	*	*	0	0	ACTCCAATGAGAAATAAATC	IIIIIIIIIIIIIIIIIIII	XM:i:0
1914	4	*	0	0	*	*	0	0	GAATGAGCACGCCATACGCT	IIIIIIIIIIIIIIIIIIII	XM:i:0
1915	4	*	0	0	*	*	0	0	GAACGTCTGACAGACAGAAC	IIIIIIIIIIIIIIIIIIII	XM:i:0
1916	4	*	0	0	*	*	0	0	ATATCTTTGGCCACGGCTCA	IIIIIIIIIIIIIIIIIIII	XM:i:0
1917	4	*	0	0	*	*	0	0	CTGCCATCTCAAAACATTTG	IIIIIIIIIIIIIIIIIIII	XM:i:0
1918	4	*	0	0	*	*	0	0	AGATATGGTATAGGTATGTG	IIIIIIIIIIIIIIIIIIII	XM:i:0
1919	4	*	0	0	*	*	0	0	CGTCGTAGATGACTTACTCG	IIIIIIIIIIIIIIIIIIII	XM:i:0
1920	4	*	0	0	*	*	0	0	AAGACCAAGCCGAACAAACA	IIIIIIIIIIIIIIIIIIII	XM:i:0
1921	16	PhiX_174	1331	255	20M	*	0	0	GCACCGATTAACCCTGATAC	IIIIIIIIIIIIIIIIIIII	XA:i:3	MD:Z:1G0C0A16	NM:i:3
1922	4	*	0	0	*	*	0	0	GGCGTATCAACTCACACTCT	IIIIIIIIIIIIIIIIIIII	XM:i:0
1923	4	*	0	0	*	*	0	0	ATATGACCCCATGCGCTTTG	IIIIIIIIIIIIIIIIIIII	XM:i:0
1924	4	*	0	0	*	*	0	0	AGATATGATGATCACTTGTT	IIIIIIIIIIIIIIIIIIII	XM:i:0
1925	4	*	0	0	*	*	0	0	ACGACTAAATCAAGGAATGA	IIIIIIIIIIIIIIIIIIII	XM:i:0
1926	4	*	0	0	*	*	0	0	CACACTCATCTTATCACGAA	IIIIIIIIIIIIIIIIIIII	XM:i:0
1928	4	*	0	0	*	*	0	0	AACGGCGCCATGGTCGACCG	IIIIIIIIIIIIIIIIIIII	XM:i:0
1929	4	*	0	0	*	*	0	0	CTCAGCCACCAGCACCGCAA	IIIIIIIIIIIIIIIIIIII	XM:i:0
1930	4	*	0	0	*	*	0	0	GTGGTTGGATATTTCATGGT	IIIIIIIIIIIIIIIIIIII	XM:i:0
1931	4	*	0	0	*	*	0	0	CGAACATGATAACTACCCAC	IIIIIIIIIIIIIIIIIIII	XM:i:0
1932	4	*	0	0	*	*	0	0	ATCCCCATGGGCTCCTAAGC	IIIIIIIIIIIIIIIIIIII	XM:i:0
1933	4	*	0	0	*	*	0	0	CATTATGGGCGACGGGGAAG	IIIIIIIIIIIIIIIIIIII	XM:i:0
1934	4	*	0	0	*	*	0	0	CAGGCAAAATAGGGTCGGCA	IIIIIIIIIIIIIIIIIIII	XM:i:0
1936	4	*	0	0	*	*	0	0	GCATTAGTAGCAGTAAGTAG	IIIIIIIIIIIIIIIIIIII	XM:i:0
1937	4	*	0	0	*	*	0	0	CATGGCCCGTGCCACTTATG	IIIIIIIIIIIIIIIIIIII	XM:i:0
1938	4	*	0	0	*	*	0	0	ACTTCCGTTTCAACTCGACG	IIIIIIIIIIIIIIIIIIII	XM:i:0
1939	4	*	0	0	*	*	0	0	GCAAGTTCCCATACAAACAG	IIIIIIIIIIIIIIIIIIII	XM:i:0
1940	0	PhiX_174	969	255	20M	*	0	0	AGGGGCTCGGCCCCCTTACT	IIIIIIIIIIIIIIIIIIII	XA:i:3	MD:Z:7T0C1G9	NM:i:3
1941	4	*	0	0	*	*	0	0	CATTTAAAGCAGATGGATGA	IIIIIIIIIIIIIIIIIIII	XM:i:0
1942	4	*	0	0	*	*	0	0	CAACGGAAACCTAAGACATC	IIIIIIIIIIIIIIIIIIII	XM:i:0
1943	4	*	0	0	*	*	0	0	GGATATCATAAACCCCTCTA	IIIIIIIIIIIIIIIIIIII	XM:i:0
1944	4	*	0	0	*	*	0	0	CACTCGGGATGAAATGGCTC	IIIIIIIIIIIIIIIIIIII	XM:i:0
1945	4	*	0	0	*	*	0	0	CAAACATTTGGACTCCGCCT	IIIIIIIIIIIIIIIIIIII	XM:i:0
1946	4	*	0	0	*	*	0	0	GACCAGATCAAGATACATCA	IIIIIIIIIIIIIIIIIIII	XM:i:0
1947	4	*	0	0	*	*	0	0	CGTCAGTGTTCCTGCGCGAC	IIIIIIIIIIIIIIIIIIII	XM:i:0
1948	4	*	0	0	*	*	0	0	ACTGGTTTAGATCGATCGGA	IIIIIIIIIIIIIIIIIIII	XM:i:0
1949	4	*	0	0	*	*	0	0	AGTCGGCGCGACGGGAAGAC	IIIIIIIIIIIIIIIIIIII	XM:i:0
1950	4	*	0	0	*	*	0	0	CCGCCATAAAGTGCCCACCG	IIIIIIIIIIIIIIIIIIII	XM:i:0
1951	4	*	0	0	*	*	0	0	AGCCCAACACAGACGGAAAA	IIIIIIIIIIIIIIIIIIII	XM:i:0
1954	16	PhiX_174	3347	255	20M	*	0	0	CTCTGCTGGTATGGTGGCCG	IIIIIIIIIIIIIIIIIIII	XA:i:2	MD:Z:15T1A2	NM:i:2
1956	4	*	0	0	*	*	0	0	ACTGGACCACGTCGATGACG	IIIIIIIIIIIIIIIIIIII	XM:i:0
1957	4	*	0	0	*	*	0	0	CTGATAATTGTGCTTAGTTG	IIIIIIIIIIIIIIIIIIII	XM:i:0
1958	4	*	0	0	*	*	0	0	CCGCCATAAAGTGCCCACCG	IIIIIIIIIIIIIIIIIIII	XM:i:0
1960	4	*	0	0	*	*	0	0	GTATAGATCATCAATACTCG	IIIIIIIIIIIIIIIIIIII	XM:i:0
1961	4	*	0	0	*	*	0	0	GTAACAGATAACGAAAGACT	IIIIIIIIIIIIIIIIIIII	XM:i:0
1962	4	*	0	0	*	*	0	0	AGACGCGGATGCGTTATCTC	IIIIIIIIIIIIIIIIIIII	XM:i:0
1963	4	*	0	0	*	*	0	0	CACGAATGGAAGAAAGACGC	IIIIIIIIIIIIIIIIIIII	XM:i:0
1964	4	*	0	0	*	*	0	0	CTCAATTGAGTAAACCTCTA	IIIIIIIIIIIIIIIIIIII	XM:i:0
1967	4	*	0	0	*	*	0	0	AACTATCAACGGCCTGTCCT	IIIIIIIIIIIIIIIIIIII	XM:i:0
1968	4	*	0	0	*	*	0	0	AGTAGACCAAACCATGAACA	IIIIIIIIIIIIIIIIIIII	XM:i:0
1969	4	*	0	0	*	*	0	0	AATCTGTCACGGGAAGTGCC	IIIIIIIIIIIIIIIIIIII	XM:i:0
1970	4	*	0	0	*	*	0	0	GATCGATCGAAATAATTCAT	IIIIIIIIIIIIIIIIIIII	XM:i:0
1971	4	*	0	0	*	*	0	0	CATAAGATGATTATCATCGA	IIIIIIIIIIIIIIIIIIII	XM:i:0
1972	4	*	0	0	*	*	0	0	ACGTCAGATGAATAAACCTA	IIIIIIIIIIIIIIIIIIII	XM:i:0
1973	4	*	0	0	*	*	0	0	AATCTGTCACGGAAGTGCCA	IIIIIIIIIIIIIIIIIIII	XM:i:0
1974	4	*	0	0	*	*	0	0	AAATAGTTGGTTATAATTAA	IIIIIIIIIIIIIIIIIIII	XM:i:0
1975	4	*	0	0	*	*	0	0	TGGAGCCCTCAGCAATCGAC	IIIIIIIIIIIIIIIIIIII	XM:i:0
1976	4	*	0	0	*	*	0	0	GAACACTGGTCATTAATCAT	IIIIIIIIIIIIIIIIIIII	XM:i:0
1977	4	*	0	0	*	*	0	0	ACGAAGATGATCGATTAGAC	IIIIIIIIIIIIIIIIIIII	XM:i:0
1979	4	*	0	0	*	*	0	0	CATAATGGACGGCGGGACGG	IIIIIIIIIIIIIIIIIIII	XM:i:0
1981	16	PhiX_174	1422	255	20M	*	0	0	TGGCTGACCGTACCGAGGCT	IIIIIIIIIIIIIIIIIIII	XA:i:1	MD:Z:2C17	NM:i:1
1982	4	*	0	0	*	*	0	0	CTAACTTTCTGACCCGCCTA	IIIIIIIIIIIIIIIIIIII	XM:i:0
1983	4	*	0	0	*	*	0	0	ATACGTGAGTATCATATAGT	IIIIIIIIIIIIIIIIIIII	XM:i:0
1984	4	*	0	0	*	*	0	0	GCAGGTACGTACTGGTAAGT	IIIIIIIIIIIIIIIIIIII	XM:i:0
1986	4	*	0	0	*	*	0	0	AACGACTGACGTCTACTGAC	IIIIIIIIIIIIIIIIIIII	XM:i:0
1987	4	*	0	0	*	*	0	0	AAGGTACTGTTAGATATGAT	IIIIIIIIIIIIIIIIIIII	XM:i:0
1988	4	*	0	0	*	*	0	0	ATACTCGAAGCAGTCGCAGC	IIIIIIIIIIIIIIIIIIII	XM:i:0
1989	4	*	0	0	*	*	0	0	CTAATGGAGCTCCCCGATCA	IIIIIIIIIIIIIIIIIIII	XM:i:0
1990	4	*	0	0	*	*	0	0	GCTGAGCCTAAGGTCTAGGA	IIIIIIIIIIIIIIIIIIII	XM:i:0
1991	4	*	0	0	*	*	0	0	ACCAGTGAAAATATCAACAC	IIIIIIIIIIIIIIIIIIII	XM:i:0
1992	4	*	0	0	*	*	0	0	CAGTTCCGTTCAGGGTTGGT	IIIIIIIIIIIIIIIIIIII	XM:i:0
1993	4	*	0	0	*	*	0	0	GCTGGGAGCCGTGCTGGGTG	IIIIIIIIIIIIIIIIIIII	XM:i:0
1994	4	*	0	0	*	*	0	0	CACGCAGGACCTTTCACGTC	IIIIIIIIIIIIIIIIIIII	XM:i:0
1996	16	PhiX_174	1821	255	20M	*	0	0	GGCGTTCCTTTGTTCCTGAG	IIIIIIIIIIIIIIIIIIII	XA:i:2	MD:Z:0C5T13	NM:i:2
1997	4	*	0	0	*	*	0	0	AGAACGGAAACATCCTTCAT	IIIIIIIIIIIIIIIIIIII	XM:i:0
2000	4	*	0	0	*	*	0	0	AGCAGGAAAACATACGAGCG	IIIIIIIIIIIIIIIIIIII	XM:i:0
2002	4	*	0	0	*	*	0	0	GCTCACAATGGACAATCTGC	IIIIIIIIIIIIIIIIIIII	XM:i:0
2003	16	PhiX_174	1821	255	20M	*	0	0	CGGCGTTCTTTGTTCCTGAG	IIIIIIIIIIIIIIIIIIII	XA:i:3	MD:Z:2C0G0T15	NM:i:3
2005	4	*	0	0	*	*	0	0	AATAACCACCCATCATGGCG	IIIIIIIIIIIIIIIIIIII	XM:i:0
2006	4	*	0	0	*	*	0	0	CAGAAGAAGATCGGACAGAC	IIIIIIIIIIIIIIIIIIII	XM:i:0
2007	4	*	0	0	*	*	0	0	GTACGGGGAAGGGAACTCAA	IIIIIIIIIIIIIIIIIIII	XM:i:0
2009	4	*	0	0	*	*	0	0	AATTACCTCACCTCAGTGAT	IIIIIIIIIIIIIIIIIIII	XM:i:0
2010	4	*	0	0	*	*	0	0	GAAAATCAAATCATCTTCGG	IIIIIIIIIIIIIIIIIIII	XM:i:0
2011	16	PhiX_174	2701	255	20M	*	0	0	CTCCCGACTGCCTATGATGT	IIIIIIIIIIIIIIIIIIII	XA:i:0	MD:Z:20	NM:i:0
2012	16	PhiX_174	4804	255	20M	*	0	0	CAGGTAGCGTTGACCCTTAT	IIIIIIIIIIIIIIIIIIII	XA:i:1	MD:Z:17A2	NM:i:1
2013	4	*	0	0	*	*	0	0	ATCCCGTTTTCACCCATTCA	IIIIIIIIIIIIIIIIIIII	XM:i:0
2014	4	*	0	0	*	*	0	0	GGAAAATCAAATCATCTTAC	IIIIIIIIIIIIIIIIIIII	XM:i:0
2015	4	*	0	0	*	*	0	0	CAACTATCAAATATACGTGA	IIIIIIIIIIIIIIIIIIII	XM:i:0
2016	16	PhiX_174	2782	255	20M	*	0	0	GACGTCCCTTCCCGTACGCC	IIIIIIIIIIIIIIIIIIII	XA:i:2	MD:Z:7T1C10	NM:i:2
2017	4	*	0	0	*	*	0	0	AGCGTAGTAGACAACCTGAA	IIIIIIIIIIIIIIIIIIII	XM:i:0
2018	4	*	0	0	*	*	0	0	CCGGCCGACCGGGGAAGGGA	IIIIIIIIIIIIIIIIIIII	XM:i:0
2019	4	*	0	0	*	*	0	0	GGTGGCTAATACGTTAACAA	IIIIIIIIIIIIIIIIIIII	XM:i:0
2020	4	*	0	0	*	*	0	0	GGAAACTCAAATATCGTTAA	IIIIIIIIIIIIIIIIIIII	XM:i:0
2021	4	*	0	0	*	*	0	0	GGTAACCGCGATTCGAAGGC	IIIIIIIIIIIIIIIIIIII	XM:i:0
2023	4	*	0	0	*	*	0	0	CATAGGACTCGGTACGGGTC	IIIIIIIIIIIIIIIIIIII	XM:i:0
2024	4	*	0	0	*	*	0	0	GGTAAATACCTGACAGCCGT	IIIIIIIIIIIIIIIIIIII	XM:i:0
2025	4	*	0	0	*	*	0	0	GCGTACGGGAAGGGAACGTC	IIIIIIIIIIIIIIIIIIII	XM:i:0
2026	4	*	0	0	*	*	0	0	AGCGTAAGTTAGACAACCAT	IIIIIIIIIIIIIIIIIIII	XM:i:0
2028	4	*	0	0	*	*	0	0	CCAACGCATGGGATGGAGAA	IIIIIIIIIIIIIIIIIIII	XM:i:0
2029	4	*	0	0	*	*	0	0	CGTCATTGGCAAGAAAGCCT	IIIIIIIIIIIIIIIIIIII	XM:i:0
2032	16	PhiX_174	2736	255	20M	*	0	0	TCGCCATGATGGGTGTTATT	IIIIIIIIIIIIIIIIIIII	XA:i:2	MD:Z:12T0G6	NM:i:2
2033	4	*	0	0	*	*	0	0	CATCAAGGCCTCTAATGGTT	IIIIIIIIIIIIIIIIIIII	XM:i:0
2034	16	PhiX_174	3784	255	20M	*	0	0	ATGTCGTCACTGATGCTGCT	IIIIIIIIIIIIIIIIIIII	XA:i:0	MD:Z:20	NM:i:0
2035	4	*	0	0	*	*	0	0	AGAAATGACCCAGACAGCAA	IIIIIIIIIIIIIIIIIIII	XM:i:0
2036	4	*	0	0	*	*	0	0	AATACCTCTGAACAAATGCT	IIIIIIIIIIIIIIIIIIII	XM:i:0
2037	16	PhiX_174	2275	255	20M	*	0	0	GACTTCGTGATAAAAGATTG	IIIIIIIIIIIIIIIIIIII	XA:i:0	MD:Z:20	NM:i:0
2039	4	*	0	0	*	*	0	0	CGCGGCACCAAGAATGGTTT	IIIIIIIIIIIIIIIIIIII	XM:i:0
2040	4	*	0	0	*	*	0	0	ACAGTCTGATCGCCCGATCG	IIIIIIIIIIIIIIIIIIII	XM:i:0
2041	4	*	0	0	*	*	0	0	GTATCTGGTTGGACGCCCGG	IIIIIIIIIIIIIIIIIIII	XM:i:0
2042	4	*	0	0	*	*	0	0	GCCCATCCCGAACGAAAAAC	IIIIIIIIIIIIIIIIIIII	XM:i:0
2043	4	*	0	0	*	*	0	0	CGTCACCCAGATATGAGCCA	IIIIIIIIIIIIIIIIIIII	XM:i:0
2044	4	*	0	0	*	*	0	0	CGCGAGGGTCGGCAGATGGC	IIIIIIIIIIIIIIIIIIII	XM:i:0
2045	4	*	0	0	*	*	0	0	GATAAGCCTCATAGGTTTAG	IIIIIIIIIIIIIIIIIIII	XM:i:0
2046	4	*	0	0	*	*	0	0	AGTCGCGATCACTACAAGCC	IIIIIIIIIIIIIIIIIIII	XM:i:0
2047	4	*	0	0	*	*	0	0	AGACGAGAACGATCGGGATA	IIIIIIIIIIIIIIIIIIII	XM:i:0
2048	4	*	0	0	*	*	0	0	AATTGTCGATCGTACGCATC	IIIIIIIIIIIIIIIIIIII	XM:i:0
2049	4	*	0	0	*	*	0	0	GAGGTAAGCTGATGTAATGC	IIIIIIIIIIIIIIIIIIII	XM:i:0
2050	4	*	0	0	*	*	0	0	GATGAACGGAGCGTCAAACC	IIIIIIIIIIIIIIIIIIII	XM:i:0
2051	4	*	0	0	*	*	0	0	AAAGCGAGATAGGACGTCGT	IIIIIIIIIIIIIIIIIIII	XM:i:0
2052	4	*	0	0	*	*	0	0	GTCTCTGACATTCGAACAAC	IIIIIIIIIIIIIIIIIIII	XM:i:0
2053	4	*	0	0	*	*	0	0	CGCCCTGAGCATCGACGAAC	IIIIIIIIIIIIIIIIIIII	XM:i:0
2054	4	*	0	0	*	*	0	0	AATTGTCGTCGTACGCATCG	IIIIIIIIIIIIIIIIIIII	XM:i:0
2055	4	*	0	0	*	*	0	0	CGACCCAATCCGCGCATAGT	IIIIIIIIIIIIIIIIIIII	XM:i:0
2056	0	PhiX_174	717	255	20M	*	0	0	GGCGTCGAGCCGCCGGTTAA	IIIIIIIIIIIIIIIIIIII	XA:i:2	MD:Z:10G0T8	NM:i:2
2057	4	*	0	0	*	*	0	0	AAATAGGGTCGCCATCAAAG	IIIIIIIIIIIIIIIIIIII	XM:i:0
2058	4	*	0	0	*	*	0	0	AATCAAGATGGATGGCTCGT	IIIIIIIIIIIIIIIIIIII	XM:i:0
2059	4	*	0	0	*	*	0	0	ATAGCACATAGAACAACGCA	IIIIIIIIIIIIIIIIIIII	XM:i:0
2060	0	PhiX_174	4734	255	20M	*	0	0	GTGCCGAAGTATGGTACAGC	IIIIIIIIIIIIIIIIIIII	XA:i:2	MD:Z:5T0G13	NM:i:2
2061	4	*	0	0	*	*	0	0	AAAGTTTGGATGCTACTGCT	IIIIIIIIIIIIIIIIIIII	XM:i:0
2062	4	*	0	0	*	*	0	0	GTCTTGACATTCGAACAGAC	IIIIIIIIIIIIIIIIIIII	XM:i:0
2063	4	*	0	0	*	*	0	0	ACGCAGAATCAGGCGGTAGT	IIIIIIIIIIIIIIIIIIII	XM:i:0
2066	4	*	0	0	*	*	0	0	GTGCATTGGCGGCCGTATGG	IIIIIIIIIIIIIIIIIIII	XM:i:0
2069	4	*	0	0	*	*	0	0	GAACGGAAACATCTTCATAG	IIIIIIIIIIIIIIIIIIII	XM:i:0
2073	4	*	0	0	*	*	0	0	AAACAATCCGCCGCATAGTA	IIIIIIIIIIIIIIIIIIII	XM:i:0
2074	4	*	0	0	*	*	0	0	GAACGGAAACATCCTTCATA	IIIIIIIIIIIIIIIIIIII	XM:i:0
2076	4	*	0	0	*	*	0	0	GAGCATTTACCCAGCCAGCA	IIIIIIIIIIIIIIIIIIII	XM:i:0
2077	4	*	0	0	*	*	0	0	AAGCCATATCAGAAGCCCTC	IIIIIIIIIIIIIIIIIIII	XM:i:0
2079	4	*	0	0	*	*	0	0	TGCACTTATGGCGGGCACCT	IIIIIIIIIIIIIIIIIIII	XM:i:0
2080	4	*	0	0	*	*	0	0	ACGTACGGCAGGAACGCATT	IIIIIIIIIIIIIIIIIIII	XM:i:0
2081	4	*	0	0	*	*	0	0	AGTACGAATCGACGACAGGC	IIIIIIIIIIIIIIIIIIII	XM:i:0
2082	4	*	0	0	*	*	0	0	CACGGGTAGTTCCCATCAAC	IIIIIIIIIIIIIIIIIIII	XM:i:0
2088	4	*	0	0	*	*	0	0	GCTGTTGATGCTAAGGTGAG	IIIIIIIIIIIIIIIIIIII	XM:i:0
2089	16	PhiX_174	2270	255	20M	*	0	0	ATCATGACTTCGTGATAAAG	IIIIIIIIIIIIIIIIIIII	XA:i:1	MD:Z:19A0	NM:i:1
2090	4	*	0	0	*	*	0	0	CCTGGTACGGATATGACCAA	IIIIIIIIIIIIIIIIIIII	XM:i:0
2091	4	*	0	0	*	*	0	0	CATCTGAAATATCAACACCA	IIIIIIIIIIIIIIIIIIII	XM:i:0
2092	4	*	0	0	*	*	0	0	GAGGTCTATCTAACAAGTCG	IIIIIIIIIIIIIIIIIIII	XM:i:0
2094	4	*	0	0	*	*	0	0	GAAACACCCAATCTTACAAC	IIIIIIIIIIIIIIIIIIII	XM:i:0
2095	16	PhiX_174	2656	255	20M	*	0	0	GTTCCCTGTTTGGTTCGCGT	IIIIIIIIIIIIIIIIIIII	XA:i:3	MD:Z:0T2G14T1	NM:i:3
2097	4	*	0	0	*	*	0	0	ATCACCCAAAGAGTAATCAC	IIIIIIIIIIIIIIIIIIII	XM:i:0
2098	4	*	0	0	*	*	0	0	CATTGGTTGAGATCATTTTC	IIIIIIIIIIIIIIIIIIII	XM:i:0
2099	4	*	0	0	*	*	0	0	CTGGTCACGGATATGACAAT	IIIIIIIIIIIIIIIIIIII	XM:i:0
2100	4	*	0	0	*	*	0	0	GAGTGATTATGTTGTGCCTA	IIIIIIIIIIIIIIIIIIII	XM:i:0
2105	4	*	0	0	*	*	0	0	GGAAACACCCAATCTTACAA	IIIIIIIIIIIIIIIIIIII	XM:i:0
2106	16	PhiX_174	2655	255	20M	*	0	0	TTTTGCCTGTTTGGTTCGCT	IIIIIIIIIIIIIIIIIIII	XA:i:0	MD:Z:20	NM:i:0
2107	4	*	0	0	*	*	0	0	GGTGGTCTATATGTGTATAA	IIIIIIIIIIIIIIIIIIII	XM:i:0
2108	4	*	0	0	*	*	0	0	ACAATGCCAGGATTATGGTA	IIIIIIIIIIIIIIIIIIII	XM:i:0
2109	16	PhiX_174	4170	255	20M	*	0	0	GGCGGTTAGTTCGATAATGG	IIIIIIIIIIIIIIIIIIII	XA:i:2	MD:Z:4T1G13	NM:i:2
2110	4	*	0	0	*	*	0	0	GGCTGAGGGTCAGGTGGTAT	IIIIIIIIIIIIIIIIIIII	XM:i:0
2112	4	*	0	0	*	*	0	0	GGGAAGACTCAATTATCACA	IIIIIIIIIIIIIIIIIIII	XM:i:0
2113	16	PhiX_174	4959	255	20M	*	0	0	GCTAAAGGTGAGCGGCTTGC	IIIIIIIIIIIIIIIIIIII	XA:i:3	MD:Z:13C4A0A0	NM:i:3
2114	4	*	0	0	*	*	0	0	CGTCGGAAGATGATCTTGTC	IIIIIIIIIIIIIIIIIIII	XM:i:0
2115	4	*	0	0	*	*	0	0	GTGCCAGGGTCCCAAGGCAA	IIIIIIIIIIIIIIIIIIII	XM:i:0
2116	4	*	0	0	*	*	0	0	GAATCACCAACGGAAACAAT	IIIIIIIIIIIIIIIIIIII	XM:i:0
2118	4	*	0	0	*	*	0	0	ACTGAGATATGATGGAATGA	IIIIIIIIIIIIIIIIIIII	XM:i:0
2119	4	*	0	0	*	*	0	0	GGTGGACTCATCCCCAAACT	IIIIIIIIIIIIIIIIIIII	XM:i:0
2120	4	*	0	0	*	*	0	0	CCGGAAGATGATCTGTCCTT	IIIIIIIIIIIIIIIIIIII	XM:i:0
2125	4	*	0	0	*	*	0	0	GGTGGATCATCCCCAACTGC	IIIIIIIIIIIIIIIIIIII	XM:i:0
2126	4	*	0	0	*	*	0	0	ACGACCCGGCATTCGATCGA	IIIIIIIIIIIIIIIIIIII	XM:i:0
2130	4	*	0	0	*	*	0	0	GACTGAACATGGTCATAATC	IIIIIIIIIIIIIIIIIIII	XM:i:0
2132	4	*	0	0	*	*	0	0	AACTCCTCAGTTAACAGATA	IIIIIIIIIIIIIIIIIIII	XM:i:0
2133	4	*	0	0	*	*	0	0	ACACGGCATTCGATCGAAGA	IIIIIIIIIIIIIIIIIIII	XM:i:0
2136	4	*	0	0	*	*	0	0	GAGGCTACTTAACCTGCTAG	IIIIIIIIIIIIIIIIIIII	XM:i:0
2137	4	*	0	0	*	*	0	0	GTTCATGGTAGAGTCTCTGG	IIIIIIIIIIIIIIIIIIII	XM:i:0
2138	4	*	0	0	*	*	0	0	ACTAACGCAGCAGTTTCGGT	IIIIIIIIIIIIIIIIIIII	XM:i:0
2140	4	*	0	0	*	*	0	0	ATGAACTCAATCATCTGTCA	IIIIIIIIIIIIIIIIIIII	XM:i:0
2142	4	*	0	0	*	*	0	0	AAGTACGGATGATCGTTCAG	IIIIIIIIIIIIIIIIIIII	XM:i:0
2143	4	*	0	0	*	*	0	0	CAGCGAAACCCAATCCGCCG	IIIIIIIIIIIIIIIIIIII	XM:i:0
2147	4	*	0	0	*	*	0	0	CGGAAACTGCCTGTGGCTGG	IIIIIIIIIIIIIIIIIIII	XM:i:0
2148	4	*	0	0	*	*	0	0	ACAGCCATAACCAACACATA	IIIIIIIIIIIIIIIIIIII	XM:i:0
2152	4	*	0	0	*	*	0	0	AAGAGACATACGAGACAGCT	IIIIIIIIIIIIIIIIIIII	XM:i:0
2154	4	*	0	0	*	*	0	0	CGAAACTGCCTGTGCTGGAA	IIIIIIIIIIIIIIIIIIII	XM:i:0
2155	4	*	0	0	*	*	0	0	GAGGCTTTATGGTCGTTCTA	IIIIIIIIIIIIIIIIIIII	XM:i:0
2156	4	*	0	0	*	*	0	0	AGAATAACGAAGACAGGTAT	IIIIIIIIIIIIIIIIIIII	XM:i:0
2157	4	*	0	0	*	*	0	0	GTCACCATAACGGACGATGG	IIIIIIIIIIIIIIIIIIII	XM:i:0
2158	4	*	0	0	*	*	0	0	AAGGTAACGACAATACGAGC	IIIIIIIIIIIIIIIIIIII	XM:i:0
2159	4	*	0	0	*	*	0	0	CAACAGGAAGCAGGAAAGCC	IIIIIIIIIIIIIIIIIIII	XM:i:0
2160	4	*	0	0	*	*	0	0	CTGTGCCCGCGTTCGGTTCC	IIIIIIIIIIIIIIIIIIII	XM:i:0
2162	4	*	0	0	*	*	0	0	AACTAGTGAACCAATCGATA	IIIIIIIIIIIIIIIIIIII	XM:i:0
2163	4	*	0	0	*	*	0	0	GACTCTACTGTAACATTTTT	IIIIIIIIIIIIIIIIIIII	XM:i:0
2164	4	*	0	0	*	*	0	0	AAGACGTTCAAGTTCAGACC	IIIIIIIIIIIIIIIIIIII	XM:i:0
2167	16	PhiX_174	476	255	20M	*	0	0	AACCGAAGATGATTTCGATT	IIIIIIIIIIIIIIIIIIII	XA:i:0	MD:Z:20	NM:i:0
2168	4	*	0	0	*	*	0	0	AAGGTAACGGAACAATCAGC	IIIIIIIIIIIIIIIIIIII	XM:i:0
2169	16	PhiX_174	2407	255	20M	*	0	0	TTTATTTCTCGCCCATATTC	IIIIIIIIIIIIIIIIIIII	XA:i:3	MD:Z:13A0T0A4	NM:i:3
2171	4	*	0	0	*	*	0	0	CATGAACCAACATAACATTT	IIIIIIIIIIIIIIIIIIII	XM:i:0
2172	4	*	0	0	*	*	0	0	GAGCACCAACATCGGGAATG	IIIIIIIIIIIIIIIIIIII	XM:i:0
2173	4	*	0	0	*	*	0	0	AACTGAATATAATGTACACA	IIIIIIIIIIIIIIIIIIII	XM:i:0
2174	16	PhiX_174	4769	255	20M	*	0	0	TTTCCATGCGGTGCAACTTT	IIIIIIIIIIIIIIIIIIII	XA:i:3	MD:Z:15C0T2A0	NM:i:3
2175	4	*	0	0	*	*	0	0	ATCAGAACCCCTTCTGGTGA	IIIIIIIIIIIIIIIIIIII	XM:i:0
2176	4	*	0	0	*	*	0	0	AGAGTCTGATTCGTCGTCAC	IIIIIIIIIIIIIIIIIIII	XM:i:0
2177	4	*	0	0	*	*	0	0	AAGTACCATCACGTACGTCT	IIIIIIIIIIIIIIIIIIII	XM:i:0
2179	16	PhiX_174	4057	255	20M	*	0	0	CTATTGGGGCTTGTGGCGAT	IIIIIIIIIIIIIIIIIIII	XA:i:3	MD:Z:6A10A0T1	NM:i:3
2181	4	*	0	0	*	*	0	0	ATGGTTGAATCGGAACGATG	IIIIIIIIIIIIIIIIIIII	XM:i:0
2182	4	*	0	0	*	*	0	0	AGTCTCAAGAAGTGATAACA	IIIIIIIIIIIIIIIIIIII	XM:i:0
2184	4	*	0	0	*	*	0	0	GTCTGTAAACATCGCCGAAG	IIIIIIIIIIIIIIIIIIII	XM:i:0
2185	0	PhiX_174	1372	255	20M	*	0	0	GTTTCAGGGTTATTGGAATG	IIIIIIIIIIIIIIIIIIII	XA:i:2	MD:Z:14T4A0	NM:i:2
2187	4	*	0	0	*	*	0	0	GAACTAACGCCCCTGCATAC	IIIIIIIIIIIIIIIIIIII	XM:i:0
2189	4	*	0	0	*	*	0	0	ATCTAACTCTAGACGAACAC	IIIIIIIIIIIIIIIIIIII	XM:i:0
2191	4	*	0	0	*	*	0	0	CCACGCATAAACCGGGAAGT	IIIIIIIIIIIIIIIIIIII	XM:i:0
2192	16	PhiX_174	1456	255	20M	*	0	0	TTATCAAGATGATGCTCGTT	IIIIIIIIIIIIIIIIIIII	XA:i:1	MD:Z:1A18	NM:i:1
2193	4	*	0	0	*	*	0	0	GCCACAAGAATGGTTTATGT	IIIIIIIIIIIIIIIIIIII	XM:i:0
2194	4	*	0	0	*	*	0	0	ATTAAAGCGCCCGTGGATGG	IIIIIIIIIIIIIIIIIIII	XM:i:0
2195	4	*	0	0	*	*	0	0	ACGTACTGACGTGGAACGCA	IIIIIIIIIIIIIIIIIIII	XM:i:0
2196	4	*	0	0	*	*	0	0	CAAGATGCTGGAGCCCTCCA	IIIIIIIIIIIIIIIIIIII	XM:i:0
2197	4	*	0	0	*	*	0	0	ATTGAGCCTATTAATGGCGG	IIIIIIIIIIIIIIIIIIII	XM:i:0
2198	0	PhiX_174	1932	255	20M	*	0	0	ATACCGATATGGCTGGCGAC	IIIIIIIIIIIIIIIIIIII	XA:i:1	MD:Z:10T9	NM:i:1
2200	4	*	0	0	*	*	0	0	ATGATCAACTTACAGTAAAC	IIIIIIIIIIIIIIIIIIII	XM:i:0
2202	16	PhiX_174	664	255	20M	*	0	0	CAACGGCCTGTCTCATCATG	IIIIIIIIIIIIIIIIIIII	XA:i:1	MD:Z:0A19	NM:i:1
2203	4	*	0	0	*	*	0	0	GCATACTTGGGTAACAATTC	IIIIIIIIIIIIIIIIIIII	XM:i:0
2204	4	*	0	0	*	*	0	0	CACGCTACGAGTAGTGAGTG	IIIIIIIIIIIIIIIIIIII	XM:i:0
2205	4	*	0	0	*	*	0	0	ACGAGCATCTCTTGATAACC	IIIIIIIIIIIIIIIIIIII	XM:i:0
2206	4	*	0	0	*	*	0	0	CTAGACATGAATGACAGATC	IIIIIIIIIIIIIIIIIIII	XM:i:0
2209	4	*	0	0	*	*	0	0	CTGATTATTTGATTTGAGCG	IIIIIIIIIIIIIIIIIIII	XM:i:0
2211	4	*	0	0	*	*	0	0	CTGATGAAGTCGAAAATTCT	IIIIIIIIIIIIIIIIIIII	XM:i:0
2212	16	PhiX_174	1452	255	20M	*	0	0	AGCGTTATCAAGATGATGCT	IIIIIIIIIIIIIIIIIIII	XA:i:2	MD:Z:3T1A14	NM:i:2
2213	4	*	0	0	*	*	0	0	CTAGAAGCATGAAGAACAGT	IIIIIIIIIIIIIIIIIIII	XM:i:0
2214	4	*	0	0	*	*	0	0	CTGCAATCACAGAGCTCTGG	IIIIIIIIIIIIIIIIIIII	XM:i:0
2215	4	*	0	0	*	*	0	0	CACAGTATGTATCGGTAGAG	IIIIIIIIIIIIIIIIIIII	XM:i:0
2216	4	*	0	0	*	*	0	0	CAGGAGAAAGACAGTCCAAT	IIIIIIIIIIIIIIIIIIII	XM:i:0
2217	4	*	0	0	*	*	0	0	ATACGGAAGGCCGACATAAC	IIIIIIIIIIIIIIIIIIII	XM:i:0
2218	4	*	0	0	*	*	0	0	GTATCTGACCAATAGCATAA	IIIIIIIIIIIIIIIIIIII	XM:i:0
2219	4	*	0	0	*	*	0	0	ATCGAGGTTATCGTGCCAAG	IIIIIIIIIIIIIIIIIIII	XM:i:0
2221	4	*	0	0	*	*	0	0	GGGAAGCTGAGCAAGATGGA	IIIIIIIIIIIIIIIIIIII	XM:i:0
2222	4	*	0	0	*	*	0	0	AACTGTGACGACAATCTGAA	IIIIIIIIIIIIIIIIIIII	XM:i:0
2223	4	*	0	0	*	*	0	0	AATCCTTACCAAAGTCAGCG	IIIIIIIIIIIIIIIIIIII	XM:i:0
2224	16	PhiX_174	495	255	20M	*	0	0	TTTCTGACGAGTAACCAGTT	IIIIIIIIIIIIIIIIIIII	XA:i:3	MD:Z:15A1A0G1	NM:i:3
2225	4	*	0	0	*	*	0	0	GGTAACGCTGAGCAATGATG	IIIIIIIIIIIIIIIIIIII	XM:i:0
2226	4	*	0	0	*	*	0	0	AGCGTACCATAACGAAGCCC	IIIIIIIIIIIIIIIIIIII	XM:i:0
2227	4	*	0	0	*	*	0	0	CGTGGACCAATGGAACTCAA	IIIIIIIIIIIIIIIIIIII	XM:i:0
2228	4	*	0	0	*	*	0	0	AGTAATCAGCCGTGACATCA	IIIIIIIIIIIIIIIIIIII	XM:i:0
2229	4	*	0	0	*	*	0	0	CAGGAATGCAGCAGCCAAGA	IIIIIIIIIIIIIIIIIIII	XM:i:0
2230	4	*	0	0	*	*	0	0	GTGGTAGAATCTTCATTGGA	IIIIIIIIIIIIIIIIIIII	XM:i:0
2231	4	*	0	0	*	*	0	0	AACGTAAACGTCAAGCCCAT	IIIIIIIIIIIIIIIIIIII	XM:i:0
2232	4	*	0	0	*	*	0	0	ACACCAGGCAAGCCCACAGT	IIIIIIIIIIIIIIIIIIII	XM:i:0
2233	4	*	0	0	*	*	0	0	ATATGCCCGCACGGGGAAGG	IIIIIIIIIIIIIIIIIIII	XM:i:0
2234	4	*	0	0	*	*	0	0	GAATGACAGGCCATAGCTGT	IIIIIIIIIIIIIIIIIIII	XM:i:0
2236	4	*	0	0	*	*	0	0	GTCGGTACGCATCGCCCCGC	IIIIIIIIIIIIIIIIIIII	XM:i:0
2238	4	*	0	0	*	*	0	0	GCGAGCCGAGACGACCTTAC	IIIIIIIIIIIIIIIIIIII	XM:i:0
2240	16	PhiX_174	2677	255	20M	*	0	0	GAGTCTTCTTCGGTTCCGAC	IIIIIIIIIIIIIIIIIIII	XA:i:0	MD:Z:20	NM:i:0
2243	4	*	0	0	*	*	0	0	GCGAGCGAGACGACCTTAGA	IIIIIIIIIIIIIIIIIIII	XM:i:0
2244	4	*	0	0	*	*	0	0	AACAGCAGTGTAAAGTCGGG	IIIIIIIIIIIIIIIIIIII	XM:i:0
2245	4	*	0	0	*	*	0	0	CGAAACCTGCCTGTGGCGGA	IIIIIIIIIIIIIIIIIIII	XM:i:0
2246	4	*	0	0	*	*	0	0	GTGGACTGAAAATCAGGCTG	IIIIIIIIIIIIIIIIIIII	XM:i:0
2248	4	*	0	0	*	*	0	0	GGTCGCAGCCCAACGTGAGA	IIIIIIIIIIIIIIIIIIII	XM:i:0
2249	4	*	0	0	*	*	0	0	GTCAGTGATGGATACAATAG	IIIIIIIIIIIIIIIIIIII	XM:i:0
2250	4	*	0	0	*	*	0	0	ATCAGAAAGATATGACGAGA	IIIIIIIIIIIIIIIIIIII	XM:i:0
2252	4	*	0	0	*	*	0	0	AACGATCTGTCAAAACTGAC	IIIIIIIIIIIIIIIIIIII	XM:i:0
2253	4	*	0	0	*	*	0	0	AACAGCACAACACAGACGGA	IIIIIIIIIIIIIIIIIIII	XM:i:0
2255	4	*	0	0	*	*	0	0	GGTGGACGAAAATCAGGCTG	IIIIIIIIIIIIIIIIIIII	XM:i:0
2257	4	*	0	0	*	*	0	0	GCCTAAGCCTACCATTATAT	IIIIIIIIIIIIIIIIIIII	XM:i:0
2258	4	*	0	0	*	*	0	0	CTGTTGATGCCTAAGGTTGG	IIIIIIIIIIIIIIIIIIII	XM:i:0
2260	4	*	0	0	*	*	0	0	CCAGGCAAGCTCTTCGATGG	IIIIIIIIIIIIIIIIIIII	XM:i:0
2261	4	*	0	0	*	*	0	0	ACGTAGGCTACCATCGCATA	IIIIIIIIIIIIIIIIIIII	XM:i:0
2262	4	*	0	0	*	*	0	0	CGTTCGGTCAGTTGGGTAAT	IIIIIIIIIIIIIIIIIIII	XM:i:0
2263	4	*	0	0	*	*	0	0	AAGTTGCCCATCCCAATATA	IIIIIIIIIIIIIIIIIIII	XM:i:0
2264	4	*	0	0	*	*	0	0	AAACAAACTAGGACGCCCTC	IIIIIIIIIIIIIIIIIIII	XM:i:0
2265	4	*	0	0	*	*	0	0	AAGAAGCAGCGAGAACTGCA	IIIIIIIIIIIIIIIIIIII	XM:i:0
2266	4	*	0	0	*	*	0	0	AACATTTATTGCGGCGACGG	IIIIIIIIIIIIIIIIIIII	XM:i:0
2267	4	*	0	0	*	*	0	0	ACAATAATCTCATTAATACT	IIIIIIIIIIIIIIIIIIII	XM:i:0
2268	4	*	0	0	*	*	0	0	AGCTGCCGCAAGGATAGGTC	IIIIIIIIIIIIIIIIIIII	XM:i:0
2269	4	*	0	0	*	*	0	0	CTGTGAGTTATGGCTGCCTC	IIIIIIIIIIIIIIIIIIII	XM:i:0
2270	4	*	0	0	*	*	0	0	CACTATGAATCCGTAGGGCT	IIIIIIIIIIIIIIIIIIII	XM:i:0
2271	4	*	0	0	*	*	0	0	ATAATCACCCATCACTTAGT	IIIIIIIIIIIIIIIIIIII	XM:i:0
2273	4	*	0	0	*	*	0	0	CGACAGAAACGGACCTAACG	IIIIIIIIIIIIIIIIIIII	XM:i:0
2274	4	*	0	0	*	*	0	0	CACCTTTAGCCATCCAACAG	IIIIIIIIIIIIIIIIIIII	XM:i:0
2275	4	*	0	0	*	*	0	0	GGGCGTGGTATTAGTGTATA	IIIIIIIIIIIIIIIIIIII	XM:i:0
2276	4	*	0	0	*	*	0	0	AAACAAACTAGGAACGCCTC	IIIIIIIIIIIIIIIIIIII	XM:i:0
2277	4	*	0	0	*	*	0	0	GATGGAGCCTTTCCCGCACT	IIIIIIIIIIIIIIIIIIII	XM:i:0
2278	4	*	0	0	*	*	0	0	CACTGCCAACAACTGAACGG	IIIIIIIIIIIIIIIIIIII	XM:i:0
2279	4	*	0	0	*	*	0	0	CCCTACGCTTTAACCATTCA	IIIIIIIIIIIIIIIIIIII	XM:i:0
2280	4	*	0	0	*	*	0	0	GTGACACGACAGAACTGCTT	IIIIIIIIIIIIIIIIIIII	XM:i:0
2281	4	*	0	0	*	*	0	0	ATAATCACCCATCACTTAGT	IIIIIIIIIIIIIIIIIIII	XM:i:0
2282	4	*	0	0	*	*	0	0	CACTGCCAACAACTGAAGGA	IIIIIIIIIIIIIIIIIIII	XM:i:0
2283	4	*	0	0	*	*	0	0	GTGGTTTATGTGGCAAACGT	IIIIIIIIIIIIIIIIIIII	XM:i:0
2284	4	*	0	0	*	*	0	0	GCCCAGCCGATAACGGAGTA	IIIIIIIIIIIIIIIIIIII	XM:i:0
2285	4	*	0	0	*	*	0	0	CACTTCGATGAAAATGGTAC	IIIIIIIIIIIIIIIIIIII	XM:i:0
2286	4	*	0	0	*	*	0	0	CTCTAAACCATTTCTCGGGC	IIIIIIIIIIIIIIIIIIII	XM:i:0
2288	4	*	0	0	*	*	0	0	GTGGTTTATGGGTAACGAAC	IIIIIIIIIIIIIIIIIIII	XM:i:0
2289	16	PhiX_174	1305	255	20M	*	0	0	GTTATATTGACCATGCCGCT	IIIIIIIIIIIIIIIIIIII	XA:i:0	MD:Z:20	NM:i:0
2291	4	*	0	0	*	*	0	0	GTATGCAACTGCCCCGCGGA	IIIIIIIIIIIIIIIIIIII	XM:i:0
2294	4	*	0	0	*	*	0	0	AACGTCGGCTAACGACGTTG	IIIIIIIIIIIIIIIIIIII	XM:i:0
2295	4	*	0	0	*	*	0	0	GACGTACCGAAGCTACTAAT	IIIIIIIIIIIIIIIIIIII	XM:i:0
2296	16	PhiX_174	4892	255	20M	*	0	0	TATGCCCATCGCAGTTCGCT	IIIIIIIIIIIIIIIIIIII	XA:i:0	MD:Z:20	NM:i:0
2297	4	*	0	0	*	*	0	0	AGCCATCACGACAGCAAACA	IIIIIIIIIIIIIIIIIIII	XM:i:0
2298	4	*	0	0	*	*	0	0	GTATGCAACTGCCCCGCGGA	IIIIIIIIIIIIIIIIIIII	XM:i:0
2300	4	*	0	0	*	*	0	0	CAGGCCACCAACCAACAGAA	IIIIIIIIIIIIIIIIIIII	XM:i:0
2301	4	*	0	0	*	*	0	0	CGTACGCATCGCCCAGTAAA	IIIIIIIIIIIIIIIIIIII	XM:i:0
2302	4	*	0	0	*	*	0	0	ACGCGTCTACATTCGACCGA	IIIIIIIIIIIIIIIIIIII	XM:i:0
2303	16	PhiX_174	2167	255	20M	*	0	0	TGATTATGACCAGTGTTTCC	IIIIIIIIIIIIIIIIIIII	XA:i:0	MD:Z:20	NM:i:0
2306	4	*	0	0	*	*	0	0	AAACCATGGAACCCAACATA	IIIIIIIIIIIIIIIIIIII	XM:i:0
2307	4	*	0	0	*	*	0	0	CGTACGCATCGCCCAGTTAA	IIIIIIIIIIIIIIIIIIII	XM:i:0
2309	4	*	0	0	*	*	0	0	GGACGCGGGATGGAGGAGTA	IIIIIIIIIIIIIIIIIIII	XM:i:0
2310	4	*	0	0	*	*	0	0	GTGGTCTATATGTGTATAAT	IIIIIIIIIIIIIIIIIIII	XM:i:0
2312	4	*	0	0	*	*	0	0	AAAGTCAGCCACTTAGCGTA	IIIIIIIIIIIIIIIIIIII	XM:i:0
2313	4	*	0	0	*	*	0	0	CGATCGCAATGACGCAAACC	IIIIIIIIIIIIIIIIIIII	XM:i:0
2314	4	*	0	0	*	*	0	0	GGTATAAGTCACGCACTTAG	IIIIIIIIIIIIIIIIIIII	XM:i:0
2315	4	*	0	0	*	*	0	0	GTATGGCCTGCCGTCATTGC	IIIIIIIIIIIIIIIIIIII	XM:i:0
2318	4	*	0	0	*	*	0	0	ATATTATCTTGTCAGTAGCG	IIIIIIIIIIIIIIIIIIII	XM:i:0
2320	4	*	0	0	*	*	0	0	CACCATTATCGAATACGCCC	IIIIIIIIIIIIIIIIIIII	XM:i:0
2321	0	PhiX_174	196	255	20M	*	0	0	CAACTAACGAATCTGTCAAA	IIIIIIIIIIIIIIIIIIII	XA:i:1	MD:Z:10T9	NM:i:1
2322	4	*	0	0	*	*	0	0	CGTACTTTAGCATCATATAC	IIIIIIIIIIIIIIIIIIII	XM:i:0
2323	0	PhiX_174	619	255	20M	*	0	0	GTATGGCTGCCGTCATTGCG	IIIIIIIIIIIIIIIIIIII	XA:i:3	MD:Z:0T3T14T0	NM:i:3
2325	0	PhiX_174	1427	255	20M	*	0	0	GACCGTACCGAGGCCTAACC	IIIIIIIIIIIIIIIIIIII	XA:i:3	MD:Z:14T0A1C2	NM:i:3
2329	4	*	0	0	*	*	0	0	CGTACTTCAAGAAATCCTTA	IIIIIIIIIIIIIIIIIIII	XM:i:0
2332	4	*	0	0	*	*	0	0	CGTACTCAAGAAATCCTTAC	IIIIIIIIIIIIIIIIIIII	XM:i:0
2333	4	*	0	0	*	*	0	0	CGACAAATTAGGGGTCAACG	IIIIIIIIIIIIIIIIIIII	XM:i:0
2334	4	*	0	0	*	*	0	0	ATGGTGTTATATACGTTCAA	IIIIIIIIIIIIIIIIIIII	XM:i:0
2335	4	*	0	0	*	*	0	0	ACATAGGCCACGTATTAGCC	IIIIIIIIIIIIIIIIIIII	XM:i:0
2336	4	*	0	0	*	*	0	0	GGAACGCGAGCCAGGATCGA	IIIIIIIIIIIIIIIIIIII	XM:i:0
2338	4	*	0	0	*	*	0	0	AGTGCGTTCGCAAAACACCG	IIIIIIIIIIIIIIIIIIII	XM:i:0
2339	4	*	0	0	*	*	0	0	ACGATTATGATGGCAGCCCC	IIIIIIIIIIIIIIIIIIII	XM:i:0
2340	4	*	0	0	*	*	0	0	GCGCAAGCCCATGGCCCCAT	IIIIIIIIIIIIIIIIIIII	XM:i:0
2342	4	*	0	0	*	*	0	0	CAATGCCCATGGATTATGGT	IIIIIIIIIIIIIIIIIIII	XM:i:0
2343	4	*	0	0	*	*	0	0	GATGAGGAAGAAGTGCTAAT	IIIIIIIIIIIIIIIIIIII	XM:i:0
2344	4	*	0	0	*	*	0	0	ATCGCGTTCCACACCGCAGG	IIIIIIIIIIIIIIIIIIII	XM:i:0
2345	4	*	0	0	*	*	0	0	CGCTGAATTGGTTCGCGACT	IIIIIIIIIIIIIIIIIIII	XM:i:0
2346	4	*	0	0	*	*	0	0	GAAGCAGCATGGATGAGAAG	IIIIIIIIIIIIIIIIIIII	XM:i:0
2347	4	*	0	0	*	*	0	0	ACGGACGAACATGGTCATAT	IIIIIIIIIIIIIIIIIIII	XM:i:0
2348	4	*	0	0	*	*	0	0	AAATAGTTGGTTCATATGTA	IIIIIIIIIIIIIIIIIIII	XM:i:0
2349	4	*	0	0	*	*	0	0	GCGCAGCCATGCCCCATCGG	IIIIIIIIIIIIIIIIIIII	XM:i:0
2351	4	*	0	0	*	*	0	0	AAATCGAAGTTGGACTGCGG	IIIIIIIIIIIIIIIIIIII	XM:i:0
2355	4	*	0	0	*	*	0	0	AGCCTCTAGTTGTGCTGAAG	IIIIIIIIIIIIIIIIIIII	XM:i:0
2358	4	*	0	0	*	*	0	0	GATAACGTACATAATACTGA	IIIIIIIIIIIIIIIIIIII	XM:i:0
2360	4	*	0	0	*	*	0	0	GCGTCACCCGGTTAAACCCG	IIIIIIIIIIIIIIIIIIII	XM:i:0
2361	4	*	0	0	*	*	0	0	AAGTCCAATGGGGAGATGGG	IIIIIIIIIIIIIIIIIIII	XM:i:0
2362	4	*	0	0	*	*	0	0	AGTTAAGTGATTGCTGAGGT	IIIIIIIIIIIIIIIIIIII	XM:i:0
2363	4	*	0	0	*	*	0	0	CTACTGCCGACTAAAGAGTC	IIIIIIIIIIIIIIIIIIII	XM:i:0
2366	4	*	0	0	*	*	0	0	GACGCCGATTGAGAATCAAA	IIIIIIIIIIIIIIIIIIII	XM:i:0
2367	4	*	0	0	*	*	0	0	ACGTAGGCGACCTATTCGTC	IIIIIIIIIIIIIIIIIIII	XM:i:0
2368	4	*	0	0	*	*	0	0	GATCGCGAGTGGTCGGCCAG	IIIIIIIIIIIIIIIIIIII	XM:i:0
2370	4	*	0	0	*	*	0	0	CTGTTGAGTTTATGCTGCCG	IIIIIIIIIIIIIIIIIIII	XM:i:0
2371	4	*	0	0	*	*	0	0	CACCAAGTCAACAAATCAAG	IIIIIIIIIIIIIIIIIIII	XM:i:0
2372	0	PhiX_174	107	255	20M	*	0	0	AAATCGAAGTGGACTGCTGG	IIIIIIIIIIIIIIIIIIII	XA:i:0	MD:Z:20	NM:i:0
2374	4	*	0	0	*	*	0	0	CGTGGATGCTGACGTACCGA	IIIIIIIIIIIIIIIIIIII	XM:i:0
2375	4	*	0	0	*	*	0	0	CATCTAAGCCTCTGGAAGAG	IIIIIIIIIIIIIIIIIIII	XM:i:0
2376	4	*	0	0	*	*	0	0	ACAACTCATCACGAACGCAG	IIIIIIIIIIIIIIIIIIII	XM:i:0
2377	4	*	0	0	*	*	0	0	AGAGCCCATTCGCCTGGTCT	IIIIIIIIIIIIIIIIIIII	XM:i:0
2378	4	*	0	0	*	*	0	0	GATATTTGATTGAGCCGATC	IIIIIIIIIIIIIIIIIIII	XM:i:0
2379	4	*	0	0	*	*	0	0	ACGTCGGCATGGTCCCATGA	IIIIIIIIIIIIIIIIIIII	XM:i:0
2383	4	*	0	0	*	*	0	0	CTCTCCATTCCGACTAATCG	IIIIIIIIIIIIIIIIIIII	XM:i:0
2384	4	*	0	0	*	*	0	0	AACGAACTCCGACCGGCATA	IIIIIIIIIIIIIIIIIIII	XM:i:0
2385	4	*	0	0	*	*	0	0	ACGACCACATCAATCAATGG	IIIIIIIIIIIIIIIIIIII	XM:i:0
2386	4	*	0	0	*	*	0	0	AGTAGTGTATCAGCTAGTCT	IIIIIIIIIIIIIIIIIIII	XM:i:0
2387	4	*	0	0	*	*	0	0	GATATTTGATTGAGCGCAGC	IIIIIIIIIIIIIIIIIIII	XM:i:0
2388	16	PhiX_174	2612	255	20M	*	0	0	TTTCTGTTGTGGCTGATATT	IIIIIIIIIIIIIIIIIIII	XA:i:2	MD:Z:9G0T9	NM:i:2
2388	16	PhiX_174	3802	255	20M	*	0	0	TTTCTGTTGTGGCTGATATT	IIIIIIIIIIIIIIIIIIII	XA:i:3	MD:Z:0C5G5T7	NM:i:3
2389	4	*	0	0	*	*	0	0	AATCACGAGAACCCGATGAC	IIIIIIIIIIIIIIIIIIII	XM:i:0
2392	4	*	0	0	*	*	0	0	ACACGCGATATGAAGTCCCC	IIIIIIIIIIIIIIIIIIII	XM:i:0
2394	4	*	0	0	*	*	0	0	CGCCAGCCGTAACGAGGTGA	IIIIIIIIIIIIIIIIIIII	XM:i:0
2397	4	*	0	0	*	*	0	0	ACACGCATATAAGCCCCCTC	IIIIIIIIIIIIIIIIIIII	XM:i:0
2398	4	*	0	0	*	*	0	0	GAGAAGAGAAGACGGTTACG	IIIIIIIIIIIIIIIIIIII	XM:i:0
2400	16	PhiX_174	2771	255	20M	*	0	0	ATGTGACTGATGACGTCCTT	IIIIIIIIIIIIIIIIIIII	XA:i:3	MD:Z:0G7A0T10	NM:i:3
2401	4	*	0	0	*	*	0	0	ATTTGGACTTTGAGCGATCG	IIIIIIIIIIIIIIIIIIII	XM:i:0
2402	4	*	0	0	*	*	0	0	GAGAAGAGAAGACGGTTACG	IIIIIIIIIIIIIIIIIIII	XM:i:0
2403	4	*	0	0	*	*	0	0	GTTGGTTCTATGTGGCTAAT	IIIIIIIIIIIIIIIIIIII	XM:i:0
2406	4	*	0	0	*	*	0	0	ACGACTTACATCACATCACT	IIIIIIIIIIIIIIIIIIII	XM:i:0
2408	4	*	0	0	*	*	0	0	AACGGAAACCATAAGAACAT	IIIIIIIIIIIIIIIIIIII	XM:i:0
2409	4	*	0	0	*	*	0	0	ACGCCATATAATGGTTTCCG	IIIIIIIIIIIIIIIIIIII	XM:i:0
2410	4	*	0	0	*	*	0	0	CAATTAAATCCCTAACATTG	IIIIIIIIIIIIIIIIIIII	XM:i:0
2411	4	*	0	0	*	*	0	0	ATCGGCAATAGCACTAAGCT	IIIIIIIIIIIIIIIIIIII	XM:i:0
2412	4	*	0	0	*	*	0	0	CGCATGATGGTGGTTATATA	IIIIIIIIIIIIIIIIIIII	XM:i:0
2414	4	*	0	0	*	*	0	0	GTAATCCAAACGCAGAAGCC	IIIIIIIIIIIIIIIIIIII	XM:i:0
2415	4	*	0	0	*	*	0	0	CGATGATGGTGGTTATATAC	IIIIIIIIIIIIIIIIIIII	XM:i:0
2416	4	*	0	0	*	*	0	0	GTCTTTGGTATGGTTAGGTG	IIIIIIIIIIIIIIIIIIII	XM:i:0
2417	4	*	0	0	*	*	0	0	CGCCTCTAAACCTGCCTATG	IIIIIIIIIIIIIIIIIIII	XM:i:0
2418	4	*	0	0	*	*	0	0	AATCTCTATACTGATCAGAA	IIIIIIIIIIIIIIIIIIII	XM:i:0
2419	4	*	0	0	*	*	0	0	GTGCCAAGAAAACGGCATGG	IIIIIIIIIIIIIIIIIIII	XM:i:0
2420	4	*	0	0	*	*	0	0	ACACAGAAGAAGAAAGCCAC	IIIIIIIIIIIIIIIIIIII	XM:i:0
2421	4	*	0	0	*	*	0	0	GCACCTGTAGGAAGTGCGCA	IIIIIIIIIIIIIIIIIIII	XM:i:0
2422	4	*	0	0	*	*	0	0	ACGTCTCAAGAAGTGATAAC	IIIIIIIIIIIIIIIIIIII	XM:i:0
2423	4	*	0	0	*	*	0	0	GTATTAGCCACATAGAACAA	IIIIIIIIIIIIIIIIIIII	XM:i:0
2424	4	*	0	0	*	*	0	0	CGTCGTACTGATGATGTACA	IIIIIIIIIIIIIIIIIIII	XM:i:0
2425	4	*	0	0	*	*	0	0	GTGCCAAGAAAACGGCATGG	IIIIIIIIIIIIIIIIIIII	XM:i:0
2426	0	PhiX_174	4595	255	20M	*	0	0	GGCTGACGACCGAATAGCGT	IIIIIIIIIIIIIIIIIIII	XA:i:3	MD:Z:13T3A1G0	NM:i:3
2427	16	PhiX_174	1811	255	20M	*	0	0	CATTCTGTGGCGCGTTTCTT	IIIIIIIIIIIIIIIIIIII	XA:i:1	MD:Z:9C10	NM:i:1
2428	4	*	0	0	*	*	0	0	AGCGGACCATCAGGCGCTAA	IIIIIIIIIIIIIIIIIIII	XM:i:0
2431	4	*	0	0	*	*	0	0	GACTAATCACTGTCACTAAC	IIIIIIIIIIIIIIIIIIII	XM:i:0
2432	4	*	0	0	*	*	0	0	GCTGACGACGATAGCGTTGA	IIIIIIIIIIIIIIIIIIII	XM:i:0
2434	4	*	0	0	*	*	0	0	AAGTCGCAGTCGAATGTGCA	IIIIIIIIIIIIIIIIIIII	XM:i:0
2435	4	*	0	0	*	*	0	0	GTGATAAAGATTGGAGTGTG	IIIIIIIIIIIIIIIIIIII	XM:i:0
2437	4	*	0	0	*	*	0	0	ACGATGAACCAACGATCCAA	IIIIIIIIIIIIIIIIIIII	XM:i:0
2438	4	*	0	0	*	*	0	0	GACTTTGACCATGGATCATG	IIIIIIIIIIIIIIIIIIII	XM:i:0
2439	4	*	0	0	*	*	0	0	AGCATATCGGTATAGTCAGC	IIIIIIIIIIIIIIIIIIII	XM:i:0
2440	4	*	0	0	*	*	0	0	CGCCTCTGTCTCATCACTGG	IIIIIIIIIIIIIIIIIIII	XM:i:0
2441	4	*	0	0	*	*	0	0	GGAACGGTACGTTATCGCCC	IIIIIIIIIIIIIIIIIIII	XM:i:0
2442	4	*	0	0	*	*	0	0	ACCAATTAAATCCCTCGACA	IIIIIIIIIIIIIIIIIIII	XM:i:0
2443	4	*	0	0	*	*	0	0	AGACGAATCACAACGGAAAA	IIIIIIIIIIIIIIIIIIII	XM:i:0
2444	4	*	0	0	*	*	0	0	GAGAATCAAAGAGCTACTAA	IIIIIIIIIIIIIIIIIIII	XM:i:0
2446	4	*	0	0	*	*	0	0	CGCACAGAATGGTTAGTCTG	IIIIIIIIIIIIIIIIIIII	XM:i:0
2448	4	*	0	0	*	*	0	0	CGCGCATCAGTGTTCTGGGT	IIIIIIIIIIIIIIIIIIII	XM:i:0
2450	4	*	0	0	*	*	0	0	ATGCACATCTACAGGTAGCG	IIIIIIIIIIIIIIIIIIII	XM:i:0
2451	0	PhiX_174	4737	255	20M	*	0	0	GCTGAGTATGGTACAGCCTA	IIIIIIIIIIIIIIIIIIII	XA:i:3	MD:Z:0C16T0A1	NM:i:3
2452	4	*	0	0	*	*	0	0	AGACGAATCACAAGAAACAC	IIIIIIIIIIIIIIIIIIII	XM:i:0
2453	4	*	0	0	*	*	0	0	CGTACGGGAAGGACGTCAAT	IIIIIIIIIIIIIIIIIIII	XM:i:0
2454	4	*	0	0	*	*	0	0	AAACGTCCCTACCCATTATA	IIIIIIIIIIIIIIIIIIII	XM:i:0
2455	0	PhiX_174	2049	255	20M	*	0	0	AGTGGTATCGTTATGCGCCC	IIIIIIIIIIIIIIIIIIII	XA:i:1	MD:Z:19T0	NM:i:1
2456	4	*	0	0	*	*	0	0	CGAACCGAGCCAAATCGATC	IIIIIIIIIIIIIIIIIIII	XM:i:0
2458	4	*	0	0	*	*	0	0	CCTCAATGACTTCATCTGCT	IIIIIIIIIIIIIIIIIIII	XM:i:0
2459	4	*	0	0	*	*	0	0	AGACGGCCCATTACGTTACA	IIIIIIIIIIIIIIIIIIII	XM:i:0
2462	4	*	0	0	*	*	0	0	CATGTATCGTTCATGATCAA	IIIIIIIIIIIIIIIIIIII	XM:i:0
2464	4	*	0	0	*	*	0	0	CAGCAGCTGCGCAAACTGCA	IIIIIIIIIIIIIIIIIIII	XM:i:0
2466	4	*	0	0	*	*	0	0	CACGCAATAGCAACCAACAA	IIIIIIIIIIIIIIIIIIII	XM:i:0
2468	4	*	0	0	*	*	0	0	CCTTGGACGATAATAAACTA	IIIIIIIIIIIIIIIIIIII	XM:i:0
2471	0	PhiX_174	177	255	20M	*	0	0	CTTCGCGACCTTTCGCCCTC	IIIIIIIIIIIIIIIIIIII	XA:i:2	MD:Z:3T13A2	NM:i:2
2472	4	*	0	0	*	*	0	0	CAAGGCTCTGAATGGTTCCT	IIIIIIIIIIIIIIIIIIII	XM:i:0
2474	4	*	0	0	*	*	0	0	GTTTCGTAATTAGCCCTCCA	IIIIIIIIIIIIIIIIIIII	XM:i:0
2475	4	*	0	0	*	*	0	0	ACGTTCTCTGACCGACAGTA	IIIIIIIIIIIIIIIIIIII	XM:i:0
2477	4	*	0	0	*	*	0	0	AAGCGAGCCAGTCCAATGGT	IIIIIIIIIIIIIIIIIIII	XM:i:0
2478	4	*	0	0	*	*	0	0	GTAGTTCAATCATGGATCGT	IIIIIIIIIIIIIIIIIIII	XM:i:0
2480	4	*	0	0	*	*	0	0	ATAGTTCACTCGGCGGCCGT	IIIIIIIIIIIIIIIIIIII	XM:i:0
2482	4	*	0	0	*	*	0	0	CCACCAGCCCAAGAGCAGAA	IIIIIIIIIIIIIIIIIIII	XM:i:0
2483	16	PhiX_174	2287	255	20M	*	0	0	AAAGATTGAGTGTGAGTTAT	IIIIIIIIIIIIIIIIIIII	XA:i:3	MD:Z:16G1T0A0	NM:i:3
2484	4	*	0	0	*	*	0	0	GACACTCTCACGTGGCTGAC	IIIIIIIIIIIIIIIIIIII	XM:i:0
2485	4	*	0	0	*	*	0	0	GTATTGATCGATCATGATAG	IIIIIIIIIIIIIIIIIIII	XM:i:0
2486	4	*	0	0	*	*	0	0	CGTGGATGCGACGTACCGAG	IIIIIIIIIIIIIIIIIIII	XM:i:0
2487	4	*	0	0	*	*	0	0	CGTACACATGATCTATACGG	IIIIIIIIIIIIIIIIIIII	XM:i:0
2489	4	*	0	0	*	*	0	0	AACTAATGAGCTCATCAAGA	IIIIIIIIIIIIIIIIIIII	XM:i:0
2492	4	*	0	0	*	*	0	0	AATAATGATTCATAAATTAC	IIIIIIIIIIIIIIIIIIII	XM:i:0
2493	4	*	0	0	*	*	0	0	AAACCATGAACAACATAAAT	IIIIIIIIIIIIIIIIIIII	XM:i:0
2494	4	*	0	0	*	*	0	0	GAACGCTAGCATTAAGGATA	IIIIIIIIIIIIIIIIIIII	XM:i:0
2495	4	*	0	0	*	*	0	0	AAGCCCAGCCATTGGGATGG	IIIIIIIIIIIIIIIIIIII	XM:i:0
2496	4	*	0	0	*	*	0	0	CAGTGAGTGTAACAGTCGGG	IIIIIIIIIIIIIIIIIIII	XM:i:0
2497	4	*	0	0	*	*	0	0	CGAACTGCCCGATGGGCCAA	IIIIIIIIIIIIIIIIIIII	XM:i:0
2498	4	*	0	0	*	*	0	0	CACGTGCCTTTAGTACTGCA	IIIIIIIIIIIIIIIIIIII	XM:i:0
2499	4	*	0	0	*	*	0	0	CCAAACGCCTACAGTAACTT	IIIIIIIIIIIIIIIIIIII	XM:i:0
2501	4	*	0	0	*	*	0	0	CGCGGGCAATTGGTACGTTG	IIIIIIIIIIIIIIIIIIII	XM:i:0
2503	4	*	0	0	*	*	0	0	AGTAGTGACTTCATGAATAG	IIIIIIIIIIIIIIIIIIII	XM:i:0
2504	16	PhiX_174	4231	255	20M	*	0	0	GTGATGATGTTGTATCTGTT	IIIIIIIIIIIIIIIIIIII	XA:i:2	MD:Z:7G0T11	NM:i:2
2505	4	*	0	0	*	*	0	0	CGACGTTGGCCTTTAATACT	IIIIIIIIIIIIIIIIIIII	XM:i:0
2506	4	*	0	0	*	*	0	0	GGACTGCCCTCGCCTCCTCC	IIIIIIIIIIIIIIIIIIII	XM:i:0
2508	4	*	0	0	*	*	0	0	GCATTGTTCATGGTTATTGA	IIIIIIIIIIIIIIIIIIII	XM:i:0
2510	4	*	0	0	*	*	0	0	CGATTTGAATACAAGTTTGG	IIIIIIIIIIIIIIIIIIII	XM:i:0
2512	4	*	0	0	*	*	0	0	AAAACTTGAACATGCTGAGT	IIIIIIIIIIIIIIIIIIII	XM:i:0
2513	4	*	0	0	*	*	0	0	GATAAGAAGCGTACTACGTG	IIIIIIIIIIIIIIIIIIII	XM:i:0
2514	4	*	0	0	*	*	0	0	GGTGACTTATGAATCCTTCC	IIIIIIIIIIIIIIIIIIII	XM:i:0
2515	4	*	0	0	*	*	0	0	GGACTGCCCTCGCTCCTCCT	IIIIIIIIIIIIIIIIIIII	XM:i:0
2516	4	*	0	0	*	*	0	0	ACGGTATCTAGCAAACAGCG	IIIIIIIIIIIIIIIIIIII	XM:i:0
2518	4	*	0	0	*	*	0	0	AGACAACATGAACACATAAA	IIIIIIIIIIIIIIIIIIII	XM:i:0
2519	4	*	0	0	*	*	0	0	CTCACTAAACAAGCTGTCGC	IIIIIIIIIIIIIIIIIIII	XM:i:0
2521	4	*	0	0	*	*	0	0	GGGCTATCGTATGGACGGGG	IIIIIIIIIIIIIIIIIIII	XM:i:0
2522	4	*	0	0	*	*	0	0	CTCACTAAACAGCTGTCGCA	IIIIIIIIIIIIIIIIIIII	XM:i:0
2523	4	*	0	0	*	*	0	0	GTGCTGGCCCTACCGAATAA	IIIIIIIIIIIIIIIIIIII	XM:i:0
2524	4	*	0	0	*	*	0	0	GCGAGCCGAGACGACTTAGA	IIIIIIIIIIIIIIIIIIII	XM:i:0
2525	4	*	0	0	*	*	0	0	CAGCAGGATATCATAAACGC	IIIIIIIIIIIIIIIIIIII	XM:i:0
2526	4	*	0	0	*	*	0	0	CATGATCTGAATGGTTGCGC	IIIIIIIIIIIIIIIIIIII	XM:i:0
2531	4	*	0	0	*	*	0	0	GTTCAGTCGTTCAGTGGTTG	IIIIIIIIIIIIIIIIIIII	XM:i:0
2532	4	*	0	0	*	*	0	0	ACGATAGGGAAAATAAAATG	IIIIIIIIIIIIIIIIIIII	XM:i:0
2533	4	*	0	0	*	*	0	0	CTTATCACCCGCAACTGCCC	IIIIIIIIIIIIIIIIIIII	XM:i:0
2534	4	*	0	0	*	*	0	0	AGGTCGCATCAAAGCAAATC	IIIIIIIIIIIIIIIIIIII	XM:i:0
2536	4	*	0	0	*	*	0	0	CTAGGTCACCCCTCAGGCAA	IIIIIIIIIIIIIIIIIIII	XM:i:0
2537	4	*	0	0	*	*	0	0	CATGGTGGCGAATAAAGCGC	IIIIIIIIIIIIIIIIIIII	XM:i:0
2538	4	*	0	0	*	*	0	0	GAGACAATATCTCTTAATAC	IIIIIIIIIIIIIIIIIIII	XM:i:0
2540	4	*	0	0	*	*	0	0	ACGAGTGTTGAGTCATTTCG	IIIIIIIIIIIIIIIIIIII	XM:i:0
2541	4	*	0	0	*	*	0	0	CTATGCCGACACTCCACAGG	IIIIIIIIIIIIIIIIIIII	XM:i:0
2543	4	*	0	0	*	*	0	0	AGCAATCTTAACTACGAGAA	IIIIIIIIIIIIIIIIIIII	XM:i:0
2544	4	*	0	0	*	*	0	0	CTAATCTGAACTGATCAGCG	IIIIIIIIIIIIIIIIIIII	XM:i:0
2545	4	*	0	0	*	*	0	0	GTAACCGTCTTCCTCGTTCT	IIIIIIIIIIIIIIIIIIII	XM:i:0
2546	4	*	0	0	*	*	0	0	CGTTATGGTACGTGGACTTT	IIIIIIIIIIIIIIIIIIII	XM:i:0
2547	4	*	0	0	*	*	0	0	GAGTGCCCGAATCCCAACAT	IIIIIIIIIIIIIIIIIIII	XM:i:0
2549	4	*	0	0	*	*	0	0	GAATGGCCATGATAACCAGC	IIIIIIIIIIIIIIIIIIII	XM:i:0
2550	4	*	0	0	*	*	0	0	CAGAGAAGAGCAGTCAATGG	IIIIIIIIIIIIIIIIIIII	XM:i:0
2553	4	*	0	0	*	*	0	0	AAACAGTGCCGAAGAGCTGG	IIIIIIIIIIIIIIIIIIII	XM:i:0
2555	4	*	0	0	*	*	0	0	CTGCTGCCATTCTGGAGCTA	IIIIIIIIIIIIIIIIIIII	XM:i:0
2556	4	*	0	0	*	*	0	0	ATCACCTTGGAAAGATCTTG	IIIIIIIIIIIIIIIIIIII	XM:i:0
2558	4	*	0	0	*	*	0	0	GGTGTGGTTGGATATTTCAT	IIIIIIIIIIIIIIIIIIII	XM:i:0
2559	4	*	0	0	*	*	0	0	CGTAAGGTACTGGAATCTCT	IIIIIIIIIIIIIIIIIIII	XM:i:0
2561	4	*	0	0	*	*	0	0	CCTCTTAAGGAATTATCGCG	IIIIIIIIIIIIIIIIIIII	XM:i:0
2563	4	*	0	0	*	*	0	0	CGTATGCCTTCTGCTTGGCT	IIIIIIIIIIIIIIIIIIII	XM:i:0
2564	4	*	0	0	*	*	0	0	CGTAAGGTACTGATCTCTTT	IIIIIIIIIIIIIIIIIIII	XM:i:0
2565	16	PhiX_174	4712	255	20M	*	0	0	CCACGTCTATCAGTATTTTT	IIIIIIIIIIIIIIIIIIII	XA:i:3	MD:Z:1G2T0G14	NM:i:3
2568	4	*	0	0	*	*	0	0	GCAGCAAGACTGGAATAGAG	IIIIIIIIIIIIIIIIIIII	XM:i:0
2572	4	*	0	0	*	*	0	0	CCTAGTCCATCATGGAAAGG	IIIIIIIIIIIIIIIIIIII	XM:i:0
2574	4	*	0	0	*	*	0	0	GAGCAGGAAAGAGGTATCTA	IIIIIIIIIIIIIIIIIIII	XM:i:0
2575	4	*	0	0	*	*	0	0	GGAAGCTAGCCAATCTCATC	IIIIIIIIIIIIIIIIIIII	XM:i:0
2576	4	*	0	0	*	*	0	0	ACTAGTATCGATCCATGAAC	IIIIIIIIIIIIIIIIIIII	XM:i:0
2577	4	*	0	0	*	*	0	0	AGTGTGACGCATAAGGCCTG	IIIIIIIIIIIIIIIIIIII	XM:i:0
2578	4	*	0	0	*	*	0	0	CAGTAGCCAATCCCAACTTA	IIIIIIIIIIIIIIIIIIII	XM:i:0
2579	4	*	0	0	*	*	0	0	ATGCGTGCACTTATGGCGAC	IIIIIIIIIIIIIIIIIIII	XM:i:0
2580	4	*	0	0	*	*	0	0	AGAAGAGTAGATGCCCACAG	IIIIIIIIIIIIIIIIIIII	XM:i:0
2582	4	*	0	0	*	*	0	0	AGTCGTGACTGGCTGAAGCC	IIIIIIIIIIIIIIIIIIII	XM:i:0
2583	16	PhiX_174	509	255	20M	*	0	0	GTAAGTTGGGATTGCTACTG	IIIIIIIIIIIIIIIIIIII	XA:i:3	MD:Z:0C0A5T12	NM:i:3
2586	4	*	0	0	*	*	0	0	CTACGGAACGAATCACCGCT	IIIIIIIIIIIIIIIIIIII	XM:i:0
2587	4	*	0	0	*	*	0	0	CACACCAACAGAAGGAAAGC	IIIIIIIIIIIIIIIIIIII	XM:i:0
2588	16	PhiX_174	3338	255	20M	*	0	0	TGATGCTTCCTCTGCTGTAT	IIIIIIIIIIIIIIIIIIII	XA:i:3	MD:Z:17G0T0A0	NM:i:3
2589	4	*	0	0	*	*	0	0	CGTCGGCTAGCAGTGAACAC	IIIIIIIIIIIIIIIIIIII	XM:i:0
2590	4	*	0	0	*	*	0	0	CTCGATGCGTCGTGGCTGGC	IIIIIIIIIIIIIIIIIIII	XM:i:0
2591	4	*	0	0	*	*	0	0	AACTCGCTATGAGCTGTGCA	IIIIIIIIIIIIIIIIIIII	XM:i:0
2592	4	*	0	0	*	*	0	0	CATCCTTAATACTTCTTTTG	IIIIIIIIIIIIIIIIIIII	XM:i:0
2593	4	*	0	0	*	*	0	0	AAAGCCCGCCTCCGGTGGAT	IIIIIIIIIIIIIIIIIIII	XM:i:0
2594	4	*	0	0	*	*	0	0	ACGACCAATCACAGCCAACC	IIIIIIIIIIIIIIIIIIII	XM:i:0
2595	4	*	0	0	*	*	0	0	CACGGCGCCAAATAGTTGTT	IIIIIIIIIIIIIIIIIIII	XM:i:0
2597	4	*	0	0	*	*	0	0	ATAAAGTGCCCACGCATGGA	IIIIIIIIIIIIIIIIIIII	XM:i:0
2598	4	*	0	0	*	*	0	0	GGAGAGTCGATCAAAACAGC	IIIIIIIIIIIIIIIIIIII	XM:i:0
2599	4	*	0	0	*	*	0	0	ATCGCTGCCCGTCATTGGCC	IIIIIIIIIIIIIIIIIIII	XM:i:0
2601	4	*	0	0	*	*	0	0	CACGAACGCAGAAGCCCAGC	IIIIIIIIIIIIIIIIIIII	XM:i:0
2602	4	*	0	0	*	*	0	0	GTATCTGTTACTGAAGTAAG	IIIIIIIIIIIIIIIIIIII	XM:i:0
2604	4	*	0	0	*	*	0	0	ACATTTCTAAAAGTAAAATG	IIIIIIIIIIIIIIIIIIII	XM:i:0
2606	4	*	0	0	*	*	0	0	GTTTGGATGTGGAGGATGAA	IIIIIIIIIIIIIIIIIIII	XM:i:0
2607	4	*	0	0	*	*	0	0	ATAAGTGCACGCATGGAATG	IIIIIIIIIIIIIIIIIIII	XM:i:0
2608	4	*	0	0	*	*	0	0	GCCGGCATTAGTAGCAGGTT	IIIIIIIIIIIIIIIIIIII	XM:i:0
2609	4	*	0	0	*	*	0	0	CGTAGCACATGAATAGCGAG	IIIIIIIIIIIIIIIIIIII	XM:i:0
2610	4	*	0	0	*	*	0	0	CTAGTTGTTCGTGCACAAGC	IIIIIIIIIIIIIIIIIIII	XM:i:0
2613	4	*	0	0	*	*	0	0	GTATTTATTGGTATGTACAG	IIIIIIIIIIIIIIIIIIII	XM:i:0
2614	4	*	0	0	*	*	0	0	AAACGCCCTTTACGTCGATT	IIIIIIIIIIIIIIIIIIII	XM:i:0
2615	4	*	0	0	*	*	0	0	CGTCTCTCGTCCTAAACTTT	IIIIIIIIIIIIIIIIIIII	XM:i:0
2616	4	*	0	0	*	*	0	0	AGAGTGAATGGTGATGGCGT	IIIIIIIIIIIIIIIIIIII	XM:i:0
2618	4	*	0	0	*	*	0	0	CAGCAACGGAAACATAACGA	IIIIIIIIIIIIIIIIIIII	XM:i:0
2619	4	*	0	0	*	*	0	0	AGACGCAAATTAAATTTATC	IIIIIIIIIIIIIIIIIIII	XM:i:0
2621	4	*	0	0	*	*	0	0	AGACGAAATCACACGAAACA	IIIIIIIIIIIIIIIIIIII	XM:i:0
2622	4	*	0	0	*	*	0	0	CACGCAAAGCCAGGATATAT	IIIIIIIIIIIIIIIIIIII	XM:i:0
2625	4	*	0	0	*	*	0	0	CTAATACTGATCAGCGAACA	IIIIIIIIIIIIIIIIIIII	XM:i:0
2626	4	*	0	0	*	*	0	0	AGCGGCAAAATTAAATTTTA	IIIIIIIIIIIIIIIIIIII	XM:i:0
2629	4	*	0	0	*	*	0	0	ACGTTACTTTAGAATACATC	IIIIIIIIIIIIIIIIIIII	XM:i:0
2630	4	*	0	0	*	*	0	0	CGGCCGATAACTCACACTCT	IIIIIIIIIIIIIIIIIIII	XM:i:0
2631	4	*	0	0	*	*	0	0	CGCCTGCCGTTGGAGGCTTG	IIIIIIIIIIIIIIIIIIII	XM:i:0
2632	4	*	0	0	*	*	0	0	CAGTTGCCCATACAAACAGG	IIIIIIIIIIIIIIIIIIII	XM:i:0
2633	4	*	0	0	*	*	0	0	ACGTACTTTAGCCAAGCAGT	IIIIIIIIIIIIIIIIIIII	XM:i:0
2635	4	*	0	0	*	*	0	0	CGGATTAACTCATCGGTAGT	IIIIIIIIIIIIIIIIIIII	XM:i:0
2636	4	*	0	0	*	*	0	0	ATGGTCGTTCTATACTCTGA	IIIIIIIIIIIIIIIIIIII	XM:i:0
2637	4	*	0	0	*	*	0	0	ATGGTCATATAACAGCCAGT	IIIIIIIIIIIIIIIIIIII	XM:i:0
2639	4	*	0	0	*	*	0	0	CGGATTAACTCATCGGTAGT	IIIIIIIIIIIIIIIIIIII	XM:i:0
2641	4	*	0	0	*	*	0	0	ATGGTCAATATAACAGCCCA	IIIIIIIIIIIIIIIIIIII	XM:i:0
2642	4	*	0	0	*	*	0	0	GATGTCATCCCGGGATGACT	IIIIIIIIIIIIIIIIIIII	XM:i:0
2643	4	*	0	0	*	*	0	0	ACGCGACAAAGAAAAATACC	IIIIIIIIIIIIIIIIIIII	XM:i:0
2644	4	*	0	0	*	*	0	0	CGACAGCTGTAGTGATAAAC	IIIIIIIIIIIIIIIIIIII	XM:i:0
2645	4	*	0	0	*	*	0	0	GTTGGAGGCCTTGCGTTATG	IIIIIIIIIIIIIIIIIIII	XM:i:0
2647	4	*	0	0	*	*	0	0	CCATCCAAGGAATAACATCA	IIIIIIIIIIIIIIIIIIII	XM:i:0
2648	4	*	0	0	*	*	0	0	CCGACGACCAAATTAGGGTC	IIIIIIIIIIIIIIIIIIII	XM:i:0
2651	4	*	0	0	*	*	0	0	ATGGTCGTATGGGTTTCTGG	IIIIIIIIIIIIIIIIIIII	XM:i:0
2652	4	*	0	0	*	*	0	0	AAGGAATGGTGTAATGCCCA	IIIIIIIIIIIIIIIIIIII	XM:i:0
2655	4	*	0	0	*	*	0	0	AGTAATCACCATCACAATGG	IIIIIIIIIIIIIIIIIIII	XM:i:0
2656	4	*	0	0	*	*	0	0	ATCTGCTGCTGCATTCCTAC	IIIIIIIIIIIIIIIIIIII	XM:i:0
2657	4	*	0	0	*	*	0	0	CTTTACGCTACCTTCACGAT	IIIIIIIIIIIIIIIIIIII	XM:i:0
2658	4	*	0	0	*	*	0	0	CAACTACCAACGCTGGTACG	IIIIIIIIIIIIIIIIIIII	XM:i:0
2659	4	*	0	0	*	*	0	0	CTAATTACCTTCTTTTGGGG	IIIIIIIIIIIIIIIIIIII	XM:i:0
2661	4	*	0	0	*	*	0	0	CAAGTTGCCCATACAAACAG	IIIIIIIIIIIIIIIIIIII	XM:i:0
2662	16	PhiX_174	4802	255	20M	*	0	0	TACAGGTAGCGTTGACCTAT	IIIIIIIIIIIIIIIIIIII	XA:i:3	MD:Z:17C0T0A0	NM:i:3
2663	4	*	0	0	*	*	0	0	CGTAGCAGCACATCACTGAG	IIIIIIIIIIIIIIIIIIII	XM:i:0
2664	4	*	0	0	*	*	0	0	CTCAGCTCGAGTGGCTGGAA	IIIIIIIIIIIIIIIIIIII	XM:i:0
2665	4	*	0	0	*	*	0	0	CTTTCCAGAATTGTCAAGTA	IIIIIIIIIIIIIIIIIIII	XM:i:0
2667	4	*	0	0	*	*	0	0	AGTGATTATGGTTGGTGCTA	IIIIIIIIIIIIIIIIIIII	XM:i:0
2668	4	*	0	0	*	*	0	0	CTGCGAGCTGAGCTGGCGTT	IIIIIIIIIIIIIIIIIIII	XM:i:0
2670	4	*	0	0	*	*	0	0	ACGAAGAGGTCATAAGCCAA	IIIIIIIIIIIIIIIIIIII	XM:i:0
2671	4	*	0	0	*	*	0	0	AAACGAAGCATCATCTTGGA	IIIIIIIIIIIIIIIIIIII	XM:i:0
2672	4	*	0	0	*	*	0	0	CTGGTTATATTGAATGCGCT	IIIIIIIIIIIIIIIIIIII	XM:i:0
2673	4	*	0	0	*	*	0	0	ATTAAAGCCGACCCTGTGGA	IIIIIIIIIIIIIIIIIIII	XM:i:0
2674	4	*	0	0	*	*	0	0	GAAAGATTGGTGTTCATAAT	IIIIIIIIIIIIIIIIIIII	XM:i:0
2675	4	*	0	0	*	*	0	0	AAGCCACCGTATTAAGCCTA	IIIIIIIIIIIIIIIIIIII	XM:i:0
2676	4	*	0	0	*	*	0	0	AAATACGTGATATATTAATC	IIIIIIIIIIIIIIIIIIII	XM:i:0
2679	4	*	0	0	*	*	0	0	AAGTACGAGCCAGACGACAG	IIIIIIIIIIIIIIIIIIII	XM:i:0
2680	4	*	0	0	*	*	0	0	GCCCGCTGAATTGGTTCGCG	IIIIIIIIIIIIIIIIIIII	XM:i:0
2681	4	*	0	0	*	*	0	0	CTCATAGGTAAGGTTAGCAC	IIIIIIIIIIIIIIIIIIII	XM:i:0
2683	4	*	0	0	*	*	0	0	CGCCAATGGCGTACTAGCTC	IIIIIIIIIIIIIIIIIIII	XM:i:0
2685	4	*	0	0	*	*	0	0	AAGCACCGTATTAAGCCTAT	IIIIIIIIIIIIIIIIIIII	XM:i:0
2686	0	PhiX_174	1977	255	20M	*	0	0	CGCGTGAAATTTCATGGAAG	IIIIIIIIIIIIIIIIIIII	XA:i:3	MD:Z:13T0A0T4	NM:i:3
2687	4	*	0	0	*	*	0	0	GGGGAAGGACGTCAATGTAG	IIIIIIIIIIIIIIIIIIII	XM:i:0
2688	4	*	0	0	*	*	0	0	AAACAATGCGGCGAGGGAGA	IIIIIIIIIIIIIIIIIIII	XM:i:0
2689	4	*	0	0	*	*	0	0	CTCAATAGAGTACAGGTTAG	IIIIIIIIIIIIIIIIIIII	XM:i:0
2690	4	*	0	0	*	*	0	0	GTGTAGCGAACTCGATGGCA	IIIIIIIIIIIIIIIIIIII	XM:i:0
2691	4	*	0	0	*	*	0	0	AAACGACGAGGAAATCATAC	IIIIIIIIIIIIIIIIIIII	XM:i:0
2694	4	*	0	0	*	*	0	0	AGGTTATTGGAATATCTTAA	IIIIIIIIIIIIIIIIIIII	XM:i:0
2695	4	*	0	0	*	*	0	0	AAGCGAGCCTGACAGAATAA	IIIIIIIIIIIIIIIIIIII	XM:i:0
2697	4	*	0	0	*	*	0	0	CGCTACCATAAAATACTGTG	IIIIIIIIIIIIIIIIIIII	XM:i:0
2698	4	*	0	0	*	*	0	0	GGTTTAGTGAGTTGTCATCT	IIIIIIIIIIIIIIIIIIII	XM:i:0
2699	4	*	0	0	*	*	0	0	CTAATCTGACTCGGCTGGCA	IIIIIIIIIIIIIIIIIIII	XM:i:0
2700	4	*	0	0	*	*	0	0	GGTTCGTTCTTATACTTCTG	IIIIIIIIIIIIIIIIIIII	XM:i:0
2702	4	*	0	0	*	*	0	0	ACAACTGAACGGAACTGGAA	IIIIIIIIIIIIIIIIIIII	XM:i:0
2703	4	*	0	0	*	*	0	0	CCCTGCCTTCATCACTCTGG	IIIIIIIIIIIIIIIIIIII	XM:i:0
2704	4	*	0	0	*	*	0	0	CTAATCTGATGGCTGGCACG	IIIIIIIIIIIIIIIIIIII	XM:i:0
2705	16	PhiX_174	1408	255	20M	*	0	0	TTTTGCGCCGTGGATGCCTG	IIIIIIIIIIIIIIIIIIII	XA:i:3	MD:Z:1A0A0A16	NM:i:3
2706	4	*	0	0	*	*	0	0	AATTTACGCTCGGCAACTCA	IIIIIIIIIIIIIIIIIIII	XM:i:0
2707	4	*	0	0	*	*	0	0	AGCGGCAAAATTAAAATTTA	IIIIIIIIIIIIIIIIIIII	XM:i:0
2708	16	PhiX_174	1213	255	20M	*	0	0	TGTCCTCCATCGTCCCGTTT	IIIIIIIIIIIIIIIIIIII	XA:i:3	MD:Z:5C0T7A5	NM:i:3
2709	4	*	0	0	*	*	0	0	ACGACCAACCAGATCGAATG	IIIIIIIIIIIIIIIIIIII	XM:i:0
2710	4	*	0	0	*	*	0	0	GCAATTAAATTGGTGACACC	IIIIIIIIIIIIIIIIIIII	XM:i:0
2711	4	*	0	0	*	*	0	0	ACGACAACCAGATCGAATGG	IIIIIIIIIIIIIIIIIIII	XM:i:0
2712	16	PhiX_174	1786	255	20M	*	0	0	CTGTCGTGTTCAACAGACCT	IIIIIIIIIIIIIIIIIIII	XA:i:2	MD:Z:0T0G18	NM:i:2
2713	4	*	0	0	*	*	0	0	ATTCCTAGCAGAGAACGCAC	IIIIIIIIIIIIIIIIIIII	XM:i:0
2715	4	*	0	0	*	*	0	0	ATCGCTGGTATAATCTCGCC	IIIIIIIIIIIIIIIIIIII	XM:i:0
2716	4	*	0	0	*	*	0	0	GAACGCAGAAGCACCTATGG	IIIIIIIIIIIIIIIIIIII	XM:i:0
2717	4	*	0	0	*	*	0	0	GGTGGCTAATACGTTAACAA	IIIIIIIIIIIIIIIIIIII	XM:i:0
2718	4	*	0	0	*	*	0	0	CTCAGGAACAAGAAACGCCG	IIIIIIIIIIIIIIIIIIII	XM:i:0
2720	4	*	0	0	*	*	0	0	AGTAGGTCTAGAATGATACA	IIIIIIIIIIIIIIIIIIII	XM:i:0
2721	16	PhiX_174	1821	255	20M	*	0	0	GGCGTTTCTTTGTTCCTGAG	IIIIIIIIIIIIIIIIIIII	XA:i:1	MD:Z:0C19	NM:i:1
2722	4	*	0	0	*	*	0	0	GACGTTTTGGGTTCAGTTCA	IIIIIIIIIIIIIIIIIIII	XM:i:0
2723	4	*	0	0	*	*	0	0	ATGACAATCTGTCAGCGGAT	IIIIIIIIIIIIIIIIIIII	XM:i:0
2724	4	*	0	0	*	*	0	0	CCATGAAAATATCAACCACC	IIIIIIIIIIIIIIIIIIII	XM:i:0
2726	4	*	0	0	*	*	0	0	AGTACGCAACATCGACAGAC	IIIIIIIIIIIIIIIIIIII	XM:i:0
2727	16	PhiX_174	629	255	20M	*	0	0	CGCCATTGCTTATTATGTTC	IIIIIIIIIIIIIIIIIIII	XA:i:1	MD:Z:2T17	NM:i:1
2728	4	*	0	0	*	*	0	0	AGATCTGAATCACGAGTATC	IIIIIIIIIIIIIIIIIIII	XM:i:0
2729	0	PhiX_174	4856	255	20M	*	0	0	AAATAGCTTGCCAAATACGT	IIIIIIIIIIIIIIIIIIII	XA:i:1	MD:Z:11A8	NM:i:1
2730	4	*	0	0	*	*	0	0	GGTGTGGTTGATATTTCATG	IIIIIIIIIIIIIIIIIIII	XM:i:0
2731	4	*	0	0	*	*	0	0	GAAGTGGAGCTGCTGGCGAA	IIIIIIIIIIIIIIIIIIII	XM:i:0
2732	4	*	0	0	*	*	0	0	ATAGTTGATATATATAGTGG	IIIIIIIIIIIIIIIIIIII	XM:i:0
2733	4	*	0	0	*	*	0	0	GGAAAACACAACGCCGAGAC	IIIIIIIIIIIIIIIIIIII	XM:i:0
2734	4	*	0	0	*	*	0	0	AATTGGCGACGGGGAAGACG	IIIIIIIIIIIIIIIIIIII	XM:i:0
2735	4	*	0	0	*	*	0	0	CAGCAGCCCACGCGTGCGCC	IIIIIIIIIIIIIIIIIIII	XM:i:0
2736	4	*	0	0	*	*	0	0	AAGTCATGGAGGATGGTGTA	IIIIIIIIIIIIIIIIIIII	XM:i:0
2737	4	*	0	0	*	*	0	0	CAAGCCACAATAGTCAGGTT	IIIIIIIIIIIIIIIIIIII	XM:i:0
2740	4	*	0	0	*	*	0	0	AGATCTAATCAATCATGACA	IIIIIIIIIIIIIIIIIIII	XM:i:0
2742	4	*	0	0	*	*	0	0	CAGAATGAGCCCACTGGGAA	IIIIIIIIIIIIIIIIIIII	XM:i:0
2743	4	*	0	0	*	*	0	0	AAGTCAGATGAGGATGGTGC	IIIIIIIIIIIIIIIIIIII	XM:i:0
2744	4	*	0	0	*	*	0	0	GAATGGAGCCTTCGAATAGA	IIIIIIIIIIIIIIIIIIII	XM:i:0
2745	4	*	0	0	*	*	0	0	AGTAGTTTCATGGTTCGGTC	IIIIIIIIIIIIIIIIIIII	XM:i:0
2746	4	*	0	0	*	*	0	0	CATCCACCTGCCAACAACTG	IIIIIIIIIIIIIIIIIIII	XM:i:0
2747	4	*	0	0	*	*	0	0	AGATCTAATCAATCATGACA	IIIIIIIIIIIIIIIIIIII	XM:i:0
2749	4	*	0	0	*	*	0	0	GTGGTGAGCCATCGAGATGT	IIIIIIIIIIIIIIIIIIII	XM:i:0
2750	4	*	0	0	*	*	0	0	GTCGTAGGCCATTTCGGTCA	IIIIIIIIIIIIIIIIIIII	XM:i:0
2751	4	*	0	0	*	*	0	0	CGTAAGGTACTGATCTCTTC	IIIIIIIIIIIIIIIIIIII	XM:i:0
2752	4	*	0	0	*	*	0	0	CTACAAATAGAGCCAAACCA	IIIIIIIIIIIIIIIIIIII	XM:i:0
2753	4	*	0	0	*	*	0	0	GATCTGACCACTGACCTCCC	IIIIIIIIIIIIIIIIIIII	XM:i:0
2754	4	*	0	0	*	*	0	0	AATGAAATCGCACGGAGTGC	IIIIIIIIIIIIIIIIIIII	XM:i:0
2756	4	*	0	0	*	*	0	0	GTAACCATTAAGGCACCGTA	IIIIIIIIIIIIIIIIIIII	XM:i:0
2757	4	*	0	0	*	*	0	0	CACGCATGGATGAGAAGATA	IIIIIIIIIIIIIIIIIIII	XM:i:0
2759	4	*	0	0	*	*	0	0	CATCAGTGACGACATAGAAT	IIIIIIIIIIIIIIIIIIII	XM:i:0
2760	4	*	0	0	*	*	0	0	ACCGACCTGATTCTGGCCCG	IIIIIIIIIIIIIIIIIIII	XM:i:0
2761	4	*	0	0	*	*	0	0	AGCCACCATAAGAAACAACC	IIIIIIIIIIIIIIIIIIII	XM:i:0
2762	4	*	0	0	*	*	0	0	AATCGAACAATCGTCACGGA	IIIIIIIIIIIIIIIIIIII	XM:i:0
2763	4	*	0	0	*	*	0	0	ATCGCAGATCCTACACCGCA	IIIIIIIIIIIIIIIIIIII	XM:i:0
2764	16	PhiX_174	665	255	20M	*	0	0	AACGGCCTGTCTCATCATGG	IIIIIIIIIIIIIIIIIIII	XA:i:0	MD:Z:20	NM:i:0
2765	4	*	0	0	*	*	0	0	ACGTAACGAGCTATCAATAC	IIIIIIIIIIIIIIIIIIII	XM:i:0
2766	4	*	0	0	*	*	0	0	AATATGTCATCATGTACACT	IIIIIIIIIIIIIIIIIIII	XM:i:0
2767	4	*	0	0	*	*	0	0	ATCGACATAAAAACAACACA	IIIIIIIIIIIIIIIIIIII	XM:i:0
2769	4	*	0	0	*	*	0	0	AACTGATCAGCGAAACACCG	IIIIIIIIIIIIIIIIIIII	XM:i:0
2770	4	*	0	0	*	*	0	0	GAGCTATGGTTTCGTTGGCC	IIIIIIIIIIIIIIIIIIII	XM:i:0
2772	4	*	0	0	*	*	0	0	GGCGGCAAGTTGCCCATACA	IIIIIIIIIIIIIIIIIIII	XM:i:0
2773	16	PhiX_174	1269	255	20M	*	0	0	GTTATGCCACTCCTCTCCCG	IIIIIIIIIIIIIIIIIIII	XA:i:2	MD:Z:0T1A17	NM:i:2
2775	4	*	0	0	*	*	0	0	CGGCAATCACAGACGCTCTG	IIIIIIIIIIIIIIIIIIII	XM:i:0
2776	4	*	0	0	*	*	0	0	CAGGAAGGAAGTGGATGTAA	IIIIIIIIIIIIIIIIIIII	XM:i:0
2777	16	PhiX_174	3416	255	20M	*	0	0	AGAAGAGATTGCCGAGATGC	IIIIIIIIIIIIIIIIIIII	XA:i:2	MD:Z:0G0A18	NM:i:2
2778	4	*	0	0	*	*	0	0	ACAACTATTTAAAAGCCGCC	IIIIIIIIIIIIIIIIIIII	XM:i:0
2779	4	*	0	0	*	*	0	0	GGACGCCACCAACATCGGGA	IIIIIIIIIIIIIIIIIIII	XM:i:0
2780	4	*	0	0	*	*	0	0	AACTCAGGAATCAGCAGCCA	IIIIIIIIIIIIIIIIIIII	XM:i:0
2781	4	*	0	0	*	*	0	0	ACTCAGTTTAAGAAGTAGTG	IIIIIIIIIIIIIIIIIIII	XM:i:0
2782	4	*	0	0	*	*	0	0	ATAGGTCTGTTGACACGACA	IIIIIIIIIIIIIIIIIIII	XM:i:0
2783	4	*	0	0	*	*	0	0	ATACGACCCAACATAATGTT	IIIIIIIIIIIIIIIIIIII	XM:i:0
2784	4	*	0	0	*	*	0	0	ACTACGAGTTTAAGATGAAC	IIIIIIIIIIIIIIIIIIII	XM:i:0
2786	4	*	0	0	*	*	0	0	AACGTGAGAAGTGAAAAAAA	IIIIIIIIIIIIIIIIIIII	XM:i:0
2787	16	PhiX_174	2884	255	20M	*	0	0	AGTATTAATGAGATTATTTG	IIIIIIIIIIIIIIIIIIII	XA:i:3	MD:Z:0G0T6A11	NM:i:3
2788	4	*	0	0	*	*	0	0	AGTCGCTAGCAATCTGGATG	IIIIIIIIIIIIIIIIIIII	XM:i:0
2789	4	*	0	0	*	*	0	0	CACGTTTCTCCTCCGCAGTA	IIIIIIIIIIIIIIIIIIII	XM:i:0
2790	4	*	0	0	*	*	0	0	GTGTACCGAATCGATGGGCA	IIIIIIIIIIIIIIIIIIII	XM:i:0
2792	4	*	0	0	*	*	0	0	AGAAACTTGACCTAACGAGT	IIIIIIIIIIIIIIIIIIII	XM:i:0
2793	4	*	0	0	*	*	0	0	AACATAATCACTACTAGTCT	IIIIIIIIIIIIIIIIIIII	XM:i:0
2794	4	*	0	0	*	*	0	0	ACACAAACATAGGACGCCCT	IIIIIIIIIIIIIIIIIIII	XM:i:0
2795	4	*	0	0	*	*	0	0	GAAAGTACTGTACCGACGGG	IIIIIIIIIIIIIIIIIIII	XM:i:0
2796	4	*	0	0	*	*	0	0	ATAGGAGCTTTATGGTCGTA	IIIIIIIIIIIIIIIIIIII	XM:i:0
2797	4	*	0	0	*	*	0	0	GCAAATACGTGGCCTATGGT	IIIIIIIIIIIIIIIIIIII	XM:i:0
2798	4	*	0	0	*	*	0	0	ATCGGTAGCAACACATCTGG	IIIIIIIIIIIIIIIIIIII	XM:i:0
2799	4	*	0	0	*	*	0	0	CGGTACTGAAAACATGACAT	IIIIIIIIIIIIIIIIIIII	XM:i:0
2800	4	*	0	0	*	*	0	0	CTTTGGAGTCTCATTGATCC	IIIIIIIIIIIIIIIIIIII	XM:i:0
2801	0	PhiX_174	4839	255	20M	*	0	0	CGCAATCCCCCGCAGTTAAA	IIIIIIIIIIIIIIIIIIII	XA:i:3	MD:Z:7G2G0C8	NM:i:3
2802	4	*	0	0	*	*	0	0	CGGTAACGCTGCCATGGAAG	IIIIIIIIIIIIIIIIIIII	XM:i:0
2803	4	*	0	0	*	*	0	0	GTGATGATGTGTATCTTAGC	IIIIIIIIIIIIIIIIIIII	XM:i:0
2804	4	*	0	0	*	*	0	0	AACATAATTACTACTAGTCT	IIIIIIIIIIIIIIIIIIII	XM:i:0
2806	4	*	0	0	*	*	0	0	ATAATAACACAAACCCGAGA	IIIIIIIIIIIIIIIIIIII	XM:i:0
2807	4	*	0	0	*	*	0	0	ACTGTTAACACTCATGTACT	IIIIIIIIIIIIIIIIIIII	XM:i:0
2808	4	*	0	0	*	*	0	0	ACTACTCTACATGATGGAGC	IIIIIIIIIIIIIIIIIIII	XM:i:0
2809	4	*	0	0	*	*	0	0	AGAACGTGATTACTCATGCC	IIIIIIIIIIIIIIIIIIII	XM:i:0
2810	4	*	0	0	*	*	0	0	CAAACAATGCGGCCGAGGGA	IIIIIIIIIIIIIIIIIIII	XM:i:0
2812	4	*	0	0	*	*	0	0	ACACGTCTGAGCTGAGCGCG	IIIIIIIIIIIIIIIIIIII	XM:i:0
2813	4	*	0	0	*	*	0	0	CTCTTGGAAGAAGATTCTGT	IIIIIIIIIIIIIIIIIIII	XM:i:0
2815	4	*	0	0	*	*	0	0	AAGCGAAGAGAAAAATAGTC	IIIIIIIIIIIIIIIIIIII	XM:i:0
2816	4	*	0	0	*	*	0	0	AATTATCCTAGCCAATCGAT	IIIIIIIIIIIIIIIIIIII	XM:i:0
2817	4	*	0	0	*	*	0	0	CGGTAATCGTGGCCAAGAAA	IIIIIIIIIIIIIIIIIIII	XM:i:0
2818	4	*	0	0	*	*	0	0	ACGCCCCAACAAAACATGGC	IIIIIIIIIIIIIIIIIIII	XM:i:0
2820	4	*	0	0	*	*	0	0	GGCAGATTAACCACCCCATC	IIIIIIIIIIIIIIIIIIII	XM:i:0
2821	4	*	0	0	*	*	0	0	CGTATGGCCCAGGGCGGAGT	IIIIIIIIIIIIIIIIIIII	XM:i:0
2822	4	*	0	0	*	*	0	0	AAACATAGATGCCATGCTAG	IIIIIIIIIIIIIIIIIIII	XM:i:0
2824	4	*	0	0	*	*	0	0	ATCGGCGACGGGGAAGACGT	IIIIIIIIIIIIIIIIIIII	XM:i:0
2826	4	*	0	0	*	*	0	0	ATAATATCAATGGTGGGAAC	IIIIIIIIIIIIIIIIIIII	XM:i:0
2827	4	*	0	0	*	*	0	0	GTGCGAGTATGGTACAGCCT	IIIIIIIIIIIIIIIIIIII	XM:i:0
2828	4	*	0	0	*	*	0	0	CGTACGGTCGAAGCTGATGG	IIIIIIIIIIIIIIIIIIII	XM:i:0
2829	4	*	0	0	*	*	0	0	ACGCTCAAGTCAAATAATCA	IIIIIIIIIIIIIIIIIIII	XM:i:0
2830	4	*	0	0	*	*	0	0	ACGTACGTCTGACTTGGATG	IIIIIIIIIIIIIIIIIIII	XM:i:0
2831	4	*	0	0	*	*	0	0	CCCAGCCTAACGGGAGTAGT	IIIIIIIIIIIIIIIIIIII	XM:i:0
2833	4	*	0	0	*	*	0	0	AAACGGCCTGTCCATCATGG	IIIIIIIIIIIIIIIIIIII	XM:i:0
2834	4	*	0	0	*	*	0	0	CAATAACCTGAACAATGCGG	IIIIIIIIIIIIIIIIIIII	XM:i:0
2835	0	PhiX_174	3402	255	20M	*	0	0	CAACTGGACAATCAGAAGAG	IIIIIIIIIIIIIIIIIIII	XA:i:3	MD:Z:17A0G0A0	NM:i:3
2836	4	*	0	0	*	*	0	0	ATAGTGATCAATAATACATC	IIIIIIIIIIIIIIIIIIII	XM:i:0
2837	4	*	0	0	*	*	0	0	ACGTAGGTTTGAACTGATCG	IIIIIIIIIIIIIIIIIIII	XM:i:0
2838	4	*	0	0	*	*	0	0	AACGTAACGGTCGAAGCTGA	IIIIIIIIIIIIIIIIIIII	XM:i:0
2839	4	*	0	0	*	*	0	0	GATGAGACAGGTCGTTGAGG	IIIIIIIIIIIIIIIIIIII	XM:i:0
2841	4	*	0	0	*	*	0	0	CATTATTGGGGCGACGGGGA	IIIIIIIIIIIIIIIIIIII	XM:i:0
2842	4	*	0	0	*	*	0	0	CAAATTAGAAACCCAATCCA	IIIIIIIIIIIIIIIIIIII	XM:i:0
2843	4	*	0	0	*	*	0	0	AGGAATACTACGTGCTGTTA	IIIIIIIIIIIIIIIIIIII	XM:i:0
2844	4	*	0	0	*	*	0	0	ACAAACAGGGTCGCCCAGCA	IIIIIIIIIIIIIIIIIIII	XM:i:0
2847	4	*	0	0	*	*	0	0	AATACAGCCCAGTCTACTGA	IIIIIIIIIIIIIIIIIIII	XM:i:0
2848	4	*	0	0	*	*	0	0	AATAATCTCTTATACTGCAG	IIIIIIIIIIIIIIIIIIII	XM:i:0
2850	4	*	0	0	*	*	0	0	AAGCGCTCACTTTAGCATCA	IIIIIIIIIIIIIIIIIIII	XM:i:0
2851	4	*	0	0	*	*	0	0	ATAAACCGATGGCATATAAC	IIIIIIIIIIIIIIIIIIII	XM:i:0
2852	4	*	0	0	*	*	0	0	AATGCCGGCTCCATAACGCA	IIIIIIIIIIIIIIIIIIII	XM:i:0
2853	4	*	0	0	*	*	0	0	CGACTCTACTGATAACATTT	IIIIIIIIIIIIIIIIIIII	XM:i:0
2856	0	PhiX_174	1501	255	20M	*	0	0	AAACATTTGGACTGCTCGCC	IIIIIIIIIIIIIIIIIIII	XA:i:2	MD:Z:17C0G1	NM:i:2
2857	4	*	0	0	*	*	0	0	ATAAAAGTAAATGCTACAGT	IIIIIIIIIIIIIIIIIIII	XM:i:0
2858	4	*	0	0	*	*	0	0	CGCGATAACGGATCAGCAAT	IIIIIIIIIIIIIIIIIIII	XM:i:0
2859	0	PhiX_174	3975	255	20M	*	0	0	CTTTTTATGGTTCGTTCTTA	IIIIIIIIIIIIIIIIIIII	XA:i:1	MD:Z:0T19	NM:i:1
2861	4	*	0	0	*	*	0	0	ACTCCAGAAGCTGTCAGATC	IIIIIIIIIIIIIIIIIIII	XM:i:0
2863	4	*	0	0	*	*	0	0	AATACCAGCCCATCACATGC	IIIIIIIIIIIIIIIIIIII	XM:i:0
2865	4	*	0	0	*	*	0	0	CCTCGCTCTGTGATTATGCT	IIIIIIIIIIIIIIIIIIII	XM:i:0
2866	4	*	0	0	*	*	0	0	ACTCCAGAAGCTGTCAGATC	IIIIIIIIIIIIIIIIIIII	XM:i:0
2867	4	*	0	0	*	*	0	0	ACAAGTGATGGATCATACAT	IIIIIIIIIIIIIIIIIIII	XM:i:0
2868	4	*	0	0	*	*	0	0	AATACCAGCCCATCACATGC	IIIIIIIIIIIIIIIIIIII	XM:i:0
2869	4	*	0	0	*	*	0	0	CCAAATGAGAAATAAATCAT	IIIIIIIIIIIIIIIIIIII	XM:i:0
2870	4	*	0	0	*	*	0	0	CTATGAGGCCTTGGTGGCAT	IIIIIIIIIIIIIIIIIIII	XM:i:0
2871	4	*	0	0	*	*	0	0	ACTTCGGGATATTCTGGATG	IIIIIIIIIIIIIIIIIIII	XM:i:0
2872	4	*	0	0	*	*	0	0	AGAATCTCCTGACATGGACA	IIIIIIIIIIIIIIIIIIII	XM:i:0
2873	4	*	0	0	*	*	0	0	CTAATGCCGTCTCATTCTGC	IIIIIIIIIIIIIIIIIIII	XM:i:0
2874	4	*	0	0	*	*	0	0	GGTCAGTTATTTAACCAATG	IIIIIIIIIIIIIIIIIIII	XM:i:0
2877	4	*	0	0	*	*	0	0	ATAGGTAAATACTGACAGCC	IIIIIIIIIIIIIIIIIIII	XM:i:0
2879	4	*	0	0	*	*	0	0	AAGGACTCAACATCGATAGG	IIIIIIIIIIIIIIIIIIII	XM:i:0
2880	4	*	0	0	*	*	0	0	ACCGAATAACAATCGACTGT	IIIIIIIIIIIIIIIIIIII	XM:i:0
2882	4	*	0	0	*	*	0	0	ATAAAGGAGATCGATTGTCC	IIIIIIIIIIIIIIIIIIII	XM:i:0
2883	4	*	0	0	*	*	0	0	GAGCAATAGCAACCAACTAT	IIIIIIIIIIIIIIIIIIII	XM:i:0
2884	4	*	0	0	*	*	0	0	CCTCGGTACTGATATAACAC	IIIIIIIIIIIIIIIIIIII	XM:i:0
2885	4	*	0	0	*	*	0	0	GGCTGTTGATGCTAAGGTGA	IIIIIIIIIIIIIIIIIIII	XM:i:0
2886	4	*	0	0	*	*	0	0	CACGACATTCTGTAGGTTAA	IIIIIIIIIIIIIIIIIIII	XM:i:0
2887	4	*	0	0	*	*	0	0	GCAGCCAATAGCAACCAACT	IIIIIIIIIIIIIIIIIIII	XM:i:0
2888	4	*	0	0	*	*	0	0	ACGATGAAGCCATGAAGAAT	IIIIIIIIIIIIIIIIIIII	XM:i:0
2889	4	*	0	0	*	*	0	0	CACACATTCTGTACGGTATA	IIIIIIIIIIIIIIIIIIII	XM:i:0
2890	4	*	0	0	*	*	0	0	ACTGGCGCCGATGCGACCGA	IIIIIIIIIIIIIIIIIIII	XM:i:0
2891	4	*	0	0	*	*	0	0	AAAGCCGCTGCCGGAGCGAA	IIIIIIIIIIIIIIIIIIII	XM:i:0
2892	4	*	0	0	*	*	0	0	GTCACCAAATCACAACTATC	IIIIIIIIIIIIIIIIIIII	XM:i:0
2893	4	*	0	0	*	*	0	0	CAACGAAGCTGATCGTAACA	IIIIIIIIIIIIIIIIIIII	XM:i:0
2894	16	PhiX_174	2055	255	20M	*	0	0	ATCGTTATGCGGCCTCGTAT	IIIIIIIIIIIIIIIIIIII	XA:i:2	MD:Z:11C1T6	NM:i:2
2895	4	*	0	0	*	*	0	0	CTCATGGATGAGACAGGCCG	IIIIIIIIIIIIIIIIIIII	XM:i:0
2896	4	*	0	0	*	*	0	0	AACTCAACAGCCCTGCATAC	IIIIIIIIIIIIIIIIIIII	XM:i:0
2898	4	*	0	0	*	*	0	0	AAAAGAGCTACTAAATGCAA	IIIIIIIIIIIIIIIIIIII	XM:i:0
2899	4	*	0	0	*	*	0	0	ATGGTTGACGCCCGGATTGG	IIIIIIIIIIIIIIIIIIII	XM:i:0
2902	16	PhiX_174	1281	255	20M	*	0	0	CTCTCCCGACTGTAACTACT	IIIIIIIIIIIIIIIIIIII	XA:i:3	MD:Z:13T1A0C3	NM:i:3
2903	4	*	0	0	*	*	0	0	CGTTCCTGGGCGCCCTCGGC	IIIIIIIIIIIIIIIIIIII	XM:i:0
2904	4	*	0	0	*	*	0	0	GGTATAAGTTCAAACGACAC	IIIIIIIIIIIIIIIIIIII	XM:i:0
2905	16	PhiX_174	2736	255	20M	*	0	0	GCGCCATGATGGGTGTTATT	IIIIIIIIIIIIIIIIIIII	XA:i:3	MD:Z:0T11T0G6	NM:i:3
2906	4	*	0	0	*	*	0	0	CAGCAGGTTTAGATTATGAA	IIIIIIIIIIIIIIIIIIII	XM:i:0
2907	4	*	0	0	*	*	0	0	AGACGATGGCGCCACCAGCA	IIIIIIIIIIIIIIIIIIII	XM:i:0
2908	4	*	0	0	*	*	0	0	ACAATCACCAACTATCAGCA	IIIIIIIIIIIIIIIIIIII	XM:i:0
2910	4	*	0	0	*	*	0	0	AACTAAGGCCAAGCCCGAAA	IIIIIIIIIIIIIIIIIIII	XM:i:0
2911	4	*	0	0	*	*	0	0	GACGGACTGGAAACAGGTCA	IIIIIIIIIIIIIIIIIIII	XM:i:0
2912	4	*	0	0	*	*	0	0	CTACGACAATAGAGCAAACT	IIIIIIIIIIIIIIIIIIII	XM:i:0
2913	4	*	0	0	*	*	0	0	ACTAGCAATCTCTAGTGCGG	IIIIIIIIIIIIIIIIIIII	XM:i:0
2914	4	*	0	0	*	*	0	0	CGAACTACCCCCATTCCGAC	IIIIIIIIIIIIIIIIIIII	XM:i:0
2915	4	*	0	0	*	*	0	0	CATATTATCTCAGAGGGGCA	IIIIIIIIIIIIIIIIIIII	XM:i:0
2917	4	*	0	0	*	*	0	0	CAGTATGGCTGAGCCCCCAC	IIIIIIIIIIIIIIIIIIII	XM:i:0
2918	4	*	0	0	*	*	0	0	AAGTAGTACATCGATAGCAA	IIIIIIIIIIIIIIIIIIII	XM:i:0
2919	4	*	0	0	*	*	0	0	GACGCCGTTCAATGAATAGA	IIIIIIIIIIIIIIIIIIII	XM:i:0
2921	4	*	0	0	*	*	0	0	AAATCGCGAGGATTATGGTA	IIIIIIIIIIIIIIIIIIII	XM:i:0
2922	4	*	0	0	*	*	0	0	CACGCAGGAACGCTTTTCAC	IIIIIIIIIIIIIIIIIIII	XM:i:0
2923	4	*	0	0	*	*	0	0	GCTACTGTAGGAAGTGCGCA	IIIIIIIIIIIIIIIIIIII	XM:i:0
2924	4	*	0	0	*	*	0	0	AAGGATAACATCATAGGCAG	IIIIIIIIIIIIIIIIIIII	XM:i:0
2928	4	*	0	0	*	*	0	0	AATCGAGATTATGGTATCAG	IIIIIIIIIIIIIIIIIIII	XM:i:0
2929	4	*	0	0	*	*	0	0	CACGCAGGAACGCTTTTACG	IIIIIIIIIIIIIIIIIIII	XM:i:0
2930	4	*	0	0	*	*	0	0	AACTCCTCTGAAGCCCCAGA	IIIIIIIIIIIIIIIIIIII	XM:i:0
2931	4	*	0	0	*	*	0	0	ACGTAAGGTCAGCAGTGAAG	IIIIIIIIIIIIIIIIIIII	XM:i:0
2932	4	*	0	0	*	*	0	0	AGCATATCAGCTAGACCAGC	IIIIIIIIIIIIIIIIIIII	XM:i:0
2933	16	PhiX_174	3998	255	20M	*	0	0	ACCTTCTGAATGTCACGCTG	IIIIIIIIIIIIIIIIIIII	XA:i:1	MD:Z:0C19	NM:i:1
2934	4	*	0	0	*	*	0	0	GCCATACAAACAGGGTCGCC	IIIIIIIIIIIIIIIIIIII	XM:i:0
2935	4	*	0	0	*	*	0	0	ATCGAGCCTCTAACTGCTAG	IIIIIIIIIIIIIIIIIIII	XM:i:0
2936	4	*	0	0	*	*	0	0	GATTGGAATGGACGTGGTAG	IIIIIIIIIIIIIIIIIIII	XM:i:0
2937	4	*	0	0	*	*	0	0	CACGAAGTCATGGATGGAAT	IIIIIIIIIIIIIIIIIIII	XM:i:0
2938	4	*	0	0	*	*	0	0	ACGCTGCCATGGAAGTAATC	IIIIIIIIIIIIIIIIIIII	XM:i:0
2940	4	*	0	0	*	*	0	0	ATTGAGCCTATTAACTGGCG	IIIIIIIIIIIIIIIIIIII	XM:i:0
2941	4	*	0	0	*	*	0	0	ACGATGACAAGACGTGTAGA	IIIIIIIIIIIIIIIIIIII	XM:i:0
2942	4	*	0	0	*	*	0	0	CACGAAGTCATGGATGGAAT	IIIIIIIIIIIIIIIIIIII	XM:i:0
2944	4	*	0	0	*	*	0	0	CAGCATCAATGGCCCACAGT	IIIIIIIIIIIIIIIIIIII	XM:i:0
2945	4	*	0	0	*	*	0	0	ATATGCCACAGTATGTATCG	IIIIIIIIIIIIIIIIIIII	XM:i:0
2946	4	*	0	0	*	*	0	0	GCGACCCGACAACAATTCAC	IIIIIIIIIIIIIIIIIIII	XM:i:0
2947	4	*	0	0	*	*	0	0	ATCGCTAAGGTTGAGCGCCT	IIIIIIIIIIIIIIIIIIII	XM:i:0
2949	4	*	0	0	*	*	0	0	GAGGCCGTCCTATGTTTGTG	IIIIIIIIIIIIIIIIIIII	XM:i:0
2950	4	*	0	0	*	*	0	0	AATTAACTGACTATCCACTG	IIIIIIIIIIIIIIIIIIII	XM:i:0
2951	4	*	0	0	*	*	0	0	CCCAGCCAGTCTGATGAGGA	IIIIIIIIIIIIIIIIIIII	XM:i:0
2952	4	*	0	0	*	*	0	0	AGCGGCCACTTTACATCAAC	IIIIIIIIIIIIIIIIIIII	XM:i:0
2953	4	*	0	0	*	*	0	0	AGACGACCAGACGAAGTAAT	IIIIIIIIIIIIIIIIIIII	XM:i:0
2955	16	PhiX_174	1415	255	20M	*	0	0	CCGTGGATGCCTGACCGTAC	IIIIIIIIIIIIIIIIIIII	XA:i:0	MD:Z:20	NM:i:0
2957	4	*	0	0	*	*	0	0	AATCCTTTGCCCGCAGCCTC	IIIIIIIIIIIIIIIIIIII	XM:i:0
2958	4	*	0	0	*	*	0	0	AGGTAATCGTGCAAGAAAAC	IIIIIIIIIIIIIIIIIIII	XM:i:0
2959	4	*	0	0	*	*	0	0	ACGACAGAAGGAAAAGGCGG	IIIIIIIIIIIIIIIIIIII	XM:i:0
2962	4	*	0	0	*	*	0	0	AAACCTCGCTGTGCGGAAAG	IIIIIIIIIIIIIIIIIIII	XM:i:0
2964	4	*	0	0	*	*	0	0	ACGTCGGGCAACATCGTCTG	IIIIIIIIIIIIIIIIIIII	XM:i:0
2965	16	PhiX_174	3904	255	20M	*	0	0	TGTCTAGGAATAAACCGTCC	IIIIIIIIIIIIIIIIIIII	XA:i:3	MD:Z:10A0T7A0	NM:i:3
2966	4	*	0	0	*	*	0	0	ATCCTTTGCCCGCAGCCGAG	IIIIIIIIIIIIIIIIIIII	XM:i:0
2968	4	*	0	0	*	*	0	0	AGTCGGGCAACAGCTGTAAT	IIIIIIIIIIIIIIIIIIII	XM:i:0
2969	4	*	0	0	*	*	0	0	CAGCATCAACAGGCACAACA	IIIIIIIIIIIIIIIIIIII	XM:i:0
2970	4	*	0	0	*	*	0	0	CTGCTAAATTTATGGGCCCG	IIIIIIIIIIIIIIIIIIII	XM:i:0
2972	4	*	0	0	*	*	0	0	CCATCATTCAGGGAAACCCC	IIIIIIIIIIIIIIIIIIII	XM:i:0
2973	4	*	0	0	*	*	0	0	GCCTGAGGGTTGACAAGGAG	IIIIIIIIIIIIIIIIIIII	XM:i:0
2974	4	*	0	0	*	*	0	0	ATAGAATATCATAATTGTCA	IIIIIIIIIIIIIIIIIIII	XM:i:0
2975	4	*	0	0	*	*	0	0	AGCGGTAAGTTAGACAACCA	IIIIIIIIIIIIIIIIIIII	XM:i:0
2976	4	*	0	0	*	*	0	0	ATCCGCACTACAGCAGAGAA	IIIIIIIIIIIIIIIIIIII	XM:i:0
2977	4	*	0	0	*	*	0	0	CGTACGCGAGCCCATCATGA	IIIIIIIIIIIIIIIIIIII	XM:i:0
2978	4	*	0	0	*	*	0	0	CGCGGGATGAGGAGTAAGTA	IIIIIIIIIIIIIIIIIIII	XM:i:0
2979	4	*	0	0	*	*	0	0	AGTATCTTCCTTCATCAGCG	IIIIIIIIIIIIIIIIIIII	XM:i:0
2980	4	*	0	0	*	*	0	0	GGTACTGGAATCTCTAGTCG	IIIIIIIIIIIIIIIIIIII	XM:i:0
2982	4	*	0	0	*	*	0	0	CGCGTACTGCGGTACGCGAG	IIIIIIIIIIIIIIIIIIII	XM:i:0
2983	4	*	0	0	*	*	0	0	AAGACCTAACTGAATCGGCA	IIIIIIIIIIIIIIIIIIII	XM:i:0
2984	4	*	0	0	*	*	0	0	GTACGGGAGAGTCATTAGTC	IIIIIIIIIIIIIIIIIIII	XM:i:0
2985	4	*	0	0	*	*	0	0	AGTATCTTACCTTCATCAGC	IIIIIIIIIIIIIIIIIIII	XM:i:0
2986	4	*	0	0	*	*	0	0	GTTATGTGGCTAAACGTAAC	IIIIIIIIIIIIIIIIIIII	XM:i:0
2987	4	*	0	0	*	*	0	0	ATTATGGTATCAGGTTTAAT	IIIIIIIIIIIIIIIIIIII	XM:i:0
2988	4	*	0	0	*	*	0	0	GAGCATCATCATTGAACTAA	IIIIIIIIIIIIIIIIIIII	XM:i:0
2989	4	*	0	0	*	*	0	0	CATGATCTGAATGGTTGGGC	IIIIIIIIIIIIIIIIIIII	XM:i:0
2990	4	*	0	0	*	*	0	0	CGTCAGAAAATAAATCATCT	IIIIIIIIIIIIIIIIIIII	XM:i:0
2991	16	PhiX_174	2045	255	20M	*	0	0	GGTCAGTGGTATCGTTATGC	IIIIIIIIIIIIIIIIIIII	XA:i:0	MD:Z:20	NM:i:0
2992	4	*	0	0	*	*	0	0	AATAACTGATCAGGAAACAC	IIIIIIIIIIIIIIIIIIII	XM:i:0
2993	4	*	0	0	*	*	0	0	CGTATGATCGAGACAGCTAA	IIIIIIIIIIIIIIIIIIII	XM:i:0
2994	4	*	0	0	*	*	0	0	CAACTACCCAAGCTGGTACG	IIIIIIIIIIIIIIIIIIII	XM:i:0
2995	4	*	0	0	*	*	0	0	GGACGACTTCATACAGGTAG	IIIIIIIIIIIIIIIIIIII	XM:i:0
2996	4	*	0	0	*	*	0	0	AGCGTACCATAACACCCCAC	IIIIIIIIIIIIIIIIIIII	XM:i:0
2997	4	*	0	0	*	*	0	0	AGATGGCTGAGGTCAGTGGT	IIIIIIIIIIIIIIIIIIII	XM:i:0
2998	4	*	0	0	*	*	0	0	AAACGACCTCTGGGAGCGTC	IIIIIIIIIIIIIIIIIIII	XM:i:0
3000	4	*	0	0	*	*	0	0	AACTGACTGAGCGTCTTTTG	IIIIIIIIIIIIIIIIIIII	XM:i:0
3001	4	*	0	0	*	*	0	0	CACGAGTATCTTCTTATCAG	IIIIIIIIIIIIIIIIIIII	XM:i:0
3002	4	*	0	0	*	*	0	0	ACAGTATCGCCCGATCGCCC	IIIIIIIIIIIIIIIIIIII	XM:i:0
3003	4	*	0	0	*	*	0	0	ATAATTCTAAGCCACTTAGC	IIIIIIIIIIIIIIIIIIII	XM:i:0
3004	4	*	0	0	*	*	0	0	ACGAACGCAGAAGCACTATG	IIIIIIIIIIIIIIIIIIII	XM:i:0
3005	4	*	0	0	*	*	0	0	ATCGCTACTGACCTTCGTGC	IIIIIIIIIIIIIIIIIIII	XM:i:0
3006	4	*	0	0	*	*	0	0	AAGCTATCACGACCTAAATA	IIIIIIIIIIIIIIIIIIII	XM:i:0
3007	4	*	0	0	*	*	0	0	ATATGATATCGATTACAGTC	IIIIIIIIIIIIIIIIIIII	XM:i:0
3008	4	*	0	0	*	*	0	0	GGGGCACGGGGAAGACGTCA	IIIIIIIIIIIIIIIIIIII	XM:i:0
3009	4	*	0	0	*	*	0	0	ATAAGTCAAGCACTTAGCGT	IIIIIIIIIIIIIIIIIIII	XM:i:0
3012	4	*	0	0	*	*	0	0	CGTCAGTGTTCTGCGCGAAC	IIIIIIIIIIIIIIIIIIII	XM:i:0
3014	4	*	0	0	*	*	0	0	ATCCCCGTTTAACCCATTCA	IIIIIIIIIIIIIIIIIIII	XM:i:0
3015	4	*	0	0	*	*	0	0	GTACGGGATATGGTCAATCT	IIIIIIIIIIIIIIIIIIII	XM:i:0
3016	4	*	0	0	*	*	0	0	ATCAATAACTGAACAAATCG	IIIIIIIIIIIIIIIIIIII	XM:i:0
3018	0	PhiX_174	1212	255	20M	*	0	0	ATGTCCTACATCGTCACGTT	IIIIIIIIIIIIIIIIIIII	XA:i:2	MD:Z:6C0T12	NM:i:2
3019	0	PhiX_174	4613	255	20M	*	0	0	GGCGTTTATGGATAATCCCA	IIIIIIIIIIIIIIIIIIII	XA:i:3	MD:Z:7T0A0T10	NM:i:3
3020	4	*	0	0	*	*	0	0	AGCCATCGACGGCGCAAATA	IIIIIIIIIIIIIIIIIIII	XM:i:0
3022	4	*	0	0	*	*	0	0	GCCCGACCCCATTTAATAAT	IIIIIIIIIIIIIIIIIIII	XM:i:0
3023	4	*	0	0	*	*	0	0	GGCCCCAACAAACATGGCCC	IIIIIIIIIIIIIIIIIIII	XM:i:0
3024	4	*	0	0	*	*	0	0	GAGAATCAAAGAGCACTAAA	IIIIIIIIIIIIIIIIIIII	XM:i:0
3025	4	*	0	0	*	*	0	0	CACGCCCAGAATACGAAAGA	IIIIIIIIIIIIIIIIIIII	XM:i:0
3026	4	*	0	0	*	*	0	0	CTACATAACCAGTCGTACAT	IIIIIIIIIIIIIIIIIIII	XM:i:0
3029	4	*	0	0	*	*	0	0	GTAGGTTATTAGTTAACTAA	IIIIIIIIIIIIIIIIIIII	XM:i:0
3030	4	*	0	0	*	*	0	0	GAACGTATTAGCACAAACAA	IIIIIIIIIIIIIIIIIIII	XM:i:0
3031	4	*	0	0	*	*	0	0	AGGCAAAACTTAATGATCGC	IIIIIIIIIIIIIIIIIIII	XM:i:0
3032	4	*	0	0	*	*	0	0	AAACGGTCACATTAATTAAC	IIIIIIIIIIIIIIIIIIII	XM:i:0
3033	4	*	0	0	*	*	0	0	CGTGAAACCTGCGGAGCGAA	IIIIIIIIIIIIIIIIIIII	XM:i:0
3035	4	*	0	0	*	*	0	0	CTCCGACTGACCCCGAGGGT	IIIIIIIIIIIIIIIIIIII	XM:i:0
3036	4	*	0	0	*	*	0	0	CAGATATGGAAGGACAGTAA	IIIIIIIIIIIIIIIIIIII	XM:i:0
3037	4	*	0	0	*	*	0	0	GACGCCTCCAACAAGACAGG	IIIIIIIIIIIIIIIIIIII	XM:i:0
3038	4	*	0	0	*	*	0	0	ACCGATAACAATCACTGTAG	IIIIIIIIIIIIIIIIIIII	XM:i:0
3039	4	*	0	0	*	*	0	0	AAACGATCATAGACCCAGTA	IIIIIIIIIIIIIIIIIIII	XM:i:0
3042	4	*	0	0	*	*	0	0	CGTTGCCCATCTCAAAACAT	IIIIIIIIIIIIIIIIIIII	XM:i:0
3043	0	PhiX_174	1198	255	20M	*	0	0	CATTTTTACTTTTTATGGTC	IIIIIIIIIIIIIIIIIIII	XA:i:2	MD:Z:17T0C1	NM:i:2
3044	4	*	0	0	*	*	0	0	GGTACAAACCCGCCCTCGTG	IIIIIIIIIIIIIIIIIIII	XM:i:0
3045	4	*	0	0	*	*	0	0	GACGCCTACCAACAAGACAT	IIIIIIIIIIIIIIIIIIII	XM:i:0
3046	4	*	0	0	*	*	0	0	AGAGAGATGATGATGGAGCT	IIIIIIIIIIIIIIIIIIII	XM:i:0
3047	4	*	0	0	*	*	0	0	ATTATGGTATCAGGTTAATC	IIIIIIIIIIIIIIIIIIII	XM:i:0
3048	4	*	0	0	*	*	0	0	AATGAGAATAATCATGTACC	IIIIIIIIIIIIIIIIIIII	XM:i:0
3050	4	*	0	0	*	*	0	0	GCATCAACGAAAAGACAGAT	IIIIIIIIIIIIIIIIIIII	XM:i:0
3051	4	*	0	0	*	*	0	0	GACATCACTGTCACTAACGA	IIIIIIIIIIIIIIIIIIII	XM:i:0
3053	0	PhiX_174	323	255	20M	*	0	0	ACATTTTAAAAGAGCGTGGA	IIIIIIIIIIIIIIIIIIII	XA:i:0	MD:Z:20	NM:i:0
3054	4	*	0	0	*	*	0	0	AGCTGAATGGAAGAAACAGG	IIIIIIIIIIIIIIIIIIII	XM:i:0
3055	4	*	0	0	*	*	0	0	GCCTGACTCGACGCACTGAC	IIIIIIIIIIIIIIIIIIII	XM:i:0
3056	4	*	0	0	*	*	0	0	GACAGCTGGTAGTGTGTGTA	IIIIIIIIIIIIIIIIIIII	XM:i:0
3057	4	*	0	0	*	*	0	0	CTTTCTGATTGGTCATTGTC	IIIIIIIIIIIIIIIIIIII	XM:i:0
3058	4	*	0	0	*	*	0	0	AATGTATCGTTCATTCAATC	IIIIIIIIIIIIIIIIIIII	XM:i:0
3060	4	*	0	0	*	*	0	0	ACATTTTAAAAGGAAGCGTG	IIIIIIIIIIIIIIIIIIII	XM:i:0
3062	4	*	0	0	*	*	0	0	ATGCACATATGTATGTGAGC	IIIIIIIIIIIIIIIIIIII	XM:i:0
3064	4	*	0	0	*	*	0	0	AACGACGTGAAACATCACAT	IIIIIIIIIIIIIIIIIIII	XM:i:0
3066	16	PhiX_174	4870	255	20M	*	0	0	ATACGTGCCTTAATGGTTAC	IIIIIIIIIIIIIIIIIIII	XA:i:3	MD:Z:7G1C1T8	NM:i:3
3067	4	*	0	0	*	*	0	0	AGTGTCATCGTATGTGTCGA	IIIIIIIIIIIIIIIIIIII	XM:i:0
3068	4	*	0	0	*	*	0	0	CCTCGCTTTACTCACGGTAC	IIIIIIIIIIIIIIIIIIII	XM:i:0
3070	4	*	0	0	*	*	0	0	AGAAACAACAGCCATTATAT	IIIIIIIIIIIIIIIIIIII	XM:i:0
3071	4	*	0	0	*	*	0	0	CTTTCCTTTATCACGGCAGA	IIIIIIIIIIIIIIIIIIII	XM:i:0
3072	4	*	0	0	*	*	0	0	ACGAACGCAGAAGCAGCCTT	IIIIIIIIIIIIIIIIIIII	XM:i:0
3073	4	*	0	0	*	*	0	0	ATTAGTAGCGGTAATGTAGC	IIIIIIIIIIIIIIIIIIII	XM:i:0
3074	4	*	0	0	*	*	0	0	AAAAAGTCGGCGCCCCTGGC	IIIIIIIIIIIIIIIIIIII	XM:i:0
3075	4	*	0	0	*	*	0	0	ATGGTAGATTCTGTGTGAGT	IIIIIIIIIIIIIIIIIIII	XM:i:0
3076	4	*	0	0	*	*	0	0	ACATCTTGACGTAACATAAC	IIIIIIIIIIIIIIIIIIII	XM:i:0
3077	4	*	0	0	*	*	0	0	CGTCCCGCTTGCTGTCAATC	IIIIIIIIIIIIIIIIIIII	XM:i:0
3078	16	PhiX_174	2180	255	20M	*	0	0	CCTTTCCAGTCCGTTCAGTT	IIIIIIIIIIIIIIIIIIII	XA:i:2	MD:Z:0T0G18	NM:i:2
3079	4	*	0	0	*	*	0	0	AATAACTGATCAGACGAAAC	IIIIIIIIIIIIIIIIIIII	XM:i:0
3080	4	*	0	0	*	*	0	0	GTACCCGCGGCAATCACGAG	IIIIIIIIIIIIIIIIIIII	XM:i:0
3083	4	*	0	0	*	*	0	0	CGAAAATATCTGGATAACAG	IIIIIIIIIIIIIIIIIIII	XM:i:0
3085	4	*	0	0	*	*	0	0	GAATCATCTTCGGTTAACGT	IIIIIIIIIIIIIIIIIIII	XM:i:0
3086	4	*	0	0	*	*	0	0	ACGTCCACCATAACGTGACG	IIIIIIIIIIIIIIIIIIII	XM:i:0
3087	4	*	0	0	*	*	0	0	GAAACATCGCGGCATAGGCG	IIIIIIIIIIIIIIIIIIII	XM:i:0
3088	4	*	0	0	*	*	0	0	GCCACCAATCCTCAAGTAGA	IIIIIIIIIIIIIIIIIIII	XM:i:0
3089	4	*	0	0	*	*	0	0	AGACGCTTTCGTCTGGTGGT	IIIIIIIIIIIIIIIIIIII	XM:i:0
3090	4	*	0	0	*	*	0	0	AATAGTCACACATCTGACGT	IIIIIIIIIIIIIIIIIIII	XM:i:0
3091	4	*	0	0	*	*	0	0	ACGTCTGCCCGGGATTGATG	IIIIIIIIIIIIIIIIIIII	XM:i:0
3092	4	*	0	0	*	*	0	0	CGCACGGGAAGGACGTCAAG	IIIIIIIIIIIIIIIIIIII	XM:i:0
3095	4	*	0	0	*	*	0	0	CACTGAGCCATGAATGGTAC	IIIIIIIIIIIIIIIIIIII	XM:i:0
3096	4	*	0	0	*	*	0	0	CCATCAAGGATAACATCATA	IIIIIIIIIIIIIIIIIIII	XM:i:0
3097	4	*	0	0	*	*	0	0	CACCATGGCCCGTTCAACAT	IIIIIIIIIIIIIIIIIIII	XM:i:0
3098	4	*	0	0	*	*	0	0	CTTATCAGCCGCAACTGCCC	IIIIIIIIIIIIIIIIIIII	XM:i:0
3099	4	*	0	0	*	*	0	0	AGTAGGCGATTAAGATACAG	IIIIIIIIIIIIIIIIIIII	XM:i:0
3101	4	*	0	0	*	*	0	0	ATCGAAGGATAACATCATAG	IIIIIIIIIIIIIIIIIIII	XM:i:0
3102	4	*	0	0	*	*	0	0	AACTGGCACGACGAGGAGTG	IIIIIIIIIIIIIIIIIIII	XM:i:0
3104	4	*	0	0	*	*	0	0	GTCGCCTAACCCCAGCCTGG	IIIIIIIIIIIIIIIIIIII	XM:i:0
3105	4	*	0	0	*	*	0	0	AACGAGTTAAGGCCATGAAT	IIIIIIIIIIIIIIIIIIII	XM:i:0
3106	4	*	0	0	*	*	0	0	CCCGACTGCCCCCGATGGAT	IIIIIIIIIIIIIIIIIIII	XM:i:0
3107	4	*	0	0	*	*	0	0	AAGCATCGATCAGCACCAAA	IIIIIIIIIIIIIIIIIIII	XM:i:0
3108	16	PhiX_174	2857	255	20M	*	0	0	TGCCGCGGATTGGTTTCGCT	IIIIIIIIIIIIIIIIIIII	XA:i:0	MD:Z:20	NM:i:0
3109	4	*	0	0	*	*	0	0	GCCACCCACTGGTAAGTTGG	IIIIIIIIIIIIIIIIIIII	XM:i:0
3110	4	*	0	0	*	*	0	0	AGTCAGATAAATCACTAGCA	IIIIIIIIIIIIIIIIIIII	XM:i:0
3111	4	*	0	0	*	*	0	0	CTCTCGTCATCATAAACATT	IIIIIIIIIIIIIIIIIIII	XM:i:0
3112	4	*	0	0	*	*	0	0	CACACATTCGTGACGGTATA	IIIIIIIIIIIIIIIIIIII	XM:i:0
3113	4	*	0	0	*	*	0	0	CCTTCTGAATGATCATGTAG	IIIIIIIIIIIIIIIIIIII	XM:i:0
3114	4	*	0	0	*	*	0	0	GTCGCTAAAGCCTGGTATGG	IIIIIIIIIIIIIIIIIIII	XM:i:0
3116	4	*	0	0	*	*	0	0	CAAGGCATGATCACACCGCA	IIIIIIIIIIIIIIIIIIII	XM:i:0
3118	4	*	0	0	*	*	0	0	AGACGGAGGGCACGAAATGG	IIIIIIIIIIIIIIIIIIII	XM:i:0
3119	4	*	0	0	*	*	0	0	AACGTAGCGACTGGCATGAC	IIIIIIIIIIIIIIIIIIII	XM:i:0
3120	4	*	0	0	*	*	0	0	GAACGTAATGAATAACACTA	IIIIIIIIIIIIIIIIIIII	XM:i:0
3122	4	*	0	0	*	*	0	0	AACAGTCGGAGAGAGTGGCA	IIIIIIIIIIIIIIIIIIII	XM:i:0
3123	4	*	0	0	*	*	0	0	GGTCAGTTCATCAACATCCA	IIIIIIIIIIIIIIIIIIII	XM:i:0
3125	4	*	0	0	*	*	0	0	ACTCACCTCATCGTCATCCC	IIIIIIIIIIIIIIIIIIII	XM:i:0
3126	4	*	0	0	*	*	0	0	CGAGACATATCTTCTATGAC	IIIIIIIIIIIIIIIIIIII	XM:i:0
3130	4	*	0	0	*	*	0	0	CTACGACTCACACAGAAGAA	IIIIIIIIIIIIIIIIIIII	XM:i:0
3131	4	*	0	0	*	*	0	0	AAACGTCTCAGTTCCAGAGA	IIIIIIIIIIIIIIIIIIII	XM:i:0
3132	4	*	0	0	*	*	0	0	ACTCCCACCTACGCATGTAG	IIIIIIIIIIIIIIIIIIII	XM:i:0
3133	4	*	0	0	*	*	0	0	GCATAGACACAACGAAACGA	IIIIIIIIIIIIIIIIIIII	XM:i:0
3134	4	*	0	0	*	*	0	0	CCCGACGACCAAATAGTCAA	IIIIIIIIIIIIIIIIIIII	XM:i:0
3136	4	*	0	0	*	*	0	0	AGATCGATGACTGCTAGCAG	IIIIIIIIIIIIIIIIIIII	XM:i:0
3137	4	*	0	0	*	*	0	0	CTGAGTGATGGTACAGCCTA	IIIIIIIIIIIIIIIIIIII	XM:i:0
3138	4	*	0	0	*	*	0	0	ATCAGATGATGAAGACGACA	IIIIIIIIIIIIIIIIIIII	XM:i:0
3142	4	*	0	0	*	*	0	0	AAACTCTATGACCTCGACAC	IIIIIIIIIIIIIIIIIIII	XM:i:0
3143	4	*	0	0	*	*	0	0	GACGGTTATTCTAGACAATA	IIIIIIIIIIIIIIIIIIII	XM:i:0
3144	4	*	0	0	*	*	0	0	AGGTAAATGCCAGCAGCAAG	IIIIIIIIIIIIIIIIIIII	XM:i:0
3145	4	*	0	0	*	*	0	0	AACACGATCATGAACAGCAC	IIIIIIIIIIIIIIIIIIII	XM:i:0
3148	4	*	0	0	*	*	0	0	AATATCACCACACAGAACGC	IIIIIIIIIIIIIIIIIIII	XM:i:0
3149	4	*	0	0	*	*	0	0	GTCTTGACTGATCGGATGCC	IIIIIIIIIIIIIIIIIIII	XM:i:0
3151	4	*	0	0	*	*	0	0	CACGTTTCTTCAGGAAACTG	IIIIIIIIIIIIIIIIIIII	XM:i:0
3152	4	*	0	0	*	*	0	0	GCGCCCACGACAATGGAGAA	IIIIIIIIIIIIIIIIIIII	XM:i:0
3153	4	*	0	0	*	*	0	0	AGTACACAGATAACATAGGA	IIIIIIIIIIIIIIIIIIII	XM:i:0
3154	4	*	0	0	*	*	0	0	CTTGCTATCAGCGTTTGATG	IIIIIIIIIIIIIIIIIIII	XM:i:0
3155	4	*	0	0	*	*	0	0	AAGAAGAACATAGTGCCATG	IIIIIIIIIIIIIIIIIIII	XM:i:0
3156	4	*	0	0	*	*	0	0	CGCTTTGGAGTCTTCTTCGG	IIIIIIIIIIIIIIIIIIII	XM:i:0
3159	4	*	0	0	*	*	0	0	CCTCCATGTATGTTCATCAA	IIIIIIIIIIIIIIIIIIII	XM:i:0
3160	4	*	0	0	*	*	0	0	GCAACTGCCCACCAGTCAAC	IIIIIIIIIIIIIIIIIIII	XM:i:0
3161	4	*	0	0	*	*	0	0	CTTTTGAACGTATTAGCCAC	IIIIIIIIIIIIIIIIIIII	XM:i:0
3162	4	*	0	0	*	*	0	0	AGTGCGATTGGTGGACTGGT	IIIIIIIIIIIIIIIIIIII	XM:i:0
3163	4	*	0	0	*	*	0	0	ATGGACAGCAGAAGTTTACG	IIIIIIIIIIIIIIIIIIII	XM:i:0
3164	4	*	0	0	*	*	0	0	GATGACATATAAGCAATGCC	IIIIIIIIIIIIIIIIIIII	XM:i:0
3165	4	*	0	0	*	*	0	0	AAGAAGAACAATGTGCCATG	IIIIIIIIIIIIIIIIIIII	XM:i:0
3166	4	*	0	0	*	*	0	0	ATCGCCTCCATGGACGCAGA	IIIIIIIIIIIIIIIIIIII	XM:i:0
3167	4	*	0	0	*	*	0	0	CTCTTCCAAGCAGATCGGAC	IIIIIIIIIIIIIIIIIIII	XM:i:0
3168	4	*	0	0	*	*	0	0	ACGTACGTGAGCATCGGATC	IIIIIIIIIIIIIIIIIIII	XM:i:0
3169	4	*	0	0	*	*	0	0	CATGGCCCACAGCCCAAGAG	IIIIIIIIIIIIIIIIIIII	XM:i:0
3171	4	*	0	0	*	*	0	0	GGTTCACCATAACGGACGAT	IIIIIIIIIIIIIIIIIIII	XM:i:0
3172	4	*	0	0	*	*	0	0	AAACGTCTTTCTTTTGGATT	IIIIIIIIIIIIIIIIIIII	XM:i:0
3173	4	*	0	0	*	*	0	0	CGAAGTGAGCATGGAGTACA	IIIIIIIIIIIIIIIIIIII	XM:i:0
3174	4	*	0	0	*	*	0	0	ATCCCGGCCAACCCATACCA	IIIIIIIIIIIIIIIIIIII	XM:i:0
3175	4	*	0	0	*	*	0	0	CGGGCGTGGCTATGTAGTGT	IIIIIIIIIIIIIIIIIIII	XM:i:0
3177	4	*	0	0	*	*	0	0	ATCCGGCACCATACCAGCCC	IIIIIIIIIIIIIIIIIIII	XM:i:0
3178	4	*	0	0	*	*	0	0	ATATGTATGTGTTATGGTTG	IIIIIIIIIIIIIIIIIIII	XM:i:0
3179	4	*	0	0	*	*	0	0	AGTCTACATTGACACATACT	IIIIIIIIIIIIIIIIIIII	XM:i:0
3180	4	*	0	0	*	*	0	0	CACTTAGCGTAAGGTACTGA	IIIIIIIIIIIIIIIIIIII	XM:i:0
3181	4	*	0	0	*	*	0	0	AGTCGGACCTTTGTATGGAC	IIIIIIIIIIIIIIIIIIII	XM:i:0
3182	0	PhiX_174	5104	255	20M	*	0	0	CGCTACCTTCCAAGAAGCTG	IIIIIIIIIIIIIIIIIIII	XA:i:2	MD:Z:6T1C11	NM:i:2
3183	4	*	0	0	*	*	0	0	CTGGCTGCCGAGGGTCAGCC	IIIIIIIIIIIIIIIIIIII	XM:i:0
3184	4	*	0	0	*	*	0	0	CGCTCTTTGATCTCAATCGC	IIIIIIIIIIIIIIIIIIII	XM:i:0
3186	4	*	0	0	*	*	0	0	CATGACGCCAGAAGTTTAAC	IIIIIIIIIIIIIIIIIIII	XM:i:0
3187	4	*	0	0	*	*	0	0	ACGATGAGGGAACATAAAAG	IIIIIIIIIIIIIIIIIIII	XM:i:0
3188	4	*	0	0	*	*	0	0	CAGTAACAGATACAACTCAT	IIIIIIIIIIIIIIIIIIII	XM:i:0
3189	4	*	0	0	*	*	0	0	AGGGTCGCAGCCAATCGATC	IIIIIIIIIIIIIIIIIIII	XM:i:0
3191	4	*	0	0	*	*	0	0	ACGTACTGAACTGGCTGGAC	IIIIIIIIIIIIIIIIIIII	XM:i:0
3192	4	*	0	0	*	*	0	0	CGCTCTTTGATCCAATCGCC	IIIIIIIIIIIIIIIIIIII	XM:i:0
3193	4	*	0	0	*	*	0	0	CGTACACGAGTAAACGCGAC	IIIIIIIIIIIIIIIIIIII	XM:i:0
3194	4	*	0	0	*	*	0	0	CATGACCAGAAGTTTACACT	IIIIIIIIIIIIIIIIIIII	XM:i:0
3195	4	*	0	0	*	*	0	0	GAGTGCATTAACACATCTCA	IIIIIIIIIIIIIIIIIIII	XM:i:0
3196	4	*	0	0	*	*	0	0	CTATCAACAGAAGGAAGTCT	IIIIIIIIIIIIIIIIIIII	XM:i:0
3197	4	*	0	0	*	*	0	0	CAACATAAATTCACCCTACT	IIIIIIIIIIIIIIIIIIII	XM:i:0
3200	4	*	0	0	*	*	0	0	GACGCTTACCTGCTTTAGCT	IIIIIIIIIIIIIIIIIIII	XM:i:0
3202	4	*	0	0	*	*	0	0	GGTGGACTGGTGGCAAGTCC	IIIIIIIIIIIIIIIIIIII	XM:i:0
3203	4	*	0	0	*	*	0	0	GCATCCACGGCGCAAAATAG	IIIIIIIIIIIIIIIIIIII	XM:i:0
3204	4	*	0	0	*	*	0	0	GCCCGCAGTTAATAGCTGAC	IIIIIIIIIIIIIIIIIIII	XM:i:0
3205	4	*	0	0	*	*	0	0	AGCACATTGTACATTGTGCA	IIIIIIIIIIIIIIIIIIII	XM:i:0
3208	4	*	0	0	*	*	0	0	CATCAGCCCGGCTACGGGAC	IIIIIIIIIIIIIIIIIIII	XM:i:0
3209	4	*	0	0	*	*	0	0	AGTCTTCCCTGTTACACATA	IIIIIIIIIIIIIIIIIIII	XM:i:0
3210	4	*	0	0	*	*	0	0	ATGGTGACAGTGGATAAGTT	IIIIIIIIIIIIIIIIIIII	XM:i:0
3212	4	*	0	0	*	*	0	0	CGTTTGGCTCCATACACAGT	IIIIIIIIIIIIIIIIIIII	XM:i:0
3217	16	PhiX_174	649	255	20M	*	0	0	ATCCCGTCAACCATCAAACG	IIIIIIIIIIIIIIIIIIII	XA:i:2	MD:Z:11A0T7	NM:i:2
3218	4	*	0	0	*	*	0	0	CGTCCAATCTCGAAGAGTCG	IIIIIIIIIIIIIIIIIIII	XM:i:0
3219	4	*	0	0	*	*	0	0	AACTACGCTGCTCGCTGTAC	IIIIIIIIIIIIIIIIIIII	XM:i:0
3220	4	*	0	0	*	*	0	0	GAGCAGTCAATGGGAGTCAG	IIIIIIIIIIIIIIIIIIII	XM:i:0
3221	4	*	0	0	*	*	0	0	ACGCTCGGCCGATTAACTCA	IIIIIIIIIIIIIIIIIIII	XM:i:0
3222	4	*	0	0	*	*	0	0	CGTTTGATGGTTGGACGGGA	IIIIIIIIIIIIIIIIIIII	XM:i:0
3223	4	*	0	0	*	*	0	0	CGTCTATTCATGGCGTGCAC	IIIIIIIIIIIIIIIIIIII	XM:i:0
3224	4	*	0	0	*	*	0	0	AATTGGTCAGGAATAACGTC	IIIIIIIIIIIIIIIIIIII	XM:i:0
3226	4	*	0	0	*	*	0	0	CGCTTCTTTGATCTCAAATC	IIIIIIIIIIIIIIIIIIII	XM:i:0
3228	4	*	0	0	*	*	0	0	CATCATGGAAAGGGCCGCCT	IIIIIIIIIIIIIIIIIIII	XM:i:0
3229	4	*	0	0	*	*	0	0	ATACCGTCAGACTGTGGTCG	IIIIIIIIIIIIIIIIIIII	XM:i:0
3231	4	*	0	0	*	*	0	0	AACTCTTCTCAATCCCCAAT	IIIIIIIIIIIIIIIIIIII	XM:i:0
3233	4	*	0	0	*	*	0	0	CTAATAACCTGATCAGCGAA	IIIIIIIIIIIIIIIIIIII	XM:i:0
3234	4	*	0	0	*	*	0	0	CATCAAGTGGAAGGGCGCTG	IIIIIIIIIIIIIIIIIIII	XM:i:0
3235	4	*	0	0	*	*	0	0	CGTACGGGGAAGGAACGTCA	IIIIIIIIIIIIIIIIIIII	XM:i:0
3236	4	*	0	0	*	*	0	0	ACGCCCAGCCAAGAACAAAT	IIIIIIIIIIIIIIIIIIII	XM:i:0
3237	4	*	0	0	*	*	0	0	GGAGGTAGTCGAACGAAGAA	IIIIIIIIIIIIIIIIIIII	XM:i:0
3238	4	*	0	0	*	*	0	0	ACGCTGCCCATGGAAGTAAT	IIIIIIIIIIIIIIIIIIII	XM:i:0
3239	4	*	0	0	*	*	0	0	CAGGACTGACAACGTTAGTT	IIIIIIIIIIIIIIIIIIII	XM:i:0
3240	4	*	0	0	*	*	0	0	CTCAAAGATGATGGCTGTAC	IIIIIIIIIIIIIIIIIIII	XM:i:0
3241	4	*	0	0	*	*	0	0	ATCGAGCCTCTAACTCGCTA	IIIIIIIIIIIIIIIIIIII	XM:i:0
3242	4	*	0	0	*	*	0	0	GTCACTGAGGATGGTGTAAG	IIIIIIIIIIIIIIIIIIII	XM:i:0
3243	4	*	0	0	*	*	0	0	GGTCTACTTACGCTACTAAT	IIIIIIIIIIIIIIIIIIII	XM:i:0
3244	4	*	0	0	*	*	0	0	CAGTCATATCTGACTTTGAG	IIIIIIIIIIIIIIIIIIII	XM:i:0
3247	16	PhiX_174	2814	255	20M	*	0	0	TTATGTTGGTTCCATGGTTT	IIIIIIIIIIIIIIIIIIII	XA:i:1	MD:Z:11T8	NM:i:1
3248	4	*	0	0	*	*	0	0	ACGTACGTAGCATGATCAAT	IIIIIIIIIIIIIIIIIIII	XM:i:0
3249	4	*	0	0	*	*	0	0	CGATACCGCTCAAGTCAAAT	IIIIIIIIIIIIIIIIIIII	XM:i:0
3250	4	*	0	0	*	*	0	0	GAGACCATCATCGATGTAGA	IIIIIIIIIIIIIIIIIIII	XM:i:0
3252	4	*	0	0	*	*	0	0	AGGATGAGTCGTCATGATGG	IIIIIIIIIIIIIIIIIIII	XM:i:0
3253	16	PhiX_174	4953	255	20M	*	0	0	GTTGATGCTAAAGGTGAGCG	IIIIIIIIIIIIIIIIIIII	XA:i:1	MD:Z:19C0	NM:i:1
3254	4	*	0	0	*	*	0	0	GACTGCCCTATCATTATTTG	IIIIIIIIIIIIIIIIIIII	XM:i:0
3255	4	*	0	0	*	*	0	0	GTACTTTTGACGTATTAGCA	IIIIIIIIIIIIIIIIIIII	XM:i:0
3256	4	*	0	0	*	*	0	0	ATAAGGGTCAACGCTACTGT	IIIIIIIIIIIIIIIIIIII	XM:i:0
3257	4	*	0	0	*	*	0	0	GGCGTGTGAATCAACGCGCC	IIIIIIIIIIIIIIIIIIII	XM:i:0
3258	4	*	0	0	*	*	0	0	GTGTATATATCAGTGGGGAA	IIIIIIIIIIIIIIIIIIII	XM:i:0
3259	4	*	0	0	*	*	0	0	AGTATAGGCCATGAAACATA	IIIIIIIIIIIIIIIIIIII	XM:i:0
3261	0	PhiX_174	226	255	20M	*	0	0	GTGGATGAGGAGAAGTGGCT	IIIIIIIIIIIIIIIIIIII	XA:i:1	MD:Z:0T19	NM:i:1
3262	4	*	0	0	*	*	0	0	CGATGAGGAACATAAAAGTA	IIIIIIIIIIIIIIIIIIII	XM:i:0
3263	4	*	0	0	*	*	0	0	CTTCCTCTGCCTGGTATGGT	IIIIIIIIIIIIIIIIIIII	XM:i:0
3267	4	*	0	0	*	*	0	0	ACTGGTTTCTTCCTGAGGTG	IIIIIIIIIIIIIIIIIIII	XM:i:0
3268	4	*	0	0	*	*	0	0	CAGTTTCCCTTTGGGACATG	IIIIIIIIIIIIIIIIIIII	XM:i:0
3269	4	*	0	0	*	*	0	0	GCCATGATGCATCGACGTAA	IIIIIIIIIIIIIIIIIIII	XM:i:0
3270	4	*	0	0	*	*	0	0	GGATGGTTCATTAAGACACT	IIIIIIIIIIIIIIIIIIII	XM:i:0
3271	4	*	0	0	*	*	0	0	GGCGAGAAACGCTCAGTTCA	IIIIIIIIIIIIIIIIIIII	XM:i:0
3272	4	*	0	0	*	*	0	0	ATGTTGCCTGCTACAGATAA	IIIIIIIIIIIIIIIIIIII	XM:i:0
3273	4	*	0	0	*	*	0	0	GCCTTGATGGCTCGACCGTA	IIIIIIIIIIIIIIIIIIII	XM:i:0
3274	4	*	0	0	*	*	0	0	GATGGTTCATTAACCTACAA	IIIIIIIIIIIIIIIIIIII	XM:i:0
3277	4	*	0	0	*	*	0	0	GACATTCCACTCAACATGAA	IIIIIIIIIIIIIIIIIIII	XM:i:0
3278	4	*	0	0	*	*	0	0	GAAATGGCCCTCACAATGGA	IIIIIIIIIIIIIIIIIIII	XM:i:0
3279	4	*	0	0	*	*	0	0	CACGCGGCCGAGTTGCCCAA	IIIIIIIIIIIIIIIIIIII	XM:i:0
3280	4	*	0	0	*	*	0	0	GACGCTACTGCTTTAGCCTG	IIIIIIIIIIIIIIIIIIII	XM:i:0
3281	4	*	0	0	*	*	0	0	CTCAGCCTTACGTCTTCGAA	IIIIIIIIIIIIIIIIIIII	XM:i:0
3282	4	*	0	0	*	*	0	0	CTGATGAAATCGCAAATATT	IIIIIIIIIIIIIIIIIIII	XM:i:0
3283	4	*	0	0	*	*	0	0	GAGACAATATCTTAAACTGA	IIIIIIIIIIIIIIIIIIII	XM:i:0
3284	4	*	0	0	*	*	0	0	GCCTCCATGGACGCCAGAAG	IIIIIIIIIIIIIIIIIIII	XM:i:0
3287	4	*	0	0	*	*	0	0	GACGCTTACTGCTTTAGTCC	IIIIIIIIIIIIIIIIIIII	XM:i:0
3288	4	*	0	0	*	*	0	0	CATTCATGTGCACTTATGGC	IIIIIIIIIIIIIIIIIIII	XM:i:0
3291	4	*	0	0	*	*	0	0	GAAGGACCTTCATAAGTCAC	IIIIIIIIIIIIIIIIIIII	XM:i:0
3292	4	*	0	0	*	*	0	0	GCAGCCAGCCCAGCTGCCAA	IIIIIIIIIIIIIIIIIIII	XM:i:0
3293	4	*	0	0	*	*	0	0	CGTCGGCGAAGATTGTCACT	IIIIIIIIIIIIIIIIIIII	XM:i:0
3294	16	PhiX_174	4746	255	20M	*	0	0	TGTACACGTAATGGCCGTCT	IIIIIIIIIIIIIIIIIIII	XA:i:3	MD:Z:0G5G0C12	NM:i:3
3295	4	*	0	0	*	*	0	0	ACTCCCAAGGAAGCTGTCAG	IIIIIIIIIIIIIIIIIIII	XM:i:0
3297	4	*	0	0	*	*	0	0	CGTCCAGAATGTCAATATCG	IIIIIIIIIIIIIIIIIIII	XM:i:0
3300	4	*	0	0	*	*	0	0	GAGAAGCCCTCATCTCAGGA	IIIIIIIIIIIIIIIIIIII	XM:i:0
3301	4	*	0	0	*	*	0	0	AACAAAAGTCAGATATGGGA	IIIIIIIIIIIIIIIIIIII	XM:i:0
3303	4	*	0	0	*	*	0	0	ATTATGCCCGCAATCACCAG	IIIIIIIIIIIIIIIIIIII	XM:i:0
3304	4	*	0	0	*	*	0	0	GTATCGGTTAGCAAGCCACA	IIIIIIIIIIIIIIIIIIII	XM:i:0
3305	4	*	0	0	*	*	0	0	CCGTCTCAGAATGTCAATAT	IIIIIIIIIIIIIIIIIIII	XM:i:0
3306	4	*	0	0	*	*	0	0	GTGACATTCAGGAATGGTAA	IIIIIIIIIIIIIIIIIIII	XM:i:0
3307	4	*	0	0	*	*	0	0	CGTCAACATACATTATCACA	IIIIIIIIIIIIIIIIIIII	XM:i:0
3310	4	*	0	0	*	*	0	0	AACGTGATCGACTCACTGCA	IIIIIIIIIIIIIIIIIIII	XM:i:0
3311	4	*	0	0	*	*	0	0	GTGGACGGGATGAAACATAA	IIIIIIIIIIIIIIIIIIII	XM:i:0
3312	16	PhiX_174	1538	255	20M	*	0	0	TTTTCTTGCCAAATGACGAC	IIIIIIIIIIIIIIIIIIII	XA:i:2	MD:Z:0C5C13	NM:i:2
3313	4	*	0	0	*	*	0	0	GTATCGATTAGAAAGCCTAC	IIIIIIIIIIIIIIIIIIII	XM:i:0
3314	4	*	0	0	*	*	0	0	GCGCAGGGGAAACGTCATAG	IIIIIIIIIIIIIIIIIIII	XM:i:0
3315	4	*	0	0	*	*	0	0	ACGAACCAACCATGAACAAA	IIIIIIIIIIIIIIIIIIII	XM:i:0
3316	4	*	0	0	*	*	0	0	GACGCAGAAGAAACGGCGTA	IIIIIIIIIIIIIIIIIIII	XM:i:0
3317	4	*	0	0	*	*	0	0	ATACCGCATAACGGTCACAT	IIIIIIIIIIIIIIIIIIII	XM:i:0
3318	4	*	0	0	*	*	0	0	AGCAAGTTAGGCAGAGCGAC	IIIIIIIIIIIIIIIIIIII	XM:i:0
3319	4	*	0	0	*	*	0	0	GTCGTCACTGATGCGCTGTC	IIIIIIIIIIIIIIIIIIII	XM:i:0
3320	4	*	0	0	*	*	0	0	GAACGCGGAGTAACAGTAGC	IIIIIIIIIIIIIIIIIIII	XM:i:0
3321	4	*	0	0	*	*	0	0	AAGCGCTCCATCATTACATC	IIIIIIIIIIIIIIIIIIII	XM:i:0
3322	4	*	0	0	*	*	0	0	GTATTCTACAATATACAACA	IIIIIIIIIIIIIIIIIIII	XM:i:0
3325	4	*	0	0	*	*	0	0	CAGAATGAGCCCACTCGGGA	IIIIIIIIIIIIIIIIIIII	XM:i:0
3327	4	*	0	0	*	*	0	0	ATAATCGCCCATCAGCTTAG	IIIIIIIIIIIIIIIIIIII	XM:i:0
3328	4	*	0	0	*	*	0	0	AGATACTCGTGATATCTGCT	IIIIIIIIIIIIIIIIIIII	XM:i:0
3329	4	*	0	0	*	*	0	0	GTATTCTACATATAGCAACA	IIIIIIIIIIIIIIIIIIII	XM:i:0
3331	4	*	0	0	*	*	0	0	CAAACGGCCTGTCCATCATG	IIIIIIIIIIIIIIIIIIII	XM:i:0
3332	4	*	0	0	*	*	0	0	AATAATGTTCTAATTACCCG	IIIIIIIIIIIIIIIIIIII	XM:i:0
3333	4	*	0	0	*	*	0	0	ATTCCTAGCAATAATGAGCA	IIIIIIIIIIIIIIIIIIII	XM:i:0
3334	4	*	0	0	*	*	0	0	CGCTGCCGTGGAGGCTTGGC	IIIIIIIIIIIIIIIIIIII	XM:i:0
3335	4	*	0	0	*	*	0	0	GCAATCAACTACATACGCAG	IIIIIIIIIIIIIIIIIIII	XM:i:0
3337	4	*	0	0	*	*	0	0	CAGCTCCTCACTCAGCAGCA	IIIIIIIIIIIIIIIIIIII	XM:i:0
3338	4	*	0	0	*	*	0	0	ACGACATTCGAATGAATACT	IIIIIIIIIIIIIIIIIIII	XM:i:0
3340	4	*	0	0	*	*	0	0	ATAATCTGCCCATCAGGCTC	IIIIIIIIIIIIIIIIIIII	XM:i:0
3342	16	PhiX_174	665	255	20M	*	0	0	ACAGGCCTGTCTCATCATGG	IIIIIIIIIIIIIIIIIIII	XA:i:2	MD:Z:1A0C17	NM:i:2
3343	4	*	0	0	*	*	0	0	AATAATCTGCCATCAGGCAT	IIIIIIIIIIIIIIIIIIII	XM:i:0
3344	4	*	0	0	*	*	0	0	ACGTTATGGTGACAGTGGAT	IIIIIIIIIIIIIIIIIIII	XM:i:0
3345	4	*	0	0	*	*	0	0	ACTGGCGCGACGACCGACAC	IIIIIIIIIIIIIIIIIIII	XM:i:0
3346	4	*	0	0	*	*	0	0	CACGCAAGGAACGACCAATG	IIIIIIIIIIIIIIIIIIII	XM:i:0
3347	4	*	0	0	*	*	0	0	GAGTGATGGTAACGCTAGCG	IIIIIIIIIIIIIIIIIIII	XM:i:0
3348	4	*	0	0	*	*	0	0	AATATGATTGTCCCGATTAA	IIIIIIIIIIIIIIIIIIII	XM:i:0
3351	4	*	0	0	*	*	0	0	CTCGCACTGAGGACGTGGTG	IIIIIIIIIIIIIIIIIIII	XM:i:0
3352	4	*	0	0	*	*	0	0	ATACAACTACTGAAATGGAG	IIIIIIIIIIIIIIIIIIII	XM:i:0
3353	4	*	0	0	*	*	0	0	ATGTTGCCTGCATACAGAAT	IIIIIIIIIIIIIIIIIIII	XM:i:0
3356	4	*	0	0	*	*	0	0	AATCTCATCTCTCTTTGCTG	IIIIIIIIIIIIIIIIIIII	XM:i:0
3357	4	*	0	0	*	*	0	0	CCATCATCAGGGAACGCCCT	IIIIIIIIIIIIIIIIIIII	XM:i:0
3359	0	PhiX_174	1330	255	20M	*	0	0	CGGCACGATTAACCCTGACA	IIIIIIIIIIIIIIIIIIII	XA:i:2	MD:Z:0T17T1	NM:i:2
3360	4	*	0	0	*	*	0	0	CGCAGGCCCAATCGATCGAT	IIIIIIIIIIIIIIIIIIII	XM:i:0
3361	4	*	0	0	*	*	0	0	AAATCACCCGCCCTCATGAT	IIIIIIIIIIIIIIIIIIII	XM:i:0
3363	4	*	0	0	*	*	0	0	GCATCGCCCGCCAGTTAAAA	IIIIIIIIIIIIIIIIIIII	XM:i:0
3364	4	*	0	0	*	*	0	0	CTACGACTGATGATAGCTGT	IIIIIIIIIIIIIIIIIIII	XM:i:0
3365	4	*	0	0	*	*	0	0	CTGCTATGAGGCTGGTGGCA	IIIIIIIIIIIIIIIIIIII	XM:i:0
3366	4	*	0	0	*	*	0	0	GCCCAGCCAGCAGAAGCAGA	IIIIIIIIIIIIIIIIIIII	XM:i:0
3368	4	*	0	0	*	*	0	0	CCCATCATTCAGGGAACGCC	IIIIIIIIIIIIIIIIIIII	XM:i:0
3370	4	*	0	0	*	*	0	0	GCCACCCTCCGCAGTAAAAG	IIIIIIIIIIIIIIIIIIII	XM:i:0
3375	4	*	0	0	*	*	0	0	AATGGAACCCCTCAGAAGTG	IIIIIIIIIIIIIIIIIIII	XM:i:0
3376	4	*	0	0	*	*	0	0	ACGTACGTGAAAGATATCGA	IIIIIIIIIIIIIIIIIIII	XM:i:0
3377	0	PhiX_174	5092	255	20M	*	0	0	AAAACTAGCTGTCGCTACTC	IIIIIIIIIIIIIIIIIIII	XA:i:3	MD:Z:3C1A13T0	NM:i:3
3378	4	*	0	0	*	*	0	0	GAGCTACTTAACCTGCTTGG	IIIIIIIIIIIIIIIIIIII	XM:i:0
3380	4	*	0	0	*	*	0	0	AGCAGGAAGAACATACGAGC	IIIIIIIIIIIIIIIIIIII	XM:i:0
3384	4	*	0	0	*	*	0	0	CAGCAATGATCGGTATAAGT	IIIIIIIIIIIIIIIIIIII	XM:i:0
3387	4	*	0	0	*	*	0	0	ATAATCACCATCACTGTAGT	IIIIIIIIIIIIIIIIIIII	XM:i:0
3388	4	*	0	0	*	*	0	0	CAGAACAAACTAGGACGGCC	IIIIIIIIIIIIIIIIIIII	XM:i:0
3390	4	*	0	0	*	*	0	0	GTCAATAGTCACACTTCTGA	IIIIIIIIIIIIIIIIIIII	XM:i:0
3391	4	*	0	0	*	*	0	0	CATGTGGCTAATACGTAACA	IIIIIIIIIIIIIIIIIIII	XM:i:0
3393	16	PhiX_174	1950	255	20M	*	0	0	ACCCTGATTTGTATGGCAAC	IIIIIIIIIIIIIIIIIIII	XA:i:1	MD:Z:6T13	NM:i:1
3394	4	*	0	0	*	*	0	0	CGACGCTGCTTCATATCTAG	IIIIIIIIIIIIIIIIIIII	XM:i:0
3396	16	PhiX_174	5125	255	20M	*	0	0	TCAGGATCAGAATGAGCCGC	IIIIIIIIIIIIIIIIIIII	XA:i:1	MD:Z:4A15	NM:i:1
3398	4	*	0	0	*	*	0	0	AGAACCGCCTTCTGTGATTG	IIIIIIIIIIIIIIIIIIII	XM:i:0
3399	4	*	0	0	*	*	0	0	GCCCAAGGAAAAGCCGGCAT	IIIIIIIIIIIIIIIIIIII	XM:i:0
3400	4	*	0	0	*	*	0	0	GTCGGAACCCGAAAGAAAGA	IIIIIIIIIIIIIIIIIIII	XM:i:0
3401	4	*	0	0	*	*	0	0	GTGCTACAAATAGTCGCCCA	IIIIIIIIIIIIIIIIIIII	XM:i:0
3402	4	*	0	0	*	*	0	0	AGAAGCAGCCCATCAGTGAC	IIIIIIIIIIIIIIIIIIII	XM:i:0
3403	4	*	0	0	*	*	0	0	GGAGACAATAATCTACTAAC	IIIIIIIIIIIIIIIIIIII	XM:i:0
3405	4	*	0	0	*	*	0	0	ACCAAATTAGGGTCACGCTA	IIIIIIIIIIIIIIIIIIII	XM:i:0
3407	4	*	0	0	*	*	0	0	CAGGAGCTAAGAATGGAACA	IIIIIIIIIIIIIIIIIIII	XM:i:0
3408	4	*	0	0	*	*	0	0	ATAAGCTAGAGAACAGCCAG	IIIIIIIIIIIIIIIIIIII	XM:i:0
3409	4	*	0	0	*	*	0	0	CTTTTGGAACGTATTGTACA	IIIIIIIIIIIIIIIIIIII	XM:i:0
3410	4	*	0	0	*	*	0	0	GGAAGACTCAATTAGTCACA	IIIIIIIIIIIIIIIIIIII	XM:i:0
3411	4	*	0	0	*	*	0	0	ATACAACATCAATCATGTAA	IIIIIIIIIIIIIIIIIIII	XM:i:0
3414	4	*	0	0	*	*	0	0	CCTCCCGTCACGCATAATGT	IIIIIIIIIIIIIIIIIIII	XM:i:0
3415	4	*	0	0	*	*	0	0	CAACCAAATCCAACCAACTA	IIIIIIIIIIIIIIIIIIII	XM:i:0
3416	0	PhiX_174	1837	255	20M	*	0	0	CGAGCCAGGCACTATGTTTA	IIIIIIIIIIIIIIIIIIII	XA:i:3	MD:Z:0T4A0T13	NM:i:3
3418	4	*	0	0	*	*	0	0	GAAGCACACACCCACGCAGC	IIIIIIIIIIIIIIIIIIII	XM:i:0
3421	4	*	0	0	*	*	0	0	GAGTCTCTCGTCGACATCCG	IIIIIIIIIIIIIIIIIIII	XM:i:0
3422	4	*	0	0	*	*	0	0	GTCGTGGCCTTGCTATGCCT	IIIIIIIIIIIIIIIIIIII	XM:i:0
3425	4	*	0	0	*	*	0	0	GGACGGTTTGTCAGCGTCAT	IIIIIIIIIIIIIIIIIIII	XM:i:0
3426	4	*	0	0	*	*	0	0	CAACCAAATCACAACTATCA	IIIIIIIIIIIIIIIIIIII	XM:i:0
3428	4	*	0	0	*	*	0	0	CACTTGAAGTGCTGGAGACA	IIIIIIIIIIIIIIIIIIII	XM:i:0
3429	4	*	0	0	*	*	0	0	AGTAGCGATAAGATAACACA	IIIIIIIIIIIIIIIIIIII	XM:i:0
3430	4	*	0	0	*	*	0	0	CGCCCGCTATAATCCTGCTG	IIIIIIIIIIIIIIIIIIII	XM:i:0
3432	4	*	0	0	*	*	0	0	AGTGTGGACCATGACATATG	IIIIIIIIIIIIIIIIIIII	XM:i:0
3433	4	*	0	0	*	*	0	0	CTGGACATGATCATGACACT	IIIIIIIIIIIIIIIIIIII	XM:i:0
3434	4	*	0	0	*	*	0	0	GGACGGTTTGTCAGCGTCAT	IIIIIIIIIIIIIIIIIIII	XM:i:0
3435	4	*	0	0	*	*	0	0	ATCTCGCCAATCTCTTCTGA	IIIIIIIIIIIIIIIIIIII	XM:i:0
3436	4	*	0	0	*	*	0	0	GTAGCCCAACGTGAATGTAC	IIIIIIIIIIIIIIIIIIII	XM:i:0
3437	4	*	0	0	*	*	0	0	CGCCCTCTAATCGGCCAGCC	IIIIIIIIIIIIIIIIIIII	XM:i:0
3442	4	*	0	0	*	*	0	0	ACAGGTAGCGTGACTATTTT	IIIIIIIIIIIIIIIIIIII	XM:i:0
3443	4	*	0	0	*	*	0	0	CGACGGACTCGCGTACGTGA	IIIIIIIIIIIIIIIIIIII	XM:i:0
3444	4	*	0	0	*	*	0	0	ATCTCGCAATCCTTCTGATG	IIIIIIIIIIIIIIIIIIII	XM:i:0
3446	4	*	0	0	*	*	0	0	AACATGAACCAACATAAAAA	IIIIIIIIIIIIIIIIIIII	XM:i:0
3447	4	*	0	0	*	*	0	0	GGTGGCAAGTCCCCGCCTGA	IIIIIIIIIIIIIIIIIIII	XM:i:0
3448	4	*	0	0	*	*	0	0	CTTTCGGTAATGGCCCAGGC	IIIIIIIIIIIIIIIIIIII	XM:i:0
3449	4	*	0	0	*	*	0	0	ATGGTTCCGTTGTGCCCATC	IIIIIIIIIIIIIIIIIIII	XM:i:0
3450	4	*	0	0	*	*	0	0	AATCGATGGTGGCGATATGC	IIIIIIIIIIIIIIIIIIII	XM:i:0
3451	4	*	0	0	*	*	0	0	ATGGTCCCTGACTCGATCGA	IIIIIIIIIIIIIIIIIIII	XM:i:0
3452	4	*	0	0	*	*	0	0	ACGACCAGCATGGAATCGAA	IIIIIIIIIIIIIIIIIIII	XM:i:0
3453	4	*	0	0	*	*	0	0	CTTACGGAATGGCCAGGCAG	IIIIIIIIIIIIIIIIIIII	XM:i:0
3454	16	PhiX_174	2735	255	20M	*	0	0	GTCGCCATGATGGTGTTATT	IIIIIIIIIIIIIIIIIIII	XA:i:3	MD:Z:15G1T0A1	NM:i:3
3455	4	*	0	0	*	*	0	0	CTGGAGTACGTTGCAGGCCT	IIIIIIIIIIIIIIIIIIII	XM:i:0
3457	0	PhiX_174	4173	255	20M	*	0	0	GTTGAGTTCGATAATGGTGT	IIIIIIIIIIIIIIIIIIII	XA:i:1	MD:Z:19A0	NM:i:1
3459	4	*	0	0	*	*	0	0	AGTCAATTGACGCAAGTAAA	IIIIIIIIIIIIIIIIIIII	XM:i:0
3460	4	*	0	0	*	*	0	0	ACGAACCAGCATGGAATCGA	IIIIIIIIIIIIIIIIIIII	XM:i:0
3462	4	*	0	0	*	*	0	0	CATGATGAACAGGCCGTTGA	IIIIIIIIIIIIIIIIIIII	XM:i:0
3463	4	*	0	0	*	*	0	0	AGTTATTGCCTGCCCGTCAT	IIIIIIIIIIIIIIIIIIII	XM:i:0
3464	4	*	0	0	*	*	0	0	AGTTCGATTTAAAAGTAGAC	IIIIIIIIIIIIIIIIIIII	XM:i:0
3465	4	*	0	0	*	*	0	0	AAGTTGCATACAAACAGGTC	IIIIIIIIIIIIIIIIIIII	XM:i:0
3466	4	*	0	0	*	*	0	0	CCCTACCTTCCCAGAAGCTG	IIIIIIIIIIIIIIIIIIII	XM:i:0
3467	4	*	0	0	*	*	0	0	GAATCGGAGTGGACGGGATG	IIIIIIIIIIIIIIIIIIII	XM:i:0
3468	4	*	0	0	*	*	0	0	ACTACGGCGACCATGGATCG	IIIIIIIIIIIIIIIIIIII	XM:i:0
3469	0	PhiX_174	4181	255	20M	*	0	0	CGATAATGGTGATATGTATG	IIIIIIIIIIIIIIIIIIII	XA:i:0	MD:Z:20	NM:i:0
3471	4	*	0	0	*	*	0	0	AGCGACCAAGAAACCAAGCA	IIIIIIIIIIIIIIIIIIII	XM:i:0
3472	4	*	0	0	*	*	0	0	GTCACCACTAATAGGTAGAA	IIIIIIIIIIIIIIIIIIII	XM:i:0
3474	16	PhiX_174	73	255	20M	*	0	0	ATAAGCAGGGATTACTACTG	IIIIIIIIIIIIIIIIIIII	XA:i:3	MD:Z:0T0A7A10	NM:i:3
3475	4	*	0	0	*	*	0	0	AGATGAATGAGCTGGAAATA	IIIIIIIIIIIIIIIIIIII	XM:i:0
3476	4	*	0	0	*	*	0	0	GGCGAGACAATAATCTCTAA	IIIIIIIIIIIIIIIIIIII	XM:i:0
3477	0	PhiX_174	4923	255	20M	*	0	0	GTCTTTTCACGTTCTGGTTG	IIIIIIIIIIIIIIIIIIII	XA:i:2	MD:Z:1C0T17	NM:i:2
3478	16	PhiX_174	2696	255	20M	*	0	0	CTACCCTCCCGACTGCCTAT	IIIIIIIIIIIIIIIIIIII	XA:i:0	MD:Z:20	NM:i:0
3479	4	*	0	0	*	*	0	0	AAATTAGGGTTCGGGCCATC	IIIIIIIIIIIIIIIIIIII	XM:i:0
3480	4	*	0	0	*	*	0	0	CAAACCGCTCCATGATGAGA	IIIIIIIIIIIIIIIIIIII	XM:i:0
3481	4	*	0	0	*	*	0	0	AACGAACCAGATCGAAAAAT	IIIIIIIIIIIIIIIIIIII	XM:i:0
3482	4	*	0	0	*	*	0	0	CGATCCGGAAGTTGAGGATG	IIIIIIIIIIIIIIIIIIII	XM:i:0
3483	4	*	0	0	*	*	0	0	GTAATTTCACGTTTCCTGCC	IIIIIIIIIIIIIIIIIIII	XM:i:0
3484	4	*	0	0	*	*	0	0	AGGCGATGGATGGATGCTGG	IIIIIIIIIIIIIIIIIIII	XM:i:0
3485	4	*	0	0	*	*	0	0	GCGACCACGCCAGAACGAAC	IIIIIIIIIIIIIIIIIIII	XM:i:0
3486	4	*	0	0	*	*	0	0	GTGGAACACGACAGAAACGG	IIIIIIIIIIIIIIIIIIII	XM:i:0
3487	4	*	0	0	*	*	0	0	GTATTATCGTAAACAAGCCA	IIIIIIIIIIIIIIIIIIII	XM:i:0
3488	4	*	0	0	*	*	0	0	AGACTGACTGGGATCGATGC	IIIIIIIIIIIIIIIIIIII	XM:i:0
3490	4	*	0	0	*	*	0	0	GTACGTCGAGCCCCCATCCC	IIIIIIIIIIIIIIIIIIII	XM:i:0
3492	4	*	0	0	*	*	0	0	GACTGACCGATCACATGTAT	IIIIIIIIIIIIIIIIIIII	XM:i:0
3493	4	*	0	0	*	*	0	0	CTCGGCAGCCAAGTCAACAA	IIIIIIIIIIIIIIIIIIII	XM:i:0
3494	4	*	0	0	*	*	0	0	GTAAAACGCGGGCTCGCCTG	IIIIIIIIIIIIIIIIIIII	XM:i:0
3496	4	*	0	0	*	*	0	0	CGCCACCGGGGAAGGGAACG	IIIIIIIIIIIIIIIIIIII	XM:i:0
3497	4	*	0	0	*	*	0	0	CAGTGATATTTAAGTGAGGT	IIIIIIIIIIIIIIIIIIII	XM:i:0
3498	4	*	0	0	*	*	0	0	GAAACAATCGCGGCATAGTA	IIIIIIIIIIIIIIIIIIII	XM:i:0
3499	4	*	0	0	*	*	0	0	ACTATCTGAGTCGATGGCTG	IIIIIIIIIIIIIIIIIIII	XM:i:0
3500	4	*	0	0	*	*	0	0	CTGCGCAAGGATAGTCGAAT	IIIIIIIIIIIIIIIIIIII	XM:i:0
3501	4	*	0	0	*	*	0	0	GCCCTCTGTTGGCGCTTTCG	IIIIIIIIIIIIIIIIIIII	XM:i:0
3502	4	*	0	0	*	*	0	0	CTGTCTTTTCCTATGGCAGG	IIIIIIIIIIIIIIIIIIII	XM:i:0
3503	4	*	0	0	*	*	0	0	CCATTTCTTTAAGGGCCCAC	IIIIIIIIIIIIIIIIIIII	XM:i:0
3504	4	*	0	0	*	*	0	0	GGTCAGTTCATCAAATCCAT	IIIIIIIIIIIIIIIIIIII	XM:i:0
3505	4	*	0	0	*	*	0	0	GAGGTCGCAAGGCTATAGTC	IIIIIIIIIIIIIIIIIIII	XM:i:0
3506	4	*	0	0	*	*	0	0	ATGTTTCGTTCTGGTGATCG	IIIIIIIIIIIIIIIIIIII	XM:i:0
3507	4	*	0	0	*	*	0	0	AGAGCCAGTCCAATGGGAGT	IIIIIIIIIIIIIIIIIIII	XM:i:0
3508	4	*	0	0	*	*	0	0	CGTCTCATTTCCCATGGCGT	IIIIIIIIIIIIIIIIIIII	XM:i:0
3509	4	*	0	0	*	*	0	0	GTGTCGCCATAAATGCACCG	IIIIIIIIIIIIIIIIIIII	XM:i:0
3510	4	*	0	0	*	*	0	0	GCACCAACAACAGACGGAAA	IIIIIIIIIIIIIIIIIIII	XM:i:0
3512	4	*	0	0	*	*	0	0	GAAGCAAGCCATGGATGAGA	IIIIIIIIIIIIIIIIIIII	XM:i:0
3513	4	*	0	0	*	*	0	0	GATGGTATCCCCGATACTGA	IIIIIIIIIIIIIIIIIIII	XM:i:0
3514	0	PhiX_174	4257	255	20M	*	0	0	AAGTTAATGGATGAATTGGG	IIIIIIIIIIIIIIIIIIII	XA:i:1	MD:Z:19C0	NM:i:1
3515	4	*	0	0	*	*	0	0	CTCAAGTTCATAATCAGCGG	IIIIIIIIIIIIIIIIIIII	XM:i:0
3516	4	*	0	0	*	*	0	0	GGGTCGCGATATGGCTTTGC	IIIIIIIIIIIIIIIIIIII	XM:i:0
3517	4	*	0	0	*	*	0	0	AATTGCATTCACTGACAAGA	IIIIIIIIIIIIIIIIIIII	XM:i:0
3518	4	*	0	0	*	*	0	0	AAGTATGCCCTGAGTCGACT	IIIIIIIIIIIIIIIIIIII	XM:i:0
3519	4	*	0	0	*	*	0	0	AAATCCACGAATGCCAATCC	IIIIIIIIIIIIIIIIIIII	XM:i:0
3520	4	*	0	0	*	*	0	0	CACATAGCAGTCGGGAGGAG	IIIIIIIIIIIIIIIIIIII	XM:i:0
3521	4	*	0	0	*	*	0	0	GGACCGAAATGAGAAACTCA	IIIIIIIIIIIIIIIIIIII	XM:i:0
3525	4	*	0	0	*	*	0	0	GTCGCGATATGCTTTGCGAC	IIIIIIIIIIIIIIIIIIII	XM:i:0
3526	4	*	0	0	*	*	0	0	AAACGACAAGCCCGCAAGAA	IIIIIIIIIIIIIIIIIIII	XM:i:0
3527	4	*	0	0	*	*	0	0	ACTGGTATATGAACTGCCTC	IIIIIIIIIIIIIIIIIIII	XM:i:0
3528	4	*	0	0	*	*	0	0	GCCCGCTGATAAGGAAAGGA	IIIIIIIIIIIIIIIIIIII	XM:i:0
3530	4	*	0	0	*	*	0	0	ACATCACTTGGAATGGCCGG	IIIIIIIIIIIIIIIIIIII	XM:i:0
3531	4	*	0	0	*	*	0	0	AGTACGAGATATGGGACTTG	IIIIIIIIIIIIIIIIIIII	XM:i:0
3532	4	*	0	0	*	*	0	0	AGTCACATTTGTCATGGTAA	IIIIIIIIIIIIIIIIIIII	XM:i:0
3534	4	*	0	0	*	*	0	0	AGGATTTATTGGTATCAGGT	IIIIIIIIIIIIIIIIIIII	XM:i:0
3535	4	*	0	0	*	*	0	0	AGCTATATGTGATAATCAAG	IIIIIIIIIIIIIIIIIIII	XM:i:0
3536	4	*	0	0	*	*	0	0	GTCTATATGTGTATAAATCA	IIIIIIIIIIIIIIIIIIII	XM:i:0
3537	4	*	0	0	*	*	0	0	AATAAATTTACCGCCTCGGC	IIIIIIIIIIIIIIIIIIII	XM:i:0
3538	4	*	0	0	*	*	0	0	CGTGAATGATGGGAACTACG	IIIIIIIIIIIIIIIIIIII	XM:i:0
3539	4	*	0	0	*	*	0	0	CAGCAAACCAATCCGCCGGC	IIIIIIIIIIIIIIIIIIII	XM:i:0
3540	4	*	0	0	*	*	0	0	GTCTATATGTGTATAAATCA	IIIIIIIIIIIIIIIIIIII	XM:i:0
3542	4	*	0	0	*	*	0	0	GGCGACTGGTGACGACAATC	IIIIIIIIIIIIIIIIIIII	XM:i:0
3543	4	*	0	0	*	*	0	0	ACTCGCAGGTTAGTGCTGAG	IIIIIIIIIIIIIIIIIIII	XM:i:0
3544	4	*	0	0	*	*	0	0	CGATAACGTCACATAAATTA	IIIIIIIIIIIIIIIIIIII	XM:i:0
3546	4	*	0	0	*	*	0	0	GAGGTGATTATGGTTGGTGC	IIIIIIIIIIIIIIIIIIII	XM:i:0
3547	4	*	0	0	*	*	0	0	CGTCGTCGATCGATCTGCGC	IIIIIIIIIIIIIIIIIIII	XM:i:0
3548	4	*	0	0	*	*	0	0	AAGTACGCGTTGCAATCACA	IIIIIIIIIIIIIIIIIIII	XM:i:0
3549	4	*	0	0	*	*	0	0	AAACTGCTGTTGCGGAAAGA	IIIIIIIIIIIIIIIIIIII	XM:i:0
3550	4	*	0	0	*	*	0	0	AAAGAAACGCCGCCACAGAA	IIIIIIIIIIIIIIIIIIII	XM:i:0
3551	4	*	0	0	*	*	0	0	AAAGTAAAATGCACAGTAGA	IIIIIIIIIIIIIIIIIIII	XM:i:0
3552	4	*	0	0	*	*	0	0	CCTCTGAATGGTCAGCGCTG	IIIIIIIIIIIIIIIIIIII	XM:i:0
3556	4	*	0	0	*	*	0	0	GAGGTACACGCCAGCATAAC	IIIIIIIIIIIIIIIIIIII	XM:i:0
3557	4	*	0	0	*	*	0	0	CGCAGACTGCAGCCAGTCCA	IIIIIIIIIIIIIIIIIIII	XM:i:0
3558	4	*	0	0	*	*	0	0	ATCGAGGTTATCGTGCCAAG	IIIIIIIIIIIIIIIIIIII	XM:i:0
3561	4	*	0	0	*	*	0	0	GACGTACCGAGCTACCTATG	IIIIIIIIIIIIIIIIIIII	XM:i:0
3562	4	*	0	0	*	*	0	0	ATATGTCATCCCGTTAATCA	IIIIIIIIIIIIIIIIIIII	XM:i:0
3563	4	*	0	0	*	*	0	0	GACCTAACTTAGACAGCTAA	IIIIIIIIIIIIIIIIIIII	XM:i:0
3565	4	*	0	0	*	*	0	0	CTCTTCCAATCCCAATGGCG	IIIIIIIIIIIIIIIIIIII	XM:i:0
3567	4	*	0	0	*	*	0	0	CGTGCCATGGCTCCTCTGGC	IIIIIIIIIIIIIIIIIIII	XM:i:0
3569	16	PhiX_174	3275	255	20M	*	0	0	AGATACTCGTGATTATCTGC	IIIIIIIIIIIIIIIIIIII	XA:i:3	MD:Z:0G17T0G0	NM:i:3
3570	4	*	0	0	*	*	0	0	CATCTGACAGTCGAGAACAG	IIIIIIIIIIIIIIIIIIII	XM:i:0
3571	4	*	0	0	*	*	0	0	AACGGTATCGACTCGTGATA	IIIIIIIIIIIIIIIIIIII	XM:i:0
3572	4	*	0	0	*	*	0	0	GTTATAGATCATCAATACTA	IIIIIIIIIIIIIIIIIIII	XM:i:0
3573	4	*	0	0	*	*	0	0	AATACCAGCCCATCAATGCC	IIIIIIIIIIIIIIIIIIII	XM:i:0
3574	4	*	0	0	*	*	0	0	GCCCAATACCGCCCAGCCCA	IIIIIIIIIIIIIIIIIIII	XM:i:0
3576	4	*	0	0	*	*	0	0	GACGACATTAGAATATCGTG	IIIIIIIIIIIIIIIIIIII	XM:i:0
3578	4	*	0	0	*	*	0	0	ACGTCGCTGATCTCGAGAGC	IIIIIIIIIIIIIIIIIIII	XM:i:0
3579	4	*	0	0	*	*	0	0	AACTAGGACGCCTATCAGGT	IIIIIIIIIIIIIIIIIIII	XM:i:0
3580	0	PhiX_174	4239	255	20M	*	0	0	GTTGTATCTGTTACTGAGTA	IIIIIIIIIIIIIIIIIIII	XA:i:2	MD:Z:0T17A1	NM:i:2
3581	4	*	0	0	*	*	0	0	CAGTGAGATGTACAGGCTCG	IIIIIIIIIIIIIIIIIIII	XM:i:0
3584	4	*	0	0	*	*	0	0	AACTCTAGAGAATCACACGG	IIIIIIIIIIIIIIIIIIII	XM:i:0
3585	4	*	0	0	*	*	0	0	AGATATTGTCACCACTAGTG	IIIIIIIIIIIIIIIIIIII	XM:i:0
3586	4	*	0	0	*	*	0	0	GCCAAGGAATATGGATCGAT	IIIIIIIIIIIIIIIIIIII	XM:i:0
3587	4	*	0	0	*	*	0	0	ACGGGAAGGACTCAATTATC	IIIIIIIIIIIIIIIIIIII	XM:i:0
3588	4	*	0	0	*	*	0	0	GTCAGATCAAATCATCTCGT	IIIIIIIIIIIIIIIIIIII	XM:i:0
3589	4	*	0	0	*	*	0	0	CGGAAAACATTATAATGGCG	IIIIIIIIIIIIIIIIIIII	XM:i:0
3591	4	*	0	0	*	*	0	0	CTCACAATGGACAATCGCAC	IIIIIIIIIIIIIIIIIIII	XM:i:0
3594	4	*	0	0	*	*	0	0	AGACCAAGGATGATCGGATG	IIIIIIIIIIIIIIIIIIII	XM:i:0
3595	4	*	0	0	*	*	0	0	GTCAGAAATCAAATCATCTC	IIIIIIIIIIIIIIIIIIII	XM:i:0
3596	16	PhiX_174	4245	255	20M	*	0	0	TCTGTTACTGAGAAGTTATG	IIIIIIIIIIIIIIIIIIII	XA:i:2	MD:Z:18A0T0	NM:i:2
3597	4	*	0	0	*	*	0	0	AGGATTTATTGGTATCAGGT	IIIIIIIIIIIIIIIIIIII	XM:i:0
3598	0	PhiX_174	1499	255	20M	*	0	0	AAAAACATTTGGACTGCTCG	IIIIIIIIIIIIIIIIIIII	XA:i:1	MD:Z:19C0	NM:i:1
3599	4	*	0	0	*	*	0	0	AGTACACAATGACATTATTG	IIIIIIIIIIIIIIIIIIII	XM:i:0
3600	4	*	0	0	*	*	0	0	AAGGTGAGCGACTAAGCTAC	IIIIIIIIIIIIIIIIIIII	XM:i:0
3601	4	*	0	0	*	*	0	0	GCGCACCAGCAGAGCCCAAA	IIIIIIIIIIIIIIIIIIII	XM:i:0
3602	4	*	0	0	*	*	0	0	CTCTGGAAGAAGATCTGTCT	IIIIIIIIIIIIIIIIIIII	XM:i:0
3603	4	*	0	0	*	*	0	0	CTGTATTATTGACTTTGGAG	IIIIIIIIIIIIIIIIIIII	XM:i:0
3604	4	*	0	0	*	*	0	0	AATTAATGGTGATCGTTATC	IIIIIIIIIIIIIIIIIIII	XM:i:0
3606	4	*	0	0	*	*	0	0	AAATGCGCGAGTTGGAATCA	IIIIIIIIIIIIIIIIIIII	XM:i:0
3609	4	*	0	0	*	*	0	0	CAGATAATGTGCTGTGGTGG	IIIIIIIIIIIIIIIIIIII	XM:i:0
3610	4	*	0	0	*	*	0	0	AAATCCAACGAAGCCCCTGG	IIIIIIIIIIIIIIIIIIII	XM:i:0
3611	4	*	0	0	*	*	0	0	AACGTCGAAGCGACATAAGC	IIIIIIIIIIIIIIIIIIII	XM:i:0
3612	4	*	0	0	*	*	0	0	AATTAATGTGATCGTTATCC	IIIIIIIIIIIIIIIIIIII	XM:i:0
3613	4	*	0	0	*	*	0	0	GCAGTCGAGGGTAGTCGGAA	IIIIIIIIIIIIIIIIIIII	XM:i:0
3614	4	*	0	0	*	*	0	0	AGTAATCACGTTCGGTCAGT	IIIIIIIIIIIIIIIIIIII	XM:i:0
3615	4	*	0	0	*	*	0	0	CCATAGCCTGTACATACTCA	IIIIIIIIIIIIIIIIIIII	XM:i:0
3617	4	*	0	0	*	*	0	0	GAAAATGTACAATGACAATC	IIIIIIIIIIIIIIIIIIII	XM:i:0
3618	4	*	0	0	*	*	0	0	GCCCTGAATGGCATGAATTA	IIIIIIIIIIIIIIIIIIII	XM:i:0
3620	4	*	0	0	*	*	0	0	ACTCGGTATCATCGAGCGTT	IIIIIIIIIIIIIIIIIIII	XM:i:0
3621	4	*	0	0	*	*	0	0	CCAATCGCCAACCTACCAGC	IIIIIIIIIIIIIIIIIIII	XM:i:0
3622	4	*	0	0	*	*	0	0	AAAGTCCCTGAAGATTGGAG	IIIIIIIIIIIIIIIIIIII	XM:i:0
3623	4	*	0	0	*	*	0	0	CAGTTGGGAGCCACATGGTA	IIIIIIIIIIIIIIIIIIII	XM:i:0
3624	4	*	0	0	*	*	0	0	CGTCAACATACATTATCACT	IIIIIIIIIIIIIIIIIIII	XM:i:0
3625	4	*	0	0	*	*	0	0	GCTCGTCGCTGCCCGTTGGA	IIIIIIIIIIIIIIIIIIII	XM:i:0
3626	4	*	0	0	*	*	0	0	GGGAAAGAGCCAGTCCAATG	IIIIIIIIIIIIIIIIIIII	XM:i:0
3627	4	*	0	0	*	*	0	0	CATAACAATGGCGGCGAGGG	IIIIIIIIIIIIIIIIIIII	XM:i:0
3628	4	*	0	0	*	*	0	0	CAGTGCTTAGTACCTTTTGA	IIIIIIIIIIIIIIIIIIII	XM:i:0
3629	4	*	0	0	*	*	0	0	AGCGACTGCGATGGCATACT	IIIIIIIIIIIIIIIIIIII	XM:i:0
3631	16	PhiX_174	2711	255	20M	*	0	0	CCTATGATGTTTATCCTTGG	IIIIIIIIIIIIIIIIIIII	XA:i:1	MD:Z:18T1	NM:i:1
3632	16	PhiX_174	637	255	20M	*	0	0	GCTTTTATGTTCATCCCGTC	IIIIIIIIIIIIIIIIIIII	XA:i:3	MD:Z:0C0T1A16	NM:i:3
3634	4	*	0	0	*	*	0	0	AGCGTTGCATTACATACCTC	IIIIIIIIIIIIIIIIIIII	XM:i:0
3635	4	*	0	0	*	*	0	0	CATCTATCACGAAGTCAGAT	IIIIIIIIIIIIIIIIIIII	XM:i:0
3636	4	*	0	0	*	*	0	0	AATAACACCATCATGGGACA	IIIIIIIIIIIIIIIIIIII	XM:i:0
3637	4	*	0	0	*	*	0	0	GGTAAGTTGGATAAAACTCG	IIIIIIIIIIIIIIIIIIII	XM:i:0
3638	4	*	0	0	*	*	0	0	GTGGCTGTTGATGGCTAAGG	IIIIIIIIIIIIIIIIIIII	XM:i:0
3639	4	*	0	0	*	*	0	0	CTCGGGCGTGGCTATAGTGT	IIIIIIIIIIIIIIIIIIII	XM:i:0
3640	4	*	0	0	*	*	0	0	GACGCTGACAACGTCCTTAC	IIIIIIIIIIIIIIIIIIII	XM:i:0
3642	4	*	0	0	*	*	0	0	ACCCGTAGCTGTCGCCACTC	IIIIIIIIIIIIIIIIIIII	XM:i:0
3643	4	*	0	0	*	*	0	0	ACGAGTTGCATTTAGTAACC	IIIIIIIIIIIIIIIIIIII	XM:i:0
3644	4	*	0	0	*	*	0	0	CATCTTTATCACGAAGTCAT	IIIIIIIIIIIIIIIIIIII	XM:i:0
3645	4	*	0	0	*	*	0	0	AAATCGTCACGGAGTGCCAA	IIIIIIIIIIIIIIIIIIII	XM:i:0
3646	4	*	0	0	*	*	0	0	ACTAACGACATAACAAGTGA	IIIIIIIIIIIIIIIIIIII	XM:i:0
3647	4	*	0	0	*	*	0	0	ATAACGTCACATAATCAACT	IIIIIIIIIIIIIIIIIIII	XM:i:0
3649	4	*	0	0	*	*	0	0	CGCGGCATAGTAGCGGTAAG	IIIIIIIIIIIIIIIIIIII	XM:i:0
3650	4	*	0	0	*	*	0	0	GTATAATATCAATACTGAAA	IIIIIIIIIIIIIIIIIIII	XM:i:0
3651	4	*	0	0	*	*	0	0	GGCGTATTGCCTCTGTCCTG	IIIIIIIIIIIIIIIIIIII	XM:i:0
3652	4	*	0	0	*	*	0	0	GTGTCATCTTACTCTACTAG	IIIIIIIIIIIIIIIIIIII	XM:i:0
3653	4	*	0	0	*	*	0	0	AAGAATCTTACCAACTAGCA	IIIIIIIIIIIIIIIIIIII	XM:i:0
3654	4	*	0	0	*	*	0	0	CAGTGCATTAGTAACCTTTT	IIIIIIIIIIIIIIIIIIII	XM:i:0
3655	16	PhiX_174	2736	255	20M	*	0	0	TCGCCATGATGGTGGTTATT	IIIIIIIIIIIIIIIIIIII	XA:i:0	MD:Z:20	NM:i:0
3657	4	*	0	0	*	*	0	0	ACTAAATGCCAACTGACAAT	IIIIIIIIIIIIIIIIIIII	XM:i:0
3659	4	*	0	0	*	*	0	0	AATAACCTCGAACAAATCGC	IIIIIIIIIIIIIIIIIIII	XM:i:0
3660	4	*	0	0	*	*	0	0	CCCTACGAAACATGCTAGTA	IIIIIIIIIIIIIIIIIIII	XM:i:0
3661	4	*	0	0	*	*	0	0	ATCGGCGCCTCGACAAATGA	IIIIIIIIIIIIIIIIIIII	XM:i:0
3663	4	*	0	0	*	*	0	0	CTGCTATTGGAGGCTGTGGC	IIIIIIIIIIIIIIIIIIII	XM:i:0
3665	4	*	0	0	*	*	0	0	GGACGCTCATCAGGGTTAGA	IIIIIIIIIIIIIIIIIIII	XM:i:0
3666	4	*	0	0	*	*	0	0	AACGGTAAAGGTATATCGTG	IIIIIIIIIIIIIIIIIIII	XM:i:0
3668	4	*	0	0	*	*	0	0	GGTTAAGGAGCCCTCGATAC	IIIIIIIIIIIIIIIIIIII	XM:i:0
3669	16	PhiX_174	4996	255	20M	*	0	0	CGGGTTGTTTCTATGTGGCT	IIIIIIIIIIIIIIIIIIII	XA:i:3	MD:Z:1T1T1G14	NM:i:3
3672	4	*	0	0	*	*	0	0	ACATCTACCATATCACATAT	IIIIIIIIIIIIIIIIIIII	XM:i:0
3673	16	PhiX_174	4034	255	20M	*	0	0	GCGTATCGGGGCTCTTAACC	IIIIIIIIIIIIIIIIIIII	XA:i:2	MD:Z:8A9A1	NM:i:2
3674	4	*	0	0	*	*	0	0	ACCGTCTTTCAGAAATTGTT	IIIIIIIIIIIIIIIIIIII	XM:i:0
3675	4	*	0	0	*	*	0	0	AAATAACCTGACATCACGCA	IIIIIIIIIIIIIIIIIIII	XM:i:0
3676	4	*	0	0	*	*	0	0	AATCGCAGCCCAATCTCTTT	IIIIIIIIIIIIIIIIIIII	XM:i:0
3677	4	*	0	0	*	*	0	0	ACATACCTTGAGGCCGGGCG	IIIIIIIIIIIIIIIIIIII	XM:i:0
3678	4	*	0	0	*	*	0	0	AGTAGCGACTAAACTACATA	IIIIIIIIIIIIIIIIIIII	XM:i:0
3679	4	*	0	0	*	*	0	0	CAATATGTTATGTTGGTCTG	IIIIIIIIIIIIIIIIIIII	XM:i:0
3681	16	PhiX_174	344	255	20M	*	0	0	TACTATCTGAGTCCGATGCT	IIIIIIIIIIIIIIIIIIII	XA:i:0	MD:Z:20	NM:i:0
3682	4	*	0	0	*	*	0	0	CCTCCGAAATGGAGAATAAA	IIIIIIIIIIIIIIIIIIII	XM:i:0
3683	4	*	0	0	*	*	0	0	AAGTTAATGGAGCCACGACC	IIIIIIIIIIIIIIIIIIII	XM:i:0
3684	4	*	0	0	*	*	0	0	CAACTACCAAGCTGTACGGC	IIIIIIIIIIIIIIIIIIII	XM:i:0
3685	4	*	0	0	*	*	0	0	AGCGCTGAATTACGGAAACA	IIIIIIIIIIIIIIIIIIII	XM:i:0
3686	4	*	0	0	*	*	0	0	AAGTTAATGGAGCCAGCCGA	IIIIIIIIIIIIIIIIIIII	XM:i:0
3687	4	*	0	0	*	*	0	0	AACGTAACGTTCGCTCGATC	IIIIIIIIIIIIIIIIIIII	XM:i:0
3688	4	*	0	0	*	*	0	0	CCACCCCACTCGTGTAAGTT	IIIIIIIIIIIIIIIIIIII	XM:i:0
3692	4	*	0	0	*	*	0	0	ATGGTGGCGAATAAATTTAC	IIIIIIIIIIIIIIIIIIII	XM:i:0
3693	4	*	0	0	*	*	0	0	AGCGTGATAGAAACATATAT	IIIIIIIIIIIIIIIIIIII	XM:i:0
3694	4	*	0	0	*	*	0	0	ATCACCATTATCGAAACGCC	IIIIIIIIIIIIIIIIIIII	XM:i:0
3696	4	*	0	0	*	*	0	0	CATTCTGAACTCGATGATTT	IIIIIIIIIIIIIIIIIIII	XM:i:0
3697	4	*	0	0	*	*	0	0	CGTGGCATCAAGGTGATGTG	IIIIIIIIIIIIIIIIIIII	XM:i:0
3701	4	*	0	0	*	*	0	0	GCGCATGCGACCAGCGCTAA	IIIIIIIIIIIIIIIIIIII	XM:i:0
3702	0	PhiX_174	3402	255	20M	*	0	0	CAACTGGACAATCAGAAGAG	IIIIIIIIIIIIIIIIIIII	XA:i:3	MD:Z:17A0G0A0	NM:i:3
3703	4	*	0	0	*	*	0	0	AAGTACTGAAATAGAGGCCG	IIIIIIIIIIIIIIIIIIII	XM:i:0
3705	4	*	0	0	*	*	0	0	ATGAATGAGACAGCCTGTGA	IIIIIIIIIIIIIIIIIIII	XM:i:0
3706	4	*	0	0	*	*	0	0	CTAGGATTATGGTAGTCAGT	IIIIIIIIIIIIIIIIIIII	XM:i:0
3708	4	*	0	0	*	*	0	0	GCCCGTCAAAAATTTACGTG	IIIIIIIIIIIIIIIIIIII	XM:i:0
3710	4	*	0	0	*	*	0	0	ATAGTGCCCATGGCTCAGGA	IIIIIIIIIIIIIIIIIIII	XM:i:0
3712	4	*	0	0	*	*	0	0	GTCCCGTTGATATGTCGTGT	IIIIIIIIIIIIIIIIIIII	XM:i:0
3713	4	*	0	0	*	*	0	0	GGGTCTGCCCAAGCCCATCG	IIIIIIIIIIIIIIIIIIII	XM:i:0
3714	4	*	0	0	*	*	0	0	AGCGTCATAAGATGTTTACT	IIIIIIIIIIIIIIIIIIII	XM:i:0
3715	4	*	0	0	*	*	0	0	AGAATCTCCATCAGAGCGAT	IIIIIIIIIIIIIIIIIIII	XM:i:0
3716	4	*	0	0	*	*	0	0	AGTCGAGATATGGGACTGCG	IIIIIIIIIIIIIIIIIIII	XM:i:0
3718	4	*	0	0	*	*	0	0	CCTATTTTTGTTTCGGTGCT	IIIIIIIIIIIIIIIIIIII	XM:i:0
3720	4	*	0	0	*	*	0	0	CGCCTTCCATGGACCCAGGA	IIIIIIIIIIIIIIIIIIII	XM:i:0
3721	4	*	0	0	*	*	0	0	CAAGCCAGTCGGGAGGTAGT	IIIIIIIIIIIIIIIIIIII	XM:i:0
3722	4	*	0	0	*	*	0	0	CTCGTGACCTCGTCGCTGCC	IIIIIIIIIIIIIIIIIIII	XM:i:0
3723	4	*	0	0	*	*	0	0	CGTCGTGGCCCTTGCTATGG	IIIIIIIIIIIIIIIIIIII	XM:i:0
3724	4	*	0	0	*	*	0	0	GAGGCGACAGCGTCCCAACA	IIIIIIIIIIIIIIIIIIII	XM:i:0
3725	4	*	0	0	*	*	0	0	CTGTCAAACTGACGCGTGGA	IIIIIIIIIIIIIIIIIIII	XM:i:0
3726	4	*	0	0	*	*	0	0	AGTGTAACAGTCGGGAGAGA	IIIIIIIIIIIIIIIIIIII	XM:i:0
3727	4	*	0	0	*	*	0	0	AGTGTTGAATTGAACGAGAA	IIIIIIIIIIIIIIIIIIII	XM:i:0
3729	4	*	0	0	*	*	0	0	CTCGTGCCTCGTCGCTGCCG	IIIIIIIIIIIIIIIIIIII	XM:i:0
3731	4	*	0	0	*	*	0	0	CTCGGGCGTGGTCTATATGT	IIIIIIIIIIIIIIIIIIII	XM:i:0
3732	4	*	0	0	*	*	0	0	ATAGTCTGATTGAAACGAAG	IIIIIIIIIIIIIIIIIIII	XM:i:0
3734	16	PhiX_174	839	255	20M	*	0	0	AGTGATGTAATGTCTAAGGT	IIIIIIIIIIIIIIIIIIII	XA:i:2	MD:Z:17A1G0	NM:i:2
3735	4	*	0	0	*	*	0	0	AATATCAACCACACAGAAGC	IIIIIIIIIIIIIIIIIIII	XM:i:0
3737	4	*	0	0	*	*	0	0	CTGTTTGTATGGACACTGCC	IIIIIIIIIIIIIIIIIIII	XM:i:0
3738	4	*	0	0	*	*	0	0	ACAGTGATGTATCGGTAGCA	IIIIIIIIIIIIIIIIIIII	XM:i:0
3739	4	*	0	0	*	*	0	0	GACGAACATACATAGTAAGT	IIIIIIIIIIIIIIIIIIII	XM:i:0
3740	4	*	0	0	*	*	0	0	CCATAAGCCAGATGGATAAC	IIIIIIIIIIIIIIIIIIII	XM:i:0
3741	4	*	0	0	*	*	0	0	AAGGTAAACGGAACAATTCA	IIIIIIIIIIIIIIIIIIII	XM:i:0
3742	4	*	0	0	*	*	0	0	ACGTAAATGACCCAATCTGG	IIIIIIIIIIIIIIIIIIII	XM:i:0
3743	4	*	0	0	*	*	0	0	CAGAGATTAGACAGCAGAAG	IIIIIIIIIIIIIIIIIIII	XM:i:0
3744	4	*	0	0	*	*	0	0	GAGGCCGTCCTGATGTTTGT	IIIIIIIIIIIIIIIIIIII	XM:i:0
3745	4	*	0	0	*	*	0	0	CTGGTCGCCCTACTCCCAAG	IIIIIIIIIIIIIIIIIIII	XM:i:0
3746	0	PhiX_174	3964	255	20M	*	0	0	ATCTTGGAGGCTTTTTATGG	IIIIIIIIIIIIIIIIIIII	XA:i:3	MD:Z:16T0A0T1	NM:i:3
3748	4	*	0	0	*	*	0	0	ATGGTGACTAATATGTACGA	IIIIIIIIIIIIIIIIIIII	XM:i:0
3749	4	*	0	0	*	*	0	0	GAATCTCTATCGCCAGAGGC	IIIIIIIIIIIIIIIIIIII	XM:i:0
3750	4	*	0	0	*	*	0	0	GCTACTTATGCGACCTCTAG	IIIIIIIIIIIIIIIIIIII	XM:i:0
3751	4	*	0	0	*	*	0	0	AAGTAACGGAACAATTCAGC	IIIIIIIIIIIIIIIIIIII	XM:i:0
3752	4	*	0	0	*	*	0	0	ACGATCTGATTCATTGAGAC	IIIIIIIIIIIIIIIIIIII	XM:i:0
3753	4	*	0	0	*	*	0	0	AACAGTTTGCCTGATAGGCT	IIIIIIIIIIIIIIIIIIII	XM:i:0
3754	4	*	0	0	*	*	0	0	GTAACAGTCGGAGAGGAGTG	IIIIIIIIIIIIIIIIIIII	XM:i:0
3755	4	*	0	0	*	*	0	0	CAGTTTCTGACATGCAATAA	IIIIIIIIIIIIIIIIIIII	XM:i:0
3756	4	*	0	0	*	*	0	0	AGATCTGATTCGATTTCAGA	IIIIIIIIIIIIIIIIIIII	XM:i:0
3758	4	*	0	0	*	*	0	0	GGACTTTGTAGATCCCCGCT	IIIIIIIIIIIIIIIIIIII	XM:i:0
3759	4	*	0	0	*	*	0	0	GCCCACCCATCGATCGGTAT	IIIIIIIIIIIIIIIIIIII	XM:i:0
3760	4	*	0	0	*	*	0	0	CGCTGAGGAATCAGGAATTA	IIIIIIIIIIIIIIIIIIII	XM:i:0
3761	0	PhiX_174	578	255	20M	*	0	0	GGACTTTGTAGGATACCCCT	IIIIIIIIIIIIIIIIIIII	XA:i:3	MD:Z:9G8T0C0	NM:i:3
3762	4	*	0	0	*	*	0	0	CATTCATGGCGTGCACTTAT	IIIIIIIIIIIIIIIIIIII	XM:i:0
3764	4	*	0	0	*	*	0	0	CCTCGCGAACAGCCCAGGTA	IIIIIIIIIIIIIIIIIIII	XM:i:0
3765	16	PhiX_174	2249	255	20M	*	0	0	CTGGCCACCACTGGCGATTC	IIIIIIIIIIIIIIIIIIII	XA:i:3	MD:Z:3C1G6C7	NM:i:3
3768	4	*	0	0	*	*	0	0	CATTCATGCGTGCACTTATG	IIIIIIIIIIIIIIIIIIII	XM:i:0
3770	4	*	0	0	*	*	0	0	AAAGAATGAACAACTCAACA	IIIIIIIIIIIIIIIIIIII	XM:i:0
3771	4	*	0	0	*	*	0	0	ATGATATCATCAGAAACCAC	IIIIIIIIIIIIIIIIIIII	XM:i:0
3773	4	*	0	0	*	*	0	0	AAGCAGCCCATCTCATTGTG	IIIIIIIIIIIIIIIIIIII	XM:i:0
3774	4	*	0	0	*	*	0	0	GCAGTATATCTGTACGTTTA	IIIIIIIIIIIIIIIIIIII	XM:i:0
3775	4	*	0	0	*	*	0	0	GACCCTCAGCCAATCTTAAA	IIIIIIIIIIIIIIIIIIII	XM:i:0
3777	4	*	0	0	*	*	0	0	CACGTTTCTGGTTGGTGGGC	IIIIIIIIIIIIIIIIIIII	XM:i:0
3778	4	*	0	0	*	*	0	0	GGCGCGAGGCTCGCCCCTTG	IIIIIIIIIIIIIIIIIIII	XM:i:0
3779	4	*	0	0	*	*	0	0	ACCTCGGCAGCAAGACATAC	IIIIIIIIIIIIIIIIIIII	XM:i:0
3780	4	*	0	0	*	*	0	0	GCATTCATCAACGCTGAAAG	IIIIIIIIIIIIIIIIIIII	XM:i:0
3782	4	*	0	0	*	*	0	0	GGTCGCAGCCCAACGTGGAG	IIIIIIIIIIIIIIIIIIII	XM:i:0
3783	4	*	0	0	*	*	0	0	AGAAGTCTCATTGGGCAGAA	IIIIIIIIIIIIIIIIIIII	XM:i:0
3784	4	*	0	0	*	*	0	0	AGCACGCTAAGCCAAACGCA	IIIIIIIIIIIIIIIIIIII	XM:i:0
3785	4	*	0	0	*	*	0	0	AACTGGTACTTAGCGCCCTT	IIIIIIIIIIIIIIIIIIII	XM:i:0
3786	4	*	0	0	*	*	0	0	ACATAGTGCCATGCTAGAAC	IIIIIIIIIIIIIIIIIIII	XM:i:0
3787	16	PhiX_174	4291	255	20M	*	0	0	TGTGCTCCCAACTTGATATT	IIIIIIIIIIIIIIIIIIII	XA:i:3	MD:Z:2C0T1C14	NM:i:3
3788	4	*	0	0	*	*	0	0	CTGGTGGCAGTCGCCTGATA	IIIIIIIIIIIIIIIIIIII	XM:i:0
3789	4	*	0	0	*	*	0	0	GTCGCAGCCAACGTGAATTG	IIIIIIIIIIIIIIIIIIII	XM:i:0
3790	4	*	0	0	*	*	0	0	AATATCAAGTTGGGAACATG	IIIIIIIIIIIIIIIIIIII	XM:i:0
3791	0	PhiX_174	4613	255	20M	*	0	0	AGCGTTTTATGATAATCCCA	IIIIIIIIIIIIIIIIIIII	XA:i:1	MD:Z:0G19	NM:i:1
3792	4	*	0	0	*	*	0	0	AGTCGGCGTGTGGAATCAAC	IIIIIIIIIIIIIIIIIIII	XM:i:0
3795	4	*	0	0	*	*	0	0	CTGGTGGCAAGTCCGCCTGA	IIIIIIIIIIIIIIIIIIII	XM:i:0
3796	4	*	0	0	*	*	0	0	GTAACGTATTACACATACGA	IIIIIIIIIIIIIIIIIIII	XM:i:0
3797	4	*	0	0	*	*	0	0	GAATCACCAGGAAAACAATC	IIIIIIIIIIIIIIIIIIII	XM:i:0
3798	4	*	0	0	*	*	0	0	GCCTCGTCTGTTGAGCTGGC	IIIIIIIIIIIIIIIIIIII	XM:i:0
3799	4	*	0	0	*	*	0	0	ATAGTTATCAATAAACTGAA	IIIIIIIIIIIIIIIIIIII	XM:i:0
3800	4	*	0	0	*	*	0	0	AGCGTTTATGATAATCCAAT	IIIIIIIIIIIIIIIIIIII	XM:i:0
3801	16	PhiX_174	4697	255	20M	*	0	0	GGGTGATTCACACGCCGACT	IIIIIIIIIIIIIIIIIIII	XA:i:3	MD:Z:0T0A0A17	NM:i:3
3803	4	*	0	0	*	*	0	0	CACGCGCCCAGACTGCCCAC	IIIIIIIIIIIIIIIIIIII	XM:i:0
3805	4	*	0	0	*	*	0	0	AACGAATTCTGTCAAAACTA	IIIIIIIIIIIIIIIIIIII	XM:i:0
3806	4	*	0	0	*	*	0	0	CACGTTCGGTCAGTTAATCG	IIIIIIIIIIIIIIIIIIII	XM:i:0
3807	4	*	0	0	*	*	0	0	GGGAAGGACTCAATTAGTCC	IIIIIIIIIIIIIIIIIIII	XM:i:0
3808	4	*	0	0	*	*	0	0	AAGTCCCCGCCTGATAAAGG	IIIIIIIIIIIIIIIIIIII	XM:i:0
3809	4	*	0	0	*	*	0	0	CACTGTTCACATAACGGAGA	IIIIIIIIIIIIIIIIIIII	XM:i:0
3811	4	*	0	0	*	*	0	0	GAACTAATCCACTGTCACCA	IIIIIIIIIIIIIIIIIIII	XM:i:0
3814	4	*	0	0	*	*	0	0	GGGAGGGTAAGATGTATACA	IIIIIIIIIIIIIIIIIIII	XM:i:0
3815	4	*	0	0	*	*	0	0	GAAGGACTCAATTAGTCACA	IIIIIIIIIIIIIIIIIIII	XM:i:0
3816	4	*	0	0	*	*	0	0	CCGAAGAAAGACATCAAGCC	IIIIIIIIIIIIIIIIIIII	XM:i:0
3818	0	PhiX_174	4242	255	20M	*	0	0	GTATCTGTTACTGAGTAAGT	IIIIIIIIIIIIIIIIIIII	XA:i:3	MD:Z:15A1G0T1	NM:i:3
3821	4	*	0	0	*	*	0	0	AAACCAAGCCACAAAAGCCA	IIIIIIIIIIIIIIIIIIII	XM:i:0
3822	4	*	0	0	*	*	0	0	CTTTTAGGGGTAAAAATTAT	IIIIIIIIIIIIIIIIIIII	XM:i:0
3823	4	*	0	0	*	*	0	0	CAACAAATCAGCAACTATCA	IIIIIIIIIIIIIIIIIIII	XM:i:0
3824	4	*	0	0	*	*	0	0	CGCTCGGCCATAACTCACAC	IIIIIIIIIIIIIIIIIIII	XM:i:0
3825	4	*	0	0	*	*	0	0	CAACAAATCACACTATCAGC	IIIIIIIIIIIIIIIIIIII	XM:i:0
3826	4	*	0	0	*	*	0	0	CCTACAGTTATTGGTATCGG	IIIIIIIIIIIIIIIIIIII	XM:i:0
3827	4	*	0	0	*	*	0	0	CCACGCACATAACATAACAG	IIIIIIIIIIIIIIIIIIII	XM:i:0
3828	4	*	0	0	*	*	0	0	AATACGTCTGTGAACACAGA	IIIIIIIIIIIIIIIIIIII	XM:i:0
3829	4	*	0	0	*	*	0	0	GTAACTCTTTGATCTCAATC	IIIIIIIIIIIIIIIIIIII	XM:i:0
3830	4	*	0	0	*	*	0	0	CAATTGAGTCACACAGTCTG	IIIIIIIIIIIIIIIIIIII	XM:i:0
3831	4	*	0	0	*	*	0	0	CCATTTTCGTTCGGGGCGTG	IIIIIIIIIIIIIIIIIIII	XM:i:0
3833	0	PhiX_174	3603	255	20M	*	0	0	GTTTCCGAGATTATGCGCCC	IIIIIIIIIIIIIIIIIIII	XA:i:1	MD:Z:19A0	NM:i:1
3834	16	PhiX_174	1643	255	20M	*	0	0	CGTTACCATGATGTTATTTC	IIIIIIIIIIIIIIIIIIII	XA:i:0	MD:Z:20	NM:i:0
3835	4	*	0	0	*	*	0	0	AACGTGCAAGCCATATAAGC	IIIIIIIIIIIIIIIIIIII	XM:i:0
3836	16	PhiX_174	489	255	20M	*	0	0	TTTGATTTTCTGACGAGTAC	IIIIIIIIIIIIIIIIIIII	XA:i:2	MD:Z:2C16A0	NM:i:2
3837	4	*	0	0	*	*	0	0	GTAACTCTTTGATCTCAATC	IIIIIIIIIIIIIIIIIIII	XM:i:0
3838	4	*	0	0	*	*	0	0	GGCCGGTATTGCCTCTCGTC	IIIIIIIIIIIIIIIIIIII	XM:i:0
3839	4	*	0	0	*	*	0	0	CGTGAGAGTGACAAACAAAA	IIIIIIIIIIIIIIIIIIII	XM:i:0
3840	4	*	0	0	*	*	0	0	ATAAACGGACGATGGAGGAC	IIIIIIIIIIIIIIIIIIII	XM:i:0
3841	4	*	0	0	*	*	0	0	GTTTCCTGCCGTCAGTAAGA	IIIIIIIIIIIIIIIIIIII	XM:i:0
3842	4	*	0	0	*	*	0	0	ATGGCAGAATTACACCACAG	IIIIIIIIIIIIIIIIIIII	XM:i:0
3844	4	*	0	0	*	*	0	0	GACGCTCGACCATAATAATC	IIIIIIIIIIIIIIIIIIII	XM:i:0
3845	4	*	0	0	*	*	0	0	GCATCGAACGGCAGCTGCAG	IIIIIIIIIIIIIIIIIIII	XM:i:0
3846	4	*	0	0	*	*	0	0	GCGGTACACTCCTACAGGTA	IIIIIIIIIIIIIIIIIIII	XM:i:0
3848	4	*	0	0	*	*	0	0	AAATACGTTTCAATTAATTA	IIIIIIIIIIIIIIIIIIII	XM:i:0
3849	4	*	0	0	*	*	0	0	AGTAGCACAGTCTGGTAGTG	IIIIIIIIIIIIIIIIIIII	XM:i:0
3850	4	*	0	0	*	*	0	0	ACGTACGCAGGCAAGATGAT	IIIIIIIIIIIIIIIIIIII	XM:i:0
3851	0	PhiX_174	3175	255	20M	*	0	0	GACTCTTGGAAGGTACGTTG	IIIIIIIIIIIIIIIIIIII	XA:i:3	MD:Z:4T0C1T12	NM:i:3
3852	4	*	0	0	*	*	0	0	AGCCTGAACTCGGATCGTGA	IIIIIIIIIIIIIIIIIIII	XM:i:0
3855	4	*	0	0	*	*	0	0	AATGTTTCTAATTAGCCCTC	IIIIIIIIIIIIIIIIIIII	XM:i:0
3856	4	*	0	0	*	*	0	0	GAATTTCATGAGGATGTTTC	IIIIIIIIIIIIIIIIIIII	XM:i:0
3857	4	*	0	0	*	*	0	0	CCAACGTGGAAGTTGATCGG	IIIIIIIIIIIIIIIIIIII	XM:i:0
3858	4	*	0	0	*	*	0	0	AGCCTGAACATCGGATATGA	IIIIIIIIIIIIIIIIIIII	XM:i:0
3860	4	*	0	0	*	*	0	0	CACACTAACGGACGATGGAG	IIIIIIIIIIIIIIIIIIII	XM:i:0
3861	4	*	0	0	*	*	0	0	ATGAACCACATAAACATATC	IIIIIIIIIIIIIIIIIIII	XM:i:0
3863	4	*	0	0	*	*	0	0	CGTCTTCTCCGTTCTACTAA	IIIIIIIIIIIIIIIIIIII	XM:i:0
3864	4	*	0	0	*	*	0	0	CACGCAAGGGTAAACGGAAA	IIIIIIIIIIIIIIIIIIII	XM:i:0
3865	4	*	0	0	*	*	0	0	AATAAATCCCTGAAGCCATT	IIIIIIIIIIIIIIIIIIII	XM:i:0
3867	4	*	0	0	*	*	0	0	CCACGGAAGATGATCGGACC	IIIIIIIIIIIIIIIIIIII	XM:i:0
3869	0	PhiX_174	3267	255	20M	*	0	0	AAAGGAAAGGATCATCGTGT	IIIIIIIIIIIIIIIIIIII	XA:i:3	MD:Z:12A0C5A0	NM:i:3
3870	4	*	0	0	*	*	0	0	ATCCCACCCGTCTCATGAGA	IIIIIIIIIIIIIIIIIIII	XM:i:0
3872	4	*	0	0	*	*	0	0	ATATGGGTCTGCCCAAGCCC	IIIIIIIIIIIIIIIIIIII	XM:i:0
3873	4	*	0	0	*	*	0	0	CATCCACGGCGTATAAATAG	IIIIIIIIIIIIIIIIIIII	XM:i:0
3875	4	*	0	0	*	*	0	0	CGATTATGATAGTACATTTT	IIIIIIIIIIIIIIIIIIII	XM:i:0
3876	4	*	0	0	*	*	0	0	GAATCACTTAGTCGCAGAGC	IIIIIIIIIIIIIIIIIIII	XM:i:0
3877	4	*	0	0	*	*	0	0	AGCTGCCAATCGTAGCTCTA	IIIIIIIIIIIIIIIIIIII	XM:i:0
3878	4	*	0	0	*	*	0	0	GTAAAGTTAGAACAACATGA	IIIIIIIIIIIIIIIIIIII	XM:i:0
3879	4	*	0	0	*	*	0	0	GAAACGCAGAAAGTGAACCC	IIIIIIIIIIIIIIIIIIII	XM:i:0
3880	4	*	0	0	*	*	0	0	CCTACCATGAACAAATGTGC	IIIIIIIIIIIIIIIIIIII	XM:i:0
3882	4	*	0	0	*	*	0	0	GAATCTACTTAGTCGCAGAG	IIIIIIIIIIIIIIIIIIII	XM:i:0
3883	4	*	0	0	*	*	0	0	ATACGAAGGCCGCATTAACG	IIIIIIIIIIIIIIIIIIII	XM:i:0
3885	16	PhiX_174	4804	255	20M	*	0	0	CAGGTAGCGTTGACCCTATT	IIIIIIIIIIIIIIIIIIII	XA:i:1	MD:Z:18A1	NM:i:1
3886	0	PhiX_174	3909	255	20M	*	0	0	AGGAAATAACCGTCAGGATG	IIIIIIIIIIIIIIIIIIII	XA:i:1	MD:Z:19T0	NM:i:1
3888	4	*	0	0	*	*	0	0	ATACGAAGGCCGCATAACGA	IIIIIIIIIIIIIIIIIIII	XM:i:0
3890	4	*	0	0	*	*	0	0	ATCTGATCAAAACTACGGCG	IIIIIIIIIIIIIIIIIIII	XM:i:0
3891	16	PhiX_174	1320	255	20M	*	0	0	ATGCGTTTCTTGGCACGATT	IIIIIIIIIIIIIIIIIIII	XA:i:3	MD:Z:0C0C2T15	NM:i:3
3892	4	*	0	0	*	*	0	0	AGGAAATAACGTCAGGATGA	IIIIIIIIIIIIIIIIIIII	XM:i:0
3893	4	*	0	0	*	*	0	0	GGGTCGCATCCAAAAGGCAA	IIIIIIIIIIIIIIIIIIII	XM:i:0
3894	4	*	0	0	*	*	0	0	GCTGTGCTGGAAAGATGGTG	IIIIIIIIIIIIIIIIIIII	XM:i:0
3896	16	PhiX_174	476	255	20M	*	0	0	TACCGAAGATGATTTCGATT	IIIIIIIIIIIIIIIIIIII	XA:i:1	MD:Z:0A19	NM:i:1
3897	4	*	0	0	*	*	0	0	GGGTATGGTTGGTTTCTGCC	IIIIIIIIIIIIIIIIIIII	XM:i:0
3898	4	*	0	0	*	*	0	0	ACGTCGACCTGAATGTACGC	IIIIIIIIIIIIIIIIIIII	XM:i:0
3899	4	*	0	0	*	*	0	0	AACTCTATAGGTAGCCTCGT	IIIIIIIIIIIIIIIIIIII	XM:i:0
3900	4	*	0	0	*	*	0	0	AGTCTCAAGAAGTGATAACA	IIIIIIIIIIIIIIIIIIII	XM:i:0
3901	4	*	0	0	*	*	0	0	GGGTCGCATCAAAAGCAAAT	IIIIIIIIIIIIIIIIIIII	XM:i:0
3905	4	*	0	0	*	*	0	0	AGTCGCAGTAAAGGGACGGC	IIIIIIIIIIIIIIIIIIII	XM:i:0
3906	4	*	0	0	*	*	0	0	AGTATATGGCTTGTTGGTTT	IIIIIIIIIIIIIIIIIIII	XM:i:0
3907	4	*	0	0	*	*	0	0	CGTATGCCCCATGGACTTCC	IIIIIIIIIIIIIIIIIIII	XM:i:0
3909	4	*	0	0	*	*	0	0	GAACAAGAAACACAAGCCAA	IIIIIIIIIIIIIIIIIIII	XM:i:0
3910	4	*	0	0	*	*	0	0	AGACGCAAATACTACGCTAG	IIIIIIIIIIIIIIIIIIII	XM:i:0
3911	4	*	0	0	*	*	0	0	ATCCTTCTTATCACGCGACG	IIIIIIIIIIIIIIIIIIII	XM:i:0
3912	4	*	0	0	*	*	0	0	ATACGCACCAACAAACATAC	IIIIIIIIIIIIIIIIIIII	XM:i:0
3913	4	*	0	0	*	*	0	0	GTCTGGTTGGTGGCTGTTGA	IIIIIIIIIIIIIIIIIIII	XM:i:0
3914	16	PhiX_174	3938	255	20M	*	0	0	CCCATTGTATGTTTCGATGC	IIIIIIIIIIIIIIIIIIII	XA:i:3	MD:Z:2A11T0C4	NM:i:3
3916	4	*	0	0	*	*	0	0	GGAAAGCCCTGAATTAGGAA	IIIIIIIIIIIIIIIIIIII	XM:i:0
3917	4	*	0	0	*	*	0	0	AACGCCTGCCATGAATAATC	IIIIIIIIIIIIIIIIIIII	XM:i:0
3919	4	*	0	0	*	*	0	0	AAGAACGCAGTTGTTCTGCG	IIIIIIIIIIIIIIIIIIII	XM:i:0
3920	4	*	0	0	*	*	0	0	ACTAAAACGAGCCTGTCGCT	IIIIIIIIIIIIIIIIIIII	XM:i:0
3923	4	*	0	0	*	*	0	0	ACGCCGGATAAAAAGCGGGG	IIIIIIIIIIIIIIIIIIII	XM:i:0
3924	4	*	0	0	*	*	0	0	AACGCTGCCATGATAATCGC	IIIIIIIIIIIIIIIIIIII	XM:i:0
3925	4	*	0	0	*	*	0	0	TGCAACATAGACCCTACGAC	IIIIIIIIIIIIIIIIIIII	XM:i:0
3926	4	*	0	0	*	*	0	0	GCCGAATAGCCCCCTGTTGG	IIIIIIIIIIIIIIIIIIII	XM:i:0
3927	4	*	0	0	*	*	0	0	GCCCTCATGATGAAACCCCG	IIIIIIIIIIIIIIIIIIII	XM:i:0
3928	4	*	0	0	*	*	0	0	GTAAGGTCACTGGATCCGTG	IIIIIIIIIIIIIIIIIIII	XM:i:0
3935	4	*	0	0	*	*	0	0	AAGGAGTGATGTATGTCAGA	IIIIIIIIIIIIIIIIIIII	XM:i:0
3937	4	*	0	0	*	*	0	0	GATCAACGTCACATAATTAA	IIIIIIIIIIIIIIIIIIII	XM:i:0
3938	4	*	0	0	*	*	0	0	ACCAACAGAAACACTGATAG	IIIIIIIIIIIIIIIIIIII	XM:i:0
3939	4	*	0	0	*	*	0	0	CGCCGGCAGTACGAATGTAA	IIIIIIIIIIIIIIIIIIII	XM:i:0
3943	4	*	0	0	*	*	0	0	CGACATCAAGGAAAACATCG	IIIIIIIIIIIIIIIIIIII	XM:i:0
3944	4	*	0	0	*	*	0	0	AGTCGCTACCACGCAGGACG	IIIIIIIIIIIIIIIIIIII	XM:i:0
3946	4	*	0	0	*	*	0	0	GAAAAAGTGAATTATGGGCG	IIIIIIIIIIIIIIIIIIII	XM:i:0
3947	4	*	0	0	*	*	0	0	ACTAGTCGATTGCGGTACGT	IIIIIIIIIIIIIIIIIIII	XM:i:0
3949	4	*	0	0	*	*	0	0	AGTAACTAAATCAAGGATAC	IIIIIIIIIIIIIIIIIIII	XM:i:0
3950	4	*	0	0	*	*	0	0	ACTCAGAAATCTTACACCGC	IIIIIIIIIIIIIIIIIIII	XM:i:0
3953	4	*	0	0	*	*	0	0	AGGTAAACGCGAACCAATTC	IIIIIIIIIIIIIIIIIIII	XM:i:0
3954	4	*	0	0	*	*	0	0	GGCGGCAGTTGCATACAAAC	IIIIIIIIIIIIIIIIIIII	XM:i:0
3955	4	*	0	0	*	*	0	0	CGTACCTGATTACGTGTACC	IIIIIIIIIIIIIIIIIIII	XM:i:0
3958	4	*	0	0	*	*	0	0	GATCTGCCTGTTTGCTGATG	IIIIIIIIIIIIIIIIIIII	XM:i:0
3959	4	*	0	0	*	*	0	0	ATGGCGCGAACGGGTACGAA	IIIIIIIIIIIIIIIIIIII	XM:i:0
3961	4	*	0	0	*	*	0	0	CATGGACTGACAGAACGTTT	IIIIIIIIIIIIIIIIIIII	XM:i:0
3962	4	*	0	0	*	*	0	0	ATAGTCTGTGACACGAAGGA	IIIIIIIIIIIIIIIIIIII	XM:i:0
3963	4	*	0	0	*	*	0	0	AAGTCGTGACTCGACTACAT	IIIIIIIIIIIIIIIIIIII	XM:i:0
3966	4	*	0	0	*	*	0	0	ATCTGATAACGTCATAGGAT	IIIIIIIIIIIIIIIIIIII	XM:i:0
3968	4	*	0	0	*	*	0	0	CAATAGCCACAACATAAATT	IIIIIIIIIIIIIIIIIIII	XM:i:0
3969	4	*	0	0	*	*	0	0	AAAAGACTGATCGATCAGCA	IIIIIIIIIIIIIIIIIIII	XM:i:0
3970	4	*	0	0	*	*	0	0	ACGTCGTGACATACTCAGCT	IIIIIIIIIIIIIIIIIIII	XM:i:0
3971	4	*	0	0	*	*	0	0	AGTAAGGTAATGAAGAACGA	IIIIIIIIIIIIIIIIIIII	XM:i:0
3972	4	*	0	0	*	*	0	0	ATACTCGATGCATGTATCTG	IIIIIIIIIIIIIIIIIIII	XM:i:0
3974	4	*	0	0	*	*	0	0	GATCGAAGCCTCGATAGGTA	IIIIIIIIIIIIIIIIIIII	XM:i:0
3978	4	*	0	0	*	*	0	0	CGTCTTTGACCATCTAAACA	IIIIIIIIIIIIIIIIIIII	XM:i:0
3979	4	*	0	0	*	*	0	0	CACCATGAACAAATGTGACT	IIIIIIIIIIIIIIIIIIII	XM:i:0
3980	4	*	0	0	*	*	0	0	ATGGTGCGATAAACGCCCGT	IIIIIIIIIIIIIIIIIIII	XM:i:0
3981	4	*	0	0	*	*	0	0	AAACTAGGACGCCTCATCAG	IIIIIIIIIIIIIIIIIIII	XM:i:0
3982	0	PhiX_174	3834	255	20M	*	0	0	GATAAGCCTGTGGCCGATAC	IIIIIIIIIIIIIIIIIIII	XA:i:3	MD:Z:5A0G4T8	NM:i:3
3986	4	*	0	0	*	*	0	0	CGAGATTGATCTCAGCTAGT	IIIIIIIIIIIIIIIIIIII	XM:i:0
3987	4	*	0	0	*	*	0	0	CAACTCATCACGAACGCAGA	IIIIIIIIIIIIIIIIIIII	XM:i:0
3989	4	*	0	0	*	*	0	0	ACTTACAGCATCATCGAATG	IIIIIIIIIIIIIIIIIIII	XM:i:0
3991	4	*	0	0	*	*	0	0	CCTACGCGAGCCAAATGATA	IIIIIIIIIIIIIIIIIIII	XM:i:0
3994	4	*	0	0	*	*	0	0	ACTACGCTGGAGCCATGATT	IIIIIIIIIIIIIIIIIIII	XM:i:0
3996	4	*	0	0	*	*	0	0	GCCCTCACTATGAAATCCCC	IIIIIIIIIIIIIIIIIIII	XM:i:0
3997	4	*	0	0	*	*	0	0	AGTACCTCGCCCAACGCTGC	IIIIIIIIIIIIIIIIIIII	XM:i:0
3998	4	*	0	0	*	*	0	0	ATACGTTTAACAAAATCAGA	IIIIIIIIIIIIIIIIIIII	XM:i:0
3999	4	*	0	0	*	*	0	0	GTGCCAGAAAACGCATGGTC	IIIIIIIIIIIIIIIIIIII	XM:i:0
4001	4	*	0	0	*	*	0	0	ACGAACGCAGCATCGACGAT	IIIIIIIIIIIIIIIIIIII	XM:i:0
4002	4	*	0	0	*	*	0	0	AACCGTCTTCTCCTGTCTAC	IIIIIIIIIIIIIIIIIIII	XM:i:0
4005	4	*	0	0	*	*	0	0	CGCACCAGGATATAAAACGC	IIIIIIIIIIIIIIIIIIII	XM:i:0
4006	4	*	0	0	*	*	0	0	CTACTGACTGCTGACAGATT	IIIIIIIIIIIIIIIIIIII	XM:i:0
4007	4	*	0	0	*	*	0	0	AACGTCTATTGACGCGCCGT	IIIIIIIIIIIIIIIIIIII	XM:i:0
4009	4	*	0	0	*	*	0	0	ATTAACTGGCCGCATGCGAC	IIIIIIIIIIIIIIIIIIII	XM:i:0
4010	0	PhiX_174	2522	255	20M	*	0	0	ATATTGATATGTTGACGGTT	IIIIIIIIIIIIIIIIIIII	XA:i:3	MD:Z:2T6G0T9	NM:i:3
4011	4	*	0	0	*	*	0	0	CGTCGTAAGCAATGATCGAC	IIIIIIIIIIIIIIIIIIII	XM:i:0
4013	4	*	0	0	*	*	0	0	CGTGTGAGGAATGTCGCAGC	IIIIIIIIIIIIIIIIIIII	XM:i:0
4014	4	*	0	0	*	*	0	0	ATCACCATTATCGAATAACG	IIIIIIIIIIIIIIIIIIII	XM:i:0
4016	4	*	0	0	*	*	0	0	AGATACTCGTGATATCTGCG	IIIIIIIIIIIIIIIIIIII	XM:i:0
4018	4	*	0	0	*	*	0	0	GAATGGTGGACGGGATGAAC	IIIIIIIIIIIIIIIIIIII	XM:i:0
4019	4	*	0	0	*	*	0	0	AGTACTGAGCCCATTCGATC	IIIIIIIIIIIIIIIIIIII	XM:i:0
4023	4	*	0	0	*	*	0	0	AAATAGTTGTATATGTATAC	IIIIIIIIIIIIIIIIIIII	XM:i:0
4024	16	PhiX_174	1248	255	20M	*	0	0	TTAAGTTCATGAAGGATGTG	IIIIIIIIIIIIIIIIIIII	XA:i:2	MD:Z:18G0T0	NM:i:2
4026	4	*	0	0	*	*	0	0	AACGTCTCTTCCTAACTTCG	IIIIIIIIIIIIIIIIIIII	XM:i:0
4027	4	*	0	0	*	*	0	0	CAGCGTTGCGAGGTACTAAG	IIIIIIIIIIIIIIIIIIII	XM:i:0
4031	4	*	0	0	*	*	0	0	ATACAGCCCAGATCGTCTGT	IIIIIIIIIIIIIIIIIIII	XM:i:0
4033	4	*	0	0	*	*	0	0	CAATCTTTCAACACAGCCTA	IIIIIIIIIIIIIIIIIIII	XM:i:0
4037	4	*	0	0	*	*	0	0	GTAAGAAGCCTCGAATCACC	IIIIIIIIIIIIIIIIIIII	XM:i:0
4038	4	*	0	0	*	*	0	0	CATCAGGAAGGTAATAAGAA	IIIIIIIIIIIIIIIIIIII	XM:i:0
4039	4	*	0	0	*	*	0	0	GACGTCCGTTCACAGATATG	IIIIIIIIIIIIIIIIIIII	XM:i:0
4040	4	*	0	0	*	*	0	0	ATACGTCTGACTTTGGCAGC	IIIIIIIIIIIIIIIIIIII	XM:i:0
4041	4	*	0	0	*	*	0	0	GGATAACGTCACATAATACC	IIIIIIIIIIIIIIIIIIII	XM:i:0
4042	4	*	0	0	*	*	0	0	GGAAGTCGCATAAATTGCCC	IIIIIIIIIIIIIIIIIIII	XM:i:0
4044	4	*	0	0	*	*	0	0	ATCGCTGCCTCGTGCTGGTG	IIIIIIIIIIIIIIIIIIII	XM:i:0
4046	4	*	0	0	*	*	0	0	GTACTGGATGGCAAGTCCGC	IIIIIIIIIIIIIIIIIIII	XM:i:0
4048	4	*	0	0	*	*	0	0	ACCTACGCTATCATAGTATA	IIIIIIIIIIIIIIIIIIII	XM:i:0
4050	4	*	0	0	*	*	0	0	AATCACAGAAACATCTCATA	IIIIIIIIIIIIIIIIIIII	XM:i:0
4051	4	*	0	0	*	*	0	0	CTTTCGGCACGATAACCCTG	IIIIIIIIIIIIIIIIIIII	XM:i:0
4052	4	*	0	0	*	*	0	0	GACGGCATAAGGCTGCCTCT	IIIIIIIIIIIIIIIIIIII	XM:i:0
4053	4	*	0	0	*	*	0	0	ATAGTAGCGTAATGTTAGAC	IIIIIIIIIIIIIIIIIIII	XM:i:0
4054	4	*	0	0	*	*	0	0	CGACTAAATGGATAATGGTT	IIIIIIIIIIIIIIIIIIII	XM:i:0
4055	4	*	0	0	*	*	0	0	CATAGGTTACTCGGTACGTC	IIIIIIIIIIIIIIIIIIII	XM:i:0
4056	4	*	0	0	*	*	0	0	CGCGACATTATAGCAATGAC	IIIIIIIIIIIIIIIIIIII	XM:i:0
4057	4	*	0	0	*	*	0	0	AACGCTACTGTAGGAAGTGC	IIIIIIIIIIIIIIIIIIII	XM:i:0
4058	4	*	0	0	*	*	0	0	CGCGCAGCCAATATAGCAAA	IIIIIIIIIIIIIIIIIIII	XM:i:0
4059	4	*	0	0	*	*	0	0	AACGCTACTGTAGAAGTTGC	IIIIIIIIIIIIIIIIIIII	XM:i:0
4062	4	*	0	0	*	*	0	0	AGTACTTAGCCGCTCACCTT	IIIIIIIIIIIIIIIIIIII	XM:i:0
4064	4	*	0	0	*	*	0	0	GGGATGAAATGTCACATGGA	IIIIIIIIIIIIIIIIIIII	XM:i:0
4065	4	*	0	0	*	*	0	0	ATGGAGAATAAATAAAATGC	IIIIIIIIIIIIIIIIIIII	XM:i:0
4066	4	*	0	0	*	*	0	0	ATTCGTCGGGCGTGGCTATA	IIIIIIIIIIIIIIIIIIII	XM:i:0
4067	4	*	0	0	*	*	0	0	CTCTCGACCATGTCACCCGC	IIIIIIIIIIIIIIIIIIII	XM:i:0
4069	4	*	0	0	*	*	0	0	CTAAATAATCAGGCGTCGAA	IIIIIIIIIIIIIIIIIIII	XM:i:0
4070	4	*	0	0	*	*	0	0	GCTGGCCACGCTTCAAAGGA	IIIIIIIIIIIIIIIIIIII	XM:i:0
4071	4	*	0	0	*	*	0	0	ATTCGTTCGGGCGGTAAGTG	IIIIIIIIIIIIIIIIIIII	XM:i:0
4072	4	*	0	0	*	*	0	0	GACGCTTGATGAGTTGTCTG	IIIIIIIIIIIIIIIIIIII	XM:i:0
4074	4	*	0	0	*	*	0	0	AGCGCATGGTCATAAACGTA	IIIIIIIIIIIIIIIIIIII	XM:i:0
4075	4	*	0	0	*	*	0	0	AAAGTTTGGATGCTACTGCC	IIIIIIIIIIIIIIIIIIII	XM:i:0
4076	4	*	0	0	*	*	0	0	CGTACGAGCAGACAATAAGA	IIIIIIIIIIIIIIIIIIII	XM:i:0
4077	4	*	0	0	*	*	0	0	TAGTCGCCCACATGTATGTA	IIIIIIIIIIIIIIIIIIII	XM:i:0
4078	4	*	0	0	*	*	0	0	CTAGTTTGATTAGGTGCTGT	IIIIIIIIIIIIIIIIIIII	XM:i:0
4079	4	*	0	0	*	*	0	0	GACAGTATATGCACAAATGA	IIIIIIIIIIIIIIIIIIII	XM:i:0
4080	4	*	0	0	*	*	0	0	CACGCGCCGAGTTGCCCACA	IIIIIIIIIIIIIIIIIIII	XM:i:0
4081	4	*	0	0	*	*	0	0	AACGACTAGCTAAGTACGTA	IIIIIIIIIIIIIIIIIIII	XM:i:0
4082	4	*	0	0	*	*	0	0	AGATGTTATGATGTCTGTAC	IIIIIIIIIIIIIIIIIIII	XM:i:0
4083	16	PhiX_174	2655	255	20M	*	0	0	TTTTGTCTGTTTGGTTCGCT	IIIIIIIIIIIIIIIIIIII	XA:i:1	MD:Z:5C14	NM:i:1
4085	4	*	0	0	*	*	0	0	AGGCGCAGAACTTGGCCCAC	IIIIIIIIIIIIIIIIIIII	XM:i:0
4086	4	*	0	0	*	*	0	0	ACGTACGCGAATCGACGTGA	IIIIIIIIIIIIIIIIIIII	XM:i:0
4087	4	*	0	0	*	*	0	0	AATACTGACCCAGATCAAGG	IIIIIIIIIIIIIIIIIIII	XM:i:0
4088	4	*	0	0	*	*	0	0	CCTACGGCAGAAACATACGA	IIIIIIIIIIIIIIIIIIII	XM:i:0
4089	16	PhiX_174	4897	255	20M	*	0	0	CCATCGCAGTTCGCTACACG	IIIIIIIIIIIIIIIIIIII	XA:i:0	MD:Z:20	NM:i:0
4090	4	*	0	0	*	*	0	0	CTGCTACATATCTGGTGGGC	IIIIIIIIIIIIIIIIIIII	XM:i:0
4091	4	*	0	0	*	*	0	0	ACTACGCTAACATTTAGTCT	IIIIIIIIIIIIIIIIIIII	XM:i:0
4092	4	*	0	0	*	*	0	0	ACGATTAACATACTTTAGCC	IIIIIIIIIIIIIIIIIIII	XM:i:0
4094	4	*	0	0	*	*	0	0	ACGATAACATACTTGTAGCT	IIIIIIIIIIIIIIIIIIII	XM:i:0
4096	4	*	0	0	*	*	0	0	CGCTCTAATCTCGGCATCTG	IIIIIIIIIIIIIIIIIIII	XM:i:0
4099	4	*	0	0	*	*	0	0	GCTCTAATCTCGGCATCGGC	IIIIIIIIIIIIIIIIIIII	XM:i:0
4101	4	*	0	0	*	*	0	0	AGTACGATGGCGCCAGCCAG	IIIIIIIIIIIIIIIIIIII	XM:i:0
4102	4	*	0	0	*	*	0	0	CTGTCTTTTCTATGCAGGGC	IIIIIIIIIIIIIIIIIIII	XM:i:0
4103	4	*	0	0	*	*	0	0	CGTACGCGATTCAAGTACAG	IIIIIIIIIIIIIIIIIIII	XM:i:0
4104	4	*	0	0	*	*	0	0	AATCCTCTGAAGCCCATTTG	IIIIIIIIIIIIIIIIIIII	XM:i:0
4106	4	*	0	0	*	*	0	0	CATCAGAAGGTAAAAGACAC	IIIIIIIIIIIIIIIIIIII	XM:i:0
4107	4	*	0	0	*	*	0	0	AAAGCGCATGGTCATAACGG	IIIIIIIIIIIIIIIIIIII	XM:i:0
4108	4	*	0	0	*	*	0	0	AGTATCTATTCAACATGACA	IIIIIIIIIIIIIIIIIIII	XM:i:0
4109	4	*	0	0	*	*	0	0	GTTTGGTTGATGACTACAGC	IIIIIIIIIIIIIIIIIIII	XM:i:0
4110	4	*	0	0	*	*	0	0	ATCGGCGAGATGCAAATGGA	IIIIIIIIIIIIIIIIIIII	XM:i:0
4111	4	*	0	0	*	*	0	0	AATGGTGATATGATTATGTA	IIIIIIIIIIIIIIIIIIII	XM:i:0
4112	4	*	0	0	*	*	0	0	AGAGTCGATCATGGTACAGT	IIIIIIIIIIIIIIIIIIII	XM:i:0
4113	16	PhiX_174	1785	255	20M	*	0	0	CCTGTCGTGTTCAACAGACT	IIIIIIIIIIIIIIIIIIII	XA:i:3	MD:Z:1T0G16C0	NM:i:3
4114	4	*	0	0	*	*	0	0	AGGATCATCTGGCAGTGGAA	IIIIIIIIIIIIIIIIIIII	XM:i:0
4116	4	*	0	0	*	*	0	0	ACGCATCATCATGGAAGCAG	IIIIIIIIIIIIIIIIIIII	XM:i:0
4120	4	*	0	0	*	*	0	0	GTGCAGATACAACAGGGTGC	IIIIIIIIIIIIIIIIIIII	XM:i:0
4121	4	*	0	0	*	*	0	0	CCAATTCATCATAACTCCAG	IIIIIIIIIIIIIIIIIIII	XM:i:0
4122	4	*	0	0	*	*	0	0	ACGAGTCATGACAACGCCAC	IIIIIIIIIIIIIIIIIIII	XM:i:0
4123	4	*	0	0	*	*	0	0	CGTAGTGGAGATATGATGTA	IIIIIIIIIIIIIIIIIIII	XM:i:0
4124	4	*	0	0	*	*	0	0	AGTCAGATCGCATTAACGGC	IIIIIIIIIIIIIIIIIIII	XM:i:0
4126	4	*	0	0	*	*	0	0	CGACGACCAAATTCAGGGAT	IIIIIIIIIIIIIIIIIIII	XM:i:0
4127	4	*	0	0	*	*	0	0	AACGCGGCACAGAAGTTTAG	IIIIIIIIIIIIIIIIIIII	XM:i:0
4128	4	*	0	0	*	*	0	0	CGTACGAGATGATGATGTAC	IIIIIIIIIIIIIIIIIIII	XM:i:0
4129	4	*	0	0	*	*	0	0	GATGGCCCGACACAGACGAC	IIIIIIIIIIIIIIIIIIII	XM:i:0
4130	4	*	0	0	*	*	0	0	ACTACAAGAAATCATTACCA	IIIIIIIIIIIIIIIIIIII	XM:i:0
4133	4	*	0	0	*	*	0	0	GACCAAACATAATTACACTA	IIIIIIIIIIIIIIIIIIII	XM:i:0
4135	4	*	0	0	*	*	0	0	CAGTTGATCGCGTCGCAGTC	IIIIIIIIIIIIIIIIIIII	XM:i:0
4140	4	*	0	0	*	*	0	0	GCACCAGCAGAAGCAGACCA	IIIIIIIIIIIIIIIIIIII	XM:i:0
4141	4	*	0	0	*	*	0	0	CCTACAGGTAGCGTGTACTA	IIIIIIIIIIIIIIIIIIII	XM:i:0
4142	4	*	0	0	*	*	0	0	CGGCGACGGGAAGGACGTCA	IIIIIIIIIIIIIIIIIIII	XM:i:0
4143	4	*	0	0	*	*	0	0	CGTGATGATGTTGTATCTTA	IIIIIIIIIIIIIIIIIIII	XM:i:0
4144	4	*	0	0	*	*	0	0	CGCGATTCTACAAACGGGTC	IIIIIIIIIIIIIIIIIIII	XM:i:0
4145	4	*	0	0	*	*	0	0	GACTAAGGATCAGGAGTAAG	IIIIIIIIIIIIIIIIIIII	XM:i:0
4147	4	*	0	0	*	*	0	0	CACGCACCTTAAGTGGAGGT	IIIIIIIIIIIIIIIIIIII	XM:i:0
4148	4	*	0	0	*	*	0	0	GTGCGTCAAAATACGGCAGG	IIIIIIIIIIIIIIIIIIII	XM:i:0
4150	16	PhiX_174	738	255	20M	*	0	0	GCGCCTGAATTGTTCGCGTT	IIIIIIIIIIIIIIIIIIII	XA:i:2	MD:Z:2C0G16	NM:i:2
4152	4	*	0	0	*	*	0	0	AGACAAATATCAGCCATCAA	IIIIIIIIIIIIIIIIIIII	XM:i:0
4153	4	*	0	0	*	*	0	0	AGACAAAATTAGTCAGCATC	IIIIIIIIIIIIIIIIIIII	XM:i:0
4155	4	*	0	0	*	*	0	0	ACGCTCTGAGCTCAACAGCA	IIIIIIIIIIIIIIIIIIII	XM:i:0
4158	4	*	0	0	*	*	0	0	CATGAGGTAAACTCTATGCG	IIIIIIIIIIIIIIIIIIII	XM:i:0
4159	4	*	0	0	*	*	0	0	CGTACGGATCATGATTTAAT	IIIIIIIIIIIIIIIIIIII	XM:i:0
4162	4	*	0	0	*	*	0	0	GACGCAGCAAGCACCTATGC	IIIIIIIIIIIIIIIIIIII	XM:i:0
4163	4	*	0	0	*	*	0	0	GGAAGCAGCCATTGGGATTG	IIIIIIIIIIIIIIIIIIII	XM:i:0
4164	4	*	0	0	*	*	0	0	AAAGCTGAATAAGGACTCGT	IIIIIIIIIIIIIIIIIIII	XM:i:0
4166	4	*	0	0	*	*	0	0	AGATGCATCCAGTCCCCTCC	IIIIIIIIIIIIIIIIIIII	XM:i:0
4167	4	*	0	0	*	*	0	0	GCGCAAAATTAAAATTTTAC	IIIIIIIIIIIIIIIIIIII	XM:i:0
4168	4	*	0	0	*	*	0	0	AGTATCAGCATTAATAGCAC	IIIIIIIIIIIIIIIIIIII	XM:i:0
4170	16	PhiX_174	2515	255	20M	*	0	0	ACGTTATTATTTGATAGTTG	IIIIIIIIIIIIIIIIIIII	XA:i:3	MD:Z:7A0T10T0	NM:i:3
4171	4	*	0	0	*	*	0	0	CAACTATCAAATAATACGTT	IIIIIIIIIIIIIIIIIIII	XM:i:0
4172	4	*	0	0	*	*	0	0	ACCTCTGCCACGTAATTCGC	IIIIIIIIIIIIIIIIIIII	XM:i:0
4175	4	*	0	0	*	*	0	0	ATAATGATCATATGTAGTGA	IIIIIIIIIIIIIIIIIIII	XM:i:0
4179	4	*	0	0	*	*	0	0	AGGTCACGCTACCTGTAGGA	IIIIIIIIIIIIIIIIIIII	XM:i:0
4180	4	*	0	0	*	*	0	0	CTATCAGTTATTTTGCCAGT	IIIIIIIIIIIIIIIIIIII	XM:i:0
4181	4	*	0	0	*	*	0	0	ATCCCCAGAACGAGTGTGAA	IIIIIIIIIIIIIIIIIIII	XM:i:0
4182	4	*	0	0	*	*	0	0	GCGTACCCAGACAACAAGTA	IIIIIIIIIIIIIIIIIIII	XM:i:0
4183	4	*	0	0	*	*	0	0	GCTTTTCACGTCTGGTTGGT	IIIIIIIIIIIIIIIIIIII	XM:i:0
4184	4	*	0	0	*	*	0	0	AATCAAGATGATGCTGTATG	IIIIIIIIIIIIIIIIIIII	XM:i:0
4185	4	*	0	0	*	*	0	0	AAGCTGTCGCTACTCCAGAG	IIIIIIIIIIIIIIIIIIII	XM:i:0
4186	4	*	0	0	*	*	0	0	AGGTAGTCTGATTCAATCGT	IIIIIIIIIIIIIIIIIIII	XM:i:0
4187	4	*	0	0	*	*	0	0	GCACGATAAAATACTGTAGC	IIIIIIIIIIIIIIIIIIII	XM:i:0
4188	4	*	0	0	*	*	0	0	CATCAGGTGATGTGCCGCCG	IIIIIIIIIIIIIIIIIIII	XM:i:0
4189	4	*	0	0	*	*	0	0	GCGCCCAGTTTGAATATTAC	IIIIIIIIIIIIIIIIIIII	XM:i:0
4190	4	*	0	0	*	*	0	0	CCTACGTCGCCTGAATCATC	IIIIIIIIIIIIIIIIIIII	XM:i:0
4192	4	*	0	0	*	*	0	0	ACCATACCAGACAACGTCAC	IIIIIIIIIIIIIIIIIIII	XM:i:0
4194	4	*	0	0	*	*	0	0	GATACCGCATCAAGTCAAAT	IIIIIIIIIIIIIIIIIIII	XM:i:0
4195	4	*	0	0	*	*	0	0	ATGGTGACGGATGAACATAA	IIIIIIIIIIIIIIIIIIII	XM:i:0
4197	4	*	0	0	*	*	0	0	AGGTGTCTGTAAACATGCCG	IIIIIIIIIIIIIIIIIIII	XM:i:0
4199	4	*	0	0	*	*	0	0	CTGAGATAAGGAAGGATACT	IIIIIIIIIIIIIIIIIIII	XM:i:0
4201	4	*	0	0	*	*	0	0	AACGCCCCTGCCATCGACGA	IIIIIIIIIIIIIIIIIIII	XM:i:0
4202	4	*	0	0	*	*	0	0	GATAAGTTGCTGGATTGGTG	IIIIIIIIIIIIIIIIIIII	XM:i:0
4203	4	*	0	0	*	*	0	0	AGACTCTGAGTACGTGCAGG	IIIIIIIIIIIIIIIIIIII	XM:i:0
4206	4	*	0	0	*	*	0	0	AGGTGATGTGCTCGACTAAC	IIIIIIIIIIIIIIIIIIII	XM:i:0
4207	4	*	0	0	*	*	0	0	AGTGTCAGCCATAAATGTGC	IIIIIIIIIIIIIIIIIIII	XM:i:0
4209	4	*	0	0	*	*	0	0	AGCTGACAATATCGTGCTAT	IIIIIIIIIIIIIIIIIIII	XM:i:0
4210	4	*	0	0	*	*	0	0	AGGTGATGGTGCTCGACTAA	IIIIIIIIIIIIIIIIIIII	XM:i:0
4211	4	*	0	0	*	*	0	0	ACGCGCAATAGTTGTAAATC	IIIIIIIIIIIIIIIIIIII	XM:i:0
4213	4	*	0	0	*	*	0	0	GCACAGTAGAAGTCATCGAG	IIIIIIIIIIIIIIIIIIII	XM:i:0
4214	4	*	0	0	*	*	0	0	ACTCAATGGAGAATAACATC	IIIIIIIIIIIIIIIIIIII	XM:i:0
4216	4	*	0	0	*	*	0	0	GGCATTAGTAGGCTAGGTAA	IIIIIIIIIIIIIIIIIIII	XM:i:0
4217	4	*	0	0	*	*	0	0	ACTCCAATGAGAAATACATC	IIIIIIIIIIIIIIIIIIII	XM:i:0
4218	4	*	0	0	*	*	0	0	GACAGAATCGTATGTAGGTG	IIIIIIIIIIIIIIIIIIII	XM:i:0
4223	4	*	0	0	*	*	0	0	CCGCGCCAGTTGCCCTACAA	IIIIIIIIIIIIIIIIIIII	XM:i:0
4224	4	*	0	0	*	*	0	0	GCGACCAGATCATGCGATAT	IIIIIIIIIIIIIIIIIIII	XM:i:0
4225	4	*	0	0	*	*	0	0	ATACGAACAGGTCGCAGCCA	IIIIIIIIIIIIIIIIIIII	XM:i:0
4227	4	*	0	0	*	*	0	0	GCCAATACAAACAGGGTCGC	IIIIIIIIIIIIIIIIIIII	XM:i:0
4228	4	*	0	0	*	*	0	0	GAACGGACTGGAACACTGGT	IIIIIIIIIIIIIIIIIIII	XM:i:0
4230	4	*	0	0	*	*	0	0	GATAAATTGCGGATGGGGAC	IIIIIIIIIIIIIIIIIIII	XM:i:0
4231	4	*	0	0	*	*	0	0	CAACTGACCCTCGATCATGG	IIIIIIIIIIIIIIIIIIII	XM:i:0
4232	4	*	0	0	*	*	0	0	ACCACATCTGATGGACATAT	IIIIIIIIIIIIIIIIIIII	XM:i:0
4234	4	*	0	0	*	*	0	0	GAAACATCCGCCGGCATAGT	IIIIIIIIIIIIIIIIIIII	XM:i:0
4237	4	*	0	0	*	*	0	0	GAAGAATAAAGTCTGAACAA	IIIIIIIIIIIIIIIIIIII	XM:i:0
4238	4	*	0	0	*	*	0	0	ATACGAACATCAAAATGAGC	IIIIIIIIIIIIIIIIIIII	XM:i:0
4239	4	*	0	0	*	*	0	0	CCCGTTTACACATTCAACGG	IIIIIIIIIIIIIIIIIIII	XM:i:0
4240	4	*	0	0	*	*	0	0	GTCAGTTCATCAACATCATA	IIIIIIIIIIIIIIIIIIII	XM:i:0
4242	16	PhiX_174	1389	255	20M	*	0	0	ATTAATATAACAACTATTTT	IIIIIIIIIIIIIIIIIIII	XA:i:3	MD:Z:2A0T0C15	NM:i:3
4244	4	*	0	0	*	*	0	0	GTAACTGATACTCGTCGAGA	IIIIIIIIIIIIIIIIIIII	XM:i:0
4247	4	*	0	0	*	*	0	0	ACGTCTCGGGCGTGGTCTAT	IIIIIIIIIIIIIIIIIIII	XM:i:0
4248	4	*	0	0	*	*	0	0	CGTCGGTCGGGCTGACCATG	IIIIIIIIIIIIIIIIIIII	XM:i:0
4249	4	*	0	0	*	*	0	0	AAATACTCTGGATTAAACGA	IIIIIIIIIIIIIIIIIIII	XM:i:0
4251	4	*	0	0	*	*	0	0	CGTTTGGTCAGTTCCCATCA	IIIIIIIIIIIIIIIIIIII	XM:i:0
4253	4	*	0	0	*	*	0	0	CTTTCGTATGCAGGCGGATC	IIIIIIIIIIIIIIIIIIII	XM:i:0
4256	4	*	0	0	*	*	0	0	CACACCCAGGAGTGATAAGA	IIIIIIIIIIIIIIIIIIII	XM:i:0
4258	4	*	0	0	*	*	0	0	CGGTGATTCGTCTAAGTTAA	IIIIIIIIIIIIIIIIIIII	XM:i:0
4259	4	*	0	0	*	*	0	0	AATCTCTTCTGATGGTCAGT	IIIIIIIIIIIIIIIIIIII	XM:i:0
4261	0	PhiX_174	5023	255	20M	*	0	0	GTAACAAAAGTTCAGATATG	IIIIIIIIIIIIIIIIIIII	XA:i:3	MD:Z:0T8A0G9	NM:i:3
4262	4	*	0	0	*	*	0	0	AGGGTCCGTGAACCCCTGGA	IIIIIIIIIIIIIIIIIIII	XM:i:0
4267	4	*	0	0	*	*	0	0	AACTCAATGAAATAACATCT	IIIIIIIIIIIIIIIIIIII	XM:i:0
4268	4	*	0	0	*	*	0	0	GAGGCGGTGCATTCTACTCT	IIIIIIIIIIIIIIIIIIII	XM:i:0
4270	4	*	0	0	*	*	0	0	CGATGGGCCATACTGTAACC	IIIIIIIIIIIIIIIIIIII	XM:i:0
4272	4	*	0	0	*	*	0	0	CAAGTCAAATATCAGCGTGA	IIIIIIIIIIIIIIIIIIII	XM:i:0
4273	4	*	0	0	*	*	0	0	CAGAAAAGTGAATATGGCGA	IIIIIIIIIIIIIIIIIIII	XM:i:0
4275	4	*	0	0	*	*	0	0	CGACAAAGTTTGAATATGGC	IIIIIIIIIIIIIIIIIIII	XM:i:0
4276	4	*	0	0	*	*	0	0	AAAGAGCACTAAATGCACTG	IIIIIIIIIIIIIIIIIIII	XM:i:0
4277	4	*	0	0	*	*	0	0	ACTTAGCGAGTAAGGTGACT	IIIIIIIIIIIIIIIIIIII	XM:i:0
4278	4	*	0	0	*	*	0	0	ACTGGAACACTGGTCATACG	IIIIIIIIIIIIIIIIIIII	XM:i:0
4280	4	*	0	0	*	*	0	0	CCAATCGGAGGCTTTTATGG	IIIIIIIIIIIIIIIIIIII	XM:i:0
4281	4	*	0	0	*	*	0	0	GCTCAAAATCGTGCAGGAAG	IIIIIIIIIIIIIIIIIIII	XM:i:0
4282	4	*	0	0	*	*	0	0	CGTAGAACATGCGTAGTATA	IIIIIIIIIIIIIIIIIIII	XM:i:0
4283	4	*	0	0	*	*	0	0	GGGTACGCATCGCCCGCCCA	IIIIIIIIIIIIIIIIIIII	XM:i:0
4285	4	*	0	0	*	*	0	0	GTATAGATCGATCAATACTA	IIIIIIIIIIIIIIIIIIII	XM:i:0
4286	4	*	0	0	*	*	0	0	AGTAAGTGAATGAACCAGAC	IIIIIIIIIIIIIIIIIIII	XM:i:0
4291	4	*	0	0	*	*	0	0	AACGCCATCCAAGCTGTAGG	IIIIIIIIIIIIIIIIIIII	XM:i:0
4292	4	*	0	0	*	*	0	0	CTATGAAGCCCAACACGGGA	IIIIIIIIIIIIIIIIIIII	XM:i:0
4293	4	*	0	0	*	*	0	0	AGGATTATGTATCAGGTTGC	IIIIIIIIIIIIIIIIIIII	XM:i:0
4295	4	*	0	0	*	*	0	0	GACTGACCTGGGACGATCTG	IIIIIIIIIIIIIIIIIIII	XM:i:0
4296	4	*	0	0	*	*	0	0	GAAGCAATTCACGCCCAGCC	IIIIIIIIIIIIIIIIIIII	XM:i:0
4297	4	*	0	0	*	*	0	0	CTACGACGACACAGACGATA	IIIIIIIIIIIIIIIIIIII	XM:i:0
4298	4	*	0	0	*	*	0	0	CAGTGAGGCGAAAACAAGCC	IIIIIIIIIIIIIIIIIIII	XM:i:0
4299	4	*	0	0	*	*	0	0	CTACGATGAACAATGTCGAC	IIIIIIIIIIIIIIIIIIII	XM:i:0
4301	4	*	0	0	*	*	0	0	CGTGGCATCAGGTGATGTGC	IIIIIIIIIIIIIIIIIIII	XM:i:0
4302	4	*	0	0	*	*	0	0	AACGTGACGATGTACCTTAG	IIIIIIIIIIIIIIIIIIII	XM:i:0
4303	4	*	0	0	*	*	0	0	CTCCTGTTGAGTTATGGCCT	IIIIIIIIIIIIIIIIIIII	XM:i:0
4305	4	*	0	0	*	*	0	0	ATTCTAATGGTCGTCACTGA	IIIIIIIIIIIIIIIIIIII	XM:i:0
4306	0	PhiX_174	4992	255	20M	*	0	0	ATGGCTGTTGGTTTCTAGTG	IIIIIIIIIIIIIIIIIIII	XA:i:3	MD:Z:17T0G0T0	NM:i:3
4310	4	*	0	0	*	*	0	0	CACGATTAACCCTGAATACC	IIIIIIIIIIIIIIIIIIII	XM:i:0
4311	4	*	0	0	*	*	0	0	GACTATGACGTCCTCCCGTC	IIIIIIIIIIIIIIIIIIII	XM:i:0
4314	4	*	0	0	*	*	0	0	CGTGAATGATGGTACGTATG	IIIIIIIIIIIIIIIIIIII	XM:i:0
4316	4	*	0	0	*	*	0	0	ATAATCAACTTTTGATAACG	IIIIIIIIIIIIIIIIIIII	XM:i:0
4317	4	*	0	0	*	*	0	0	ATAGCACGTATTGAGCTAAG	IIIIIIIIIIIIIIIIIIII	XM:i:0
4319	4	*	0	0	*	*	0	0	ACATCGACTGTGGGCAGTAG	IIIIIIIIIIIIIIIIIIII	XM:i:0
4321	4	*	0	0	*	*	0	0	ATACACTGCTGTTACGAATA	IIIIIIIIIIIIIIIIIIII	XM:i:0
4322	4	*	0	0	*	*	0	0	ATAACAGCCAGTGTAACAGT	IIIIIIIIIIIIIIIIIIII	XM:i:0
4326	4	*	0	0	*	*	0	0	GACTCGAACTGGCATGACAA	IIIIIIIIIIIIIIIIIIII	XM:i:0
4327	4	*	0	0	*	*	0	0	AAACACATAACATATGGCAC	IIIIIIIIIIIIIIIIIIII	XM:i:0
4328	4	*	0	0	*	*	0	0	AGTAGACATGGATCGGTGTA	IIIIIIIIIIIIIIIIIIII	XM:i:0
4329	4	*	0	0	*	*	0	0	AAAACGATAACCAACCATCA	IIIIIIIIIIIIIIIIIIII	XM:i:0
4330	4	*	0	0	*	*	0	0	AAACGTTAAAGTGCTCGATA	IIIIIIIIIIIIIIIIIIII	XM:i:0
4331	4	*	0	0	*	*	0	0	CGGGATGAACATAATGAAGC	IIIIIIIIIIIIIIIIIIII	XM:i:0
4334	4	*	0	0	*	*	0	0	ATGGAAGCCCAACATGGGAT	IIIIIIIIIIIIIIIIIIII	XM:i:0
4335	4	*	0	0	*	*	0	0	CATGCCACAGTATGTATCGG	IIIIIIIIIIIIIIIIIIII	XM:i:0
4336	4	*	0	0	*	*	0	0	TCGGGGCGTGGCTATAGTGT	IIIIIIIIIIIIIIIIIIII	XM:i:0
4339	4	*	0	0	*	*	0	0	GTCGTCGTACGCAATCGCCC	IIIIIIIIIIIIIIIIIIII	XM:i:0
4340	4	*	0	0	*	*	0	0	CCTCGCATCGGACGAAAAGA	IIIIIIIIIIIIIIIIIIII	XM:i:0
4341	4	*	0	0	*	*	0	0	GTCGTCATGAGGATCAGCAT	IIIIIIIIIIIIIIIIIIII	XM:i:0
4344	4	*	0	0	*	*	0	0	CGAACATGGATTAAACTACC	IIIIIIIIIIIIIIIIIIII	XM:i:0
4348	4	*	0	0	*	*	0	0	CACACTCATCTATCACGAAG	IIIIIIIIIIIIIIIIIIII	XM:i:0
4352	4	*	0	0	*	*	0	0	CACTCGGGATGAAATGGTAC	IIIIIIIIIIIIIIIIIIII	XM:i:0
4353	4	*	0	0	*	*	0	0	GCAATTGCATACAAACGGGT	IIIIIIIIIIIIIIIIIIII	XM:i:0
4355	4	*	0	0	*	*	0	0	AATCCTTAGCCATTGTCAGG	IIIIIIIIIIIIIIIIIIII	XM:i:0
4356	4	*	0	0	*	*	0	0	AATCTGTCACGGAGTGCCAA	IIIIIIIIIIIIIIIIIIII	XM:i:0
4357	4	*	0	0	*	*	0	0	GAGAAGAGATGAGACAGCAC	IIIIIIIIIIIIIIIIIIII	XM:i:0
4359	4	*	0	0	*	*	0	0	CTAACTTTCTGACCCGCCTA	IIIIIIIIIIIIIIIIIIII	XM:i:0
4360	4	*	0	0	*	*	0	0	AGCGCTGAAGCCTACATATA	IIIIIIIIIIIIIIIIIIII	XM:i:0
4361	4	*	0	0	*	*	0	0	CATAAGATGATTACATGAAG	IIIIIIIIIIIIIIIIIIII	XM:i:0
4363	4	*	0	0	*	*	0	0	ACATGAAAATATCAACACAC	IIIIIIIIIIIIIIIIIIII	XM:i:0
4368	4	*	0	0	*	*	0	0	CAACTATCAAATATTAACGT	IIIIIIIIIIIIIIIIIIII	XM:i:0
4370	0	PhiX_174	5012	255	20M	*	0	0	GGCTAAATACGTTAACAAAA	IIIIIIIIIIIIIIIIIIII	XA:i:0	MD:Z:20	NM:i:0
4371	16	PhiX_174	2701	255	20M	*	0	0	CTCCCGACTGCCTATGATGT	IIIIIIIIIIIIIIIIIIII	XA:i:0	MD:Z:20	NM:i:0
4373	0	PhiX_174	3873	255	20M	*	0	0	GACGGTAAGCCTGATGGTAT	IIIIIIIIIIIIIIIIIIII	XA:i:2	MD:Z:8A0G10	NM:i:2
4377	4	*	0	0	*	*	0	0	GATAAGCCTCATAGGTAGCC	IIIIIIIIIIIIIIIIIIII	XM:i:0
4378	4	*	0	0	*	*	0	0	AATCAAGATGATGGCTCGTA	IIIIIIIIIIIIIIIIIIII	XM:i:0
4381	4	*	0	0	*	*	0	0	AAACATCGCCGCATAAGTAG	IIIIIIIIIIIIIIIIIIII	XM:i:0
4386	4	*	0	0	*	*	0	0	GAGGTGATTATGGTTGTGCC	IIIIIIIIIIIIIIIIIIII	XM:i:0
4387	4	*	0	0	*	*	0	0	CTGAACGACTGGAAACACTG	IIIIIIIIIIIIIIIIIIII	XM:i:0
4388	4	*	0	0	*	*	0	0	AAGTAGGTGAGTTGATGATG	IIIIIIIIIIIIIIIIIIII	XM:i:0
4390	4	*	0	0	*	*	0	0	AGGTGGGACCCCAAACGGCC	IIIIIIIIIIIIIIIIIIII	XM:i:0
4393	4	*	0	0	*	*	0	0	GAGGCTACTAACCTGCTTGG	IIIIIIIIIIIIIIIIIIII	XM:i:0
4396	4	*	0	0	*	*	0	0	ATGAACTAATCATCCTGTCA	IIIIIIIIIIIIIIIIIIII	XM:i:0
4397	4	*	0	0	*	*	0	0	ATCGAAGGCCATCAAACCAC	IIIIIIIIIIIIIIIIIIII	XM:i:0
4400	4	*	0	0	*	*	0	0	AGAGTCTGATTCGATCGTCA	IIIIIIIIIIIIIIIIIIII	XM:i:0
4401	4	*	0	0	*	*	0	0	ATGGAACTCGGAACGATGTA	IIIIIIIIIIIIIIIIIIII	XM:i:0
4403	4	*	0	0	*	*	0	0	ATACATAACTGACAATCGAG	IIIIIIIIIIIIIIIIIIII	XM:i:0
4404	4	*	0	0	*	*	0	0	GAATAACGCCCCTGCATACG	IIIIIIIIIIIIIIIIIIII	XM:i:0
4406	4	*	0	0	*	*	0	0	CTGACTGATCCAGCTAGCAC	IIIIIIIIIIIIIIIIIIII	XM:i:0
4407	4	*	0	0	*	*	0	0	ATCAGGTTATCGTGCCAAGA	IIIIIIIIIIIIIIIIIIII	XM:i:0
4410	4	*	0	0	*	*	0	0	ATCCGTAACAAATGATCAGC	IIIIIIIIIIIIIIIIIIII	XM:i:0
4411	4	*	0	0	*	*	0	0	CGTCTGGAATGATCGGTACT	IIIIIIIIIIIIIIIIIIII	XM:i:0
4412	4	*	0	0	*	*	0	0	CGTTCTGGTGATCGTCTAAG	IIIIIIIIIIIIIIIIIIII	XM:i:0
4413	4	*	0	0	*	*	0	0	AACAGCAGTGTAAGTCGGGA	IIIIIIIIIIIIIIIIIIII	XM:i:0
4414	4	*	0	0	*	*	0	0	GTAAATATCATGAACAAGTA	IIIIIIIIIIIIIIIIIIII	XM:i:0
4415	4	*	0	0	*	*	0	0	GTCGGTACGCATCGCCCCGC	IIIIIIIIIIIIIIIIIIII	XM:i:0
4419	4	*	0	0	*	*	0	0	GTGAACACGATCAGAACTGC	IIIIIIIIIIIIIIIIIIII	XM:i:0
4421	4	*	0	0	*	*	0	0	ACGTCGCAACGACGTTTCAG	IIIIIIIIIIIIIIIIIIII	XM:i:0
4422	4	*	0	0	*	*	0	0	ACAGGCCACAACAACAGACG	IIIIIIIIIIIIIIIIIIII	XM:i:0
4424	4	*	0	0	*	*	0	0	CGGCTCCATAACGAACAGAG	IIIIIIIIIIIIIIIIIIII	XM:i:0
4425	4	*	0	0	*	*	0	0	AGGCGGTATTGCCCTGTCGT	IIIIIIIIIIIIIIIIIIII	XM:i:0
4427	4	*	0	0	*	*	0	0	AAACCATGGAAACCCAACAT	IIIIIIIIIIIIIIIIIIII	XM:i:0
4429	4	*	0	0	*	*	0	0	CTATGACTCGCTAGCTGCTG	IIIIIIIIIIIIIIIIIIII	XM:i:0
4431	4	*	0	0	*	*	0	0	ATACGCACCATAGAATGCCA	IIIIIIIIIIIIIIIIIIII	XM:i:0
4432	4	*	0	0	*	*	0	0	CGTGATGGACGTACCGGCAC	IIIIIIIIIIIIIIIIIIII	XM:i:0
4433	4	*	0	0	*	*	0	0	GATAACGTCACATAATTAAC	IIIIIIIIIIIIIIIIIIII	XM:i:0
4434	4	*	0	0	*	*	0	0	AAGTACAATGGGAGATGGCG	IIIIIIIIIIIIIIIIIIII	XM:i:0
4436	4	*	0	0	*	*	0	0	AGAGACCCATTCGCTGTCTG	IIIIIIIIIIIIIIIIIIII	XM:i:0
4437	4	*	0	0	*	*	0	0	GATATTTGATTGAGCCGACG	IIIIIIIIIIIIIIIIIIII	XM:i:0
4438	4	*	0	0	*	*	0	0	CGTGGCATGGTCCCATGACG	IIIIIIIIIIIIIIIIIIII	XM:i:0
4439	4	*	0	0	*	*	0	0	CACAAGTCACAATCACACTA	IIIIIIIIIIIIIIIIIIII	XM:i:0
4440	4	*	0	0	*	*	0	0	CATCAAGCCTTGGAGAGATT	IIIIIIIIIIIIIIIIIIII	XM:i:0
4443	4	*	0	0	*	*	0	0	GTGCTGTTGATGCTAAGGTC	IIIIIIIIIIIIIIIIIIII	XM:i:0
4444	16	PhiX_174	702	255	20M	*	0	0	GAAACCATTATTAATGGCGT	IIIIIIIIIIIIIIIIIIII	XA:i:1	MD:Z:4A15	NM:i:1
4445	4	*	0	0	*	*	0	0	CTCGTACTGTGATGTATGGT	IIIIIIIIIIIIIIIIIIII	XM:i:0
4446	4	*	0	0	*	*	0	0	ACGCGACCAATCAGCGCTAA	IIIIIIIIIIIIIIIIIIII	XM:i:0
4447	4	*	0	0	*	*	0	0	CGATGACCGAACGATCCCAA	IIIIIIIIIIIIIIIIIIII	XM:i:0
4449	4	*	0	0	*	*	0	0	GTGATAAAGATTGGAGTGTG	IIIIIIIIIIIIIIIIIIII	XM:i:0
4450	4	*	0	0	*	*	0	0	CGACGAGCAATGATCATATG	IIIIIIIIIIIIIIIIIIII	XM:i:0
4451	4	*	0	0	*	*	0	0	CAGTCTGCTTCTCGGCGACA	IIIIIIIIIIIIIIIIIIII	XM:i:0
4453	4	*	0	0	*	*	0	0	ATAACTCACACTCATCTTTA	IIIIIIIIIIIIIIIIIIII	XM:i:0
4454	4	*	0	0	*	*	0	0	CCACCAGCCCAAGAGCAGAA	IIIIIIIIIIIIIIIIIIII	XM:i:0
4456	4	*	0	0	*	*	0	0	AAACATGAACCAACATAAAC	IIIIIIIIIIIIIIIIIIII	XM:i:0
4461	4	*	0	0	*	*	0	0	AAATAGTGACTGGTCATAAC	IIIIIIIIIIIIIIIIIIII	XM:i:0
4462	4	*	0	0	*	*	0	0	ACGATGAGGGAACATAAAAG	IIIIIIIIIIIIIIIIIIII	XM:i:0
4463	4	*	0	0	*	*	0	0	GCGAGCCGAGACGACTTAGA	IIIIIIIIIIIIIIIIIIII	XM:i:0
4465	4	*	0	0	*	*	0	0	AGAGGCGTGACAGCCCCGCT	IIIIIIIIIIIIIIIIIIII	XM:i:0
4469	4	*	0	0	*	*	0	0	CTCTGCTCTGTGAGTTATGC	IIIIIIIIIIIIIIIIIIII	XM:i:0
4470	4	*	0	0	*	*	0	0	CATCACGGCGATTAAAATAG	IIIIIIIIIIIIIIIIIIII	XM:i:0
4473	4	*	0	0	*	*	0	0	GCCCGTCCATTCATGCTGCA	IIIIIIIIIIIIIIIIIIII	XM:i:0
4474	4	*	0	0	*	*	0	0	CCTGTCCATCATGGAAAGCC	IIIIIIIIIIIIIIIIIIII	XM:i:0
4476	4	*	0	0	*	*	0	0	CGTAGCACAACGACGAATGA	IIIIIIIIIIIIIIIIIIII	XM:i:0
4477	4	*	0	0	*	*	0	0	CACGGCGCCAAATAGTTGTA	IIIIIIIIIIIIIIIIIIII	XM:i:0
4480	4	*	0	0	*	*	0	0	ATGCTGCCCGTCATTGGCAT	IIIIIIIIIIIIIIIIIIII	XM:i:0
4481	4	*	0	0	*	*	0	0	GTAGAATGATGATGCGTACG	IIIIIIIIIIIIIIIIIIII	XM:i:0
4482	4	*	0	0	*	*	0	0	ACATTAAAGTAAAATGTACA	IIIIIIIIIIIIIIIIIIII	XM:i:0
4483	4	*	0	0	*	*	0	0	GTATTTATTGGTATTACAGG	IIIIIIIIIIIIIIIIIIII	XM:i:0
4484	16	PhiX_174	348	255	20M	*	0	0	ATCTGAGTCCGATGGCTTTC	IIIIIIIIIIIIIIIIIIII	XA:i:3	MD:Z:14C0T0G3	NM:i:3
4487	4	*	0	0	*	*	0	0	AACGAACGCAACATCGAACA	IIIIIIIIIIIIIIIIIIII	XM:i:0
4492	4	*	0	0	*	*	0	0	CGACGACCAAATAGTCACGT	IIIIIIIIIIIIIIIIIIII	XM:i:0
4494	4	*	0	0	*	*	0	0	CTTTACGTCTAGCCTTCACG	IIIIIIIIIIIIIIIIIIII	XM:i:0
4495	16	PhiX_174	2716	255	20M	*	0	0	GATGTTTATTCCTTGGATGG	IIIIIIIIIIIIIIIIIIII	XA:i:3	MD:Z:9C1T3A4	NM:i:3
4496	4	*	0	0	*	*	0	0	CACTACCAAGCTGGTACGAG	IIIIIIIIIIIIIIIIIIII	XM:i:0
4500	4	*	0	0	*	*	0	0	GCAGCCTGCAACCCATATGT	IIIIIIIIIIIIIIIIIIII	XM:i:0
4501	4	*	0	0	*	*	0	0	AAGCGTGACCTGATATTAAG	IIIIIIIIIIIIIIIIIIII	XM:i:0
4502	4	*	0	0	*	*	0	0	GTCCGCTGAATTGTTCGTCG	IIIIIIIIIIIIIIIIIIII	XM:i:0
4503	0	PhiX_174	3983	255	20M	*	0	0	GGTTCGTTCTTATTACCTTC	IIIIIIIIIIIIIIIIIIII	XA:i:2	MD:Z:17C1T0	NM:i:2
4505	4	*	0	0	*	*	0	0	ACAACTGAACGGAACTGGAA	IIIIIIIIIIIIIIIIIIII	XM:i:0
4507	4	*	0	0	*	*	0	0	CCATGAAATATCACACCGAG	IIIIIIIIIIIIIIIIIIII	XM:i:0
4510	0	PhiX_174	4856	255	20M	*	0	0	AAATAGCTGGCCAAATACGT	IIIIIIIIIIIIIIIIIIII	XA:i:2	MD:Z:8T2A8	NM:i:2
4511	4	*	0	0	*	*	0	0	ACGTCAGCATGAGGATGGTC	IIIIIIIIIIIIIIIIIIII	XM:i:0
4512	4	*	0	0	*	*	0	0	GTACGGGAAGGCACGATCAA	IIIIIIIIIIIIIIIIIIII	XM:i:0
4513	4	*	0	0	*	*	0	0	AGATCTATCAAAACATCGAA	IIIIIIIIIIIIIIIIIIII	XM:i:0
4514	4	*	0	0	*	*	0	0	CAGTCGATGTGATCGGTAGC	IIIIIIIIIIIIIIIIIIII	XM:i:0
4515	4	*	0	0	*	*	0	0	CGTCGATGTATCGGTAGAGC	IIIIIIIIIIIIIIIIIIII	XM:i:0
4516	16	PhiX_174	3827	255	20M	*	0	0	TGGTATTGATAAGGCTGTTG	IIIIIIIIIIIIIIIIIIII	XA:i:1	MD:Z:12A7	NM:i:1
4517	4	*	0	0	*	*	0	0	CTACAATAGAGCAATACCTC	IIIIIIIIIIIIIIIIIIII	XM:i:0
4518	4	*	0	0	*	*	0	0	GATCTGAGCCACATCGACCT	IIIIIIIIIIIIIIIIIIII	XM:i:0
4519	4	*	0	0	*	*	0	0	ATTAGTAGCCGTAATAGCCA	IIIIIIIIIIIIIIIIIIII	XM:i:0
4520	4	*	0	0	*	*	0	0	ACGTACGAGCTTATCAACAG	IIIIIIIIIIIIIIIIIIII	XM:i:0
4521	4	*	0	0	*	*	0	0	AATATGTCTCATGTACATAC	IIIIIIIIIIIIIIIIIIII	XM:i:0
4522	16	PhiX_174	664	255	20M	*	0	0	CAACGGCCTGTCTCATCATG	IIIIIIIIIIIIIIIIIIII	XA:i:1	MD:Z:0A19	NM:i:1
4524	16	PhiX_174	1269	255	20M	*	0	0	GTTATGCCACTCCTCTCCCG	IIIIIIIIIIIIIIIIIIII	XA:i:2	MD:Z:0T1A17	NM:i:2
4525	4	*	0	0	*	*	0	0	GTGATTCGATAATGGTGATT	IIIIIIIIIIIIIIIIIIII	XM:i:0
4526	4	*	0	0	*	*	0	0	CTGGCAATCACAGGACGGCT	IIIIIIIIIIIIIIIIIIII	XM:i:0
4527	4	*	0	0	*	*	0	0	CGCAATCGCCCCGCCAGTTA	IIIIIIIIIIIIIIIIIIII	XM:i:0
4529	4	*	0	0	*	*	0	0	CCGTTTCCCTCCAGTAGACG	IIIIIIIIIIIIIIIIIIII	XM:i:0
4530	4	*	0	0	*	*	0	0	AGAAATGACCTAACGAGTTT	IIIIIIIIIIIIIIIIIIII	XM:i:0
4531	4	*	0	0	*	*	0	0	CAATAATCTCTTAATACTCA	IIIIIIIIIIIIIIIIIIII	XM:i:0
4532	4	*	0	0	*	*	0	0	ATAATAACACTAACACCCGA	IIIIIIIIIIIIIIIIIIII	XM:i:0
4540	4	*	0	0	*	*	0	0	CAGCGACCATAACGACCCAC	IIIIIIIIIIIIIIIIIIII	XM:i:0
4543	16	PhiX_174	1848	255	20M	*	0	0	CTATGTTTTCTCTTGCGCTT	IIIIIIIIIIIIIIIIIIII	XA:i:1	MD:Z:8A11	NM:i:1
4545	4	*	0	0	*	*	0	0	CGCCGGAGCTAAACGAGTTG	IIIIIIIIIIIIIIIIIIII	XM:i:0
4551	0	PhiX_174	3402	255	20M	*	0	0	CAACTGGACAATCAGAAGAG	IIIIIIIIIIIIIIIIIIII	XA:i:3	MD:Z:17A0G0A0	NM:i:3
4552	4	*	0	0	*	*	0	0	CAACTGACAATCAGAAGAGA	IIIIIIIIIIIIIIIIIIII	XM:i:0
4553	4	*	0	0	*	*	0	0	GAGATGCAGCAACGGAAACA	IIIIIIIIIIIIIIIIIIII	XM:i:0
4554	4	*	0	0	*	*	0	0	AGGAATACTACGGCTGTAGA	IIIIIIIIIIIIIIIIIIII	XM:i:0
4558	4	*	0	0	*	*	0	0	AATACAGCCCAGTCTCTGAG	IIIIIIIIIIIIIIIIIIII	XM:i:0
4559	4	*	0	0	*	*	0	0	GTACTCTACTGATATGTACA	IIIIIIIIIIIIIIIIIIII	XM:i:0
4561	4	*	0	0	*	*	0	0	AAGATAACATCATAGCAGTC	IIIIIIIIIIIIIIIIIIII	XM:i:0
4562	4	*	0	0	*	*	0	0	ACTAAGTGGATGGAAACAAT	IIIIIIIIIIIIIIIIIIII	XM:i:0
4565	4	*	0	0	*	*	0	0	CAATGAAAATAATATGGTAG	IIIIIIIIIIIIIIIIIIII	XM:i:0
4566	4	*	0	0	*	*	0	0	ACGATAACAATCGACTGTAG	IIIIIIIIIIIIIIIIIIII	XM:i:0
4569	4	*	0	0	*	*	0	0	AACGGCTCAACATGATGAGA	IIIIIIIIIIIIIIIIIIII	XM:i:0
4570	4	*	0	0	*	*	0	0	ACTGGCGCCGATGCGACCGA	IIIIIIIIIIIIIIIIIIII	XM:i:0
4571	4	*	0	0	*	*	0	0	GACACTCACAAAAAGCTGCC	IIIIIIIIIIIIIIIIIIII	XM:i:0
4574	4	*	0	0	*	*	0	0	AGACGATGGCGCCACCAGCA	IIIIIIIIIIIIIIIIIIII	XM:i:0
4579	4	*	0	0	*	*	0	0	CAGCGGACATCAGAGGAAAG	IIIIIIIIIIIIIIIIIIII	XM:i:0
4581	4	*	0	0	*	*	0	0	AGGTACGTGCAAAAAGCCTG	IIIIIIIIIIIIIIIIIIII	XM:i:0
4582	4	*	0	0	*	*	0	0	AGCGGCCACTTTACATCAAC	IIIIIIIIIIIIIIIIIIII	XM:i:0
4586	4	*	0	0	*	*	0	0	AGTATCTTACTTATCACGCG	IIIIIIIIIIIIIIIIIIII	XM:i:0
4587	4	*	0	0	*	*	0	0	ATATGTATCAGTATCGTGCA	IIIIIIIIIIIIIIIIIIII	XM:i:0
4590	4	*	0	0	*	*	0	0	GGTACTGGAATCTCTAGTGC	IIIIIIIIIIIIIIIIIIII	XM:i:0
4591	4	*	0	0	*	*	0	0	ATTATGGTATCAGTTATCGT	IIIIIIIIIIIIIIIIIIII	XM:i:0
4592	4	*	0	0	*	*	0	0	ATCGCTACCTGACGCTTCGT	IIIIIIIIIIIIIIIIIIII	XM:i:0
4594	4	*	0	0	*	*	0	0	GTGATATGGTCATATGTTGC	IIIIIIIIIIIIIIIIIIII	XM:i:0
4595	4	*	0	0	*	*	0	0	ATCCCGTTTACATTCAACGC	IIIIIIIIIIIIIIIIIIII	XM:i:0
4596	4	*	0	0	*	*	0	0	AATATGTCATAATAACTCAC	IIIIIIIIIIIIIIIIIIII	XM:i:0
4599	4	*	0	0	*	*	0	0	AAACACATAGCAGTCGGGAG	IIIIIIIIIIIIIIIIIIII	XM:i:0
4603	4	*	0	0	*	*	0	0	CTCGCTTCCTGCGTCTACGT	IIIIIIIIIIIIIIIIIIII	XM:i:0
4604	4	*	0	0	*	*	0	0	GCCTGACTCGACGCATGACG	IIIIIIIIIIIIIIIIIIII	XM:i:0
4605	4	*	0	0	*	*	0	0	ACGAACGCAGAAGCACTATG	IIIIIIIIIIIIIIIIIIII	XM:i:0
4607	4	*	0	0	*	*	0	0	GTCACCATAACGGACGATGA	IIIIIIIIIIIIIIIIIIII	XM:i:0
4609	4	*	0	0	*	*	0	0	ATGTCTCATCTCGTTATGGT	IIIIIIIIIIIIIIIIIIII	XM:i:0
4610	4	*	0	0	*	*	0	0	ACGTACGCGAGCCAATAATC	IIIIIIIIIIIIIIIIIIII	XM:i:0
4611	4	*	0	0	*	*	0	0	CACGTCTGAATGACATGTCA	IIIIIIIIIIIIIIIIIIII	XM:i:0
4612	4	*	0	0	*	*	0	0	AGCGAACCAATCGCGGCATA	IIIIIIIIIIIIIIIIIIII	XM:i:0
4613	4	*	0	0	*	*	0	0	CGGTTCGAATGATCATGTCA	IIIIIIIIIIIIIIIIIIII	XM:i:0
4614	4	*	0	0	*	*	0	0	CCCGACTGCCCCATGGATGT	IIIIIIIIIIIIIIIIIIII	XM:i:0
4617	4	*	0	0	*	*	0	0	AAGGAAATGCCAGCAGCAAG	IIIIIIIIIIIIIIIIIIII	XM:i:0
4618	4	*	0	0	*	*	0	0	GGCCCACGACAATGGAGAAG	IIIIIIIIIIIIIIIIIIII	XM:i:0
4619	4	*	0	0	*	*	0	0	ACGACTGATGCTACTCAGAG	IIIIIIIIIIIIIIIIIIII	XM:i:0
4620	4	*	0	0	*	*	0	0	CACATCTATGACATATGGTG	IIIIIIIIIIIIIIIIIIII	XM:i:0
4622	4	*	0	0	*	*	0	0	AAGAAGTAACATATGTGCCA	IIIIIIIIIIIIIIIIIIII	XM:i:0
4623	4	*	0	0	*	*	0	0	CATGGCCCACAGCCCAAGAG	IIIIIIIIIIIIIIIIIIII	XM:i:0
4624	4	*	0	0	*	*	0	0	ATAGTATGTGTCAGTTGTCT	IIIIIIIIIIIIIIIIIIII	XM:i:0
4625	4	*	0	0	*	*	0	0	CATGACGCCAGAAGTAACCT	IIIIIIIIIIIIIIIIIIII	XM:i:0
4629	4	*	0	0	*	*	0	0	CACTTAGCGTAAGGTACTGA	IIIIIIIIIIIIIIIIIIII	XM:i:0
4630	4	*	0	0	*	*	0	0	ATGCTGGCCGGTATGGCTCT	IIIIIIIIIIIIIIIIIIII	XM:i:0
4632	4	*	0	0	*	*	0	0	ATGCTGGCCGGTATGGCTCT	IIIIIIIIIIIIIIIIIIII	XM:i:0
4633	4	*	0	0	*	*	0	0	GACATTAACACCCATCTACT	IIIIIIIIIIIIIIIIIIII	XM:i:0
4634	4	*	0	0	*	*	0	0	GACGCTACTGCCCTTTAGAC	IIIIIIIIIIIIIIIIIIII	XM:i:0
4637	4	*	0	0	*	*	0	0	GTTTTGGGCCCCCCAACTTG	IIIIIIIIIIIIIIIIIIII	XM:i:0
4640	4	*	0	0	*	*	0	0	ATTTCACTGTTCTGGTGGTT	IIIIIIIIIIIIIIIIIIII	XM:i:0
4641	16	PhiX_174	2780	255	20M	*	0	0	TTGACGTCCTTCCCCGTACG	IIIIIIIIIIIIIIIIIIII	XA:i:0	MD:Z:20	NM:i:0
4649	4	*	0	0	*	*	0	0	AGATAGGCCATGAAAAAAAT	IIIIIIIIIIIIIIIIIIII	XM:i:0
4652	4	*	0	0	*	*	0	0	CTTCTGCTCTGTGAGTTATC	IIIIIIIIIIIIIIIIIIII	XM:i:0
4658	4	*	0	0	*	*	0	0	ACGACATTCATGAATACTCT	IIIIIIIIIIIIIIIIIIII	XM:i:0
4660	4	*	0	0	*	*	0	0	ATTATGATTCATCCTTACAT	IIIIIIIIIIIIIIIIIIII	XM:i:0
4662	4	*	0	0	*	*	0	0	GCAGCCAGACAAGAAGCAGA	IIIIIIIIIIIIIIIIIIII	XM:i:0
4663	4	*	0	0	*	*	0	0	CTACGACTGATGATAGCGTT	IIIIIIIIIIIIIIIIIIII	XM:i:0
4664	4	*	0	0	*	*	0	0	GCCCAGCCCAGACAAGAAGC	IIIIIIIIIIIIIIIIIIII	XM:i:0
4667	4	*	0	0	*	*	0	0	CGACGCGTTCAATGATAGTG	IIIIIIIIIIIIIIIIIIII	XM:i:0
4668	4	*	0	0	*	*	0	0	CAGAACAAACAGACGCCTCA	IIIIIIIIIIIIIIIIIIII	XM:i:0
4669	4	*	0	0	*	*	0	0	CAGGAGTAATGGAATGACAA	IIIIIIIIIIIIIIIIIIII	XM:i:0
4671	4	*	0	0	*	*	0	0	CATCACGGCGCAAATAGTGG	IIIIIIIIIIIIIIIIIIII	XM:i:0
4674	4	*	0	0	*	*	0	0	AGTAGCGATAAGATACAGCA	IIIIIIIIIIIIIIIIIIII	XM:i:0
4675	4	*	0	0	*	*	0	0	CTGGAATGATCATACACTAC	IIIIIIIIIIIIIIIIIIII	XM:i:0
4680	4	*	0	0	*	*	0	0	AGAAACACAGCCATTAAGGA	IIIIIIIIIIIIIIIIIIII	XM:i:0
4683	4	*	0	0	*	*	0	0	AGTCGTCATTGCAGAAAGCC	IIIIIIIIIIIIIIIIIIII	XM:i:0
4685	4	*	0	0	*	*	0	0	GTAATTTTACACGTTTCCTG	IIIIIIIIIIIIIIIIIIII	XM:i:0
4686	16	PhiX_174	2678	255	20M	*	0	0	AGTTTCTTTCGGTTCCGACT	IIIIIIIIIIIIIIIIIIII	XA:i:3	MD:Z:3C1T0C13	NM:i:3
4687	4	*	0	0	*	*	0	0	GCACCACGCCAGAACAACGA	IIIIIIIIIIIIIIIIIIII	XM:i:0
4688	4	*	0	0	*	*	0	0	CTGTCTTTCATGCAGGCGGA	IIIIIIIIIIIIIIIIIIII	XM:i:0
4691	4	*	0	0	*	*	0	0	GTGTCGCCATAAATGCACGC	IIIIIIIIIIIIIIIIIIII	XM:i:0
4692	4	*	0	0	*	*	0	0	GGCATCAAAAGCAAATCAGC	IIIIIIIIIIIIIIIIIIII	XM:i:0
4696	4	*	0	0	*	*	0	0	AACTGCTGTGCGGAAAGATG	IIIIIIIIIIIIIIIIIIII	XM:i:0
4697	4	*	0	0	*	*	0	0	ACATCTACCGAGCGCATAAC	IIIIIIIIIIIIIIIIIIII	XM:i:0
4700	4	*	0	0	*	*	0	0	GGCACAATTGTCTACAACTG	IIIIIIIIIIIIIIIIIIII	XM:i:0
4703	4	*	0	0	*	*	0	0	CTGGTGCCATGCTCTCTGGC	IIIIIIIIIIIIIIIIIIII	XM:i:0
4706	0	PhiX_174	701	255	20M	*	0	0	CGAAAACATTCATAATGGCG	IIIIIIIIIIIIIIIIIIII	XA:i:3	MD:Z:0G9A0T8	NM:i:3
4715	4	*	0	0	*	*	0	0	AATATGTCGATCGTTATCCT	IIIIIIIIIIIIIIIIIIII	XM:i:0
4719	4	*	0	0	*	*	0	0	CTCGGGCGTGGTCTATAGTG	IIIIIIIIIIIIIIIIIIII	XM:i:0
4720	4	*	0	0	*	*	0	0	GTAGTTGATAAAACTCGTGA	IIIIIIIIIIIIIIIIIIII	XM:i:0
4721	4	*	0	0	*	*	0	0	GACGCTGACAACGTCTTACT	IIIIIIIIIIIIIIIIIIII	XM:i:0
4722	4	*	0	0	*	*	0	0	AAGAATCTTACCAACTAGCA	IIIIIIIIIIIIIIIIIIII	XM:i:0
4723	4	*	0	0	*	*	0	0	CGTGGTATATGTGTATAATA	IIIIIIIIIIIIIIIIIIII	XM:i:0
4725	4	*	0	0	*	*	0	0	AATAACCTCTGAACAAATGC	IIIIIIIIIIIIIIIIIIII	XM:i:0
4731	4	*	0	0	*	*	0	0	ACGAACGTCTGCCATGATGA	IIIIIIIIIIIIIIIIIIII	XM:i:0
4733	4	*	0	0	*	*	0	0	AACGAACGTCTGCCATGATG	IIIIIIIIIIIIIIIIIIII	XM:i:0
4734	4	*	0	0	*	*	0	0	AAGTAATCTGACTGATTCGT	IIIIIIIIIIIIIIIIIIII	XM:i:0
4735	4	*	0	0	*	*	0	0	CTCTCTGACCACGTAATTTC	IIIIIIIIIIIIIIIIIIII	XM:i:0
4737	4	*	0	0	*	*	0	0	ATAGCTGAATGGCATGATAC	IIIIIIIIIIIIIIIIIIII	XM:i:0
4738	4	*	0	0	*	*	0	0	GTAGCGATTAAGTAAAGCAC	IIIIIIIIIIIIIIIIIIII	XM:i:0
4739	16	PhiX_174	1323	255	20M	*	0	0	CTTTTCTTGGCACGATTACC	IIIIIIIIIIIIIIIIIIII	XA:i:1	MD:Z:18A1	NM:i:1
4742	4	*	0	0	*	*	0	0	ACAGTGATGTATCGGTAAGC	IIIIIIIIIIIIIIIIIIII	XM:i:0
4743	4	*	0	0	*	*	0	0	GGTAATCGGTGGACAGAAAG	IIIIIIIIIIIIIIIIIIII	XM:i:0
4745	4	*	0	0	*	*	0	0	AAGGTAACGGACAATTCAGC	IIIIIIIIIIIIIIIIIIII	XM:i:0
4746	4	*	0	0	*	*	0	0	GGTAACGAGTCGGACGAGAA	IIIIIIIIIIIIIIIIIIII	XM:i:0
4747	4	*	0	0	*	*	0	0	CTGTCGCCCTACTCCCAAGA	IIIIIIIIIIIIIIIIIIII	XM:i:0
4748	4	*	0	0	*	*	0	0	AATCAAGCGCAGACGCCTGA	IIIIIIIIIIIIIIIIIIII	XM:i:0
4749	4	*	0	0	*	*	0	0	ATCTGGAGCTTTTATGGTCG	IIIIIIIIIIIIIIIIIIII	XM:i:0
4751	4	*	0	0	*	*	0	0	AGCGGAGCTCGCGTGTGACC	IIIIIIIIIIIIIIIIIIII	XM:i:0
4752	4	*	0	0	*	*	0	0	GCCCACCCAATCGATCGGTA	IIIIIIIIIIIIIIIIIIII	XM:i:0
4753	4	*	0	0	*	*	0	0	CATTCATGCGTGCACTTAGC	IIIIIIIIIIIIIIIIIIII	XM:i:0
4755	4	*	0	0	*	*	0	0	AAAGAATGAACAACTCAACA	IIIIIIIIIIIIIIIIIIII	XM:i:0
4756	4	*	0	0	*	*	0	0	ACTGGTACTAGGCTCCTTAC	IIIIIIIIIIIIIIIIIIII	XM:i:0
4757	4	*	0	0	*	*	0	0	AATATCAAGTTGGGGAGCAC	IIIIIIIIIIIIIIIIIIII	XM:i:0
4758	4	*	0	0	*	*	0	0	GATATTGAGGGTTAATGGCT	IIIIIIIIIIIIIIIIIIII	XM:i:0
4759	4	*	0	0	*	*	0	0	AAAGACTCAAAGCCCGAACA	IIIIIIIIIIIIIIIIIIII	XM:i:0
4760	4	*	0	0	*	*	0	0	CACTGTTCACATAACGGAGA	IIIIIIIIIIIIIIIIIIII	XM:i:0
4761	4	*	0	0	*	*	0	0	GTATCTGTACTGAGTATAGG	IIIIIIIIIIIIIIIIIIII	XM:i:0
4763	4	*	0	0	*	*	0	0	AACGTGCAGCCATATTAAGC	IIIIIIIIIIIIIIIIIIII	XM:i:0
4764	4	*	0	0	*	*	0	0	AACTCGTTCTGAGCATCGAA	IIIIIIIIIIIIIIIIIIII	XM:i:0
4765	4	*	0	0	*	*	0	0	AACTCTAGCATCGAATCACA	IIIIIIIIIIIIIIIIIIII	XM:i:0
4766	4	*	0	0	*	*	0	0	AGTACGACATGATCTGTTAG	IIIIIIIIIIIIIIIIIIII	XM:i:0
4767	4	*	0	0	*	*	0	0	ATGCAGATTATACCACCCAT	IIIIIIIIIIIIIIIIIIII	XM:i:0
4769	4	*	0	0	*	*	0	0	GTTTCCTGCCGTCAGAGAGG	IIIIIIIIIIIIIIIIIIII	XM:i:0
4771	4	*	0	0	*	*	0	0	AAAAGACTAGAATCTCTCCC	IIIIIIIIIIIIIIIIIIII	XM:i:0
4772	4	*	0	0	*	*	0	0	GACTCTACTGTAACATTTAC	IIIIIIIIIIIIIIIIIIII	XM:i:0
4778	4	*	0	0	*	*	0	0	ACTAAACAGCTGTCGCACTC	IIIIIIIIIIIIIIIIIIII	XM:i:0
4779	4	*	0	0	*	*	0	0	GAACCAAGAAACACAACCCC	IIIIIIIIIIIIIIIIIIII	XM:i:0
4781	4	*	0	0	*	*	0	0	ATCTTCTTATCACGAGCGCG	IIIIIIIIIIIIIIIIIIII	XM:i:0
4782	4	*	0	0	*	*	0	0	GATAACGTCACATATTACTG	IIIIIIIIIIIIIIIIIIII	XM:i:0
4783	4	*	0	0	*	*	0	0	AGCCCTCTGACATTCAAATG	IIIIIIIIIIIIIIIIIIII	XM:i:0
4784	4	*	0	0	*	*	0	0	AGACTACTCCGTGAGTATAA	IIIIIIIIIIIIIIIIIIII	XM:i:0
4785	4	*	0	0	*	*	0	0	AGGCTTTATGTCTTTATCCT	IIIIIIIIIIIIIIIIIIII	XM:i:0
4786	4	*	0	0	*	*	0	0	CGCTGGCCTCTATAACGCCA	IIIIIIIIIIIIIIIIIIII	XM:i:0
4787	4	*	0	0	*	*	0	0	ATCTGATAACGTCATGATCT	IIIIIIIIIIIIIIIIIIII	XM:i:0
4788	4	*	0	0	*	*	0	0	AATCTGACATACGTCTGAAC	IIIIIIIIIIIIIIIIIIII	XM:i:0
4790	4	*	0	0	*	*	0	0	CGATTAACCCTTGGATCACC	IIIIIIIIIIIIIIIIIIII	XM:i:0
4791	4	*	0	0	*	*	0	0	ACAACAGCAAAAATTTAGTC	IIIIIIIIIIIIIIIIIIII	XM:i:0
4792	4	*	0	0	*	*	0	0	AAAACGAGCTGTCGCCTCCC	IIIIIIIIIIIIIIIIIIII	XM:i:0
4793	4	*	0	0	*	*	0	0	ACGCAGAAAGAAAGGCGTAC	IIIIIIIIIIIIIIIIIIII	XM:i:0
4795	4	*	0	0	*	*	0	0	GACAACCATGAACCAAATAA	IIIIIIIIIIIIIIIIIIII	XM:i:0
4796	4	*	0	0	*	*	0	0	AAAGTGAACATTCAGCGTAC	IIIIIIIIIIIIIIIIIIII	XM:i:0
4797	0	PhiX_174	4233	255	20M	*	0	0	GATGAGTTTGTATCTGTCTA	IIIIIIIIIIIIIIIIIIII	XA:i:3	MD:Z:17T0A0C0	NM:i:3
4798	4	*	0	0	*	*	0	0	CAAGTCAGTCAACATCAGTA	IIIIIIIIIIIIIIIIIIII	XM:i:0
4800	4	*	0	0	*	*	0	0	CCGAACTGCCTATCATGTAT	IIIIIIIIIIIIIIIIIIII	XM:i:0
4801	4	*	0	0	*	*	0	0	GATCCATCGCGCAACCTACC	IIIIIIIIIIIIIIIIIIII	XM:i:0
4803	4	*	0	0	*	*	0	0	AAACGGCCTGGTCAGTATTA	IIIIIIIIIIIIIIIIIIII	XM:i:0
4804	4	*	0	0	*	*	0	0	AATCACTGTCACATAACGGA	IIIIIIIIIIIIIIIIIIII	XM:i:0
4805	4	*	0	0	*	*	0	0	ATACGGTTCTGTTGGAACAC	IIIIIIIIIIIIIIIIIIII	XM:i:0
4806	4	*	0	0	*	*	0	0	AAAGCACCAAAGACAAATTC	IIIIIIIIIIIIIIIIIIII	XM:i:0
4807	4	*	0	0	*	*	0	0	ATAACCCGGGTCTGATGGAG	IIIIIIIIIIIIIIIIIIII	XM:i:0
4808	4	*	0	0	*	*	0	0	GTGGCGGAGACAATATCTAC	IIIIIIIIIIIIIIIIIIII	XM:i:0
4809	4	*	0	0	*	*	0	0	AGTGCGCTCATCTGATCTGA	IIIIIIIIIIIIIIIIIIII	XM:i:0
4810	4	*	0	0	*	*	0	0	CTGTTACGAATAATCGAGTG	IIIIIIIIIIIIIIIIIIII	XM:i:0
4811	4	*	0	0	*	*	0	0	ATCCCCTGATGGGCTCCCTA	IIIIIIIIIIIIIIIIIIII	XM:i:0
4812	4	*	0	0	*	*	0	0	CCTGAGGCCCATCATGATGT	IIIIIIIIIIIIIIIIIIII	XM:i:0
4813	4	*	0	0	*	*	0	0	CGAACTGACCAATGATGGAT	IIIIIIIIIIIIIIIIIIII	XM:i:0
4814	0	PhiX_174	3492	255	20M	*	0	0	ACGAAAGACCAGGTATACAA	IIIIIIIIIIIIIIIIIIII	XA:i:3	MD:Z:17T0G0C0	NM:i:3
4815	4	*	0	0	*	*	0	0	ACTTAGCATCAAGCACACAC	IIIIIIIIIIIIIIIIIIII	XM:i:0
4817	4	*	0	0	*	*	0	0	AAATAGTGACTGGCGATAAC	IIIIIIIIIIIIIIIIIIII	XM:i:0
4818	4	*	0	0	*	*	0	0	CTATGAAGGAATGGTTTCCC	IIIIIIIIIIIIIIIIIIII	XM:i:0
4819	4	*	0	0	*	*	0	0	GGCGGTATTGGCCTCCTGTT	IIIIIIIIIIIIIIIIIIII	XM:i:0
4820	4	*	0	0	*	*	0	0	GAGACATTTTACTTTATGCC	IIIIIIIIIIIIIIIIIIII	XM:i:0
4821	4	*	0	0	*	*	0	0	ACCAAAGAAAGTATGAAGAT	IIIIIIIIIIIIIIIIIIII	XM:i:0
4822	4	*	0	0	*	*	0	0	AATCAGAAGATGATGCCAGC	IIIIIIIIIIIIIIIIIIII	XM:i:0
4824	4	*	0	0	*	*	0	0	CATGCCTCAGAACAAGAACG	IIIIIIIIIIIIIIIIIIII	XM:i:0
4825	4	*	0	0	*	*	0	0	AGCTACGATTGTAGTTCTCA	IIIIIIIIIIIIIIIIIIII	XM:i:0
4826	4	*	0	0	*	*	0	0	ACTATCAGCCACTTAGCAGC	IIIIIIIIIIIIIIIIIIII	XM:i:0
4827	4	*	0	0	*	*	0	0	AGCTACGATTGTAGTTCTCA	IIIIIIIIIIIIIIIIIIII	XM:i:0
4828	4	*	0	0	*	*	0	0	CGAACGCGACCCAATCGATG	IIIIIIIIIIIIIIIIIIII	XM:i:0
4829	4	*	0	0	*	*	0	0	ACGGAAACATTATAATGGCG	IIIIIIIIIIIIIIIIIIII	XM:i:0
4834	16	PhiX_174	1309	255	20M	*	0	0	TATTGACCATGGCGCTTTCT	IIIIIIIIIIIIIIIIIIII	XA:i:3	MD:Z:11C6T0C0	NM:i:3
4835	4	*	0	0	*	*	0	0	AACGTAGACGACGGGAATAG	IIIIIIIIIIIIIIIIIIII	XM:i:0
4836	4	*	0	0	*	*	0	0	AAGACGGTTGTCAGTCGTCA	IIIIIIIIIIIIIIIIIIII	XM:i:0
4837	4	*	0	0	*	*	0	0	AACGGACGCGACGATAAAAT	IIIIIIIIIIIIIIIIIIII	XM:i:0
4839	4	*	0	0	*	*	0	0	CACCATAACGGGACGATGGA	IIIIIIIIIIIIIIIIIIII	XM:i:0
4842	4	*	0	0	*	*	0	0	ACGGTACTCACATGAATAGC	IIIIIIIIIIIIIIIIIIII	XM:i:0
4843	4	*	0	0	*	*	0	0	AACAGGCCACCAACACCAGA	IIIIIIIIIIIIIIIIIIII	XM:i:0
4844	4	*	0	0	*	*	0	0	AAGTAACGTCTACCTCGGCC	IIIIIIIIIIIIIIIIIIII	XM:i:0
4845	4	*	0	0	*	*	0	0	AACCGCCCTCCGGTGGCATC	IIIIIIIIIIIIIIIIIIII	XM:i:0
4846	4	*	0	0	*	*	0	0	AGGTACTCTTGGAAGGTACG	IIIIIIIIIIIIIIIIIIII	XM:i:0
4847	0	PhiX_174	5251	255	20M	*	0	0	AGAACGCAAAAGAAGAGATG	IIIIIIIIIIIIIIIIIIII	XA:i:2	MD:Z:11A0G7	NM:i:2
4848	4	*	0	0	*	*	0	0	AAGCGAACAAACAGAACAAA	IIIIIIIIIIIIIIIIIIII	XM:i:0
4850	4	*	0	0	*	*	0	0	CAATCTTAACTTCTTAGACG	IIIIIIIIIIIIIIIIIIII	XM:i:0
4851	4	*	0	0	*	*	0	0	CATTCAGTCGCACTCACGCC	IIIIIIIIIIIIIIIIIIII	XM:i:0
4852	4	*	0	0	*	*	0	0	CGTAACTTTTACTGCAGACG	IIIIIIIIIIIIIIIIIIII	XM:i:0
4854	4	*	0	0	*	*	0	0	GAGGCTTTTATGGTTCGTTC	IIIIIIIIIIIIIIIIIIII	XM:i:0
4856	4	*	0	0	*	*	0	0	AGAAAGCGACCATGGTCATA	IIIIIIIIIIIIIIIIIIII	XM:i:0
4857	4	*	0	0	*	*	0	0	ATGTGCCTGCATACCAGAAT	IIIIIIIIIIIIIIIIIIII	XM:i:0
4858	4	*	0	0	*	*	0	0	CGCAGCCAGCCCAGCTGGCC	IIIIIIIIIIIIIIIIIIII	XM:i:0
4859	4	*	0	0	*	*	0	0	CCTGTCAGTCACGATCGCAC	IIIIIIIIIIIIIIIIIIII	XM:i:0
4861	4	*	0	0	*	*	0	0	AAAAGCGCATGTCATAACTG	IIIIIIIIIIIIIIIIIIII	XM:i:0
4862	4	*	0	0	*	*	0	0	ATGGTGGCGATAATGTTTAC	IIIIIIIIIIIIIIIIIIII	XM:i:0
4863	4	*	0	0	*	*	0	0	AGAAACAACAGACCATGTAT	IIIIIIIIIIIIIIIIIIII	XM:i:0
4864	4	*	0	0	*	*	0	0	AGGTTAGGAACATTACGACT	IIIIIIIIIIIIIIIIIIII	XM:i:0
4865	4	*	0	0	*	*	0	0	GACAAAGAGATCGGCATGAC	IIIIIIIIIIIIIIIIIIII	XM:i:0
4866	4	*	0	0	*	*	0	0	GCTGCCAATCACAGACGCTC	IIIIIIIIIIIIIIIIIIII	XM:i:0
4867	4	*	0	0	*	*	0	0	GTGGTTCTATGGTGGCTAAT	IIIIIIIIIIIIIIIIIIII	XM:i:0
4868	4	*	0	0	*	*	0	0	AACTATCAACGGCCTGTCCT	IIIIIIIIIIIIIIIIIIII	XM:i:0
4869	4	*	0	0	*	*	0	0	AACGTTGGACGATGGTACGC	IIIIIIIIIIIIIIIIIIII	XM:i:0
4870	4	*	0	0	*	*	0	0	GTGGTCTATATGTGTATAAA	IIIIIIIIIIIIIIIIIIII	XM:i:0
4871	4	*	0	0	*	*	0	0	AGAACAAAGCTACGGACGCC	IIIIIIIIIIIIIIIIIIII	XM:i:0
4872	4	*	0	0	*	*	0	0	ACACTGACGATGAACACGTC	IIIIIIIIIIIIIIIIIIII	XM:i:0
4873	4	*	0	0	*	*	0	0	ATGCGTGCACTTATGGCGGG	IIIIIIIIIIIIIIIIIIII	XM:i:0
4874	4	*	0	0	*	*	0	0	ACAATAAGAGTTGTCAGCCG	IIIIIIIIIIIIIIIIIIII	XM:i:0
4876	4	*	0	0	*	*	0	0	GGTAAAGTTTAGACAACATG	IIIIIIIIIIIIIIIIIIII	XM:i:0
4877	4	*	0	0	*	*	0	0	CGTCAGAACTGTGGTGATGT	IIIIIIIIIIIIIIIIIIII	XM:i:0
4878	16	PhiX_174	3121	255	20M	*	0	0	CTGATGAGGGCGGTCCTAGT	IIIIIIIIIIIIIIIIIIII	XA:i:3	MD:Z:9C2C0C6	NM:i:3
4879	4	*	0	0	*	*	0	0	ATACGCGACATACGCCCTCG	IIIIIIIIIIIIIIIIIIII	XM:i:0
4880	4	*	0	0	*	*	0	0	GCGCTAAATAGTGTATATAT	IIIIIIIIIIIIIIIIIIII	XM:i:0
4881	4	*	0	0	*	*	0	0	AGTGCAATGGAGAATCAGCA	IIIIIIIIIIIIIIIIIIII	XM:i:0
4882	4	*	0	0	*	*	0	0	ATGGTATCAGGTATCGTGCA	IIIIIIIIIIIIIIIIIIII	XM:i:0
4883	4	*	0	0	*	*	0	0	ATCGCACTGACAATCAGAAG	IIIIIIIIIIIIIIIIIIII	XM:i:0
4885	4	*	0	0	*	*	0	0	AGTCGGCGACGGGGAAGACG	IIIIIIIIIIIIIIIIIIII	XM:i:0
4886	4	*	0	0	*	*	0	0	ATAAGGGTCAACGCTACTGT	IIIIIIIIIIIIIIIIIIII	XM:i:0
4887	4	*	0	0	*	*	0	0	ACAGTCTGATCGCCCGATCG	IIIIIIIIIIIIIIIIIIII	XM:i:0
4888	4	*	0	0	*	*	0	0	AAGCGAGCATCATGGATGAC	IIIIIIIIIIIIIIIIIIII	XM:i:0
4889	4	*	0	0	*	*	0	0	ATGGGCGCCTACTGCCAAAG	IIIIIIIIIIIIIIIIIIII	XM:i:0
4893	4	*	0	0	*	*	0	0	ATCACCCAAAGGAATGTAAC	IIIIIIIIIIIIIIIIIIII	XM:i:0
4894	4	*	0	0	*	*	0	0	GAATCACCCAACGGAAACAA	IIIIIIIIIIIIIIIIIIII	XM:i:0
4896	4	*	0	0	*	*	0	0	AACGTATAGCCACATAAACA	IIIIIIIIIIIIIIIIIIII	XM:i:0
4897	4	*	0	0	*	*	0	0	GCAGCCAGCCAAGAATAACA	IIIIIIIIIIIIIIIIIIII	XM:i:0
4898	4	*	0	0	*	*	0	0	GCCTAAGCCTACATTATAGT	IIIIIIIIIIIIIIIIIIII	XM:i:0
4900	4	*	0	0	*	*	0	0	ATGGTGGTTATATACGTCAG	IIIIIIIIIIIIIIIIIIII	XM:i:0
4901	4	*	0	0	*	*	0	0	GACGCCGGATTGAGAATCAA	IIIIIIIIIIIIIIIIIIII	XM:i:0
4902	4	*	0	0	*	*	0	0	GAGAAATCAAAAGAGCAACT	IIIIIIIIIIIIIIIIIIII	XM:i:0
4903	4	*	0	0	*	*	0	0	GCTACCGAATAAACAATACT	IIIIIIIIIIIIIIIIIIII	XM:i:0
4905	4	*	0	0	*	*	0	0	CGTACGGGAAGGACGTCATG	IIIIIIIIIIIIIIIIIIII	XM:i:0
4906	4	*	0	0	*	*	0	0	GCTTTGACGCCTCAACAAGA	IIIIIIIIIIIIIIIIIIII	XM:i:0
4908	4	*	0	0	*	*	0	0	ACTTGGTAGGATACCTCCTT	IIIIIIIIIIIIIIIIIIII	XM:i:0
4911	4	*	0	0	*	*	0	0	ATGGTCAATATAACAGCCCA	IIIIIIIIIIIIIIIIIIII	XM:i:0
4912	4	*	0	0	*	*	0	0	AACGACGAGAAACATACGCA	IIIIIIIIIIIIIIIIIIII	XM:i:0
4913	4	*	0	0	*	*	0	0	AATTTACGCTCCGCAACTCA	IIIIIIIIIIIIIIIIIIII	XM:i:0
4914	4	*	0	0	*	*	0	0	GTGTCAGCCGTCATAAGTAC	IIIIIIIIIIIIIIIIIIII	XM:i:0
4915	4	*	0	0	*	*	0	0	AGTACGCACACGACAGACGC	IIIIIIIIIIIIIIIIIIII	XM:i:0
4916	4	*	0	0	*	*	0	0	AAGAGAGAAGCATTCGCCCG	IIIIIIIIIIIIIIIIIIII	XM:i:0
4917	4	*	0	0	*	*	0	0	ATCGCAAGCATCGATGGATG	IIIIIIIIIIIIIIIIIIII	XM:i:0
4918	4	*	0	0	*	*	0	0	ATCGGCGACGGGGAAGACGT	IIIIIIIIIIIIIIIIIIII	XM:i:0
4919	4	*	0	0	*	*	0	0	CTATGAGCTGTGGCATTCAC	IIIIIIIIIIIIIIIIIIII	XM:i:0
4920	4	*	0	0	*	*	0	0	AAGGATAACATCATAGCAGT	IIIIIIIIIIIIIIIIIIII	XM:i:0
4922	4	*	0	0	*	*	0	0	GCCCACCAGCAGAAGCAGAG	IIIIIIIIIIIIIIIIIIII	XM:i:0
4924	4	*	0	0	*	*	0	0	AGAGAGGAAAGCGAGGTATC	IIIIIIIIIIIIIIIIIIII	XM:i:0
4926	16	PhiX_174	2897	255	20M	*	0	0	ATTATTGTCTCCAGCCACTT	IIIIIIIIIIIIIIIIIIII	XA:i:3	MD:Z:0T1A0T16	NM:i:3
4927	4	*	0	0	*	*	0	0	ATTATGGTATCAGGTTTAAT	IIIIIIIIIIIIIIIIIIII	XM:i:0
4928	4	*	0	0	*	*	0	0	GTCTGGTCAGTTAATACGAC	IIIIIIIIIIIIIIIIIIII	XM:i:0
4929	4	*	0	0	*	*	0	0	GGTACAAACCCGCCTCGGTG	IIIIIIIIIIIIIIIIIIII	XM:i:0
4930	4	*	0	0	*	*	0	0	AAGTTAGACAAACATGAACA	IIIIIIIIIIIIIIIIIIII	XM:i:0
4933	4	*	0	0	*	*	0	0	AGTGCGATTGGGATGGTGAG	IIIIIIIIIIIIIIIIIIII	XM:i:0
4934	4	*	0	0	*	*	0	0	AAATGAAATAATCATGTACG	IIIIIIIIIIIIIIIIIIII	XM:i:0
4937	4	*	0	0	*	*	0	0	CGTCATTGGCCTGTATATTC	IIIIIIIIIIIIIIIIIIII	XM:i:0
4938	4	*	0	0	*	*	0	0	ATCGCAGTAGGCGAAAAAGC	IIIIIIIIIIIIIIIIIIII	XM:i:0
4939	4	*	0	0	*	*	0	0	AATAATGTTCTAATTACCCG	IIIIIIIIIIIIIIIIIIII	XM:i:0
4940	4	*	0	0	*	*	0	0	ATACAACTAACATGAACATG	IIIIIIIIIIIIIIIIIIII	XM:i:0
4944	4	*	0	0	*	*	0	0	AAGTGCCAGCCAATAAGCCC	IIIIIIIIIIIIIIIIIIII	XM:i:0
4945	4	*	0	0	*	*	0	0	ATCGATTTCGACGAGTAAAA	IIIIIIIIIIIIIIIIIIII	XM:i:0
4947	4	*	0	0	*	*	0	0	AGACGAAACATCCTCATAGC	IIIIIIIIIIIIIIIIIIII	XM:i:0
4948	4	*	0	0	*	*	0	0	AGACGAAACATCCTCATAGT	IIIIIIIIIIIIIIIIIIII	XM:i:0
4949	4	*	0	0	*	*	0	0	GGTCTATATGTGTATAAATC	IIIIIIIIIIIIIIIIIIII	XM:i:0
4951	4	*	0	0	*	*	0	0	AGTACTCAGGCATGATCGTG	IIIIIIIIIIIIIIIIIIII	XM:i:0
4952	4	*	0	0	*	*	0	0	ATCGGCGCCTCGATCAAATG	IIIIIIIIIIIIIIIIIIII	XM:i:0
4953	0	PhiX_174	4665	255	20M	*	0	0	CGTATGGTTCTGGCTGCCGA	IIIIIIIIIIIIIIIIIIII	XA:i:1	MD:Z:11T8	NM:i:1
4954	4	*	0	0	*	*	0	0	ACCGTCTTTCAGAATTGTTC	IIIIIIIIIIIIIIIIIIII	XM:i:0
4957	4	*	0	0	*	*	0	0	CGACGTTTCGGTTGGTGGGC	IIIIIIIIIIIIIIIIIIII	XM:i:0
4959	16	PhiX_174	1643	255	20M	*	0	0	CGTTACCATGATGTTATTTC	IIIIIIIIIIIIIIIIIIII	XA:i:0	MD:Z:20	NM:i:0
4961	4	*	0	0	*	*	0	0	AATAAATCCCTGAAGCCCAT	IIIIIIIIIIIIIIIIIIII	XM:i:0
4962	4	*	0	0	*	*	0	0	ATAGTTGTTATATATACTAC	IIIIIIIIIIIIIIIIIIII	XM:i:0
4963	4	*	0	0	*	*	0	0	AGTAATCACCGTCGGTCAGA	IIIIIIIIIIIIIIIIIIII	XM:i:0
4964	4	*	0	0	*	*	0	0	AAGCGCTATGACGATCACAA	IIIIIIIIIIIIIIIIIIII	XM:i:0
4966	4	*	0	0	*	*	0	0	CCCCGAACTGATATAATGTA	IIIIIIIIIIIIIIIIIIII	XM:i:0
4968	4	*	0	0	*	*	0	0	CGCAGATATGCGTCCCGTGC	IIIIIIIIIIIIIIIIIIII	XM:i:0
4969	4	*	0	0	*	*	0	0	CAGTACTTTATCCGCCTATA	IIIIIIIIIIIIIIIIIIII	XM:i:0
4970	4	*	0	0	*	*	0	0	ACTCCAATGAAGAATAACAT	IIIIIIIIIIIIIIIIIIII	XM:i:0
4972	4	*	0	0	*	*	0	0	AGAATGGGAACAACTCAACA	IIIIIIIIIIIIIIIIIIII	XM:i:0
4973	4	*	0	0	*	*	0	0	CTAATGGACTTGGACGAGAC	IIIIIIIIIIIIIIIIIIII	XM:i:0
4974	4	*	0	0	*	*	0	0	GCAGCCGAGCGCCTGACCAC	IIIIIIIIIIIIIIIIIIII	XM:i:0
4976	16	PhiX_174	467	255	20M	*	0	0	GTTTGATTTAACGGAAGATG	IIIIIIIIIIIIIIIIIIII	XA:i:3	MD:Z:0T2G8C7	NM:i:3
4977	4	*	0	0	*	*	0	0	ATCTGAGTGATGCTGTCAAC	IIIIIIIIIIIIIIIIIIII	XM:i:0
4978	4	*	0	0	*	*	0	0	GACCAATAGCAACAAAATAA	IIIIIIIIIIIIIIIIIIII	XM:i:0
4979	4	*	0	0	*	*	0	0	CATTTCTTTGATTGCCCTGC	IIIIIIIIIIIIIIIIIIII	XM:i:0
4980	4	*	0	0	*	*	0	0	CTAGCGAGATGACATAACGT	IIIIIIIIIIIIIIIIIIII	XM:i:0
4981	4	*	0	0	*	*	0	0	ATCTGAGTCCGATGGCTGTC	IIIIIIIIIIIIIIIIIIII	XM:i:0
4982	4	*	0	0	*	*	0	0	CCCGACTGTTAACACTCGCC	IIIIIIIIIIIIIIIIIIII	XM:i:0
4986	4	*	0	0	*	*	0	0	CACTATCAGACAGCAGGCCC	IIIIIIIIIIIIIIIIIIII	XM:i:0
4987	4	*	0	0	*	*	0	0	GTAAGGCGCTCGTCGGTATG	IIIIIIIIIIIIIIIIIIII	XM:i:0
4989	16	PhiX_174	421	255	20M	*	0	0	TCCAGACGGGCTTGGCCTCT	IIIIIIIIIIIIIIIIIIII	XA:i:3	MD:Z:7C1C0T9	NM:i:3
4993	4	*	0	0	*	*	0	0	CATCGAGTCACACAGTCTGG	IIIIIIIIIIIIIIIIIIII	XM:i:0
4995	4	*	0	0	*	*	0	0	GTACTCGTCAGAAATCAAAT	IIIIIIIIIIIIIIIIIIII	XM:i:0
4996	4	*	0	0	*	*	0	0	CGAAAGACAGATCTCATCGA	IIIIIIIIIIIIIIIIIIII	XM:i:0
4997	4	*	0	0	*	*	0	0	AGGCCCTGAGCAAATCTCGA	IIIIIIIIIIIIIIIIIIII	XM:i:0
4999	4	*	0	0	*	*	0	0	ATCTCGTTAATCCAAACGAC	IIIIIIIIIIIIIIIIIIII	XM:i:0
5000	16	PhiX_174	146	255	20M	*	0	0	ACCTATCCTTGCGGAGCTCG	IIIIIIIIIIIIIIIIIIII	XA:i:1	MD:Z:13C6	NM:i:1
5002	4	*	0	0	*	*	0	0	CATTCCTGAGCTATGGCTGG	IIIIIIIIIIIIIIIIIIII	XM:i:0
5003	4	*	0	0	*	*	0	0	CCATCTGATTGACTGTACTT	IIIIIIIIIIIIIIIIIIII	XM:i:0
5004	4	*	0	0	*	*	0	0	ACTCCAGCCTCCGCACTGTT	IIIIIIIIIIIIIIIIIIII	XM:i:0
5005	4	*	0	0	*	*	0	0	GGTCTAACTTTCACGCCTAC	IIIIIIIIIIIIIIIIIIII	XM:i:0
5009	4	*	0	0	*	*	0	0	ATGGTATGATAAACTGTGGC	IIIIIIIIIIIIIIIIIIII	XM:i:0
5010	4	*	0	0	*	*	0	0	AACATTATCACCATTATCGA	IIIIIIIIIIIIIIIIIIII	XM:i:0
5013	4	*	0	0	*	*	0	0	CGCTGCCATGGAAGTAATCT	IIIIIIIIIIIIIIIIIIII	XM:i:0
5015	4	*	0	0	*	*	0	0	AGTACTACTGACGACAGAAG	IIIIIIIIIIIIIIIIIIII	XM:i:0
5016	4	*	0	0	*	*	0	0	CAGAAACCGCATGGTCATAA	IIIIIIIIIIIIIIIIIIII	XM:i:0
5019	4	*	0	0	*	*	0	0	ACCGCCTCGCGATAACTCAC	IIIIIIIIIIIIIIIIIIII	XM:i:0
5020	4	*	0	0	*	*	0	0	AGCAGCCTGCGCAAACTGAA	IIIIIIIIIIIIIIIIIIII	XM:i:0
5021	4	*	0	0	*	*	0	0	ACCGGAAGCGGCCTTTGACG	IIIIIIIIIIIIIIIIIIII	XM:i:0
5022	4	*	0	0	*	*	0	0	ACGACGTATCAATCGATGAC	IIIIIIIIIIIIIIIIIIII	XM:i:0
5023	4	*	0	0	*	*	0	0	CGAGTGGACGACATTTACGT	IIIIIIIIIIIIIIIIIIII	XM:i:0
5027	4	*	0	0	*	*	0	0	CAAGAGATTAACATAGTCGC	IIIIIIIIIIIIIIIIIIII	XM:i:0
5028	4	*	0	0	*	*	0	0	ACATACTCAGCACAAAATAC	IIIIIIIIIIIIIIIIIIII	XM:i:0
5033	4	*	0	0	*	*	0	0	AACGAACCTCTAATCCGGTC	IIIIIIIIIIIIIIIIIIII	XM:i:0
5034	4	*	0	0	*	*	0	0	AGAAATAGTCACGCCAAAGC	IIIIIIIIIIIIIIIIIIII	XM:i:0
5035	4	*	0	0	*	*	0	0	CGTCAACCCATACCAGCAGA	IIIIIIIIIIIIIIIIIIII	XM:i:0
5036	4	*	0	0	*	*	0	0	GGGCGAGCCGAGACGACTTT	IIIIIIIIIIIIIIIIIIII	XM:i:0
5039	4	*	0	0	*	*	0	0	CGCCTTTCACGTTCTGGTTG	IIIIIIIIIIIIIIIIIIII	XM:i:0
5040	4	*	0	0	*	*	0	0	CAGTTTTGACAGATCGTTAG	IIIIIIIIIIIIIIIIIIII	XM:i:0
5041	4	*	0	0	*	*	0	0	CGCGACGGGAAGGACGTCAA	IIIIIIIIIIIIIIIIIIII	XM:i:0
5043	4	*	0	0	*	*	0	0	CGACGTCTGATTGCAAGCCT	IIIIIIIIIIIIIIIIIIII	XM:i:0
5048	4	*	0	0	*	*	0	0	ACCCGGGGTAGCTGTCGCAC	IIIIIIIIIIIIIIIIIIII	XM:i:0
5049	4	*	0	0	*	*	0	0	ACGTACGATTTGTCGATGGT	IIIIIIIIIIIIIIIIIIII	XM:i:0
5050	4	*	0	0	*	*	0	0	CACATTTGTCATGGTAGTTC	IIIIIIIIIIIIIIIIIIII	XM:i:0
5051	4	*	0	0	*	*	0	0	CAGACAAGAACGCGCCACAG	IIIIIIIIIIIIIIIIIIII	XM:i:0
5052	4	*	0	0	*	*	0	0	GAACGATCGAAAACTCGACG	IIIIIIIIIIIIIIIIIIII	XM:i:0
5053	4	*	0	0	*	*	0	0	CGATGCCTGTTCACACTATA	IIIIIIIIIIIIIIIIIIII	XM:i:0
5054	4	*	0	0	*	*	0	0	AATAGGAAGAATAACATCAT	IIIIIIIIIIIIIIIIIIII	XM:i:0
5056	4	*	0	0	*	*	0	0	AAACCACAATAACAATGGCG	IIIIIIIIIIIIIIIIIIII	XM:i:0
5057	4	*	0	0	*	*	0	0	AAGTTGGGGAGCATCATTGG	IIIIIIIIIIIIIIIIIIII	XM:i:0
5058	4	*	0	0	*	*	0	0	AACAGAATACAACATCACAC	IIIIIIIIIIIIIIIIIIII	XM:i:0
5059	4	*	0	0	*	*	0	0	ATACGAACAGTCGCAGCCAT	IIIIIIIIIIIIIIIIIIII	XM:i:0
5060	4	*	0	0	*	*	0	0	TGCACTTATGGCGACCTCTA	IIIIIIIIIIIIIIIIIIII	XM:i:0
5062	4	*	0	0	*	*	0	0	AATGGCGACGGGGAAGACGT	IIIIIIIIIIIIIIIIIIII	XM:i:0
5063	4	*	0	0	*	*	0	0	GTAACTGATACTCGTCGAGA	IIIIIIIIIIIIIIIIIIII	XM:i:0
5064	4	*	0	0	*	*	0	0	AAATATCTTGGATAAGACAG	IIIIIIIIIIIIIIIIIIII	XM:i:0
5065	4	*	0	0	*	*	0	0	CTGCTACATATCTGGTGGCC	IIIIIIIIIIIIIIIIIIII	XM:i:0
5069	4	*	0	0	*	*	0	0	ACTAGTTGACTTCATGGAAG	IIIIIIIIIIIIIIIIIIII	XM:i:0
5072	4	*	0	0	*	*	0	0	GAGGCGTGGCATTCTACCTC	IIIIIIIIIIIIIIIIIIII	XM:i:0
5076	4	*	0	0	*	*	0	0	CACTAGGGCTAGCGCTCGGT	IIIIIIIIIIIIIIIIIIII	XM:i:0
5079	16	PhiX_174	3703	255	20M	*	0	0	TGAGTGACTTAGTTCATCAG	IIIIIIIIIIIIIIIIIIII	XA:i:3	MD:Z:0A1G0T16	NM:i:3
5080	4	*	0	0	*	*	0	0	AGTGGGAGCCACATTGGTAG	IIIIIIIIIIIIIIIIIIII	XM:i:0
5081	4	*	0	0	*	*	0	0	ATAACGGCCGCATGGACCCG	IIIIIIIIIIIIIIIIIIII	XM:i:0
5083	0	PhiX_174	4183	255	20M	*	0	0	ATAATGGTGATATGTATGTG	IIIIIIIIIIIIIIIIIIII	XA:i:1	MD:Z:19T0	NM:i:1
5087	4	*	0	0	*	*	0	0	CTAATTTCGTTGGCGCTTTG	IIIIIIIIIIIIIIIIIIII	XM:i:0
5088	4	*	0	0	*	*	0	0	GAAGCAAAGATTCGACGCCC	IIIIIIIIIIIIIIIIIIII	XM:i:0
5089	4	*	0	0	*	*	0	0	CTAAACGCTGAGCCTGTCGC	IIIIIIIIIIIIIIIIIIII	XM:i:0
5090	4	*	0	0	*	*	0	0	AACCGCCCCAGCCCAATAGC	IIIIIIIIIIIIIIIIIIII	XM:i:0
5091	4	*	0	0	*	*	0	0	AGACGCACTGGATCATGTAA	IIIIIIIIIIIIIIIIIIII	XM:i:0
5092	4	*	0	0	*	*	0	0	CTCGTGATATCTTGGCTGCG	IIIIIIIIIIIIIIIIIIII	XM:i:0
5093	4	*	0	0	*	*	0	0	GCTGACCTAAGTCAGGAAAG	IIIIIIIIIIIIIIIIIIII	XM:i:0
5094	4	*	0	0	*	*	0	0	ACGCTTTTCGTTCTGGTTGG	IIIIIIIIIIIIIIIIIIII	XM:i:0
5095	4	*	0	0	*	*	0	0	GTTCGCGACTTGGCGTGTAC	IIIIIIIIIIIIIIIIIIII	XM:i:0
5096	4	*	0	0	*	*	0	0	CAACAGAAACAACTGGATAG	IIIIIIIIIIIIIIIIIIII	XM:i:0
5101	4	*	0	0	*	*	0	0	GCCTGCGTCATCTATTTACA	IIIIIIIIIIIIIIIIIIII	XM:i:0
5102	4	*	0	0	*	*	0	0	GGTGCTAGCCCATGCAAGCT	IIIIIIIIIIIIIIIIIIII	XM:i:0
5103	4	*	0	0	*	*	0	0	CATACTGTAACATAAGGCAC	IIIIIIIIIIIIIIIIIIII	XM:i:0
5104	4	*	0	0	*	*	0	0	CGCTCCGGTGATCAAGGTGA	IIIIIIIIIIIIIIIIIIII	XM:i:0
5106	4	*	0	0	*	*	0	0	GGTGGCAAGTTCGCCCCGCC	IIIIIIIIIIIIIIIIIIII	XM:i:0
5107	4	*	0	0	*	*	0	0	AACAGGCAAAATTAGGGTCG	IIIIIIIIIIIIIIIIIIII	XM:i:0
5108	4	*	0	0	*	*	0	0	CTCAGCCACCAGCACCGCAA	IIIIIIIIIIIIIIIIIIII	XM:i:0
5109	4	*	0	0	*	*	0	0	CATGGCCCGTGCACTTATGG	IIIIIIIIIIIIIIIIIIII	XM:i:0
5110	4	*	0	0	*	*	0	0	GTATTCACCCCATCATAGAA	IIIIIIIIIIIIIIIIIIII	XM:i:0
5111	4	*	0	0	*	*	0	0	CTTCAAACGATGTTAGTGAG	IIIIIIIIIIIIIIIIIIII	XM:i:0
5113	4	*	0	0	*	*	0	0	AGACGCGATGCGTTATCCTG	IIIIIIIIIIIIIIIIIIII	XM:i:0
5114	4	*	0	0	*	*	0	0	ACCGCAATGGAAATGGAAAC	IIIIIIIIIIIIIIIIIIII	XM:i:0
5119	4	*	0	0	*	*	0	0	AGCAGGAAAACATACGAGCG	IIIIIIIIIIIIIIIIIIII	XM:i:0
5121	4	*	0	0	*	*	0	0	GTAAATACTGACACCGTTTG	IIIIIIIIIIIIIIIIIIII	XM:i:0
5123	4	*	0	0	*	*	0	0	CAACTATCAAATATAACGTT	IIIIIIIIIIIIIIIIIIII	XM:i:0
5124	16	PhiX_174	2831	255	20M	*	0	0	GTTGGTCTAATCTTACCGCT	IIIIIIIIIIIIIIIIIIII	XA:i:3	MD:Z:0T9C0T8	NM:i:3
5125	4	*	0	0	*	*	0	0	AATACTCTGAACAATGCTGA	IIIIIIIIIIIIIIIIIIII	XM:i:0
5126	4	*	0	0	*	*	0	0	CACTAATCAAATAACGTTGA	IIIIIIIIIIIIIIIIIIII	XM:i:0
5127	4	*	0	0	*	*	0	0	CATCAAGGCCTCTAATGGTC	IIIIIIIIIIIIIIIIIIII	XM:i:0
5129	4	*	0	0	*	*	0	0	CGCCCAGCATACGAACAACA	IIIIIIIIIIIIIIIIIIII	XM:i:0
5130	4	*	0	0	*	*	0	0	AACTATCAATATAAGTTGGC	IIIIIIIIIIIIIIIIIIII	XM:i:0
5131	4	*	0	0	*	*	0	0	ACGACGTAACTCTTATCAGC	IIIIIIIIIIIIIIIIIIII	XM:i:0
5132	4	*	0	0	*	*	0	0	GTGGTCTATATGTGTATAAT	IIIIIIIIIIIIIIIIIIII	XM:i:0
5135	4	*	0	0	*	*	0	0	GGTCGGCTATATGTGTATAA	IIIIIIIIIIIIIIIIIIII	XM:i:0
5136	4	*	0	0	*	*	0	0	ACGTGGTGAGATGATCTTGT	IIIIIIIIIIIIIIIIIIII	XM:i:0
5138	4	*	0	0	*	*	0	0	GACTGAACATGGTCATAATC	IIIIIIIIIIIIIIIIIIII	XM:i:0
5139	4	*	0	0	*	*	0	0	AAGTAGGTGAGTTGATGATG	IIIIIIIIIIIIIIIIIIII	XM:i:0
5141	4	*	0	0	*	*	0	0	GCGTGAAGATGTTATCCTGA	IIIIIIIIIIIIIIIIIIII	XM:i:0
5144	4	*	0	0	*	*	0	0	ATTAAAGCGCCCGTGGATGC	IIIIIIIIIIIIIIIIIIII	XM:i:0
5145	4	*	0	0	*	*	0	0	GCACAAGAATGGTTATGTTG	IIIIIIIIIIIIIIIIIIII	XM:i:0
5150	4	*	0	0	*	*	0	0	GTGGTCTAATATGTGTATAA	IIIIIIIIIIIIIIIIIIII	XM:i:0
5152	4	*	0	0	*	*	0	0	GACGTACCGAAGCTAACCTA	IIIIIIIIIIIIIIIIIIII	XM:i:0
5153	4	*	0	0	*	*	0	0	AAATCGAAGTTGGACTGCTG	IIIIIIIIIIIIIIIIIIII	XM:i:0
5159	4	*	0	0	*	*	0	0	CCAAACGCTACAGTAACTTT	IIIIIIIIIIIIIIIIIIII	XM:i:0
5162	4	*	0	0	*	*	0	0	ACGATGAGGGAACATAAAAG	IIIIIIIIIIIIIIIIIIII	XM:i:0
5163	4	*	0	0	*	*	0	0	AAGTATGGTTGTTCATAAAG	IIIIIIIIIIIIIIIIIIII	XM:i:0
5164	4	*	0	0	*	*	0	0	ACGACCAATCACACCAACCA	IIIIIIIIIIIIIIIIIIII	XM:i:0
5165	4	*	0	0	*	*	0	0	AGTCTGATGGCGGAGCGCCT	IIIIIIIIIIIIIIIIIIII	XM:i:0
5167	4	*	0	0	*	*	0	0	CAGCGACCAACGGAGGACCA	IIIIIIIIIIIIIIIIIIII	XM:i:0
5169	4	*	0	0	*	*	0	0	GCGCATAGTACGCGTAAGTA	IIIIIIIIIIIIIIIIIIII	XM:i:0
5170	4	*	0	0	*	*	0	0	AGAGTCGAATGAAATTTATC	IIIIIIIIIIIIIIIIIIII	XM:i:0
5171	4	*	0	0	*	*	0	0	CACGCAAAGCCATGGATATC	IIIIIIIIIIIIIIIIIIII	XM:i:0
5173	4	*	0	0	*	*	0	0	ATGTCTATGGGTTTCTGCTG	IIIIIIIIIIIIIIIIIIII	XM:i:0
5175	4	*	0	0	*	*	0	0	AGTAAGTCACCATCATCGAA	IIIIIIIIIIIIIIIIIIII	XM:i:0
5176	4	*	0	0	*	*	0	0	GGAAAGATTGGTGTTCATAA	IIIIIIIIIIIIIIIIIIII	XM:i:0
5177	4	*	0	0	*	*	0	0	AGGTTATTGGAATCATCTGT	IIIIIIIIIIIIIIIIIIII	XM:i:0
5178	4	*	0	0	*	*	0	0	CTAATTATGCTGGCACGTCC	IIIIIIIIIIIIIIIIIIII	XM:i:0
5179	4	*	0	0	*	*	0	0	GCATCTCGGCATCTCTTCTG	IIIIIIIIIIIIIIIIIIII	XM:i:0
5181	4	*	0	0	*	*	0	0	GCAAATACGTGGCCTATGGT	IIIIIIIIIIIIIIIIIIII	XM:i:0
5185	4	*	0	0	*	*	0	0	GTGCGAGTATGGTACAGCCA	IIIIIIIIIIIIIIIIIIII	XM:i:0
5188	4	*	0	0	*	*	0	0	CTTTTATGGTTCGTTCTATA	IIIIIIIIIIIIIIIIIIII	XM:i:0
5189	4	*	0	0	*	*	0	0	CTATGAGGCCTGATGGCATT	IIIIIIIIIIIIIIIIIIII	XM:i:0
5190	4	*	0	0	*	*	0	0	CAAGAACTCGATCGTACAGC	IIIIIIIIIIIIIIIIIIII	XM:i:0
5192	4	*	0	0	*	*	0	0	GACGCCGTTCAAATATGAAG	IIIIIIIIIIIIIIIIIIII	XM:i:0
5195	4	*	0	0	*	*	0	0	GTACGGGAAGGACGTCATTA	IIIIIIIIIIIIIIIIIIII	XM:i:0
5196	4	*	0	0	*	*	0	0	CCGCTTTCCCTGCCTCTGTG	IIIIIIIIIIIIIIIIIIII	XM:i:0
5197	4	*	0	0	*	*	0	0	GTACGCGTGGCAATCACGAG	IIIIIIIIIIIIIIIIIIII	XM:i:0
5198	4	*	0	0	*	*	0	0	GACGATCACGTGTCACTATA	IIIIIIIIIIIIIIIIIIII	XM:i:0
5200	4	*	0	0	*	*	0	0	ACGATAAAATACTTAGCAGG	IIIIIIIIIIIIIIIIIIII	XM:i:0
5201	4	*	0	0	*	*	0	0	AAACATAATTTCACTACTAA	IIIIIIIIIIIIIIIIIIII	XM:i:0
5202	4	*	0	0	*	*	0	0	CTTTCCTTTATCACGGCAGA	IIIIIIIIIIIIIIIIIIII	XM:i:0
5203	4	*	0	0	*	*	0	0	CATCTGACACATCGATCCTA	IIIIIIIIIIIIIIIIIIII	XM:i:0
5204	4	*	0	0	*	*	0	0	AAGTATGGTGTTCATATGCA	IIIIIIIIIIIIIIIIIIII	XM:i:0
5205	4	*	0	0	*	*	0	0	AACTGCACGACGAGGAGTGA	IIIIIIIIIIIIIIIIIIII	XM:i:0
5207	4	*	0	0	*	*	0	0	AACTTACGCTACTAATGGCC	IIIIIIIIIIIIIIIIIIII	XM:i:0
5208	4	*	0	0	*	*	0	0	AACTGCGATGGGCATGTACT	IIIIIIIIIIIIIIIIIIII	XM:i:0
5209	4	*	0	0	*	*	0	0	AACTAGCGATGGGCATGACA	IIIIIIIIIIIIIIIIIIII	XM:i:0
5214	4	*	0	0	*	*	0	0	GGGACTTTGGTAGGATACCC	IIIIIIIIIIIIIIIIIIII	XM:i:0
5215	4	*	0	0	*	*	0	0	CTGAGATCAATAATCTCTAC	IIIIIIIIIIIIIIIIIIII	XM:i:0
5217	4	*	0	0	*	*	0	0	GTCTTCCCGTTACGCATAAT	IIIIIIIIIIIIIIIIIIII	XM:i:0
5219	4	*	0	0	*	*	0	0	ACGCCCAGCCAAAGCAACCA	IIIIIIIIIIIIIIIIIIII	XM:i:0
5224	4	*	0	0	*	*	0	0	ACTCGTCAGAATTAATTATC	IIIIIIIIIIIIIIIIIIII	XM:i:0
5225	4	*	0	0	*	*	0	0	GTGACATTCAGGAATGGTAA	IIIIIIIIIIIIIIIIIIII	XM:i:0
5226	4	*	0	0	*	*	0	0	ATCTAGCAATAATGAGCACA	IIIIIIIIIIIIIIIIIIII	XM:i:0
5230	4	*	0	0	*	*	0	0	ATAATAACCCATCACTGTAA	IIIIIIIIIIIIIIIIIIII	XM:i:0
5231	4	*	0	0	*	*	0	0	GCGGCCATTCTGATTCTGAA	IIIIIIIIIIIIIIIIIIII	XM:i:0
5232	4	*	0	0	*	*	0	0	AGTAGTCGATAATCGACATC	IIIIIIIIIIIIIIIIIIII	XM:i:0
5235	4	*	0	0	*	*	0	0	GTACGTCTAGCCCCATCGAT	IIIIIIIIIIIIIIIIIIII	XM:i:0
5236	16	PhiX_174	2700	255	20M	*	0	0	CCTCCCGACTGCCTATGATG	IIIIIIIIIIIIIIIIIIII	XA:i:0	MD:Z:20	NM:i:0
5239	4	*	0	0	*	*	0	0	CGAATTTCATTTCGAGTCTC	IIIIIIIIIIIIIIIIIIII	XM:i:0
5240	4	*	0	0	*	*	0	0	CACGCATCTTAACTCAGAAC	IIIIIIIIIIIIIIIIIIII	XM:i:0
5241	4	*	0	0	*	*	0	0	CGCAAATTAAATTTACGCCT	IIIIIIIIIIIIIIIIIIII	XM:i:0
5242	4	*	0	0	*	*	0	0	CGCAAATTATTTACGCCTCG	IIIIIIIIIIIIIIIIIIII	XM:i:0
5243	4	*	0	0	*	*	0	0	AATAATGGATGATCGTTATC	IIIIIIIIIIIIIIIIIIII	XM:i:0
5245	4	*	0	0	*	*	0	0	CAAGGATAATCATCATGCGG	IIIIIIIIIIIIIIIIIIII	XM:i:0
5248	4	*	0	0	*	*	0	0	CTAATACGTAAACAAAGTCA	IIIIIIIIIIIIIIIIIIII	XM:i:0
5254	4	*	0	0	*	*	0	0	CGTTTCGGTAGTCATCACAT	IIIIIIIIIIIIIIIIIIII	XM:i:0
5255	4	*	0	0	*	*	0	0	CTACTGCCGACTAAGAGTCA	IIIIIIIIIIIIIIIIIIII	XM:i:0
5256	4	*	0	0	*	*	0	0	AAGTACTGAGAATAGAATGA	IIIIIIIIIIIIIIIIIIII	XM:i:0
5257	4	*	0	0	*	*	0	0	ATAGTGCCCATCGGCCTCAG	IIIIIIIIIIIIIIIIIIII	XM:i:0
5258	4	*	0	0	*	*	0	0	CAGTTTCTGAATGCAATAAG	IIIIIIIIIIIIIIIIIIII	XM:i:0
5261	4	*	0	0	*	*	0	0	GGCGAGGCTCGCCCTGTACT	IIIIIIIIIIIIIIIIIIII	XM:i:0
5263	4	*	0	0	*	*	0	0	AGTCGGCGTGAATCACCCGG	IIIIIIIIIIIIIIIIIIII	XM:i:0
5264	16	PhiX_174	4697	255	20M	*	0	0	GGGTGATTCACACGCCGACT	IIIIIIIIIIIIIIIIIIII	XA:i:3	MD:Z:0T0A0A17	NM:i:3
5265	16	PhiX_174	1235	255	20M	*	0	0	GGTGAACAGTGGATTAGTTC	IIIIIIIIIIIIIIIIIIII	XA:i:3	MD:Z:16A0G1T0	NM:i:3
5266	4	*	0	0	*	*	0	0	GAACTAATCACTGTCACCTA	IIIIIIIIIIIIIIIIIIII	XM:i:0
5269	4	*	0	0	*	*	0	0	GTGCAGAAATACGCCATGGT	IIIIIIIIIIIIIIIIIIII	XM:i:0
5271	16	PhiX_174	4354	255	20M	*	0	0	TTTAGTAGAACGAGAAGACG	IIIIIIIIIIIIIIIIIIII	XA:i:3	MD:Z:3T0A0G14	NM:i:3
5272	4	*	0	0	*	*	0	0	CAGGAAGAATGATCGGACGA	IIIIIIIIIIIIIIIIIIII	XM:i:0
5274	4	*	0	0	*	*	0	0	GTCTGCGCTCGCCCCTGGCC	IIIIIIIIIIIIIIIIIIII	XM:i:0
5276	4	*	0	0	*	*	0	0	CCGCCGGCATAGATACGGCT	IIIIIIIIIIIIIIIIIIII	XM:i:0
5281	4	*	0	0	*	*	0	0	CGACAATCAGGTAACATCGC	IIIIIIIIIIIIIIIIIIII	XM:i:0
5282	4	*	0	0	*	*	0	0	ATACACCAACATAATTACCT	IIIIIIIIIIIIIIIIIIII	XM:i:0
5284	4	*	0	0	*	*	0	0	GCATGGAATGAGACGGCCAT	IIIIIIIIIIIIIIIIIIII	XM:i:0
5288	4	*	0	0	*	*	0	0	AATCGCGAGGATTATGGATA	IIIIIIIIIIIIIIIIIIII	XM:i:0
5292	4	*	0	0	*	*	0	0	AACAGGGACTTATGAAGTTC	IIIIIIIIIIIIIIIIIIII	XM:i:0
5293	4	*	0	0	*	*	0	0	GACGTCATCGAGTCACTCTC	IIIIIIIIIIIIIIIIIIII	XM:i:0
5298	16	PhiX_174	2703	255	20M	*	0	0	TCCGACTGCCTATGATCGTT	IIIIIIIIIIIIIIIIIIII	XA:i:3	MD:Z:0C15G0T2	NM:i:3
5301	4	*	0	0	*	*	0	0	GTAAGGCCTCGTCGTATGAG	IIIIIIIIIIIIIIIIIIII	XM:i:0
5304	4	*	0	0	*	*	0	0	AAAATACGTGCCAGAAGGAG	IIIIIIIIIIIIIIIIIIII	XM:i:0
5308	0	PhiX_174	822	255	20M	*	0	0	AAAATACGTGCAGGAGGAGT	IIIIIIIIIIIIIIIIIIII	XA:i:3	MD:Z:3T7G1A6	NM:i:3
5309	4	*	0	0	*	*	0	0	GATGATCGCAGTGTCGGCAG	IIIIIIIIIIIIIIIIIIII	XM:i:0
5314	4	*	0	0	*	*	0	0	GTGGCAATACGTAACAAAAG	IIIIIIIIIIIIIIIIIIII	XM:i:0
5316	16	PhiX_174	1803	255	20M	*	0	0	GACATAAACATTCTGTGCCG	IIIIIIIIIIIIIIIIIIII	XA:i:3	MD:Z:0C0C0T17	NM:i:3
5318	4	*	0	0	*	*	0	0	ACAGGAAGCAGGTGAGTCAC	IIIIIIIIIIIIIIIIIIII	XM:i:0
5319	4	*	0	0	*	*	0	0	AGCATCACAGCCACCACACA	IIIIIIIIIIIIIIIIIIII	XM:i:0
5320	4	*	0	0	*	*	0	0	GGCGTGTGAATCATTTACTC	IIIIIIIIIIIIIIIIIIII	XM:i:0
5322	4	*	0	0	*	*	0	0	AGTACGTGCAGGCTGCACTC	IIIIIIIIIIIIIIIIIIII	XM:i:0
5326	4	*	0	0	*	*	0	0	AGTACTGAGCCATTCATCGA	IIIIIIIIIIIIIIIIIIII	XM:i:0
5328	4	*	0	0	*	*	0	0	AACGTCGTCGAGTCAAGAGA	IIIIIIIIIIIIIIIIIIII	XM:i:0
5330	4	*	0	0	*	*	0	0	CACATCCTTCATGAACTAAT	IIIIIIIIIIIIIIIIIIII	XM:i:0
5331	4	*	0	0	*	*	0	0	AAACGTCGTCTGAGTCAAGA	IIIIIIIIIIIIIIIIIIII	XM:i:0
5333	4	*	0	0	*	*	0	0	CAGCGTCATAAGTACGTTCC	IIIIIIIIIIIIIIIIIIII	XM:i:0
5334	4	*	0	0	*	*	0	0	GAATCAGGTTCATAAGAGAT	IIIIIIIIIIIIIIIIIIII	XM:i:0
5335	4	*	0	0	*	*	0	0	CGCGGCATATGTAGCGTAAG	IIIIIIIIIIIIIIIIIIII	XM:i:0
5341	16	PhiX_174	4286	255	20M	*	0	0	CAATGTGGCTCCCCAACTTG	IIIIIIIIIIIIIIIIIIII	XA:i:3	MD:Z:7C0T0C10	NM:i:3
5342	4	*	0	0	*	*	0	0	CGTAATCAACCTCGAATCAG	IIIIIIIIIIIIIIIIIIII	XM:i:0
5343	4	*	0	0	*	*	0	0	CGTATGAGCCACATAGACAA	IIIIIIIIIIIIIIIIIIII	XM:i:0
5345	4	*	0	0	*	*	0	0	GTTATAGTCTGTTGACACGA	IIIIIIIIIIIIIIIIIIII	XM:i:0
5347	4	*	0	0	*	*	0	0	GACAACCATGAACACATAAC	IIIIIIIIIIIIIIIIIIII	XM:i:0
5348	4	*	0	0	*	*	0	0	AGTAGGGCGAAGCCCATTCC	IIIIIIIIIIIIIIIIIIII	XM:i:0
5349	4	*	0	0	*	*	0	0	GTAAGGTAGCTCGACTCAGT	IIIIIIIIIIIIIIIIIIII	XM:i:0
5351	4	*	0	0	*	*	0	0	CGCTCGGCCGATAACTCACA	IIIIIIIIIIIIIIIIIIII	XM:i:0
5352	4	*	0	0	*	*	0	0	GTAAGGTACTCGGATCTCTA	IIIIIIIIIIIIIIIIIIII	XM:i:0
5353	4	*	0	0	*	*	0	0	CTCGCTGCCGAGGTCCAAGG	IIIIIIIIIIIIIIIIIIII	XM:i:0
5363	4	*	0	0	*	*	0	0	CTGATCAGACGAAACCACCG	IIIIIIIIIIIIIIIIIIII	XM:i:0
5364	4	*	0	0	*	*	0	0	ACTACGCATCGTCAGGTATA	IIIIIIIIIIIIIIIIIIII	XM:i:0
5365	4	*	0	0	*	*	0	0	CCATCTATCGACTGGTAGTT	IIIIIIIIIIIIIIIIIIII	XM:i:0
5366	4	*	0	0	*	*	0	0	GCAGTGCATACAAACAGGGT	IIIIIIIIIIIIIIIIIIII	XM:i:0
5368	4	*	0	0	*	*	0	0	AAAGCAACAAACAGACAAAA	IIIIIIIIIIIIIIIIIIII	XM:i:0
5369	4	*	0	0	*	*	0	0	GAACTAGTCACTCAGCCACT	IIIIIIIIIIIIIIIIIIII	XM:i:0
5370	4	*	0	0	*	*	0	0	AGGTTAAGAGCCCTCGATAC	IIIIIIIIIIIIIIIIIIII	XM:i:0
5372	4	*	0	0	*	*	0	0	GTGGCGAGACAATCTATAAC	IIIIIIIIIIIIIIIIIIII	XM:i:0
5377	4	*	0	0	*	*	0	0	GAGTCACATTGTCATGGTAG	IIIIIIIIIIIIIIIIIIII	XM:i:0
5378	4	*	0	0	*	*	0	0	CATCCGCCCGCTAGTAGGGT	IIIIIIIIIIIIIIIIIIII	XM:i:0
5379	4	*	0	0	*	*	0	0	GAACAACTGAAGGACTGGAA	IIIIIIIIIIIIIIIIIIII	XM:i:0
5380	4	*	0	0	*	*	0	0	CAGAAAAAGGAATATGGCGA	IIIIIIIIIIIIIIIIIIII	XM:i:0
5381	4	*	0	0	*	*	0	0	AGAACGTCTGAGCCTCGATG	IIIIIIIIIIIIIIIIIIII	XM:i:0
5384	4	*	0	0	*	*	0	0	AGAAAAGAATATGGGCGAAG	IIIIIIIIIIIIIIIIIIII	XM:i:0
5386	4	*	0	0	*	*	0	0	GACGCAGAAGAGGCGCAAAC	IIIIIIIIIIIIIIIIIIII	XM:i:0
5388	4	*	0	0	*	*	0	0	CTAGTTTTGTTGGTGCTAGT	IIIIIIIIIIIIIIIIIIII	XM:i:0
5390	4	*	0	0	*	*	0	0	GGTCGTATGGTCTGCTGCCG	IIIIIIIIIIIIIIIIIIII	XM:i:0
5392	4	*	0	0	*	*	0	0	CTATTTGTTGGTGCTTCAAG	IIIIIIIIIIIIIIIIIIII	XM:i:0
5393	4	*	0	0	*	*	0	0	CAACAGCCAAAAATTTAGGG	IIIIIIIIIIIIIIIIIIII	XM:i:0
5395	4	*	0	0	*	*	0	0	ACGTACTGACCCATGATCAA	IIIIIIIIIIIIIIIIIIII	XM:i:0
5396	4	*	0	0	*	*	0	0	AACGACTAGCTAAGTACGAG	IIIIIIIIIIIIIIIIIIII	XM:i:0
5397	4	*	0	0	*	*	0	0	GACGCGTCGCCTAACTCTGG	IIIIIIIIIIIIIIIIIIII	XM:i:0
5398	4	*	0	0	*	*	0	0	ATCCCGATGGCGGCTCATAA	IIIIIIIIIIIIIIIIIIII	XM:i:0
5400	4	*	0	0	*	*	0	0	AGACAGCCGTTGAGTGGGAG	IIIIIIIIIIIIIIIIIIII	XM:i:0
5401	4	*	0	0	*	*	0	0	ACACGCTAACATTGTAGTCA	IIIIIIIIIIIIIIIIIIII	XM:i:0
5402	4	*	0	0	*	*	0	0	CTGGCGGTTATTGGCCTCCT	IIIIIIIIIIIIIIIIIIII	XM:i:0
5403	4	*	0	0	*	*	0	0	CGTACTCGATGATAAATGGA	IIIIIIIIIIIIIIIIIIII	XM:i:0
5404	4	*	0	0	*	*	0	0	AGAAACACCCATTCACAGCA	IIIIIIIIIIIIIIIIIIII	XM:i:0
5406	16	PhiX_174	1332	255	20M	*	0	0	CAACGATTAACCCTGATACC	IIIIIIIIIIIIIIIIIIII	XA:i:2	MD:Z:0G0C18	NM:i:2
5407	4	*	0	0	*	*	0	0	CCAGAAACCGCATGGTCATA	IIIIIIIIIIIIIIIIIIII	XM:i:0
5408	16	PhiX_174	1892	255	20M	*	0	0	AAAGAGATCGAGTACCTTAC	IIIIIIIIIIIIIIIIIIII	XA:i:3	MD:Z:8T0C9A0	NM:i:3
5409	4	*	0	0	*	*	0	0	GTAAGTACTCGATCCTATCC	IIIIIIIIIIIIIIIIIIII	XM:i:0
5410	4	*	0	0	*	*	0	0	CGCGTGGCCAATCACAGGAC	IIIIIIIIIIIIIIIIIIII	XM:i:0
5412	4	*	0	0	*	*	0	0	AATAATGTTCTAATTACCCG	IIIIIIIIIIIIIIIIIIII	XM:i:0
5415	4	*	0	0	*	*	0	0	ACTACCGCACCATCGACATG	IIIIIIIIIIIIIIIIIIII	XM:i:0
5421	4	*	0	0	*	*	0	0	GGTGGCCTGTGATGCAGGGC	IIIIIIIIIIIIIIIIIIII	XM:i:0
5423	4	*	0	0	*	*	0	0	CTGACATTCAGAGGTAAGAC	IIIIIIIIIIIIIIIIIIII	XM:i:0
5424	4	*	0	0	*	*	0	0	GTAGCGCCCATATGGAGAAG	IIIIIIIIIIIIIIIIIIII	XM:i:0
5425	4	*	0	0	*	*	0	0	GCACAATTATACACGACTAC	IIIIIIIIIIIIIIIIIIII	XM:i:0
5426	0	PhiX_174	4033	255	20M	*	0	0	AGCGTATCGAGGCTCTAACT	IIIIIIIIIIIIIIIIIIII	XA:i:3	MD:Z:16T1A0A0	NM:i:3
5430	4	*	0	0	*	*	0	0	ATAGGTCTGTTGACACGAGG	IIIIIIIIIIIIIIIIIIII	XM:i:0
5431	16	PhiX_174	1974	255	20M	*	0	0	GGCCGCGTGAAATTCTTATG	IIIIIIIIIIIIIIIIIIII	XA:i:3	MD:Z:0C13T0C4	NM:i:3
5432	4	*	0	0	*	*	0	0	GTGGTGGCTGTGATCTAAGG	IIIIIIIIIIIIIIIIIIII	XM:i:0
5436	4	*	0	0	*	*	0	0	CATCAACGGCCTGTCCATCA	IIIIIIIIIIIIIIIIIIII	XM:i:0
5438	4	*	0	0	*	*	0	0	CTCTGCCATGGAACAAGCCA	IIIIIIIIIIIIIIIIIIII	XM:i:0
5439	4	*	0	0	*	*	0	0	CTATGGTGGCTAATACGTTA	IIIIIIIIIIIIIIIIIIII	XM:i:0
5440	4	*	0	0	*	*	0	0	GTCCACCTACCAAGAGGAAG	IIIIIIIIIIIIIIIIIIII	XM:i:0
5442	4	*	0	0	*	*	0	0	GGCCCAATACAAACAGGGTC	IIIIIIIIIIIIIIIIIIII	XM:i:0
5445	4	*	0	0	*	*	0	0	CACTAATAGGTAAGTACTAG	IIIIIIIIIIIIIIIIIIII	XM:i:0
5446	4	*	0	0	*	*	0	0	AAACTGACGCGGGATGAGGA	IIIIIIIIIIIIIIIIIIII	XM:i:0
5447	16	PhiX_174	1310	255	20M	*	0	0	ATTGACCATGGCGCTTTCTT	IIIIIIIIIIIIIIIIIIII	XA:i:3	MD:Z:10C6T0C1	NM:i:3
5448	4	*	0	0	*	*	0	0	CACATGATATGAAGTGTTCG	IIIIIIIIIIIIIIIIIIII	XM:i:0
5449	4	*	0	0	*	*	0	0	GCTCTGTGTCGACGTGTCTC	IIIIIIIIIIIIIIIIIIII	XM:i:0
5450	4	*	0	0	*	*	0	0	AATCAGCATGTCCTGAGGAA	IIIIIIIIIIIIIIIIIIII	XM:i:0
5451	4	*	0	0	*	*	0	0	AGCAGATATCACGAGTATCT	IIIIIIIIIIIIIIIIIIII	XM:i:0
5452	4	*	0	0	*	*	0	0	ACGCTCAAGTCAAATAATCA	IIIIIIIIIIIIIIIIIIII	XM:i:0
5455	4	*	0	0	*	*	0	0	GGAAGCAGCCATGGGATGAG	IIIIIIIIIIIIIIIIIIII	XM:i:0
5456	4	*	0	0	*	*	0	0	CGATGATGGCGGGAGCGGGG	IIIIIIIIIIIIIIIIIIII	XM:i:0
5458	4	*	0	0	*	*	0	0	ATGTTTTGAGATGCAGCAAC	IIIIIIIIIIIIIIIIIIII	XM:i:0
5459	4	*	0	0	*	*	0	0	CGCACGGGAGAACTCAATAG	IIIIIIIIIIIIIIIIIIII	XM:i:0
5464	4	*	0	0	*	*	0	0	AGGTAGGTCTGATTCAAATC	IIIIIIIIIIIIIIIIIIII	XM:i:0
5466	4	*	0	0	*	*	0	0	ATTCTGATATGGTGCGTAGT	IIIIIIIIIIIIIIIIIIII	XM:i:0
5468	4	*	0	0	*	*	0	0	CATCAGGTGATGGTGCGCGA	IIIIIIIIIIIIIIIIIIII	XM:i:0
5469	4	*	0	0	*	*	0	0	GATCAGCCCGAAACCCAATC	IIIIIIIIIIIIIIIIIIII	XM:i:0
5470	4	*	0	0	*	*	0	0	GCGTCATGCTGTATATGTCA	IIIIIIIIIIIIIIIIIIII	XM:i:0
5471	4	*	0	0	*	*	0	0	GTACGCTGCCATGATAACCG	IIIIIIIIIIIIIIIIIIII	XM:i:0
5474	4	*	0	0	*	*	0	0	CACGTATGATTGATAGTTGA	IIIIIIIIIIIIIIIIIIII	XM:i:0
5475	4	*	0	0	*	*	0	0	GTACGCATCGCCCCAGTAAC	IIIIIIIIIIIIIIIIIIII	XM:i:0
5477	4	*	0	0	*	*	0	0	AACTCGACGTCGGGAGTGGA	IIIIIIIIIIIIIIIIIIII	XM:i:0
5478	4	*	0	0	*	*	0	0	ATGACATGTTGTCAGTTCGG	IIIIIIIIIIIIIIIIIIII	XM:i:0
5481	4	*	0	0	*	*	0	0	ACGTTTGGGCCCAACTGTGG	IIIIIIIIIIIIIIIIIIII	XM:i:0
5483	4	*	0	0	*	*	0	0	GAGGTAAACCTCTATGAGCT	IIIIIIIIIIIIIIIIIIII	XM:i:0
5485	4	*	0	0	*	*	0	0	GGTTATCGTTGCCCAAGAAA	IIIIIIIIIIIIIIIIIIII	XM:i:0
5487	4	*	0	0	*	*	0	0	GACGAGTAAAATCTGACGTA	IIIIIIIIIIIIIIIIIIII	XM:i:0
5488	4	*	0	0	*	*	0	0	GCAGCCAACGGAAATCCATA	IIIIIIIIIIIIIIIIIIII	XM:i:0
5489	4	*	0	0	*	*	0	0	CAATCTTAACTTCTTAGACG	IIIIIIIIIIIIIIIIIIII	XM:i:0
5490	4	*	0	0	*	*	0	0	ACGCGATTCATATGGGCCGC	IIIIIIIIIIIIIIIIIIII	XM:i:0
5491	4	*	0	0	*	*	0	0	AAGTTGGGGAGCCACATGGT	IIIIIIIIIIIIIIIIIIII	XM:i:0
5492	4	*	0	0	*	*	0	0	GTACCCAAGTTATCGGAGCC	IIIIIIIIIIIIIIIIIIII	XM:i:0
5494	4	*	0	0	*	*	0	0	GATAAGTTGCTGGATTGGTG	IIIIIIIIIIIIIIIIIIII	XM:i:0
5496	4	*	0	0	*	*	0	0	CGATTTGACGAGTACAAGTT	IIIIIIIIIIIIIIIIIIII	XM:i:0
5497	4	*	0	0	*	*	0	0	ATGGTTACAGTATGCATCGC	IIIIIIIIIIIIIIIIIIII	XM:i:0
5498	4	*	0	0	*	*	0	0	GAGTTCGATAATGGTGGATA	IIIIIIIIIIIIIIIIIIII	XM:i:0
5502	4	*	0	0	*	*	0	0	AAATATCTGGATAAGACAGG	IIIIIIIIIIIIIIIIIIII	XM:i:0
5503	4	*	0	0	*	*	0	0	ACAATCCGCCGCATAGTAGG	IIIIIIIIIIIIIIIIIIII	XM:i:0
5504	4	*	0	0	*	*	0	0	AGTCGTGCCAGTAGCGAACT	IIIIIIIIIIIIIIIIIIII	XM:i:0
5506	4	*	0	0	*	*	0	0	GTAGTCGAACAGAATGAAGA	IIIIIIIIIIIIIIIIIIII	XM:i:0
5507	4	*	0	0	*	*	0	0	CTGGCGGGTTATCGTACATG	IIIIIIIIIIIIIIIIIIII	XM:i:0
5509	4	*	0	0	*	*	0	0	AGCGGCGACACATTAGCATC	IIIIIIIIIIIIIIIIIIII	XM:i:0
5512	4	*	0	0	*	*	0	0	AACGGACGTCAGACCATAAT	IIIIIIIIIIIIIIIIIIII	XM:i:0
5515	4	*	0	0	*	*	0	0	GTGCACTGGCGCGGTATCGT	IIIIIIIIIIIIIIIIIIII	XM:i:0
5519	4	*	0	0	*	*	0	0	GCATGGAAGTAATCGCGTCG	IIIIIIIIIIIIIIIIIIII	XM:i:0
5521	4	*	0	0	*	*	0	0	GACCAATCACAGACGCTCTG	IIIIIIIIIIIIIIIIIIII	XM:i:0
5522	4	*	0	0	*	*	0	0	ACTTTGAACAGATAATTACG	IIIIIIIIIIIIIIIIIIII	XM:i:0
5524	4	*	0	0	*	*	0	0	AATGGTAGTCAGGGTTAATC	IIIIIIIIIIIIIIIIIIII	XM:i:0
5526	0	PhiX_174	4123	255	20M	*	0	0	ATAACCGCATCAAGCTGTGG	IIIIIIIIIIIIIIIIIIII	XA:i:2	MD:Z:16C1T1	NM:i:2
5527	4	*	0	0	*	*	0	0	GTGAGCCCTAAGCTACATTA	IIIIIIIIIIIIIIIIIIII	XM:i:0
5528	4	*	0	0	*	*	0	0	AGCACCAAAACAAATAGTCG	IIIIIIIIIIIIIIIIIIII	XM:i:0
5530	0	PhiX_174	2208	255	20M	*	0	0	GGAATAGTCAGGTTAATTAA	IIIIIIIIIIIIIIIIIIII	XA:i:3	MD:Z:16A1T0T0	NM:i:3
5532	4	*	0	0	*	*	0	0	CAGCGTCATAAGTACGTACA	IIIIIIIIIIIIIIIIIIII	XM:i:0
5534	4	*	0	0	*	*	0	0	AGTACGCATCAACTGTACCG	IIIIIIIIIIIIIIIIIIII	XM:i:0
5536	4	*	0	0	*	*	0	0	AAATGCAACCCAAGAGAATC	IIIIIIIIIIIIIIIIIIII	XM:i:0
5539	4	*	0	0	*	*	0	0	ACATAGAATATCCTTGGCAG	IIIIIIIIIIIIIIIIIIII	XM:i:0
5543	4	*	0	0	*	*	0	0	AGAACAAGCATGAGGACGCC	IIIIIIIIIIIIIIIIIIII	XM:i:0
5544	0	PhiX_174	1333	255	20M	*	0	0	CACGATTAACCCTGATACCA	IIIIIIIIIIIIIIIIIIII	XA:i:0	MD:Z:20	NM:i:0
5545	4	*	0	0	*	*	0	0	AGTACATGATCGGGTCCGTT	IIIIIIIIIIIIIIIIIIII	XM:i:0
5546	4	*	0	0	*	*	0	0	AGCGAGGTCGATCTACAAGT	IIIIIIIIIIIIIIIIIIII	XM:i:0
5547	4	*	0	0	*	*	0	0	GGCACAAGAATGGTTTAGTA	IIIIIIIIIIIIIIIIIIII	XM:i:0
5548	4	*	0	0	*	*	0	0	AACTCGACTCATCACACTGC	IIIIIIIIIIIIIIIIIIII	XM:i:0
5550	4	*	0	0	*	*	0	0	AAGTCAAGAATATGGGAACA	IIIIIIIIIIIIIIIIIIII	XM:i:0
5551	4	*	0	0	*	*	0	0	GTATCTGGTGACGCAGCTAG	IIIIIIIIIIIIIIIIIIII	XM:i:0
5552	4	*	0	0	*	*	0	0	ATCACATGCCACAGTATGTA	IIIIIIIIIIIIIIIIIIII	XM:i:0
5553	4	*	0	0	*	*	0	0	ACAGCTCGAATGGCAGATCG	IIIIIIIIIIIIIIIIIIII	XM:i:0
5555	4	*	0	0	*	*	0	0	CGCAGTCGTATGGCGAGATG	IIIIIIIIIIIIIIIIIIII	XM:i:0
5557	4	*	0	0	*	*	0	0	GGTCGCTAGCCCCATTGCTA	IIIIIIIIIIIIIIIIIIII	XM:i:0
5559	4	*	0	0	*	*	0	0	GAGGTACGTGCAGGCCTGCA	IIIIIIIIIIIIIIIIIIII	XM:i:0
5562	4	*	0	0	*	*	0	0	GAACGACTAATGGACGTTGT	IIIIIIIIIIIIIIIIIIII	XM:i:0
5564	4	*	0	0	*	*	0	0	ATGGAAGCCCAACAGGGATG	IIIIIIIIIIIIIIIIIIII	XM:i:0
5565	4	*	0	0	*	*	0	0	CATGAACTAATCCACTGTCC	IIIIIIIIIIIIIIIIIIII	XM:i:0
5566	0	PhiX_174	673	255	20M	*	0	0	GTCTCATCATGGAAGCGCCT	IIIIIIIIIIIIIIIIIIII	XA:i:3	MD:Z:15G0C0G2	NM:i:3
5568	4	*	0	0	*	*	0	0	GTCTCATCATGGAAAGCCGC	IIIIIIIIIIIIIIIIIIII	XM:i:0
5569	4	*	0	0	*	*	0	0	GAACGTGAGCAGACCATGAA	IIIIIIIIIIIIIIIIIIII	XM:i:0
5570	4	*	0	0	*	*	0	0	AAGACCAAGCCGAACAAACA	IIIIIIIIIIIIIIIIIIII	XM:i:0
5574	4	*	0	0	*	*	0	0	CATGCCCGTGCACTTATGCG	IIIIIIIIIIIIIIIIIIII	XM:i:0
5576	4	*	0	0	*	*	0	0	ACTGACCAGTCGATGGCTGG	IIIIIIIIIIIIIIIIIIII	XM:i:0
5577	4	*	0	0	*	*	0	0	ACCGCAATGGGAATGGAAAG	IIIIIIIIIIIIIIIIIIII	XM:i:0
5578	4	*	0	0	*	*	0	0	ACGAAGATGATCGATTGACG	IIIIIIIIIIIIIIIIIIII	XM:i:0
5580	4	*	0	0	*	*	0	0	GCTGGGAGCCGTGCTGGGTG	IIIIIIIIIIIIIIIIIIII	XM:i:0
5582	4	*	0	0	*	*	0	0	GTGGCTAATACGTTAACAAA	IIIIIIIIIIIIIIIIIIII	XM:i:0
5583	4	*	0	0	*	*	0	0	AGCGTAAGTTAGACAACCAT	IIIIIIIIIIIIIIIIIIII	XM:i:0
5584	4	*	0	0	*	*	0	0	AAATAGGGTCGCCATCAAAG	IIIIIIIIIIIIIIIIIIII	XM:i:0
5585	4	*	0	0	*	*	0	0	ACAGTCGATGCCCATCGCCC	IIIIIIIIIIIIIIIIIIII	XM:i:0
5586	4	*	0	0	*	*	0	0	AGAGTGAATCGGAGACAGCT	IIIIIIIIIIIIIIIIIIII	XM:i:0
5589	4	*	0	0	*	*	0	0	ACGCAGAATCAGGTATGCTC	IIIIIIIIIIIIIIIIIIII	XM:i:0
5590	4	*	0	0	*	*	0	0	GTACGGGAGGACGTCATTAG	IIIIIIIIIIIIIIIIIIII	XM:i:0
5591	4	*	0	0	*	*	0	0	CATTGGTTGAGACATTTCAT	IIIIIIIIIIIIIIIIIIII	XM:i:0
5592	4	*	0	0	*	*	0	0	AGCGTGGATAATGATTAACT	IIIIIIIIIIIIIIIIIIII	XM:i:0
5593	4	*	0	0	*	*	0	0	ACGCTACCGTCTTCAGTAAT	IIIIIIIIIIIIIIIIIIII	XM:i:0
5598	4	*	0	0	*	*	0	0	AACATGAACAACATAACACT	IIIIIIIIIIIIIIIIIIII	XM:i:0
5599	4	*	0	0	*	*	0	0	GTCACCATAACGGAGAGGAG	IIIIIIIIIIIIIIIIIIII	XM:i:0
5601	4	*	0	0	*	*	0	0	AACATGAACCAACATAACAA	IIIIIIIIIIIIIIIIIIII	XM:i:0
5603	4	*	0	0	*	*	0	0	GCACAGAATGGTTTATGTTG	IIIIIIIIIIIIIIIIIIII	XM:i:0
5606	4	*	0	0	*	*	0	0	AGCATCATCTTGATACGCTA	IIIIIIIIIIIIIIIIIIII	XM:i:0
5608	4	*	0	0	*	*	0	0	ATCAGGTTATCGTGCCAAGA	IIIIIIIIIIIIIIIIIIII	XM:i:0
5609	4	*	0	0	*	*	0	0	AACGTAGTACTCGGTCAGAA	IIIIIIIIIIIIIIIIIIII	XM:i:0
5610	4	*	0	0	*	*	0	0	AAGACTATGATCACACTCGC	IIIIIIIIIIIIIIIIIIII	XM:i:0
5612	4	*	0	0	*	*	0	0	GAATGAAGCCATACTGTACA	IIIIIIIIIIIIIIIIIIII	XM:i:0
5614	4	*	0	0	*	*	0	0	GTCGGTACGCATCGCCCCCA	IIIIIIIIIIIIIIIIIIII	XM:i:0
5617	4	*	0	0	*	*	0	0	AGTACTGACTCCAGATGTCA	IIIIIIIIIIIIIIIIIIII	XM:i:0
5618	4	*	0	0	*	*	0	0	AACGATCTGTCAAAACTGAC	IIIIIIIIIIIIIIIIIIII	XM:i:0
5619	4	*	0	0	*	*	0	0	AACGATCTGTCAAATACGCC	IIIIIIIIIIIIIIIIIIII	XM:i:0
5620	4	*	0	0	*	*	0	0	CCAGAGTTTCGATGGAATGG	IIIIIIIIIIIIIIIIIIII	XM:i:0
5626	4	*	0	0	*	*	0	0	AACTGGCTAACGACGTTGTC	IIIIIIIIIIIIIIIIIIII	XM:i:0
5627	4	*	0	0	*	*	0	0	GACGTACCGAGCTACTAGAG	IIIIIIIIIIIIIIIIIIII	XM:i:0
5628	4	*	0	0	*	*	0	0	AGCGAACTCGATGGCATACG	IIIIIIIIIIIIIIIIIIII	XM:i:0
5629	4	*	0	0	*	*	0	0	ATAACGATCTGTGCCGCGTC	IIIIIIIIIIIIIIIIIIII	XM:i:0
5631	4	*	0	0	*	*	0	0	CAACTAACGATTGTAAAACT	IIIIIIIIIIIIIIIIIIII	XM:i:0
5633	4	*	0	0	*	*	0	0	CAATGCCAGGATTATGGATC	IIIIIIIIIIIIIIIIIIII	XM:i:0
5634	4	*	0	0	*	*	0	0	AACGTACTCGACCTGGCGAT	IIIIIIIIIIIIIIIIIIII	XM:i:0
5635	4	*	0	0	*	*	0	0	AGTATGGTATCAGCTAGGCG	IIIIIIIIIIIIIIIIIIII	XM:i:0
5640	4	*	0	0	*	*	0	0	AGCATCGATCGGTATAAGTC	IIIIIIIIIIIIIIIIIIII	XM:i:0
5641	16	PhiX_174	738	255	20M	*	0	0	AGCGCTGAATTGTTCGCGTT	IIIIIIIIIIIIIIIIIIII	XA:i:2	MD:Z:0G0C18	NM:i:2
5644	4	*	0	0	*	*	0	0	ACTATGACTCACAATGATGG	IIIIIIIIIIIIIIIIIIII	XM:i:0
5646	4	*	0	0	*	*	0	0	GCCGCTGAGCTTTGAATGAT	IIIIIIIIIIIIIIIIIIII	XM:i:0
5647	4	*	0	0	*	*	0	0	GACTTTGACCCGCCCCAACA	IIIIIIIIIIIIIIIIIIII	XM:i:0
5648	4	*	0	0	*	*	0	0	GCAGCTTCATCATCGTAGAA	IIIIIIIIIIIIIIIIIIII	XM:i:0
5649	4	*	0	0	*	*	0	0	GAATGATTATGATGTCTGTG	IIIIIIIIIIIIIIIIIIII	XM:i:0
5653	4	*	0	0	*	*	0	0	AAGTATTGTTGTTCATAAAC	IIIIIIIIIIIIIIIIIIII	XM:i:0
5654	4	*	0	0	*	*	0	0	AACAACTGAACGACTGGAAC	IIIIIIIIIIIIIIIIIIII	XM:i:0
5656	4	*	0	0	*	*	0	0	AAAAATACTGATAGGCGCGG	IIIIIIIIIIIIIIIIIIII	XM:i:0
5657	4	*	0	0	*	*	0	0	CATCACGGCCGATTAAATAG	IIIIIIIIIIIIIIIIIIII	XM:i:0
5658	4	*	0	0	*	*	0	0	CATCACTCGGATCCGATTGA	IIIIIIIIIIIIIIIIIIII	XM:i:0
5660	4	*	0	0	*	*	0	0	GCAGAAGCTGAATAGAGCTG	IIIIIIIIIIIIIIIIIIII	XM:i:0
5664	4	*	0	0	*	*	0	0	AGCTGATGGTATGGCTCTAA	IIIIIIIIIIIIIIIIIIII	XM:i:0
5665	4	*	0	0	*	*	0	0	AGAACGCAACATCAACAAAC	IIIIIIIIIIIIIIIIIIII	XM:i:0
5666	4	*	0	0	*	*	0	0	CGCTGCCGTGGAGCTTGGCG	IIIIIIIIIIIIIIIIIIII	XM:i:0
5668	4	*	0	0	*	*	0	0	AAGATGGTGTATGCCCCCTC	IIIIIIIIIIIIIIIIIIII	XM:i:0
5670	4	*	0	0	*	*	0	0	ATCTGCTGCTCATTCCACCA	IIIIIIIIIIIIIIIIIIII	XM:i:0
5671	4	*	0	0	*	*	0	0	AGGGCAAATTAAATTTACGC	IIIIIIIIIIIIIIIIIIII	XM:i:0
5673	4	*	0	0	*	*	0	0	AAGCACCAGTCAATGGAGTG	IIIIIIIIIIIIIIIIIIII	XM:i:0
5674	4	*	0	0	*	*	0	0	CCCTGCCTATCACTCTGGAG	IIIIIIIIIIIIIIIIIIII	XM:i:0
5675	4	*	0	0	*	*	0	0	GCAATAAATGTGACACCTCA	IIIIIIIIIIIIIIIIIIII	XM:i:0
5676	4	*	0	0	*	*	0	0	CCATGAAAATATCAACACAC	IIIIIIIIIIIIIIIIIIII	XM:i:0
5677	4	*	0	0	*	*	0	0	AGACGCAAATCACAACGTAA	IIIIIIIIIIIIIIIIIIII	XM:i:0
5679	4	*	0	0	*	*	0	0	ACGACTTCGACTCTCGGTCC	IIIIIIIIIIIIIIIIIIII	XM:i:0
5680	4	*	0	0	*	*	0	0	AATATGTCTATGTAACTACC	IIIIIIIIIIIIIIIIIIII	XM:i:0
5681	4	*	0	0	*	*	0	0	GAGCGACACGATGACGCCTG	IIIIIIIIIIIIIIIIIIII	XM:i:0
5682	4	*	0	0	*	*	0	0	CTCTGGAAGAATCTGTCTTT	IIIIIIIIIIIIIIIIIIII	XM:i:0
5686	4	*	0	0	*	*	0	0	ACAAACAGGGTCGCCCAGCA	IIIIIIIIIIIIIIIIIIII	XM:i:0
5687	4	*	0	0	*	*	0	0	CAATAGACCAATCATCCTCA	IIIIIIIIIIIIIIIIIIII	XM:i:0
5688	4	*	0	0	*	*	0	0	ACAAACAGGGTCCAGAATAT	IIIIIIIIIIIIIIIIIIII	XM:i:0
5691	4	*	0	0	*	*	0	0	ATAAAAGTAAATGCACAGTA	IIIIIIIIIIIIIIIIIIII	XM:i:0
5692	4	*	0	0	*	*	0	0	ACTTCGGGATATTCTGATGG	IIIIIIIIIIIIIIIIIIII	XM:i:0
5695	4	*	0	0	*	*	0	0	ACTTCGATATTCTGATGAGA	IIIIIIIIIIIIIIIIIIII	XM:i:0
5701	4	*	0	0	*	*	0	0	ATGGTGACGCCCGGATGAGA	IIIIIIIIIIIIIIIIIIII	XM:i:0
5702	4	*	0	0	*	*	0	0	CGTTCCTGGGCGCCCTCGGC	IIIIIIIIIIIIIIIIIIII	XM:i:0
5706	4	*	0	0	*	*	0	0	GCGACCAGACAAGAATTCAA	IIIIIIIIIIIIIIIIIIII	XM:i:0
5709	4	*	0	0	*	*	0	0	CATCATTAGAACCCCTCGGT	IIIIIIIIIIIIIIIIIIII	XM:i:0
5710	4	*	0	0	*	*	0	0	AGCGGTAAGTTAGACAACCA	IIIIIIIIIIIIIIIIIIII	XM:i:0
5713	4	*	0	0	*	*	0	0	CGTGAAACCTGCGGGCGAAC	IIIIIIIIIIIIIIIIIIII	XM:i:0
5715	4	*	0	0	*	*	0	0	AGAAACAACCAGCCATTATA	IIIIIIIIIIIIIIIIIIII	XM:i:0
5718	4	*	0	0	*	*	0	0	AAGTTAGACCAACATGAACA	IIIIIIIIIIIIIIIIIIII	XM:i:0
5719	0	PhiX_174	4738	255	20M	*	0	0	CTGAGTATGGTACAGCCTAC	IIIIIIIIIIIIIIIIIIII	XA:i:3	MD:Z:16T0A1T0	NM:i:3
5720	16	PhiX_174	3904	255	20M	*	0	0	TGTCTAGGAATAAACCGTCC	IIIIIIIIIIIIIIIIIIII	XA:i:3	MD:Z:10A0T7A0	NM:i:3
5722	4	*	0	0	*	*	0	0	AACGTCTTTTTTGATTCTCA	IIIIIIIIIIIIIIIIIIII	XM:i:0
5724	4	*	0	0	*	*	0	0	GAGTCATCGAGAGCAGCCGA	IIIIIIIIIIIIIIIIIIII	XM:i:0
5725	4	*	0	0	*	*	0	0	GAGTCATCGAGCAGCCGCCA	IIIIIIIIIIIIIIIIIIII	XM:i:0
5731	16	PhiX_174	2780	255	20M	*	0	0	ATGAGTTCCTTCCCCGTACG	IIIIIIIIIIIIIIIIIIII	XA:i:3	MD:Z:0T3C0G14	NM:i:3
5732	4	*	0	0	*	*	0	0	AAACCATGAACCAACATAAA	IIIIIIIIIIIIIIIIIIII	XM:i:0
5738	4	*	0	0	*	*	0	0	ACGTCGGCGATGAATGTCCC	IIIIIIIIIIIIIIIIIIII	XM:i:0
5739	4	*	0	0	*	*	0	0	AGGTGGTCTGATAAATCAGT	IIIIIIIIIIIIIIIIIIII	XM:i:0
5740	4	*	0	0	*	*	0	0	CGTAGTGATGAAGATCAGCA	IIIIIIIIIIIIIIIIIIII	XM:i:0
5741	4	*	0	0	*	*	0	0	AACGAACCAACCATGAACAA	IIIIIIIIIIIIIIIIIIII	XM:i:0
5745	4	*	0	0	*	*	0	0	CGTCGACTGAGACGCTGTGA	IIIIIIIIIIIIIIIIIIII	XM:i:0
5747	16	PhiX_174	639	255	20M	*	0	0	TTTTATTTTCATCCCGTCAC	IIIIIIIIIIIIIIIIIIII	XA:i:3	MD:Z:1A4G12A0	NM:i:3
5748	4	*	0	0	*	*	0	0	AAGCGCTCATCTTACATCAA	IIIIIIIIIIIIIIIIIIII	XM:i:0
5750	4	*	0	0	*	*	0	0	ACAGTGATGAGAAGGCCGTG	IIIIIIIIIIIIIIIIIIII	XM:i:0
5754	4	*	0	0	*	*	0	0	CTTTGAACGTATTGTCGCAA	IIIIIIIIIIIIIIIIIIII	XM:i:0
5756	4	*	0	0	*	*	0	0	GTCGGAACCAAAGAAACTCA	IIIIIIIIIIIIIIIIIIII	XM:i:0
5758	4	*	0	0	*	*	0	0	GTCAGCCCAACGTGAATTGT	IIIIIIIIIIIIIIIIIIII	XM:i:0
5762	4	*	0	0	*	*	0	0	ATAGCAGTCGGGAGGTAGTC	IIIIIIIIIIIIIIIIIIII	XM:i:0
5764	4	*	0	0	*	*	0	0	CTCAAGTCAAAAATCAGCGA	IIIIIIIIIIIIIIIIIIII	XM:i:0
5765	4	*	0	0	*	*	0	0	CGCTGATAAGGAAAGACCGT	IIIIIIIIIIIIIIIIIIII	XM:i:0
5766	4	*	0	0	*	*	0	0	AGAGCATCCAATGGAGATGG	IIIIIIIIIIIIIIIIIIII	XM:i:0
5767	4	*	0	0	*	*	0	0	AGTCACATTTGATGGTAGTT	IIIIIIIIIIIIIIIIIIII	XM:i:0
5777	4	*	0	0	*	*	0	0	AGGATTTATTGGTATCAGGT	IIIIIIIIIIIIIIIIIIII	XM:i:0
5779	4	*	0	0	*	*	0	0	GAAATGTACAATGACAATCG	IIIIIIIIIIIIIIIIIIII	XM:i:0
5780	4	*	0	0	*	*	0	0	GCGCTCGTCTTCTCCCATGG	IIIIIIIIIIIIIIIIIIII	XM:i:0
5784	4	*	0	0	*	*	0	0	CGCGGCATATAGCGGTAAGT	IIIIIIIIIIIIIIIIIIII	XM:i:0
5786	4	*	0	0	*	*	0	0	CGTAGCTGTCCACTCCCAGA	IIIIIIIIIIIIIIIIIIII	XM:i:0
5787	4	*	0	0	*	*	0	0	AACTGAACAAATCGCTGAGA	IIIIIIIIIIIIIIIIIIII	XM:i:0
5790	16	PhiX_174	2735	255	20M	*	0	0	GTCGCCATGATGGTGTTATT	IIIIIIIIIIIIIIIIIIII	XA:i:3	MD:Z:15G1T0A1	NM:i:3
5791	4	*	0	0	*	*	0	0	GGACGCTCATCAGGGTTAGA	IIIIIIIIIIIIIIIIIIII	XM:i:0
5795	4	*	0	0	*	*	0	0	AGTAGCGACTAAACTACATA	IIIIIIIIIIIIIIIIIIII	XM:i:0
5796	4	*	0	0	*	*	0	0	CCACCCACTGTAATTGGGAT	IIIIIIIIIIIIIIIIIIII	XM:i:0
5801	4	*	0	0	*	*	0	0	GCGTCAAAATACGTGCAGAG	IIIIIIIIIIIIIIIIIIII	XM:i:0
5804	4	*	0	0	*	*	0	0	GCCCGTTTGATAATGTCGTG	IIIIIIIIIIIIIIIIIIII	XM:i:0
5805	4	*	0	0	*	*	0	0	CGTCGTGGCCCTTGCTATGA	IIIIIIIIIIIIIIIIIIII	XM:i:0
5811	4	*	0	0	*	*	0	0	CGACGTTTGTTGGAGGATCC	IIIIIIIIIIIIIIIIIIII	XM:i:0
5816	4	*	0	0	*	*	0	0	GCCCTCGTCGCTGCGTTGGA	IIIIIIIIIIIIIIIIIIII	XM:i:0
5818	4	*	0	0	*	*	0	0	AACGATCTGTCAAATACGCC	IIIIIIIIIIIIIIIIIIII	XM:i:0
5819	4	*	0	0	*	*	0	0	CACGCACATACATAGCACCC	IIIIIIIIIIIIIIIIIIII	XM:i:0
5820	16	PhiX_174	489	255	20M	*	0	0	TTGGATTTTCTGACGAGTAC	IIIIIIIIIIIIIIIIIIII	XA:i:2	MD:Z:2C16A0	NM:i:2
5822	4	*	0	0	*	*	0	0	GTACGCGAATGATGAAATGC	IIIIIIIIIIIIIIIIIIII	XM:i:0
5826	4	*	0	0	*	*	0	0	ATATGGGTCTGCAAGCCCTG	IIIIIIIIIIIIIIIIIIII	XM:i:0
5827	4	*	0	0	*	*	0	0	CATCTACTCGGCATATAAAC	IIIIIIIIIIIIIIIIIIII	XM:i:0
5829	4	*	0	0	*	*	0	0	AACTATACGAATCAACAACA	IIIIIIIIIIIIIIIIIIII	XM:i:0
5830	4	*	0	0	*	*	0	0	GTAAGTTAGACAACATGAAC	IIIIIIIIIIIIIIIIIIII	XM:i:0
5832	4	*	0	0	*	*	0	0	ACGTAACGAAGCAACGTCGA	IIIIIIIIIIIIIIIIIIII	XM:i:0
5834	4	*	0	0	*	*	0	0	AGTTGTATCTGTACTGAGAA	IIIIIIIIIIIIIIIIIIII	XM:i:0
5835	4	*	0	0	*	*	0	0	CAACGCGAGAATCGATCACG	IIIIIIIIIIIIIIIIIIII	XM:i:0
5837	4	*	0	0	*	*	0	0	ATGGAAGCCCTCAGAAGGTG	IIIIIIIIIIIIIIIIIIII	XM:i:0
5839	4	*	0	0	*	*	0	0	ATGGACCATCAAGAAACATC	IIIIIIIIIIIIIIIIIIII	XM:i:0
5840	4	*	0	0	*	*	0	0	AAATCCCTCTGACCATTGTT	IIIIIIIIIIIIIIIIIIII	XM:i:0
5843	4	*	0	0	*	*	0	0	CAGGAACAAAGAACGCGGCA	IIIIIIIIIIIIIIIIIIII	XM:i:0
5844	4	*	0	0	*	*	0	0	CGGTATGAAGTTCATCGGTG	IIIIIIIIIIIIIIIIIIII	XM:i:0
5846	4	*	0	0	*	*	0	0	GGACTGCCCTGGCGGGAAAA	IIIIIIIIIIIIIIIIIIII	XM:i:0
5847	4	*	0	0	*	*	0	0	AACGATCATAGCAGTCGGGA	IIIIIIIIIIIIIIIIIIII	XM:i:0
5848	4	*	0	0	*	*	0	0	ACTCGAACATGCTGAGTATG	IIIIIIIIIIIIIIIIIIII	XM:i:0
5849	4	*	0	0	*	*	0	0	ATTGAGAATCAAAAGACTAC	IIIIIIIIIIIIIIIIIIII	XM:i:0
5850	4	*	0	0	*	*	0	0	AATCGCTGGAGCCGTGCTGG	IIIIIIIIIIIIIIIIIIII	XM:i:0
5851	4	*	0	0	*	*	0	0	AGTGTCAAACGATAACCAAC	IIIIIIIIIIIIIIIIIIII	XM:i:0
5852	4	*	0	0	*	*	0	0	GCAGGCCGGGAGTCGATAAT	IIIIIIIIIIIIIIIIIIII	XM:i:0
5853	4	*	0	0	*	*	0	0	TCTACAATGACAACAACTGA	IIIIIIIIIIIIIIIIIIII	XM:i:0
5855	4	*	0	0	*	*	0	0	CTACCGTCTGCCTAAAGGGT	IIIIIIIIIIIIIIIIIIII	XM:i:0
5856	4	*	0	0	*	*	0	0	AACGTCTCTCGTTCCCTAAA	IIIIIIIIIIIIIIIIIIII	XM:i:0
5859	4	*	0	0	*	*	0	0	CTGACATGATGATCGTAAAT	IIIIIIIIIIIIIIIIIIII	XM:i:0
5860	4	*	0	0	*	*	0	0	AAGTACGTGCCAGGCTGCAC	IIIIIIIIIIIIIIIIIIII	XM:i:0
5861	4	*	0	0	*	*	0	0	AGTAGCAGCTTAGATACCTT	IIIIIIIIIIIIIIIIIIII	XM:i:0
5862	4	*	0	0	*	*	0	0	AGTCGGAGGTATGGATCGGA	IIIIIIIIIIIIIIIIIIII	XM:i:0
5863	4	*	0	0	*	*	0	0	GCTCTTGGCCTGTGGGCCCT	IIIIIIIIIIIIIIIIIIII	XM:i:0
5864	4	*	0	0	*	*	0	0	ATAGTGAGCCTCAGATCTGA	IIIIIIIIIIIIIIIIIIII	XM:i:0
5866	4	*	0	0	*	*	0	0	ATATGGCCTTTGATGGCCCG	IIIIIIIIIIIIIIIIIIII	XM:i:0
5870	4	*	0	0	*	*	0	0	GACAACCATGAACAACATAA	IIIIIIIIIIIIIIIIIIII	XM:i:0
5871	4	*	0	0	*	*	0	0	GGGGAATTGGAGAAAGAGAT	IIIIIIIIIIIIIIIIIIII	XM:i:0
5872	4	*	0	0	*	*	0	0	GTATCGCCGGAATAATGTAC	IIIIIIIIIIIIIIIIIIII	XM:i:0
5873	16	PhiX_174	4739	255	20M	*	0	0	TGAGTATGGTACAGGCTATG	IIIIIIIIIIIIIIIIIIII	XA:i:3	MD:Z:14C0T0A3	NM:i:3
5874	4	*	0	0	*	*	0	0	GCTGCCTGCATTCCTCGAGA	IIIIIIIIIIIIIIIIIIII	XM:i:0
5875	4	*	0	0	*	*	0	0	GAGAAGAGAAGACGGTTACG	IIIIIIIIIIIIIIIIIIII	XM:i:0
5876	0	PhiX_174	1326	255	20M	*	0	0	CTTTCGGCACGATTAACCCT	IIIIIIIIIIIIIIIIIIII	XA:i:3	MD:Z:0T1C1T15	NM:i:3
5877	4	*	0	0	*	*	0	0	ATAAACGCTGGAATGGCATG	IIIIIIIIIIIIIIIIIIII	XM:i:0
5878	4	*	0	0	*	*	0	0	ACTTGCGACCTTCGCTCAAC	IIIIIIIIIIIIIIIIIIII	XM:i:0
5879	4	*	0	0	*	*	0	0	AGTACGCGTTTGGCAATCCC	IIIIIIIIIIIIIIIIIIII	XM:i:0
5880	4	*	0	0	*	*	0	0	GAGGCGCCTGAGCCTCCAAC	IIIIIIIIIIIIIIIIIIII	XM:i:0
5881	4	*	0	0	*	*	0	0	GGATGGCCGTTATCATCTGC	IIIIIIIIIIIIIIIIIIII	XM:i:0
5883	4	*	0	0	*	*	0	0	ATCCCCGATGCGGCTCCTAC	IIIIIIIIIIIIIIIIIIII	XM:i:0
5884	16	PhiX_174	4320	255	20M	*	0	0	ATAGACCACGGCCCCGAACG	IIIIIIIIIIIIIIIIIIII	XA:i:2	MD:Z:9C8G1	NM:i:2
5886	4	*	0	0	*	*	0	0	ACTGGCGCCATTGCGACCGA	IIIIIIIIIIIIIIIIIIII	XM:i:0
5887	4	*	0	0	*	*	0	0	CTCGCTCCCTGACTCTGTGG	IIIIIIIIIIIIIIIIIIII	XM:i:0
5888	4	*	0	0	*	*	0	0	CCTCGCTCCCTGACGTACTG	IIIIIIIIIIIIIIIIIIII	XM:i:0
5889	4	*	0	0	*	*	0	0	TAGTCTGAGCCCCAACATGT	IIIIIIIIIIIIIIIIIIII	XM:i:0
5890	4	*	0	0	*	*	0	0	CAAACAAGGGCCAAAAAATT	IIIIIIIIIIIIIIIIIIII	XM:i:0
5891	4	*	0	0	*	*	0	0	CTCAGGAGTGATACAGCAGA	IIIIIIIIIIIIIIIIIIII	XM:i:0
5892	4	*	0	0	*	*	0	0	ACGAACGGCCAAGCATATAA	IIIIIIIIIIIIIIIIIIII	XM:i:0
5894	4	*	0	0	*	*	0	0	ATCCCCAATGCGGCTCCATA	IIIIIIIIIIIIIIIIIIII	XM:i:0
5895	4	*	0	0	*	*	0	0	ACGTACTCGATGAATGAAAT	IIIIIIIIIIIIIIIIIIII	XM:i:0
5896	4	*	0	0	*	*	0	0	AACGTCAACTATCAAATAAC	IIIIIIIIIIIIIIIIIIII	XM:i:0
5897	4	*	0	0	*	*	0	0	ATGGATTATCATAAACGCCC	IIIIIIIIIIIIIIIIIIII	XM:i:0
5898	4	*	0	0	*	*	0	0	ATGGATATCATAAACCCCCT	IIIIIIIIIIIIIIIIIIII	XM:i:0
5900	4	*	0	0	*	*	0	0	AGAACCACAGCCATGTATAC	IIIIIIIIIIIIIIIIIIII	XM:i:0
5901	4	*	0	0	*	*	0	0	GGTACAAACCCCGCCTCGGT	IIIIIIIIIIIIIIIIIIII	XM:i:0
5903	4	*	0	0	*	*	0	0	GTAACGCGATTGGCCAAATC	IIIIIIIIIIIIIIIIIIII	XM:i:0
5904	4	*	0	0	*	*	0	0	ATAAAAGTCGAAACATGATA	IIIIIIIIIIIIIIIIIIII	XM:i:0
5905	16	PhiX_174	2699	255	20M	*	0	0	ACCTCCCGACTGCCTATGAT	IIIIIIIIIIIIIIIIIIII	XA:i:1	MD:Z:0C19	NM:i:1
5906	4	*	0	0	*	*	0	0	ATCGCGCATAGTAGCAGTAA	IIIIIIIIIIIIIIIIIIII	XM:i:0
5907	4	*	0	0	*	*	0	0	CTAACGACGTTGGTCAGTTC	IIIIIIIIIIIIIIIIIIII	XM:i:0
5910	0	PhiX_174	107	255	20M	*	0	0	AAATCGAAGTGGACTGCTGG	IIIIIIIIIIIIIIIIIIII	XA:i:0	MD:Z:20	NM:i:0
5911	4	*	0	0	*	*	0	0	GTCGCTACGAATCCGCCCGC	IIIIIIIIIIIIIIIIIIII	XM:i:0
5914	4	*	0	0	*	*	0	0	CTCCCGCATAAATGTGACAC	IIIIIIIIIIIIIIIIIIII	XM:i:0
5915	4	*	0	0	*	*	0	0	ACGCTCAAGATATATAGCCG	IIIIIIIIIIIIIIIIIIII	XM:i:0
5916	4	*	0	0	*	*	0	0	ACGGTACTCACAATTAATTA	IIIIIIIIIIIIIIIIIIII	XM:i:0
5917	4	*	0	0	*	*	0	0	CTGGCGGTTATTGGCTCTCT	IIIIIIIIIIIIIIIIIIII	XM:i:0
5918	4	*	0	0	*	*	0	0	CGATAACATACTGTAGCGGT	IIIIIIIIIIIIIIIIIIII	XM:i:0
5919	4	*	0	0	*	*	0	0	CATACGATACACTACTCAGC	IIIIIIIIIIIIIIIIIIII	XM:i:0
5920	4	*	0	0	*	*	0	0	GGAAGCAGCCCATGGGATGG	IIIIIIIIIIIIIIIIIIII	XM:i:0
5921	4	*	0	0	*	*	0	0	CAACTATCAAATATACGTTG	IIIIIIIIIIIIIIIIIIII	XM:i:0
5922	4	*	0	0	*	*	0	0	CGATAACAATCGACTGTAGG	IIIIIIIIIIIIIIIIIIII	XM:i:0
5925	4	*	0	0	*	*	0	0	AAATACTGATAGTCAGCTGG	IIIIIIIIIIIIIIIIIIII	XM:i:0
5927	4	*	0	0	*	*	0	0	GACGCTGAGCAGAAATGGGA	IIIIIIIIIIIIIIIIIIII	XM:i:0
5928	4	*	0	0	*	*	0	0	ATTCCTAGCAATCAATGAGA	IIIIIIIIIIIIIIIIIIII	XM:i:0
5930	4	*	0	0	*	*	0	0	GCCCACCAGTATTGTATCGG	IIIIIIIIIIIIIIIIIIII	XM:i:0
5931	4	*	0	0	*	*	0	0	AAAGAGATCAGTACTACGCA	IIIIIIIIIIIIIIIIIIII	XM:i:0
5932	4	*	0	0	*	*	0	0	AGTAACGTCACATATTACTG	IIIIIIIIIIIIIIIIIIII	XM:i:0
5934	4	*	0	0	*	*	0	0	GTGGCGAATAAGTCGCCCGA	IIIIIIIIIIIIIIIIIIII	XM:i:0
5935	4	*	0	0	*	*	0	0	AATACGTGGCCTATGGTTAC	IIIIIIIIIIIIIIIIIIII	XM:i:0
5936	4	*	0	0	*	*	0	0	GTACTCGCTCAGAAATACTA	IIIIIIIIIIIIIIIIIIII	XM:i:0
5937	4	*	0	0	*	*	0	0	GGTTACGTGCCCAAGAAAAC	IIIIIIIIIIIIIIIIIIII	XM:i:0
5938	4	*	0	0	*	*	0	0	GCCAATACAAACAGGGTCGC	IIIIIIIIIIIIIIIIIIII	XM:i:0
5939	4	*	0	0	*	*	0	0	ACTGGCGCCATGGACCGACG	IIIIIIIIIIIIIIIIIIII	XM:i:0
5940	4	*	0	0	*	*	0	0	CGTAACTGAGCCCTGATCGG	IIIIIIIIIIIIIIIIIIII	XM:i:0
5943	4	*	0	0	*	*	0	0	ACAATTGACCAATCAAAGGA	IIIIIIIIIIIIIIIIIIII	XM:i:0
5944	4	*	0	0	*	*	0	0	ATACTCGATTAAACAAAACA	IIIIIIIIIIIIIIIIIIII	XM:i:0
5945	4	*	0	0	*	*	0	0	CGAACTCATCATGAATACGT	IIIIIIIIIIIIIIIIIIII	XM:i:0
5946	4	*	0	0	*	*	0	0	ATCTTGGATTAACGTCCACT	IIIIIIIIIIIIIIIIIIII	XM:i:0
5948	4	*	0	0	*	*	0	0	GTACGGGAAGGAACGTCATT	IIIIIIIIIIIIIIIIIIII	XM:i:0
5949	4	*	0	0	*	*	0	0	CTGTAGCTGACTGCGTAACA	IIIIIIIIIIIIIIIIIIII	XM:i:0
5950	4	*	0	0	*	*	0	0	AGCGCAGACTGCCACCAAGT	IIIIIIIIIIIIIIIIIIII	XM:i:0
5953	4	*	0	0	*	*	0	0	ACTACGTCAATCACAGAAGT	IIIIIIIIIIIIIIIIIIII	XM:i:0
5954	4	*	0	0	*	*	0	0	ACCTATCAGAACATCCGCGC	IIIIIIIIIIIIIIIIIIII	XM:i:0
5956	4	*	0	0	*	*	0	0	AGTGGGAGCACATTGGTAGC	IIIIIIIIIIIIIIIIIIII	XM:i:0
5957	4	*	0	0	*	*	0	0	ATAATGGTGATATGGTATGT	IIIIIIIIIIIIIIIIIIII	XM:i:0
5959	4	*	0	0	*	*	0	0	GGTAGCGAACCGAGAAGACT	IIIIIIIIIIIIIIIIIIII	XM:i:0
5960	4	*	0	0	*	*	0	0	CGCGACCGGGAAGGACGTCA	IIIIIIIIIIIIIIIIIIII	XM:i:0
5961	4	*	0	0	*	*	0	0	GCAGCCATCGATCGGTATAA	IIIIIIIIIIIIIIIIIIII	XM:i:0
5962	4	*	0	0	*	*	0	0	AGGATTATGGTATCAGGTAC	IIIIIIIIIIIIIIIIIIII	XM:i:0
5963	4	*	0	0	*	*	0	0	AGTCTGAGCAGTATGAATAC	IIIIIIIIIIIIIIIIIIII	XM:i:0
5964	4	*	0	0	*	*	0	0	CGTAATCAACGCAGAAGCCC	IIIIIIIIIIIIIIIIIIII	XM:i:0
5966	4	*	0	0	*	*	0	0	ACAACGCACACATGATGCAG	IIIIIIIIIIIIIIIIIIII	XM:i:0
5967	4	*	0	0	*	*	0	0	AAGCGTCCATCTTAGCATCG	IIIIIIIIIIIIIIIIIIII	XM:i:0
5969	4	*	0	0	*	*	0	0	GCACATATATGTACGCAGTG	IIIIIIIIIIIIIIIIIIII	XM:i:0
5970	4	*	0	0	*	*	0	0	GTCTCATCATGGAAACGCCT	IIIIIIIIIIIIIIIIIIII	XM:i:0
5971	4	*	0	0	*	*	0	0	GCACTATCAGACGCAGGTGC	IIIIIIIIIIIIIIIIIIII	XM:i:0
5972	0	PhiX_174	793	255	20M	*	0	0	CTACTGACGCAGAAGAAACG	IIIIIIIIIIIIIIIIIIII	XA:i:3	MD:Z:0T17A0C0	NM:i:3
5973	4	*	0	0	*	*	0	0	AGAGTCTGATCTTGTTTGGG	IIIIIIIIIIIIIIIIIIII	XM:i:0
5974	4	*	0	0	*	*	0	0	GAGAAACATCAACGACAAAC	IIIIIIIIIIIIIIIIIIII	XM:i:0
5975	4	*	0	0	*	*	0	0	GTGGTAGAATGATCATTGCA	IIIIIIIIIIIIIIIIIIII	XM:i:0
5976	4	*	0	0	*	*	0	0	GTATAGATCATCAATACCAA	IIIIIIIIIIIIIIIIIIII	XM:i:0
5979	4	*	0	0	*	*	0	0	GCAGGTACGTACTGGTAAGT	IIIIIIIIIIIIIIIIIIII	XM:i:0
5980	4	*	0	0	*	*	0	0	AAACAGTGCCAAGAGCTGGA	IIIIIIIIIIIIIIIIIIII	XM:i:0
5981	4	*	0	0	*	*	0	0	GGCTAATACGTTAACAAAAG	IIIIIIIIIIIIIIIIIIII	XM:i:0
5984	4	*	0	0	*	*	0	0	ATAGCACATAGAACAACAGC	IIIIIIIIIIIIIIIIIIII	XM:i:0
5985	4	*	0	0	*	*	0	0	GTCTGAATGAGGGAACCCTC	IIIIIIIIIIIIIIIIIIII	XM:i:0
5987	4	*	0	0	*	*	0	0	CTGTCACGGATGCAATCCAA	IIIIIIIIIIIIIIIIIIII	XM:i:0
5988	4	*	0	0	*	*	0	0	AACTCGAGCCTATCACCATG	IIIIIIIIIIIIIIIIIIII	XM:i:0
5990	4	*	0	0	*	*	0	0	AAAGTTGCACCGCCATGGAA	IIIIIIIIIIIIIIIIIIII	XM:i:0
5993	4	*	0	0	*	*	0	0	GCACAGAATGGTTTATGTTG	IIIIIIIIIIIIIIIIIIII	XM:i:0
5995	16	PhiX_174	1456	255	20M	*	0	0	TTATCAAGATGATGCTCGTT	IIIIIIIIIIIIIIIIIIII	XA:i:1	MD:Z:1A18	NM:i:1
5997	16	PhiX_174	664	255	20M	*	0	0	CAACGGCCTGTCTCATCATG	IIIIIIIIIIIIIIIIIIII	XA:i:1	MD:Z:0A19	NM:i:1
5998	4	*	0	0	*	*	0	0	ATGATCACTACAGTAACACC	IIIIIIIIIIIIIIIIIIII	XM:i:0
5999	4	*	0	0	*	*	0	0	ACATAGCCACGTATTAGCCT	IIIIIIIIIIIIIIIIIIII	XM:i:0
6004	4	*	0	0	*	*	0	0	AAATCAAGTGGACTGTGGGA	IIIIIIIIIIIIIIIIIIII	XM:i:0
6008	4	*	0	0	*	*	0	0	GTAATCAAGCGCAGAAGCCC	IIIIIIIIIIIIIIIIIIII	XM:i:0
6010	0	PhiX_174	2049	255	20M	*	0	0	AGTGGTATCGTTATGCGCCC	IIIIIIIIIIIIIIIIIIII	XA:i:1	MD:Z:19T0	NM:i:1
6012	4	*	0	0	*	*	0	0	AAGCAGCCAGTCAATGGGGA	IIIIIIIIIIIIIIIIIIII	XM:i:0
6013	4	*	0	0	*	*	0	0	CGATTTGAATACAAGTTTGG	IIIIIIIIIIIIIIIIIIII	XM:i:0
6014	4	*	0	0	*	*	0	0	ATACTTGAACAATGACATGA	IIIIIIIIIIIIIIIIIIII	XM:i:0
6015	4	*	0	0	*	*	0	0	CTAATCGAACTGATCAGCGA	IIIIIIIIIIIIIIIIIIII	XM:i:0
6016	4	*	0	0	*	*	0	0	GTGACAGCGATGTAACTAGC	IIIIIIIIIIIIIIIIIIII	XM:i:0
6017	4	*	0	0	*	*	0	0	ATCGCAGTTCCACACGCAGG	IIIIIIIIIIIIIIIIIIII	XM:i:0
6018	4	*	0	0	*	*	0	0	ACACGTCTGATACGCAAGGG	IIIIIIIIIIIIIIIIIIII	XM:i:0
6026	4	*	0	0	*	*	0	0	ACGCTGAGAATCTGCAGCTA	IIIIIIIIIIIIIIIIIIII	XM:i:0
6027	0	PhiX_174	3347	255	20M	*	0	0	CTCTGCCTGTATGGTTGCCG	IIIIIIIIIIIIIIIIIIII	XA:i:3	MD:Z:6T0G9A2	NM:i:3
6030	4	*	0	0	*	*	0	0	ACTGTAACACTCATGTACTG	IIIIIIIIIIIIIIIIIIII	XM:i:0
6032	0	PhiX_174	666	255	20M	*	0	0	AACGCCTGTCTCATCATGGA	IIIIIIIIIIIIIIIIIIII	XA:i:2	MD:Z:1C0G17	NM:i:2
6034	4	*	0	0	*	*	0	0	AAGCGCTCACTTTAGCATCA	IIIIIIIIIIIIIIIIIIII	XM:i:0
6035	4	*	0	0	*	*	0	0	CTCGCTCTGTGATTATGCTG	IIIIIIIIIIIIIIIIIIII	XM:i:0
6036	4	*	0	0	*	*	0	0	ACGATAACAATCGACTGTAG	IIIIIIIIIIIIIIIIIIII	XM:i:0
6037	4	*	0	0	*	*	0	0	AGAATCCTACATGGACAATG	IIIIIIIIIIIIIIIIIIII	XM:i:0
6038	4	*	0	0	*	*	0	0	GTCAGTATTTACAATGAACA	IIIIIIIIIIIIIIIIIIII	XM:i:0
6039	4	*	0	0	*	*	0	0	AAAAGAGCACTAAATAACGC	IIIIIIIIIIIIIIIIIIII	XM:i:0
6041	4	*	0	0	*	*	0	0	ATGGTTGACGCCCGGATGAG	IIIIIIIIIIIIIIIIIIII	XM:i:0
6042	4	*	0	0	*	*	0	0	ATAGTGATGGATAGAAGCCC	IIIIIIIIIIIIIIIIIIII	XM:i:0
6046	4	*	0	0	*	*	0	0	CATCATTCAGAACCCTCGGT	IIIIIIIIIIIIIIIIIIII	XM:i:0
6047	4	*	0	0	*	*	0	0	GTATGATCGAGACAGCTAAA	IIIIIIIIIIIIIIIIIIII	XM:i:0
6048	4	*	0	0	*	*	0	0	AGACGTAAGTTCATCGATGA	IIIIIIIIIIIIIIIIIIII	XM:i:0
6051	4	*	0	0	*	*	0	0	ATGAAATACGATGGAAGGTG	IIIIIIIIIIIIIIIIIIII	XM:i:0
6053	4	*	0	0	*	*	0	0	GGCGTTTATGATAATCCAAT	IIIIIIIIIIIIIIIIIIII	XM:i:0
6055	4	*	0	0	*	*	0	0	ATTATGGTATCAGGTTATTC	IIIIIIIIIIIIIIIIIIII	XM:i:0
6057	4	*	0	0	*	*	0	0	AATAGTCACACATCGTGACG	IIIIIIIIIIIIIIIIIIII	XM:i:0
6058	4	*	0	0	*	*	0	0	AACTGACGCGGGATGGAGGA	IIIIIIIIIIIIIIIIIIII	XM:i:0
6062	4	*	0	0	*	*	0	0	AGTGGATTGGGACTGTGCAG	IIIIIIIIIIIIIIIIIIII	XM:i:0
6064	4	*	0	0	*	*	0	0	ACGTAACGTACATGAGTACA	IIIIIIIIIIIIIIIIIIII	XM:i:0
6065	4	*	0	0	*	*	0	0	ATCATGACGACATAGATTGA	IIIIIIIIIIIIIIIIIIII	XM:i:0
6066	4	*	0	0	*	*	0	0	GACGCTACTGCCCTAGCCTG	IIIIIIIIIIIIIIIIIIII	XM:i:0
6067	4	*	0	0	*	*	0	0	AACAGAGAAAGTCAACTAAC	IIIIIIIIIIIIIIIIIIII	XM:i:0
6068	4	*	0	0	*	*	0	0	ACCAGCAAAGCAACTAAATA	IIIIIIIIIIIIIIIIIIII	XM:i:0
6070	4	*	0	0	*	*	0	0	AGATTAGGCCATGAAACATA	IIIIIIIIIIIIIIIIIIII	XM:i:0
6071	4	*	0	0	*	*	0	0	CGATGGAGGAACATAAAAGT	IIIIIIIIIIIIIIIIIIII	XM:i:0
6072	4	*	0	0	*	*	0	0	ACTGGTTTCTCTGAGGTGAA	IIIIIIIIIIIIIIIIIIII	XM:i:0
6077	4	*	0	0	*	*	0	0	CGCTGCCGTGGAGGCTGCGT	IIIIIIIIIIIIIIIIIIII	XM:i:0
6078	4	*	0	0	*	*	0	0	AGATACTCGTGATATCTGCT	IIIIIIIIIIIIIIIIIIII	XM:i:0
6080	0	PhiX_174	1228	255	20M	*	0	0	ACGTTATGGTGAACAGTGGA	IIIIIIIIIIIIIIIIIIII	XA:i:3	MD:Z:0C0G0T17	NM:i:3
6083	4	*	0	0	*	*	0	0	GAAGCATCACGACCAGCCCA	IIIIIIIIIIIIIIIIIIII	XM:i:0
6084	4	*	0	0	*	*	0	0	AGATGATAACGCATCAGCTG	IIIIIIIIIIIIIIIIIIII	XM:i:0
6085	4	*	0	0	*	*	0	0	GAAAGCGACTCTGTACGTGA	IIIIIIIIIIIIIIIIIIII	XM:i:0
6086	4	*	0	0	*	*	0	0	CGAGCAGAGAAGATCATCAC	IIIIIIIIIIIIIIIIIIII	XM:i:0
6088	4	*	0	0	*	*	0	0	ACGCAGCATGGATGAGAAAG	IIIIIIIIIIIIIIIIIIII	XM:i:0
6089	4	*	0	0	*	*	0	0	GCTTTTCCGTTCTGGTTGGT	IIIIIIIIIIIIIIIIIIII	XM:i:0
6090	4	*	0	0	*	*	0	0	ATAACCAGTCGATGTGTAAC	IIIIIIIIIIIIIIIIIIII	XM:i:0
6091	4	*	0	0	*	*	0	0	AACGTAACCAGATCGAAATG	IIIIIIIIIIIIIIIIIIII	XM:i:0
6092	4	*	0	0	*	*	0	0	GTATTAATCGTAAAACAAGC	IIIIIIIIIIIIIIIIIIII	XM:i:0
6093	4	*	0	0	*	*	0	0	CTGCACCAAGTCACAATCAC	IIIIIIIIIIIIIIIIIIII	XM:i:0
6095	4	*	0	0	*	*	0	0	AATTGCATTTCCCACTGACA	IIIIIIIIIIIIIIIIIIII	XM:i:0
6097	16	PhiX_174	1641	255	20M	*	0	0	GGCGTTACCATGATGTTATT	IIIIIIIIIIIIIIIIIIII	XA:i:1	MD:Z:0A19	NM:i:1
6099	4	*	0	0	*	*	0	0	AATAGCATAACGCAGCTGAG	IIIIIIIIIIIIIIIIIIII	XM:i:0
6100	4	*	0	0	*	*	0	0	CAGTTGCATTTAGTAACCTC	IIIIIIIIIIIIIIIIIIII	XM:i:0
6101	4	*	0	0	*	*	0	0	AAATCGTCACGGAGTGCCAA	IIIIIIIIIIIIIIIIIIII	XM:i:0
6103	4	*	0	0	*	*	0	0	ACATACCTTGATGGCCCGGG	IIIIIIIIIIIIIIIIIIII	XM:i:0
6105	4	*	0	0	*	*	0	0	GCCCGTCAAAAATTTACGTG	IIIIIIIIIIIIIIIIIIII	XM:i:0
6107	4	*	0	0	*	*	0	0	AGTGTACAGTCGGAGAGGGC	IIIIIIIIIIIIIIIIIIII	XM:i:0
6108	4	*	0	0	*	*	0	0	AGATCGATTCGATTTGACGT	IIIIIIIIIIIIIIIIIIII	XM:i:0
6109	4	*	0	0	*	*	0	0	AATCAACGCAGAGCCTGAGA	IIIIIIIIIIIIIIIIIIII	XM:i:0
6112	4	*	0	0	*	*	0	0	GCATTCATCAACGCTGAATA	IIIIIIIIIIIIIIIIIIII	XM:i:0
6115	4	*	0	0	*	*	0	0	GTAGTTGGTATAACCGTGAC	IIIIIIIIIIIIIIIIIIII	XM:i:0
6119	4	*	0	0	*	*	0	0	CTCGTCGACTGGATCATACA	IIIIIIIIIIIIIIIIIIII	XM:i:0
6120	4	*	0	0	*	*	0	0	CCCAACTTGATATAATGTAC	IIIIIIIIIIIIIIIIIIII	XM:i:0
6124	4	*	0	0	*	*	0	0	CAGTAGATCGATCATGTACA	IIIIIIIIIIIIIIIIIIII	XM:i:0
6125	4	*	0	0	*	*	0	0	ACTAAAACTAGCCTGTCCCT	IIIIIIIIIIIIIIIIIIII	XM:i:0
6126	4	*	0	0	*	*	0	0	AACTAATGAGCCATCAGATG	IIIIIIIIIIIIIIIIIIII	XM:i:0
6127	4	*	0	0	*	*	0	0	CGGTACTAAGTTCACGCACT	IIIIIIIIIIIIIIIIIIII	XM:i:0
6128	16	PhiX_174	2927	255	20M	*	0	0	ATTTATGTTGGTGGCTATTG	IIIIIIIIIIIIIIIIIIII	XA:i:3	MD:Z:9T1G0T7	NM:i:3
6132	4	*	0	0	*	*	0	0	GGATCTCAAATCCGACCGCA	IIIIIIIIIIIIIIIIIIII	XM:i:0
6133	4	*	0	0	*	*	0	0	AATAACCTGATCAGCGAAAC	IIIIIIIIIIIIIIIIIIII	XM:i:0
6134	4	*	0	0	*	*	0	0	ACACGCAGGTTCGAGATATG	IIIIIIIIIIIIIIIIIIII	XM:i:0
6135	4	*	0	0	*	*	0	0	AGCTTTACCATACACAAACA	IIIIIIIIIIIIIIIIIIII	XM:i:0
6136	4	*	0	0	*	*	0	0	AAGAATGCCGAGGATTATGG	IIIIIIIIIIIIIIIIIIII	XM:i:0
6137	4	*	0	0	*	*	0	0	ACACGCCACATAGGTCAGGT	IIIIIIIIIIIIIIIIIIII	XM:i:0
6138	16	PhiX_174	1641	255	20M	*	0	0	GGCGTTACCATGATGTTATT	IIIIIIIIIIIIIIIIIIII	XA:i:1	MD:Z:0A19	NM:i:1
6139	4	*	0	0	*	*	0	0	ACGTCGTCGCATGTCGATAA	IIIIIIIIIIIIIIIIIIII	XM:i:0
6140	4	*	0	0	*	*	0	0	CTACTAAATGCAACATCGAA	IIIIIIIIIIIIIIIIIIII	XM:i:0
6144	4	*	0	0	*	*	0	0	CCTACTTATGGACGCATGAC	IIIIIIIIIIIIIIIIIIII	XM:i:0
6145	4	*	0	0	*	*	0	0	TACGCATCCCAGTTAAACTG	IIIIIIIIIIIIIIIIIIII	XM:i:0
6147	4	*	0	0	*	*	0	0	GATCACTTTGCATGGTAAGT	IIIIIIIIIIIIIIIIIIII	XM:i:0
6148	4	*	0	0	*	*	0	0	GACGCAGAAGAAAGGCGTAC	IIIIIIIIIIIIIIIIIIII	XM:i:0
6149	4	*	0	0	*	*	0	0	CAAACAGGGCCAAAATAGGG	IIIIIIIIIIIIIIIIIIII	XM:i:0
6150	4	*	0	0	*	*	0	0	ACTTAGCATCAAGCACACAG	IIIIIIIIIIIIIIIIIIII	XM:i:0
6151	16	PhiX_174	2744	255	20M	*	0	0	ATGGGTGTTATTATACCGTC	IIIIIIIIIIIIIIIIIIII	XA:i:2	MD:Z:4T0G14	NM:i:2
6152	4	*	0	0	*	*	0	0	AGATGGCTCGCGACCAGCAC	IIIIIIIIIIIIIIIIIIII	XM:i:0
6155	4	*	0	0	*	*	0	0	AATACCAGCCCATCACATGC	IIIIIIIIIIIIIIIIIIII	XM:i:0
6156	4	*	0	0	*	*	0	0	GTCTAGGATTATGGTATCGG	IIIIIIIIIIIIIIIIIIII	XM:i:0
6157	0	PhiX_174	40	255	20M	*	0	0	GGATTATTCTGATGAGTCGA	IIIIIIIIIIIIIIIIIIII	XA:i:2	MD:Z:4A0T14	NM:i:2
6159	4	*	0	0	*	*	0	0	GTATAGCCACATAGAACAAC	IIIIIIIIIIIIIIIIIIII	XM:i:0
6160	4	*	0	0	*	*	0	0	CGTACGAGATGATGTTACAT	IIIIIIIIIIIIIIIIIIII	XM:i:0
6161	4	*	0	0	*	*	0	0	GCGCATTGACCGACGACAAA	IIIIIIIIIIIIIIIIIIII	XM:i:0
6162	0	PhiX_174	4257	255	20M	*	0	0	AAGTTAATGGATCGATGGGC	IIIIIIIIIIIIIIIIIIII	XA:i:3	MD:Z:12G0A2T3	NM:i:3
6163	4	*	0	0	*	*	0	0	CATGAACCAACATAAACATT	IIIIIIIIIIIIIIIIIIII	XM:i:0
6164	4	*	0	0	*	*	0	0	ATAATCTGAATCGGTTCCGT	IIIIIIIIIIIIIIIIIIII	XM:i:0
6166	4	*	0	0	*	*	0	0	CATATGACTGTACCTTAAGC	IIIIIIIIIIIIIIIIIIII	XM:i:0
6167	4	*	0	0	*	*	0	0	AAACTGACGCGGGATGGAGG	IIIIIIIIIIIIIIIIIIII	XM:i:0
6168	4	*	0	0	*	*	0	0	ACTGGTAGCCGACGGGCCCA	IIIIIIIIIIIIIIIIIIII	XM:i:0
6169	4	*	0	0	*	*	0	0	ACCATGAAATACAACACCAC	IIIIIIIIIIIIIIIIIIII	XM:i:0
6170	4	*	0	0	*	*	0	0	CACCATGGATTATGGACAGT	IIIIIIIIIIIIIIIIIIII	XM:i:0
6172	4	*	0	0	*	*	0	0	GTCCCTCATCTCACGTTATG	IIIIIIIIIIIIIIIIIIII	XM:i:0
6173	4	*	0	0	*	*	0	0	AGGTCGCAAATTCAAAATTT	IIIIIIIIIIIIIIIIIIII	XM:i:0
6174	4	*	0	0	*	*	0	0	ATGTTGAATGCATGCAGCCA	IIIIIIIIIIIIIIIIIIII	XM:i:0
6175	4	*	0	0	*	*	0	0	AATAATGTTATGGTTGGTTC	IIIIIIIIIIIIIIIIIIII	XM:i:0
6176	4	*	0	0	*	*	0	0	AGAACGCAAAAGAGAGATGA	IIIIIIIIIIIIIIIIIIII	XM:i:0
6177	16	PhiX_174	4970	255	20M	*	0	0	AGCGCTTAAGGCTACCAGTT	IIIIIIIIIIIIIIIIIIII	XA:i:3	MD:Z:0G0C7A10	NM:i:3
6178	4	*	0	0	*	*	0	0	AGTACGATTGGTCGTGTCGT	IIIIIIIIIIIIIIIIIIII	XM:i:0
6179	4	*	0	0	*	*	0	0	ACCACATCTGATGACATATG	IIIIIIIIIIIIIIIIIIII	XM:i:0
6181	4	*	0	0	*	*	0	0	GAGACAATATCTCTAAACTG	IIIIIIIIIIIIIIIIIIII	XM:i:0
6182	4	*	0	0	*	*	0	0	AGTCTGTGAAACGACGAAAC	IIIIIIIIIIIIIIIIIIII	XM:i:0
6186	4	*	0	0	*	*	0	0	AAACGACCTAGCCTAGTACT	IIIIIIIIIIIIIIIIIIII	XM:i:0
6187	4	*	0	0	*	*	0	0	AGACTGACACTTTCGAAATG	IIIIIIIIIIIIIIIIIIII	XM:i:0
6189	4	*	0	0	*	*	0	0	CCTACCTTGAAGCCCAAGAA	IIIIIIIIIIIIIIIIIIII	XM:i:0
6190	4	*	0	0	*	*	0	0	CTGTTGGAGTTTATTGGCCC	IIIIIIIIIIIIIIIIIIII	XM:i:0
6191	4	*	0	0	*	*	0	0	GACAAGTAAAAATGGTTAAA	IIIIIIIIIIIIIIIIIIII	XM:i:0
6192	4	*	0	0	*	*	0	0	CATTATACTGTACCTAGCGC	IIIIIIIIIIIIIIIIIIII	XM:i:0
6194	4	*	0	0	*	*	0	0	GAGATGCAGCCAACGGAAAC	IIIIIIIIIIIIIIIIIIII	XM:i:0
6196	4	*	0	0	*	*	0	0	CGAGTCAGCATCATCGATCA	IIIIIIIIIIIIIIIIIIII	XM:i:0
6197	4	*	0	0	*	*	0	0	CAAACGCAGAAGCCCTGAAT	IIIIIIIIIIIIIIIIIIII	XM:i:0
6198	4	*	0	0	*	*	0	0	ACGTCAGTTGTTCTGCGCGA	IIIIIIIIIIIIIIIIIIII	XM:i:0
6199	4	*	0	0	*	*	0	0	AGGAAGTGTCGCATAAAGTG	IIIIIIIIIIIIIIIIIIII	XM:i:0
6203	4	*	0	0	*	*	0	0	GATACCAGCATCAAGTCAAA	IIIIIIIIIIIIIIIIIIII	XM:i:0
6205	4	*	0	0	*	*	0	0	AGTACGAGCTAGATTCGCAC	IIIIIIIIIIIIIIIIIIII	XM:i:0
6206	4	*	0	0	*	*	0	0	CATAAGCAAACACAGCCAAA	IIIIIIIIIIIIIIIIIIII	XM:i:0
6209	4	*	0	0	*	*	0	0	CATATGGGGCGACGGGGAAG	IIIIIIIIIIIIIIIIIIII	XM:i:0
6210	4	*	0	0	*	*	0	0	AGCGATAGAGCAGTAAGTAG	IIIIIIIIIIIIIIIIIIII	XM:i:0
6211	4	*	0	0	*	*	0	0	CACTCGGATGAAATGGTACA	IIIIIIIIIIIIIIIIIIII	XM:i:0
6216	16	PhiX_174	2275	255	20M	*	0	0	GACTTCGTGATAAAAGATTG	IIIIIIIIIIIIIIIIIIII	XA:i:0	MD:Z:20	NM:i:0
6219	16	PhiX_174	4057	255	20M	*	0	0	CTATTGGGGCTTGTGGCGAT	IIIIIIIIIIIIIIIIIIII	XA:i:3	MD:Z:6A10A0T1	NM:i:3
6220	4	*	0	0	*	*	0	0	ATTGAGCCTATTAACTGGCG	IIIIIIIIIIIIIIIIIIII	XM:i:0
6221	4	*	0	0	*	*	0	0	CGAATGCCAGCTGAGTCGAT	IIIIIIIIIIIIIIIIIIII	XM:i:0
6222	4	*	0	0	*	*	0	0	CGTTCGGTCAGTTGGGTAAT	IIIIIIIIIIIIIIIIIIII	XM:i:0
6226	4	*	0	0	*	*	0	0	ATATATCTTGTCAGTAGCGC	IIIIIIIIIIIIIIIIIIII	XM:i:0
6228	4	*	0	0	*	*	0	0	AATCTGTCACGGAGTGCCCA	IIIIIIIIIIIIIIIIIIII	XM:i:0
6231	4	*	0	0	*	*	0	0	AGACGGCATTAGTTACATCT	IIIIIIIIIIIIIIIIIIII	XM:i:0
6233	4	*	0	0	*	*	0	0	GATTGGATGGACTGGTGCAG	IIIIIIIIIIIIIIIIIIII	XM:i:0
6234	4	*	0	0	*	*	0	0	CGAACTGCCGATGGGCAACT	IIIIIIIIIIIIIIIIIIII	XM:i:0
6235	4	*	0	0	*	*	0	0	AGGTACTCTAGCAAACAGCC	IIIIIIIIIIIIIIIIIIII	XM:i:0
6237	4	*	0	0	*	*	0	0	CATGATCATGAATGGTTGGC	IIIIIIIIIIIIIIIIIIII	XM:i:0
6238	4	*	0	0	*	*	0	0	AAACAGTGCCGAAGAGCTGG	IIIIIIIIIIIIIIIIIIII	XM:i:0
6239	4	*	0	0	*	*	0	0	AACTCGCTATGAGCTGTGCA	IIIIIIIIIIIIIIIIIIII	XM:i:0
6241	4	*	0	0	*	*	0	0	CACGAACGCAGAAGCCAGCC	IIIIIIIIIIIIIIIIIIII	XM:i:0
6242	4	*	0	0	*	*	0	0	GTATCTGTTACTGAAGTAAG	IIIIIIIIIIIIIIIIIIII	XM:i:0
6243	4	*	0	0	*	*	0	0	AAACGCCTCTACGTCGATTG	IIIIIIIIIIIIIIIIIIII	XM:i:0
6244	4	*	0	0	*	*	0	0	GAAGTGGAGCTGCCTGGCGG	IIIIIIIIIIIIIIIIIIII	XM:i:0
6247	16	PhiX_174	2884	255	20M	*	0	0	AGTATTAATGAGATTATTTG	IIIIIIIIIIIIIIIIIIII	XA:i:3	MD:Z:0G0T6A11	NM:i:3
6249	4	*	0	0	*	*	0	0	GGTCAGTTATTTAACCAATG	IIIIIIIIIIIIIIIIIIII	XM:i:0
6252	4	*	0	0	*	*	0	0	GTACGGTCAGCATCCGGCGC	IIIIIIIIIIIIIIIIIIII	XM:i:0
6253	4	*	0	0	*	*	0	0	GCCTGAGGGTTGACAAGGAG	IIIIIIIIIIIIIIIIIIII	XM:i:0
6254	4	*	0	0	*	*	0	0	ATATGATTCATCCCGTTACA	IIIIIIIIIIIIIIIIIIII	XM:i:0
6256	4	*	0	0	*	*	0	0	ATACGTGCAGAGGAGTGTAT	IIIIIIIIIIIIIIIIIIII	XM:i:0
6257	4	*	0	0	*	*	0	0	AGCAGTCAATGGGAGTGAGC	IIIIIIIIIIIIIIIIIIII	XM:i:0
6259	4	*	0	0	*	*	0	0	GTCGATGATCGAAATGTACA	IIIIIIIIIIIIIIIIIIII	XM:i:0
6261	4	*	0	0	*	*	0	0	CGAAAATATCTGGATAACGG	IIIIIIIIIIIIIIIIIIII	XM:i:0
6262	4	*	0	0	*	*	0	0	AGACGCGAAGGGCCCACGAA	IIIIIIIIIIIIIIIIIIII	XM:i:0
6263	4	*	0	0	*	*	0	0	CAAGGCATGATCACACCCGC	IIIIIIIIIIIIIIIIIIII	XM:i:0
6267	4	*	0	0	*	*	0	0	GCATCACGGCGCAAATAGTG	IIIIIIIIIIIIIIIIIIII	XM:i:0
6268	4	*	0	0	*	*	0	0	AGTCAGCAAATCGTATATAC	IIIIIIIIIIIIIIIIIIII	XM:i:0
6271	4	*	0	0	*	*	0	0	ACTCCCAAGGAAGCTGTCAG	IIIIIIIIIIIIIIIIIIII	XM:i:0
6272	0	PhiX_174	5156	255	20M	*	0	0	GAAAATGCTCACAATGGACA	IIIIIIIIIIIIIIIIIIII	XA:i:3	MD:Z:16A0C0A1	NM:i:3
6275	4	*	0	0	*	*	0	0	ATAATCACCTACTAGTGGAG	IIIIIIIIIIIIIIIIIIII	XM:i:0
6276	4	*	0	0	*	*	0	0	CTGGAATGGATGGAACTCAT	IIIIIIIIIIIIIIIIIIII	XM:i:0
6279	4	*	0	0	*	*	0	0	GGACGGTTTGTCAGCGTCAT	IIIIIIIIIIIIIIIIIIII	XM:i:0
6280	16	PhiX_174	2735	255	20M	*	0	0	GTCGCCATGATGGTGTTATT	IIIIIIIIIIIIIIIIIIII	XA:i:3	MD:Z:15G1T0A1	NM:i:3
6281	4	*	0	0	*	*	0	0	ACACGGCGAGCCATGGATAA	IIIIIIIIIIIIIIIIIIII	XM:i:0
6282	4	*	0	0	*	*	0	0	CGTCTGAGGGCCCCAAATCC	IIIIIIIIIIIIIIIIIIII	XM:i:0
6283	4	*	0	0	*	*	0	0	CAGCAAACCCAATCCGCCGG	IIIIIIIIIIIIIIIIIIII	XM:i:0
6286	4	*	0	0	*	*	0	0	CATCTATCACGAAGTCAGAT	IIIIIIIIIIIIIIIIIIII	XM:i:0
6288	4	*	0	0	*	*	0	0	ATCACATATCGAATACGCCC	IIIIIIIIIIIIIIIIIIII	XM:i:0
6290	16	PhiX_174	3802	255	20M	*	0	0	GCTCTGGTGTGGTTGATATT	IIIIIIIIIIIIIIIIIIII	XA:i:2	MD:Z:0C0T18	NM:i:2
6291	4	*	0	0	*	*	0	0	CAGTTTCTACATGCAATAAG	IIIIIIIIIIIIIIIIIIII	XM:i:0
6293	4	*	0	0	*	*	0	0	CAACGTCGGATTACGACGGC	IIIIIIIIIIIIIIIIIIII	XM:i:0
6294	4	*	0	0	*	*	0	0	ATAAGTTGTTATAATTAATA	IIIIIIIIIIIIIIIIIIII	XM:i:0
6296	4	*	0	0	*	*	0	0	ACGCCCGTCTGACATCAAAT	IIIIIIIIIIIIIIIIIIII	XM:i:0
6297	4	*	0	0	*	*	0	0	CAACGCGAGAAACCGGTCGG	IIIIIIIIIIIIIIIIIIII	XM:i:0
6298	4	*	0	0	*	*	0	0	GCAGCCGGGCGCCTCGACCA	IIIIIIIIIIIIIIIIIIII	XM:i:0
6300	4	*	0	0	*	*	0	0	GTAAGGCGCTCGTCGGTATG	IIIIIIIIIIIIIIIIIIII	XM:i:0
6301	0	PhiX_174	4856	255	20M	*	0	0	AAATAGCTTGCCAAATACTG	IIIIIIIIIIIIIIIIIIII	XA:i:3	MD:Z:11A6G0T0	NM:i:3
6302	4	*	0	0	*	*	0	0	AATACCTCACTAGTGTGAGA	IIIIIIIIIIIIIIIIIIII	XM:i:0
6303	4	*	0	0	*	*	0	0	AGTGACTCTGCGTCTGGAAG	IIIIIIIIIIIIIIIIIIII	XM:i:0
6304	16	PhiX_174	2192	255	20M	*	0	0	GTTCAGTTGTGGCAGTGGAT	IIIIIIIIIIIIIIIIIIII	XA:i:2	MD:Z:10T8A0	NM:i:2
6306	4	*	0	0	*	*	0	0	GCGCCACCAACAAGAATGGC	IIIIIIIIIIIIIIIIIIII	XM:i:0
6308	4	*	0	0	*	*	0	0	GCTTTGCTGGTGGCGCCCTG	IIIIIIIIIIIIIIIIIIII	XM:i:0
6310	4	*	0	0	*	*	0	0	AACGCAGATGGATAACGCCA	IIIIIIIIIIIIIIIIIIII	XM:i:0
6312	4	*	0	0	*	*	0	0	CGTAAGGCGAAAGCCATGGA	IIIIIIIIIIIIIIIIIIII	XM:i:0
6313	4	*	0	0	*	*	0	0	AGTCTGACCTGTCAGACTTC	IIIIIIIIIIIIIIIIIIII	XM:i:0
6315	4	*	0	0	*	*	0	0	AGTGTGAGTTCGTCATTCCT	IIIIIIIIIIIIIIIIIIII	XM:i:0
6316	4	*	0	0	*	*	0	0	TAGTGCCCACAGTATGTATC	IIIIIIIIIIIIIIIIIIII	XM:i:0
6318	4	*	0	0	*	*	0	0	GGTATGAACTCTGGCCCACT	IIIIIIIIIIIIIIIIIIII	XM:i:0
6319	4	*	0	0	*	*	0	0	CTGTCACCATAACGGACGAT	IIIIIIIIIIIIIIIIIIII	XM:i:0
6320	4	*	0	0	*	*	0	0	CGGAAGTCGACTGGATGGAT	IIIIIIIIIIIIIIIIIIII	XM:i:0
6321	4	*	0	0	*	*	0	0	GGATGGTCGCCCATGGATGG	IIIIIIIIIIIIIIIIIIII	XM:i:0
6322	16	PhiX_174	2699	255	20M	*	0	0	ACCTCCCGACTGCCTATGAT	IIIIIIIIIIIIIIIIIIII	XA:i:1	MD:Z:0C19	NM:i:1
6323	4	*	0	0	*	*	0	0	CTAACGACGTTGGTCAGTCC	IIIIIIIIIIIIIIIIIIII	XM:i:0
6325	4	*	0	0	*	*	0	0	CACTAAGTTGAGGTGGATTA	IIIIIIIIIIIIIIIIIIII	XM:i:0
6326	4	*	0	0	*	*	0	0	ATCTGCCTGATCCCCGAACT	IIIIIIIIIIIIIIIIIIII	XM:i:0
6327	4	*	0	0	*	*	0	0	AACGCCGAACAATTCCACGG	IIIIIIIIIIIIIIIIIIII	XM:i:0
6328	4	*	0	0	*	*	0	0	CAACTATCAAATATTAACGT	IIIIIIIIIIIIIIIIIIII	XM:i:0
6329	4	*	0	0	*	*	0	0	ACCTCTGCCACGTCATTCGC	IIIIIIIIIIIIIIIIIIII	XM:i:0
6331	4	*	0	0	*	*	0	0	AGCAGAAGCAAAAGAGAGGA	IIIIIIIIIIIIIIIIIIII	XM:i:0
6332	4	*	0	0	*	*	0	0	GGAAGGACTCATGTAGTCAC	IIIIIIIIIIIIIIIIIIII	XM:i:0
6333	4	*	0	0	*	*	0	0	CCTTTCGCATCAACTAACGA	IIIIIIIIIIIIIIIIIIII	XM:i:0
6334	4	*	0	0	*	*	0	0	CCTACGCGAACAGCAGGTAA	IIIIIIIIIIIIIIIIIIII	XM:i:0
6335	4	*	0	0	*	*	0	0	GGGTACGCATCGCGCAGTTA	IIIIIIIIIIIIIIIIIIII	XM:i:0
6340	4	*	0	0	*	*	0	0	AATTTACGCTCCGCAACCAC	IIIIIIIIIIIIIIIIIIII	XM:i:0
6341	4	*	0	0	*	*	0	0	GAATCCCCTTTAATCTAGAG	IIIIIIIIIIIIIIIIIIII	XM:i:0
6342	4	*	0	0	*	*	0	0	CAATATGGAGAAAGCCCCCC	IIIIIIIIIIIIIIIIIIII	XM:i:0
6343	4	*	0	0	*	*	0	0	GCAGCCAATAACTAACAGGA	IIIIIIIIIIIIIIIIIIII	XM:i:0
6344	4	*	0	0	*	*	0	0	CGATAATGGTGGATATGTAT	IIIIIIIIIIIIIIIIIIII	XM:i:0
6345	4	*	0	0	*	*	0	0	AAGCGCTGATGATGGGACGT	IIIIIIIIIIIIIIIIIIII	XM:i:0
6346	4	*	0	0	*	*	0	0	ATGAGCAGAGAAAAGAGAGA	IIIIIIIIIIIIIIIIIIII	XM:i:0
6347	4	*	0	0	*	*	0	0	CTGCTGGTGGCGCATGTCGA	IIIIIIIIIIIIIIIIIIII	XM:i:0
6348	4	*	0	0	*	*	0	0	AGCACATAGAACAACAGCCA	IIIIIIIIIIIIIIIIIIII	XM:i:0
6350	4	*	0	0	*	*	0	0	ATACTCACCTTTCGATAACG	IIIIIIIIIIIIIIIIIIII	XM:i:0
6351	4	*	0	0	*	*	0	0	ATCAGCATCGCCACAGTATG	IIIIIIIIIIIIIIIIIIII	XM:i:0
6355	4	*	0	0	*	*	0	0	AAGACCAAGCCGACAAACAG	IIIIIIIIIIIIIIIIIIII	XM:i:0
6356	4	*	0	0	*	*	0	0	ATGATGAGAGCAGGCCTGTT	IIIIIIIIIIIIIIIIIIII	XM:i:0
6357	4	*	0	0	*	*	0	0	CGGCCACCCATACCAGAGAG	IIIIIIIIIIIIIIIIIIII	XM:i:0
6358	4	*	0	0	*	*	0	0	ATCTCGAAGAGTCGCCAGCC	IIIIIIIIIIIIIIIIIIII	XM:i:0
6359	4	*	0	0	*	*	0	0	ATCTCGAAGAGCGCAGCCGA	IIIIIIIIIIIIIIIIIIII	XM:i:0
6361	4	*	0	0	*	*	0	0	AATAACCACCCATCATGGCG	IIIIIIIIIIIIIIIIIIII	XM:i:0
6362	4	*	0	0	*	*	0	0	GTAAATACTGACAGCCGTTG	IIIIIIIIIIIIIIIIIIII	XM:i:0
6363	4	*	0	0	*	*	0	0	CGTCACCCAGATATGAGCCA	IIIIIIIIIIIIIIIIIIII	XM:i:0
6364	4	*	0	0	*	*	0	0	GACTTTGAGGATACCCTGCT	IIIIIIIIIIIIIIIIIIII	XM:i:0
6365	4	*	0	0	*	*	0	0	CAGCGAAACCAATCGCGGCA	IIIIIIIIIIIIIIIIIIII	XM:i:0
6368	4	*	0	0	*	*	0	0	ACTAGTTGACTATCGATGCA	IIIIIIIIIIIIIIIIIIII	XM:i:0
6371	4	*	0	0	*	*	0	0	GAACGCTAGCATTAAGGATA	IIIIIIIIIIIIIIIIIIII	XM:i:0
6372	4	*	0	0	*	*	0	0	ATCGCTGCTCATAAGCAGGA	IIIIIIIIIIIIIIIIIIII	XM:i:0
6374	4	*	0	0	*	*	0	0	AGTCGATAAGGATTTTACTC	IIIIIIIIIIIIIIIIIIII	XM:i:0
6376	4	*	0	0	*	*	0	0	AGGTCTGTTGGAACACGACA	IIIIIIIIIIIIIIIIIIII	XM:i:0
6377	4	*	0	0	*	*	0	0	GACGTTTTGGGTTCAGTTCA	IIIIIIIIIIIIIIIIIIII	XM:i:0
6378	16	PhiX_174	629	255	20M	*	0	0	CGTCATTGCTTATTATGTTC	IIIIIIIIIIIIIIIIIIII	XA:i:0	MD:Z:20	NM:i:0
6379	4	*	0	0	*	*	0	0	ATAGGTCTGTTGACACGACA	IIIIIIIIIIIIIIIIIIII	XM:i:0
6380	4	*	0	0	*	*	0	0	ACGTATCGAGCCTGATCGGA	IIIIIIIIIIIIIIIIIIII	XM:i:0
6381	4	*	0	0	*	*	0	0	CTTTGAGTCTCATTGATCCG	IIIIIIIIIIIIIIIIIIII	XM:i:0
6382	4	*	0	0	*	*	0	0	CGTACAAACATACATTAACT	IIIIIIIIIIIIIIIIIIII	XM:i:0
6383	4	*	0	0	*	*	0	0	ATAAACGCGAATGGCATATA	IIIIIIIIIIIIIIIIIIII	XM:i:0
6384	4	*	0	0	*	*	0	0	AAGCGCTCACTTAGCATCAA	IIIIIIIIIIIIIIIIIIII	XM:i:0
6385	4	*	0	0	*	*	0	0	CCTCGGTACTGATAATAACA	IIIIIIIIIIIIIIIIIIII	XM:i:0
6386	4	*	0	0	*	*	0	0	ACGCCTCCATGATGAGACAG	IIIIIIIIIIIIIIIIIIII	XM:i:0
6387	16	PhiX_174	2961	255	20M	*	0	0	TCTGCTCTTGCTGGTGGGCG	IIIIIIIIIIIIIIIIIIII	XA:i:3	MD:Z:17C0G0C0	NM:i:3
6389	4	*	0	0	*	*	0	0	AGCGCATTACATCACAGGCC	IIIIIIIIIIIIIIIIIIII	XM:i:0
6390	0	PhiX_174	150	255	20M	*	0	0	ATCCTTGCCCCACTCGAGAA	IIIIIIIIIIIIIIIIIIII	XA:i:3	MD:Z:8G1A0G8	NM:i:3
6391	4	*	0	0	*	*	0	0	ATCCGCACTACAGCAGAGAG	IIIIIIIIIIIIIIIIIIII	XM:i:0
6392	4	*	0	0	*	*	0	0	AAGACGTAATCACAACGTAA	IIIIIIIIIIIIIIIIIIII	XM:i:0
6393	4	*	0	0	*	*	0	0	ACGAACGCAGAAGCACTTAT	IIIIIIIIIIIIIIIIIIII	XM:i:0
6394	4	*	0	0	*	*	0	0	ATCGCTCCATGGACGCAGAA	IIIIIIIIIIIIIIIIIIII	XM:i:0
6396	4	*	0	0	*	*	0	0	GTCAGCCCAGCCCAGCCTGG	IIIIIIIIIIIIIIIIIIII	XM:i:0
6397	4	*	0	0	*	*	0	0	CAACGGCCTGTCCATCATGG	IIIIIIIIIIIIIIIIIIII	XM:i:0
6398	4	*	0	0	*	*	0	0	CACGCAAGGAACGACCAATG	IIIIIIIIIIIIIIIIIIII	XM:i:0
6399	4	*	0	0	*	*	0	0	ACAGTAGCGTGACTATTTTC	IIIIIIIIIIIIIIIIIIII	XM:i:0
6401	4	*	0	0	*	*	0	0	GCTTTTCACGTCTGGTTGGT	IIIIIIIIIIIIIIIIIIII	XM:i:0
6403	4	*	0	0	*	*	0	0	GATGTATCCCCATCTGAGAC	IIIIIIIIIIIIIIIIIIII	XM:i:0
6405	4	*	0	0	*	*	0	0	AATAACACCATCATGGGACC	IIIIIIIIIIIIIIIIIIII	XM:i:0
6407	4	*	0	0	*	*	0	0	CAACTACCCAAGCTGTACGG	IIIIIIIIIIIIIIIIIIII	XM:i:0
6410	4	*	0	0	*	*	0	0	CGAAGCGAACCAGCCGAGTT	IIIIIIIIIIIIIIIIIIII	XM:i:0
6411	4	*	0	0	*	*	0	0	CAGCGCCAGACTGCACCAAG	IIIIIIIIIIIIIIIIIIII	XM:i:0
6412	4	*	0	0	*	*	0	0	AAAAGACAGATCTCTCCCAG	IIIIIIIIIIIIIIIIIIII	XM:i:0
6414	4	*	0	0	*	*	0	0	ATCGCTGCCCCGTTCATTGG	IIIIIIIIIIIIIIIIIIII	XM:i:0
6415	4	*	0	0	*	*	0	0	CCGCGGCATAGTACGCTAGT	IIIIIIIIIIIIIIIIIIII	XM:i:0
6416	4	*	0	0	*	*	0	0	CAGTAGATCGATCGAATGTA	IIIIIIIIIIIIIIIIIIII	XM:i:0
6417	4	*	0	0	*	*	0	0	CGTACTTTAGCATATATCAT	IIIIIIIIIIIIIIIIIIII	XM:i:0
6418	4	*	0	0	*	*	0	0	CGATTAACCCCTGATACCAA	IIIIIIIIIIIIIIIIIIII	XM:i:0
6427	4	*	0	0	*	*	0	0	AAGTAGTCGAGCCACGCGTG	IIIIIIIIIIIIIIIIIIII	XM:i:0
6428	4	*	0	0	*	*	0	0	CTACGAATAACAATTACTGT	IIIIIIIIIIIIIIIIIIII	XM:i:0
6432	4	*	0	0	*	*	0	0	AAAAATGCACCAAGTAGAAG	IIIIIIIIIIIIIIIIIIII	XM:i:0
6433	4	*	0	0	*	*	0	0	ACAATTAGCAGCATCATCCA	IIIIIIIIIIIIIIIIIIII	XM:i:0
6435	4	*	0	0	*	*	0	0	CGTACTCGATGAATGAAATG	IIIIIIIIIIIIIIIIIIII	XM:i:0
6436	4	*	0	0	*	*	0	0	GGTATCAGGTTAATCGTTGC	IIIIIIIIIIIIIIIIIIII	XM:i:0
6437	4	*	0	0	*	*	0	0	CTCATCACAACGCAGAAGCC	IIIIIIIIIIIIIIIIIIII	XM:i:0
6438	4	*	0	0	*	*	0	0	AATAATGTTTCTAAATTACC	IIIIIIIIIIIIIIIIIIII	XM:i:0
6439	4	*	0	0	*	*	0	0	ACGTAGTCATCGACAACAGG	IIIIIIIIIIIIIIIIIIII	XM:i:0
6440	4	*	0	0	*	*	0	0	AGTACTCACTCGATCAATAC	IIIIIIIIIIIIIIIIIIII	XM:i:0
6444	4	*	0	0	*	*	0	0	CGCGAGTTGCATACAAACAG	IIIIIIIIIIIIIIIIIIII	XM:i:0
6445	4	*	0	0	*	*	0	0	CACGCTCTTTAAATGTCAAC	IIIIIIIIIIIIIIIIIIII	XM:i:0
6447	4	*	0	0	*	*	0	0	AGAAACCTCTAAGTCGACGC	IIIIIIIIIIIIIIIIIIII	XM:i:0
6448	4	*	0	0	*	*	0	0	AACGACGTGACCATAATATG	IIIIIIIIIIIIIIIIIIII	XM:i:0
6449	4	*	0	0	*	*	0	0	GAAACATCTTCATAGTATCG	IIIIIIIIIIIIIIIIIIII	XM:i:0
6450	0	PhiX_174	5097	255	20M	*	0	0	AAGCTGTCGCTACTCCCAGA	IIIIIIIIIIIIIIIIIIII	XA:i:3	MD:Z:14T2C0A1	NM:i:3
6452	4	*	0	0	*	*	0	0	AGTAACGGTCAAACATTGAA	IIIIIIIIIIIIIIIIIIII	XM:i:0
6454	4	*	0	0	*	*	0	0	CGAGTGATCGGCATGATGCG	IIIIIIIIIIIIIIIIIIII	XM:i:0
6455	4	*	0	0	*	*	0	0	AACGCATCGATCAGCACCAA	IIIIIIIIIIIIIIIIIIII	XM:i:0
6456	4	*	0	0	*	*	0	0	GGCGCTTTGGAGTCTCTTCG	IIIIIIIIIIIIIIIIIIII	XM:i:0
6457	4	*	0	0	*	*	0	0	GGCATTAGTAGCTAGTAGTA	IIIIIIIIIIIIIIIIIIII	XM:i:0
6458	4	*	0	0	*	*	0	0	ATTGGAGGCCATGGAAACAT	IIIIIIIIIIIIIIIIIIII	XM:i:0
6460	4	*	0	0	*	*	0	0	CATCGGCCTTTGCGTGACTA	IIIIIIIIIIIIIIIIIIII	XM:i:0
6461	4	*	0	0	*	*	0	0	GTCGGCGGTGATCAACCTCG	IIIIIIIIIIIIIIIIIIII	XM:i:0
6462	4	*	0	0	*	*	0	0	GGAGAACATACGAAGGCCGC	IIIIIIIIIIIIIIIIIIII	XM:i:0
6463	4	*	0	0	*	*	0	0	CTGGTTGACTCGCTGCTACA	IIIIIIIIIIIIIIIIIIII	XM:i:0
6464	4	*	0	0	*	*	0	0	CGAATCGAGATGCGCCTGCA	IIIIIIIIIIIIIIIIIIII	XM:i:0
6466	4	*	0	0	*	*	0	0	AGTCGCACATGCATCAGACA	IIIIIIIIIIIIIIIIIIII	XM:i:0
6468	4	*	0	0	*	*	0	0	AGTACGCACATGGCCATACA	IIIIIIIIIIIIIIIIIIII	XM:i:0
6471	4	*	0	0	*	*	0	0	AAACGCGAGAAGCCTGATGA	IIIIIIIIIIIIIIIIIIII	XM:i:0
6473	4	*	0	0	*	*	0	0	AGCTGAGCATGTCATGAGTA	IIIIIIIIIIIIIIIIIIII	XM:i:0
6475	4	*	0	0	*	*	0	0	AACGCGTCTGGAACACGGAT	IIIIIIIIIIIIIIIIIIII	XM:i:0
6476	4	*	0	0	*	*	0	0	CAACAGAAACACCTGGATAG	IIIIIIIIIIIIIIIIIIII	XM:i:0
6478	4	*	0	0	*	*	0	0	GGCACAAGAATGTTTATAGT	IIIIIIIIIIIIIIIIIIII	XM:i:0
6479	4	*	0	0	*	*	0	0	AATGTCAATGATGGATGGTA	IIIIIIIIIIIIIIIIIIII	XM:i:0
6480	4	*	0	0	*	*	0	0	CGTATGATGATCCCCGATGA	IIIIIIIIIIIIIIIIIIII	XM:i:0
6481	4	*	0	0	*	*	0	0	AGGAGTGTCGCATAAATGCC	IIIIIIIIIIIIIIIIIIII	XM:i:0
6482	4	*	0	0	*	*	0	0	CGTTTCGGGGCCGTGGCTAG	IIIIIIIIIIIIIIIIIIII	XM:i:0
6483	4	*	0	0	*	*	0	0	GTTGCAGGCCTGCACTCTGC	IIIIIIIIIIIIIIIIIIII	XM:i:0
6484	4	*	0	0	*	*	0	0	AAAATAGTTGGTTATGATGT	IIIIIIIIIIIIIIIIIIII	XM:i:0
6485	4	*	0	0	*	*	0	0	ACCAGTGAAATATCAACCAC	IIIIIIIIIIIIIIIIIIII	XM:i:0
6488	4	*	0	0	*	*	0	0	AAGTAGGTGAGTTGATGATG	IIIIIIIIIIIIIIIIIIII	XM:i:0
6489	16	PhiX_174	1389	255	20M	*	0	0	TTACATATAACAACTATTTT	IIIIIIIIIIIIIIIIIIII	XA:i:3	MD:Z:0A2T0C15	NM:i:3
6490	4	*	0	0	*	*	0	0	AGAGGCAGCTGAAATACAGG	IIIIIIIIIIIIIIIIIIII	XM:i:0
6491	4	*	0	0	*	*	0	0	GCCTAAGCCCTACATTATAT	IIIIIIIIIIIIIIIIIIII	XM:i:0
6492	4	*	0	0	*	*	0	0	CCCTACGCTACTCATCTCTC	IIIIIIIIIIIIIIIIIIII	XM:i:0
6493	4	*	0	0	*	*	0	0	CTCTAAACCATTTCTCGCGG	IIIIIIIIIIIIIIIIIIII	XM:i:0
6494	4	*	0	0	*	*	0	0	CTCGTGACATATCTGCCTGC	IIIIIIIIIIIIIIIIIIII	XM:i:0
6497	4	*	0	0	*	*	0	0	AGAAACCAACACCAGCAAAC	IIIIIIIIIIIIIIIIIIII	XM:i:0
6502	4	*	0	0	*	*	0	0	AAAGCGCCCTCCGGTGGATC	IIIIIIIIIIIIIIIIIIII	XM:i:0
6503	4	*	0	0	*	*	0	0	CTCAGCTCGAGTGGCTGGAA	IIIIIIIIIIIIIIIIIIII	XM:i:0
6505	4	*	0	0	*	*	0	0	AGCCTACCATAGAAACAACC	IIIIIIIIIIIIIIIIIIII	XM:i:0
6507	4	*	0	0	*	*	0	0	AACGTGAGAGTGAACAAGCA	IIIIIIIIIIIIIIIIIIII	XM:i:0
6508	4	*	0	0	*	*	0	0	AAGTGCTGGAGACAATATCT	IIIIIIIIIIIIIIIIIIII	XM:i:0
6510	4	*	0	0	*	*	0	0	GACGGTCGAAGCCTGATGGA	IIIIIIIIIIIIIIIIIIII	XM:i:0
6512	4	*	0	0	*	*	0	0	AGTGTTACATGATCGGATGA	IIIIIIIIIIIIIIIIIIII	XM:i:0
6515	4	*	0	0	*	*	0	0	CGTGACTGATGGAGGACAGT	IIIIIIIIIIIIIIIIIIII	XM:i:0
6516	4	*	0	0	*	*	0	0	AAGTATCGGACCAACACGTC	IIIIIIIIIIIIIIIIIIII	XM:i:0
6517	4	*	0	0	*	*	0	0	AACAGTCGGAGAGAGTGCAT	IIIIIIIIIIIIIIIIIIII	XM:i:0
6520	4	*	0	0	*	*	0	0	CGGGCGTGGCTATGTAGTGT	IIIIIIIIIIIIIIIIIIII	XM:i:0
6524	4	*	0	0	*	*	0	0	ATGGTGACAGTGGATAAGTT	IIIIIIIIIIIIIIIIIIII	XM:i:0
6527	0	PhiX_174	226	255	20M	*	0	0	GTGGATGAGGAGAAGTGGCT	IIIIIIIIIIIIIIIIIIII	XA:i:1	MD:Z:0T19	NM:i:1
6528	4	*	0	0	*	*	0	0	AATGAAATATCATGTACTGC	IIIIIIIIIIIIIIIIIIII	XM:i:0
6530	4	*	0	0	*	*	0	0	CTCCTCTGCCTGGTATGGTG	IIIIIIIIIIIIIIIIIIII	XM:i:0
6531	4	*	0	0	*	*	0	0	GACGCAGAAGAAACGGCGTA	IIIIIIIIIIIIIIIIIIII	XM:i:0
6532	4	*	0	0	*	*	0	0	AAGCGCTCATCTTACATCAC	IIIIIIIIIIIIIIIIIIII	XM:i:0
6533	4	*	0	0	*	*	0	0	CAGCTCCTCACTCAGCAGCA	IIIIIIIIIIIIIIIIIIII	XM:i:0
6534	4	*	0	0	*	*	0	0	ATGTTGCCTGCTACAGATAA	IIIIIIIIIIIIIIIIIIII	XM:i:0
6535	4	*	0	0	*	*	0	0	AACTAGAGTTCAATATGCCA	IIIIIIIIIIIIIIIIIIII	XM:i:0
6537	4	*	0	0	*	*	0	0	GCCTGCTTCATATCTGGTGG	IIIIIIIIIIIIIIIIIIII	XM:i:0
6539	4	*	0	0	*	*	0	0	AACGAACCAGATCGAAATAA	IIIIIIIIIIIIIIIIIIII	XM:i:0
6540	4	*	0	0	*	*	0	0	GTCGCTGATATGGCTTTGCG	IIIIIIIIIIIIIIIIIIII	XM:i:0
6541	0	PhiX_174	4239	255	20M	*	0	0	GTTGTATCTGTTACTGAGAA	IIIIIIIIIIIIIIIIIIII	XA:i:1	MD:Z:0T19	NM:i:1
6543	4	*	0	0	*	*	0	0	ATGGCGCCTCGAAAATGACT	IIIIIIIIIIIIIIIIIIII	XM:i:0
6544	4	*	0	0	*	*	0	0	AGTACGAGATATGGGACTGC	IIIIIIIIIIIIIIIIIIII	XM:i:0
6546	4	*	0	0	*	*	0	0	ATCTTGGAGGCCTTTTATGG	IIIIIIIIIIIIIIIIIIII	XM:i:0
6547	4	*	0	0	*	*	0	0	AATCAACGCAGAGCCGAGAG	IIIIIIIIIIIIIIIIIIII	XM:i:0
6551	4	*	0	0	*	*	0	0	AAACATCCTTACATATGAAT	IIIIIIIIIIIIIIIIIIII	XM:i:0
6552	4	*	0	0	*	*	0	0	GACTCTACATGATTCATTAC	IIIIIIIIIIIIIIIIIIII	XM:i:0
6553	4	*	0	0	*	*	0	0	CGACTGCCCTATCATGTATT	IIIIIIIIIIIIIIIIIIII	XM:i:0
6559	4	*	0	0	*	*	0	0	CAACTATCAGGACAGCAGGC	IIIIIIIIIIIIIIIIIIII	XM:i:0
6562	4	*	0	0	*	*	0	0	ACTAAATGCCACGTGACAAG	IIIIIIIIIIIIIIIIIIII	XM:i:0
6564	4	*	0	0	*	*	0	0	ACGTAACGTCACAAATCGAC	IIIIIIIIIIIIIIIIIIII	XM:i:0
6565	4	*	0	0	*	*	0	0	AGTGTACAGCGACAGACCTA	IIIIIIIIIIIIIIIIIIII	XM:i:0
6567	4	*	0	0	*	*	0	0	ACTAGTCTGACGATAATACC	IIIIIIIIIIIIIIIIIIII	XM:i:0
6569	4	*	0	0	*	*	0	0	AGCCCTGCACGAAAACAGAT	IIIIIIIIIIIIIIIIIIII	XM:i:0
6570	16	PhiX_174	1672	255	20M	*	0	0	GAGTAAAACATCTTATGACG	IIIIIIIIIIIIIIIIIIII	XA:i:3	MD:Z:0A0G7C10	NM:i:3
6571	4	*	0	0	*	*	0	0	GCTCTTGGCCTGGTGGGGCC	IIIIIIIIIIIIIIIIIIII	XM:i:0
6572	4	*	0	0	*	*	0	0	AACAATGCTAGGATTATGAT	IIIIIIIIIIIIIIIIIIII	XM:i:0
6576	4	*	0	0	*	*	0	0	GTGGTTCTATGGTGGCTAAT	IIIIIIIIIIIIIIIIIIII	XM:i:0
6577	4	*	0	0	*	*	0	0	AGCCTGAATGGACGTACTAA	IIIIIIIIIIIIIIIIIIII	XM:i:0
6578	4	*	0	0	*	*	0	0	ACTACGTGAGAGTCGCGCAT	IIIIIIIIIIIIIIIIIIII	XM:i:0
6579	4	*	0	0	*	*	0	0	CTAAACCCGGGTCTGAAGCA	IIIIIIIIIIIIIIIIIIII	XM:i:0
6584	4	*	0	0	*	*	0	0	CAATGGCCTCGATGGATTAT	IIIIIIIIIIIIIIIIIIII	XM:i:0
6585	4	*	0	0	*	*	0	0	AGAGTGCCCATAACAAATGT	IIIIIIIIIIIIIIIIIIII	XM:i:0
6589	4	*	0	0	*	*	0	0	GTAGGACAGGGATGAACACA	IIIIIIIIIIIIIIIIIIII	XM:i:0
6591	4	*	0	0	*	*	0	0	ACATTATTGGCGGCGACGGG	IIIIIIIIIIIIIIIIIIII	XM:i:0
6592	4	*	0	0	*	*	0	0	GCGTTGATATGTGCGTGGGA	IIIIIIIIIIIIIIIIIIII	XM:i:0
6593	4	*	0	0	*	*	0	0	ATCGGCGAGATGCCAAATGG	IIIIIIIIIIIIIIIIIIII	XM:i:0
6595	4	*	0	0	*	*	0	0	AATAATGTTCTAATTACCCG	IIIIIIIIIIIIIIIIIIII	XM:i:0
6597	4	*	0	0	*	*	0	0	GTAACGCGATTGGCCAAATC	IIIIIIIIIIIIIIIIIIII	XM:i:0
6598	16	PhiX_174	2682	255	20M	*	0	0	TCTTTGGGTTCCGACTACCC	IIIIIIIIIIIIIIIIIIII	XA:i:3	MD:Z:1T0C2C14	NM:i:3
6599	4	*	0	0	*	*	0	0	GAGTCATGATGGATCGCGAG	IIIIIIIIIIIIIIIIIIII	XM:i:0
6602	4	*	0	0	*	*	0	0	GCGAGCCCTGACGACATCTA	IIIIIIIIIIIIIIIIIIII	XM:i:0
6603	4	*	0	0	*	*	0	0	GGTATCGTTATGGCGCCTTC	IIIIIIIIIIIIIIIIIIII	XM:i:0
6604	4	*	0	0	*	*	0	0	ATTGAAGAATCAAAAGAGCT	IIIIIIIIIIIIIIIIIIII	XM:i:0
6605	4	*	0	0	*	*	0	0	AAGTCGTGTACGACGGCCGT	IIIIIIIIIIIIIIIIIIII	XM:i:0
6607	4	*	0	0	*	*	0	0	CAGGATTGACACCTCCCATG	IIIIIIIIIIIIIIIIIIII	XM:i:0
6608	4	*	0	0	*	*	0	0	AGAACGTCAAGCCTCGAACG	IIIIIIIIIIIIIIIIIIII	XM:i:0
6609	4	*	0	0	*	*	0	0	CGACGAGCATGTATTGTAGT	IIIIIIIIIIIIIIIIIIII	XM:i:0
6610	4	*	0	0	*	*	0	0	CGACGAGCCTCGGTTAGTGT	IIIIIIIIIIIIIIIIIIII	XM:i:0
6612	4	*	0	0	*	*	0	0	GACGAGTGAGGAAAATAAAA	IIIIIIIIIIIIIIIIIIII	XM:i:0
6613	4	*	0	0	*	*	0	0	GACAAAATTTAAATTTACGC	IIIIIIIIIIIIIIIIIIII	XM:i:0
6614	4	*	0	0	*	*	0	0	CAACTAATCAAATATGTACG	IIIIIIIIIIIIIIIIIIII	XM:i:0
6615	4	*	0	0	*	*	0	0	ATCTCATGGAACTAATCCAC	IIIIIIIIIIIIIIIIIIII	XM:i:0
6618	4	*	0	0	*	*	0	0	CGCGACGGGAAGGACGTCAA	IIIIIIIIIIIIIIIIIIII	XM:i:0
6619	4	*	0	0	*	*	0	0	AATACTGATCAGGACACCGC	IIIIIIIIIIIIIIIIIIII	XM:i:0
6620	4	*	0	0	*	*	0	0	CGACGTCGACTTGAGCTACT	IIIIIIIIIIIIIIIIIIII	XM:i:0
6621	4	*	0	0	*	*	0	0	AGGTGGTCTGTAAACAGTCG	IIIIIIIIIIIIIIIIIIII	XM:i:0
6622	4	*	0	0	*	*	0	0	ATAGCTGAAGCTGTAAGACT	IIIIIIIIIIIIIIIIIIII	XM:i:0
6623	4	*	0	0	*	*	0	0	CGCTGATAAGGAAAGGTACT	IIIIIIIIIIIIIIIIIIII	XM:i:0
6625	4	*	0	0	*	*	0	0	CACGTGATTGAGCTATAGGC	IIIIIIIIIIIIIIIIIIII	XM:i:0
6626	4	*	0	0	*	*	0	0	GGACGCAATAGTCACACTCT	IIIIIIIIIIIIIIIIIIII	XM:i:0
6627	4	*	0	0	*	*	0	0	GAGTAATCGACGATCGGTCA	IIIIIIIIIIIIIIIIIIII	XM:i:0
6628	4	*	0	0	*	*	0	0	GCGTCATTGCTAATATGTTC	IIIIIIIIIIIIIIIIIIII	XM:i:0
6630	4	*	0	0	*	*	0	0	GGATTAACCCGCCATCCAAG	IIIIIIIIIIIIIIIIIIII	XM:i:0
6631	4	*	0	0	*	*	0	0	GACCCTATTTAAATAGCTCG	IIIIIIIIIIIIIIIIIIII	XM:i:0
6632	4	*	0	0	*	*	0	0	CTCTGCCGCAGTAAGACGCA	IIIIIIIIIIIIIIIIIIII	XM:i:0
6635	4	*	0	0	*	*	0	0	CCGTCAACATACATGTATCA	IIIIIIIIIIIIIIIIIIII	XM:i:0
6636	4	*	0	0	*	*	0	0	GAGCGAACTCGATGGCATAC	IIIIIIIIIIIIIIIIIIII	XM:i:0
6637	4	*	0	0	*	*	0	0	CATCTAACTCTAGACGACAC	IIIIIIIIIIIIIIIIIIII	XM:i:0
6639	4	*	0	0	*	*	0	0	AACAGAATACAACATCACAC	IIIIIIIIIIIIIIIIIIII	XM:i:0
6642	4	*	0	0	*	*	0	0	CACTGACTCATCGATGGACA	IIIIIIIIIIIIIIIIIIII	XM:i:0
6644	4	*	0	0	*	*	0	0	AGTAAGGTGATAACAGCAGA	IIIIIIIIIIIIIIIIIIII	XM:i:0
6645	4	*	0	0	*	*	0	0	GTCTGACATAACAACGAAGA	IIIIIIIIIIIIIIIIIIII	XM:i:0
6647	4	*	0	0	*	*	0	0	CTGGCGGTTATCGTACATGT	IIIIIIIIIIIIIIIIIIII	XM:i:0
6648	4	*	0	0	*	*	0	0	GTGGCATTCTACTCTTCCAA	IIIIIIIIIIIIIIIIIIII	XM:i:0
6650	4	*	0	0	*	*	0	0	AGTAACAACTCATTAAAGCC	IIIIIIIIIIIIIIIIIIII	XM:i:0
6651	4	*	0	0	*	*	0	0	CAGCGAAACCCAATCCGCCG	IIIIIIIIIIIIIIIIIIII	XM:i:0
6652	16	PhiX_174	4739	255	20M	*	0	0	TGAGTATGGTACAGCTAATG	IIIIIIIIIIIIIIIIIIII	XA:i:0	MD:Z:20	NM:i:0
6653	4	*	0	0	*	*	0	0	AAACACCGCGATACAGCAAC	IIIIIIIIIIIIIIIIIIII	XM:i:0
6655	4	*	0	0	*	*	0	0	AGATGCCAGACAACGGAACA	IIIIIIIIIIIIIIIIIIII	XM:i:0
6656	4	*	0	0	*	*	0	0	AACTAGTAAGCAATCATCTT	IIIIIIIIIIIIIIIIIIII	XM:i:0
6658	4	*	0	0	*	*	0	0	AGACATACATCACTCTCTGC	IIIIIIIIIIIIIIIIIIII	XM:i:0
6659	4	*	0	0	*	*	0	0	ACAGTAAGGACGGTGTCAGC	IIIIIIIIIIIIIIIIIIII	XM:i:0
6660	4	*	0	0	*	*	0	0	ATCGCAGGCCGGAGTCGAAT	IIIIIIIIIIIIIIIIIIII	XM:i:0
6664	4	*	0	0	*	*	0	0	AGAAACTCTGACCTGAACGA	IIIIIIIIIIIIIIIIIIII	XM:i:0
6665	4	*	0	0	*	*	0	0	CACGTAATGATCCGTAGAGC	IIIIIIIIIIIIIIIIIIII	XM:i:0
6666	4	*	0	0	*	*	0	0	CAATCTGACTGTGAGCATGG	IIIIIIIIIIIIIIIIIIII	XM:i:0
6667	4	*	0	0	*	*	0	0	GAAACTCTCGGGAACAGCAA	IIIIIIIIIIIIIIIIIIII	XM:i:0
6668	4	*	0	0	*	*	0	0	ACCAAATCACAATAATCGTG	IIIIIIIIIIIIIIIIIIII	XM:i:0
6669	4	*	0	0	*	*	0	0	CGGGCGTGGCTATTAGTGTA	IIIIIIIIIIIIIIIIIIII	XM:i:0
6670	4	*	0	0	*	*	0	0	AGAACGGAAAGCGTCTGCGG	IIIIIIIIIIIIIIIIIIII	XM:i:0
6671	4	*	0	0	*	*	0	0	CTTCCATGGATGGAGACAGG	IIIIIIIIIIIIIIIIIIII	XM:i:0
6672	4	*	0	0	*	*	0	0	GAAGAAGACATCAACCGAAC	IIIIIIIIIIIIIIIIIIII	XM:i:0
6673	4	*	0	0	*	*	0	0	AGACTAAATCAAGGATGATG	IIIIIIIIIIIIIIIIIIII	XM:i:0
6674	4	*	0	0	*	*	0	0	ATGGCCCGTGCACTTATGGC	IIIIIIIIIIIIIIIIIIII	XM:i:0
6676	0	PhiX_174	3260	255	20M	*	0	0	CGCTGATAAAGGAAAGGAAT	IIIIIIIIIIIIIIIIIIII	XA:i:2	MD:Z:18T0A0	NM:i:2
6678	4	*	0	0	*	*	0	0	ATCCCGTTTACATTCAACGG	IIIIIIIIIIIIIIIIIIII	XM:i:0
6681	4	*	0	0	*	*	0	0	AACATCGCCGCATAAGTAGG	IIIIIIIIIIIIIIIIIIII	XM:i:0
6683	4	*	0	0	*	*	0	0	ACTGAGATGATGATGGAATG	IIIIIIIIIIIIIIIIIIII	XM:i:0
6686	4	*	0	0	*	*	0	0	CAGCGAAACCCAATCCGCCG	IIIIIIIIIIIIIIIIIIII	XM:i:0
6688	4	*	0	0	*	*	0	0	CATGAACCAACATAACATTA	IIIIIIIIIIIIIIIIIIII	XM:i:0
6689	4	*	0	0	*	*	0	0	ATCGAGGCCTCTAACCTGCT	IIIIIIIIIIIIIIIIIIII	XM:i:0
6690	4	*	0	0	*	*	0	0	AAGAACTAACTCGAAGATCA	IIIIIIIIIIIIIIIIIIII	XM:i:0
6692	4	*	0	0	*	*	0	0	AATACCATCACTACGTCTCA	IIIIIIIIIIIIIIIIIIII	XM:i:0
6694	4	*	0	0	*	*	0	0	CTGAATGGAAGATCGAAAAT	IIIIIIIIIIIIIIIIIIII	XM:i:0
6695	4	*	0	0	*	*	0	0	GATGAGACAGGCGTTGGAGG	IIIIIIIIIIIIIIIIIIII	XM:i:0
6696	4	*	0	0	*	*	0	0	AACAGGCAGTGATAAAGGTC	IIIIIIIIIIIIIIIIIIII	XM:i:0
6697	4	*	0	0	*	*	0	0	AGTACTGACCAGGATAGTCG	IIIIIIIIIIIIIIIIIIII	XM:i:0
6699	4	*	0	0	*	*	0	0	AGCCATACGACAGCAACAAC	IIIIIIIIIIIIIIIIIIII	XM:i:0
6700	4	*	0	0	*	*	0	0	AGGTACGTGCCAGAAACCGG	IIIIIIIIIIIIIIIIIIII	XM:i:0
6701	4	*	0	0	*	*	0	0	AGTACGTTGCCAGAAACACC	IIIIIIIIIIIIIIIIIIII	XM:i:0
6703	4	*	0	0	*	*	0	0	ACGACTGAACATGGTCATAC	IIIIIIIIIIIIIIIIIIII	XM:i:0
6705	4	*	0	0	*	*	0	0	ACGACTTACATCACATCACT	IIIIIIIIIIIIIIIIIIII	XM:i:0
6706	4	*	0	0	*	*	0	0	CGCCTCTGTCTCGATGCAGC	IIIIIIIIIIIIIIIIIIII	XM:i:0
6707	4	*	0	0	*	*	0	0	CAGCAATCTTAACTCGAGAA	IIIIIIIIIIIIIIIIIIII	XM:i:0
6708	4	*	0	0	*	*	0	0	CATGTATCGTTCATGTCCAA	IIIIIIIIIIIIIIIIIIII	XM:i:0
6713	4	*	0	0	*	*	0	0	AAACATGAACAAATAAAGGC	IIIIIIIIIIIIIIIIIIII	XM:i:0
6714	4	*	0	0	*	*	0	0	CTCCCGACTGCGTCGTGGCT	IIIIIIIIIIIIIIIIIIII	XM:i:0
6715	4	*	0	0	*	*	0	0	CGGCCGATAACTCACACTCA	IIIIIIIIIIIIIIIIIIII	XM:i:0
6716	4	*	0	0	*	*	0	0	CAGTTGCCCATACAAACAGG	IIIIIIIIIIIIIIIIIIII	XM:i:0
6719	4	*	0	0	*	*	0	0	ATAGGTCACGCTACCTGTAG	IIIIIIIIIIIIIIIIIIII	XM:i:0
6720	4	*	0	0	*	*	0	0	GTGCATACGAAAGACAGACA	IIIIIIIIIIIIIIIIIIII	XM:i:0
6721	4	*	0	0	*	*	0	0	AAACGAAGCATCATCTTGGA	IIIIIIIIIIIIIIIIIIII	XM:i:0
6723	4	*	0	0	*	*	0	0	AGATCTAATCACGATGTATC	IIIIIIIIIIIIIIIIIIII	XM:i:0
6724	4	*	0	0	*	*	0	0	CTCACTGCCACAACTGACGG	IIIIIIIIIIIIIIIIIIII	XM:i:0
6725	4	*	0	0	*	*	0	0	GTGAATGTGATCGCAGCAGC	IIIIIIIIIIIIIIIIIIII	XM:i:0
6726	4	*	0	0	*	*	0	0	GAATGGAGCCTCGATAGAAG	IIIIIIIIIIIIIIIIIIII	XM:i:0
6727	4	*	0	0	*	*	0	0	ATAGTAGCGTAAGTAGCCAA	IIIIIIIIIIIIIIIIIIII	XM:i:0
6729	4	*	0	0	*	*	0	0	CTACAAATAGAGCCAAACCA	IIIIIIIIIIIIIIIIIIII	XM:i:0
6730	4	*	0	0	*	*	0	0	ATCGACCAACGTAATGGTTC	IIIIIIIIIIIIIIIIIIII	XM:i:0
6731	4	*	0	0	*	*	0	0	CGTTTCCTACATCAGTAGAT	IIIIIIIIIIIIIIIIIIII	XM:i:0
6733	4	*	0	0	*	*	0	0	GAGTGCTGGTGATAACTTCC	IIIIIIIIIIIIIIIIIIII	XM:i:0
6735	4	*	0	0	*	*	0	0	CTTTTATGGTTCGTCTATAC	IIIIIIIIIIIIIIIIIIII	XM:i:0
6736	4	*	0	0	*	*	0	0	ATAAAGGAGATCGATTGTCC	IIIIIIIIIIIIIIIIIIII	XM:i:0
6737	4	*	0	0	*	*	0	0	AACTCAACCACGCCCTGGAC	IIIIIIIIIIIIIIIIIIII	XM:i:0
6738	4	*	0	0	*	*	0	0	AATAACACCATCATGGCGCA	IIIIIIIIIIIIIIIIIIII	XM:i:0
6740	4	*	0	0	*	*	0	0	AGCACTCGACGGCGCAAATA	IIIIIIIIIIIIIIIIIIII	XM:i:0
6741	4	*	0	0	*	*	0	0	AGAGAGATGATGATGGAGGC	IIIIIIIIIIIIIIIIIIII	XM:i:0
6742	4	*	0	0	*	*	0	0	ATAACTGATCAGGAAACATC	IIIIIIIIIIIIIIIIIIII	XM:i:0
6744	4	*	0	0	*	*	0	0	CATGCCATTCAGATGGATCT	IIIIIIIIIIIIIIIIIIII	XM:i:0
6746	4	*	0	0	*	*	0	0	CAAGGCATGATCACACCCGC	IIIIIIIIIIIIIIIIIIII	XM:i:0
6747	4	*	0	0	*	*	0	0	AACAGTCGGAGAGAGTGCAG	IIIIIIIIIIIIIIIIIIII	XM:i:0
6749	4	*	0	0	*	*	0	0	AGTACTCACACGATCGATGA	IIIIIIIIIIIIIIIIIIII	XM:i:0
6750	4	*	0	0	*	*	0	0	ATCGCTCCATGACCAGAAGA	IIIIIIIIIIIIIIIIIIII	XM:i:0
6752	4	*	0	0	*	*	0	0	ATCCCGGCAACCTACCAGCC	IIIIIIIIIIIIIIIIIIII	XM:i:0
6755	4	*	0	0	*	*	0	0	ACTCTTTCTACAATCCCCAA	IIIIIIIIIIIIIIIIIIII	XM:i:0
6758	4	*	0	0	*	*	0	0	CTCTCTGCCTGGTATGGTGG	IIIIIIIIIIIIIIIIIIII	XM:i:0
6759	4	*	0	0	*	*	0	0	GGAAAATGGCCCTCACAATG	IIIIIIIIIIIIIIIIIIII	XM:i:0
6763	4	*	0	0	*	*	0	0	ACGACGTGAAATATCACACA	IIIIIIIIIIIIIIIIIIII	XM:i:0
6764	4	*	0	0	*	*	0	0	CGTGACAGATTGTCATGTGA	IIIIIIIIIIIIIIIIIIII	XM:i:0
6767	4	*	0	0	*	*	0	0	AGAAGAGCCCATCAGTGACG	IIIIIIIIIIIIIIIIIIII	XM:i:0
6769	4	*	0	0	*	*	0	0	CTGGACATGTCAACACTACC	IIIIIIIIIIIIIIIIIIII	XM:i:0
6770	4	*	0	0	*	*	0	0	CATGATGAACAGGCCGTTGA	IIIIIIIIIIIIIIIIIIII	XM:i:0
6771	4	*	0	0	*	*	0	0	AGTTATTGCCTGCCGTCATG	IIIIIIIIIIIIIIIIIIII	XM:i:0
6772	4	*	0	0	*	*	0	0	CTGTTGAGTTATGGCTGCCG	IIIIIIIIIIIIIIIIIIII	XM:i:0
6774	4	*	0	0	*	*	0	0	GAGTGACCGATCACCTCGAG	IIIIIIIIIIIIIIIIIIII	XM:i:0
6775	4	*	0	0	*	*	0	0	ACTATCTGAGTCGATGCTGT	IIIIIIIIIIIIIIIIIIII	XM:i:0
6776	4	*	0	0	*	*	0	0	AAACGACAAGCCCGCAAGAA	IIIIIIIIIIIIIIIIIIII	XM:i:0
6778	16	PhiX_174	3781	255	20M	*	0	0	CTGATGTACTCACTGATGCT	IIIIIIIIIIIIIIIIIIII	XA:i:3	MD:Z:2A4C0G11	NM:i:3
6779	4	*	0	0	*	*	0	0	AAGTACGACATTTGTCATGG	IIIIIIIIIIIIIIIIIIII	XM:i:0
6781	4	*	0	0	*	*	0	0	GCAGATAACACGAGTATCTT	IIIIIIIIIIIIIIIIIIII	XM:i:0
6783	4	*	0	0	*	*	0	0	ACGGGAAGGGAACGTCAATT	IIIIIIIIIIIIIIIIIIII	XM:i:0
6787	4	*	0	0	*	*	0	0	CTCTGGAAGAATGATCTGTC	IIIIIIIIIIIIIIIIIIII	XM:i:0
6788	4	*	0	0	*	*	0	0	CAGATAATGATGCTGTCGTG	IIIIIIIIIIIIIIIIIIII	XM:i:0
6789	4	*	0	0	*	*	0	0	ACTATACTATGAACAGTGAG	IIIIIIIIIIIIIIIIIIII	XM:i:0
6790	4	*	0	0	*	*	0	0	AATAACCTCTGAACAAATCG	IIIIIIIIIIIIIIIIIIII	XM:i:0
6792	4	*	0	0	*	*	0	0	AAGTTAATGAGCCACGACCC	IIIIIIIIIIIIIIIIIIII	XM:i:0
6793	4	*	0	0	*	*	0	0	ATCACATATCGAATAGCCCC	IIIIIIIIIIIIIIIIIIII	XM:i:0
6795	4	*	0	0	*	*	0	0	GATACAGAGACAGTAGGAGT	IIIIIIIIIIIIIIIIIIII	XM:i:0
6796	4	*	0	0	*	*	0	0	GAGGCGTCCTGATGTTTGTG	IIIIIIIIIIIIIIIIIIII	XM:i:0
6797	4	*	0	0	*	*	0	0	GCTACTTATGCGTACCTCTA	IIIIIIIIIIIIIIIIIIII	XM:i:0
6801	4	*	0	0	*	*	0	0	ATATACCCAAAAGATATAGT	IIIIIIIIIIIIIIIIIIII	XM:i:0
6802	4	*	0	0	*	*	0	0	GACTCTTGGAAGGGTTACGT	IIIIIIIIIIIIIIIIIIII	XM:i:0
6803	4	*	0	0	*	*	0	0	AGTATCACGTTCGGTCAGAT	IIIIIIIIIIIIIIIIIIII	XM:i:0
6805	4	*	0	0	*	*	0	0	CATCAGCCCTTACGTCTTCG	IIIIIIIIIIIIIIIIIIII	XM:i:0
6806	4	*	0	0	*	*	0	0	CGCCCGTAACCCACTCGATC	IIIIIIIIIIIIIIIIIIII	XM:i:0
6808	4	*	0	0	*	*	0	0	ACTACGTAAGATGAAATACA	IIIIIIIIIIIIIIIIIIII	XM:i:0
6809	4	*	0	0	*	*	0	0	ATACACCAACATAAATTCCT	IIIIIIIIIIIIIIIIIIII	XM:i:0
6811	4	*	0	0	*	*	0	0	CAATCACCGCCAGCAAAGCA	IIIIIIIIIIIIIIIIIIII	XM:i:0
6812	4	*	0	0	*	*	0	0	ACTCCAGTAACAGATACAAC	IIIIIIIIIIIIIIIIIIII	XM:i:0
6813	4	*	0	0	*	*	0	0	ACTTCTTTTGGGTAATCCCC	IIIIIIIIIIIIIIIIIIII	XM:i:0
6814	4	*	0	0	*	*	0	0	CTACGCAATGCGGAGCGGGG	IIIIIIIIIIIIIIIIIIII	XM:i:0
6815	4	*	0	0	*	*	0	0	AGCTCAATAGATCAGGCTAG	IIIIIIIIIIIIIIIIIIII	XM:i:0
6819	4	*	0	0	*	*	0	0	AAAGACATTCATCAGCACCA	IIIIIIIIIIIIIIIIIIII	XM:i:0
6820	4	*	0	0	*	*	0	0	AAATCATGGTAACGCCTGCC	IIIIIIIIIIIIIIIIIIII	XM:i:0
6821	4	*	0	0	*	*	0	0	CTCGTCTGCCTAAGGTCAGG	IIIIIIIIIIIIIIIIIIII	XM:i:0
6822	4	*	0	0	*	*	0	0	ATGGCGACCGGGAAGACGTC	IIIIIIIIIIIIIIIIIIII	XM:i:0
6823	4	*	0	0	*	*	0	0	CGTACTGACCTGATCATGTA	IIIIIIIIIIIIIIIIIIII	XM:i:0
6824	4	*	0	0	*	*	0	0	CGAAGCCATGGATATCAAAA	IIIIIIIIIIIIIIIIIIII	XM:i:0
6825	4	*	0	0	*	*	0	0	TGCACAACTGACGTCGGAAC	IIIIIIIIIIIIIIIIIIII	XM:i:0
6826	4	*	0	0	*	*	0	0	GATGGGAGGGATACATAAGA	IIIIIIIIIIIIIIIIIIII	XM:i:0
6827	4	*	0	0	*	*	0	0	AATAATGTTCTAATTACCCG	IIIIIIIIIIIIIIIIIIII	XM:i:0
6832	4	*	0	0	*	*	0	0	CGCATGGAATGAGACGCCTG	IIIIIIIIIIIIIIIIIIII	XM:i:0
6833	4	*	0	0	*	*	0	0	AGAAGCACACACACCCACGC	IIIIIIIIIIIIIIIIIIII	XM:i:0
6834	4	*	0	0	*	*	0	0	CATCGATGCGGCGAGGGAAG	IIIIIIIIIIIIIIIIIIII	XM:i:0
6835	4	*	0	0	*	*	0	0	AGAAGCGAGGCTCGATCCTA	IIIIIIIIIIIIIIIIIIII	XM:i:0
6836	4	*	0	0	*	*	0	0	AGATGAGTCGAAATATCTGA	IIIIIIIIIIIIIIIIIIII	XM:i:0
6837	4	*	0	0	*	*	0	0	AGCCTCCAGCAATCTGGACA	IIIIIIIIIIIIIIIIIIII	XM:i:0
6838	4	*	0	0	*	*	0	0	GAGACATTTTACTTTATGTC	IIIIIIIIIIIIIIIIIIII	XM:i:0
6839	4	*	0	0	*	*	0	0	CGAGTATCCTTCCTTATCAC	IIIIIIIIIIIIIIIIIIII	XM:i:0
6841	4	*	0	0	*	*	0	0	CGAACAATTCACGCGCTTAA	IIIIIIIIIIIIIIIIIIII	XM:i:0
6842	4	*	0	0	*	*	0	0	AATAATGGTTCTAAATTACC	IIIIIIIIIIIIIIIIIIII	XM:i:0
6843	4	*	0	0	*	*	0	0	CTGTTCACCATAACGGACGA	IIIIIIIIIIIIIIIIIIII	XM:i:0
6844	0	PhiX_174	40	255	20M	*	0	0	GGATTATTCTGATGAGTCGA	IIIIIIIIIIIIIIIIIIII	XA:i:2	MD:Z:4A0T14	NM:i:2
6845	4	*	0	0	*	*	0	0	GACGTCTAGGTGTCTGGTAA	IIIIIIIIIIIIIIIIIIII	XM:i:0
6847	4	*	0	0	*	*	0	0	CGCGCACCAGCAGAGCAGAA	IIIIIIIIIIIIIIIIIIII	XM:i:0
6849	4	*	0	0	*	*	0	0	ATCGAAGGATAACATCATAG	IIIIIIIIIIIIIIIIIIII	XM:i:0
6850	4	*	0	0	*	*	0	0	ATCGAAGGATAACATCATAG	IIIIIIIIIIIIIIIIIIII	XM:i:0
6851	4	*	0	0	*	*	0	0	AACTGGTGACTAGCGCTCCT	IIIIIIIIIIIIIIIIIIII	XM:i:0
6852	4	*	0	0	*	*	0	0	AACCGTAAGTGATCGATTCG	IIIIIIIIIIIIIIIIIIII	XM:i:0
6853	4	*	0	0	*	*	0	0	GTGGCTATGGTTACAGTATG	IIIIIIIIIIIIIIIIIIII	XM:i:0
6854	4	*	0	0	*	*	0	0	CCACCATAAACGGGGACGGA	IIIIIIIIIIIIIIIIIIII	XM:i:0
6855	4	*	0	0	*	*	0	0	AGCGCAAGACGTCAACATAT	IIIIIIIIIIIIIIIIIIII	XM:i:0
6856	4	*	0	0	*	*	0	0	AAAGGCCACAACACAGACGG	IIIIIIIIIIIIIIIIIIII	XM:i:0
6857	4	*	0	0	*	*	0	0	AGGTCACGCTACTGTAGGAA	IIIIIIIIIIIIIIIIIIII	XM:i:0
6859	4	*	0	0	*	*	0	0	CTGGACGCGGGAGTGGAGGA	IIIIIIIIIIIIIIIIIIII	XM:i:0
6860	4	*	0	0	*	*	0	0	GGGACACATGTAGCATGTGC	IIIIIIIIIIIIIIIIIIII	XM:i:0
6861	4	*	0	0	*	*	0	0	AACTCCTCAGTAACAGAATA	IIIIIIIIIIIIIIIIIIII	XM:i:0
6863	4	*	0	0	*	*	0	0	AACATACCATATCACATATC	IIIIIIIIIIIIIIIIIIII	XM:i:0
6864	4	*	0	0	*	*	0	0	GGCGTCTGATTCGATCGTGT	IIIIIIIIIIIIIIIIIIII	XM:i:0
6869	4	*	0	0	*	*	0	0	GAGGTCCCAAGGCAATGTTA	IIIIIIIIIIIIIIIIIIII	XM:i:0
6870	4	*	0	0	*	*	0	0	CCCGTTCACATTCAACGGCC	IIIIIIIIIIIIIIIIIIII	XM:i:0
6873	4	*	0	0	*	*	0	0	ATCGCTCCATGACGCAGAAG	IIIIIIIIIIIIIIIIIIII	XM:i:0
6874	16	PhiX_174	3884	255	20M	*	0	0	TGATGTGATTGGCTCTATTT	IIIIIIIIIIIIIIIIIIII	XA:i:3	MD:Z:5G0T10A2	NM:i:3
6875	4	*	0	0	*	*	0	0	AAAGAGCTGACTAAATGCAA	IIIIIIIIIIIIIIIIIIII	XM:i:0
6877	4	*	0	0	*	*	0	0	ATAGTGTCATAATATCGATG	IIIIIIIIIIIIIIIIIIII	XM:i:0
6878	4	*	0	0	*	*	0	0	AACGTGCGTCAAATAGTGAG	IIIIIIIIIIIIIIIIIIII	XM:i:0
6879	4	*	0	0	*	*	0	0	AACCGAAAGAAGACATCAAC	IIIIIIIIIIIIIIIIIIII	XM:i:0
6880	4	*	0	0	*	*	0	0	ACAACGCACACATGATGCAG	IIIIIIIIIIIIIIIIIIII	XM:i:0
6881	4	*	0	0	*	*	0	0	ATGCGTGCACTTATGCGGGA	IIIIIIIIIIIIIIIIIIII	XM:i:0
6882	4	*	0	0	*	*	0	0	AGTCTAAACATATAACTCAC	IIIIIIIIIIIIIIIIIIII	XM:i:0
6883	4	*	0	0	*	*	0	0	GAAACATCGCGGCATGAGGC	IIIIIIIIIIIIIIIIIIII	XM:i:0
6884	4	*	0	0	*	*	0	0	CAGCGACATGATCATGACCA	IIIIIIIIIIIIIIIIIIII	XM:i:0
6886	4	*	0	0	*	*	0	0	GGGCGGGCTATTAGTGTATA	IIIIIIIIIIIIIIIIIIII	XM:i:0
6889	4	*	0	0	*	*	0	0	GTATTAGCCACATAGAACAA	IIIIIIIIIIIIIIIIIIII	XM:i:0
6890	4	*	0	0	*	*	0	0	AATCCTTACCATTGTTCAGG	IIIIIIIIIIIIIIIIIIII	XM:i:0
6892	4	*	0	0	*	*	0	0	AATACTGAACAATGCTAGTA	IIIIIIIIIIIIIIIIIIII	XM:i:0
6894	4	*	0	0	*	*	0	0	GAGCACCAACTCGGGAATGA	IIIIIIIIIIIIIIIIIIII	XM:i:0
6896	4	*	0	0	*	*	0	0	AAGTTACTGACTGACGACGG	IIIIIIIIIIIIIIIIIIII	XM:i:0
6897	4	*	0	0	*	*	0	0	CTGATTGATTTGATTTGACG	IIIIIIIIIIIIIIIIIIII	XM:i:0
6901	4	*	0	0	*	*	0	0	ATCCTACAAATCAGCGTACC	IIIIIIIIIIIIIIIIIIII	XM:i:0
6904	4	*	0	0	*	*	0	0	ACAATAATCTCTTAACTTAG	IIIIIIIIIIIIIIIIIIII	XM:i:0
6906	4	*	0	0	*	*	0	0	AACAGGCACAACACAGACGG	IIIIIIIIIIIIIIIIIIII	XM:i:0
6907	4	*	0	0	*	*	0	0	AACAAACTAGGACGCCTCAT	IIIIIIIIIIIIIIIIIIII	XM:i:0
6908	4	*	0	0	*	*	0	0	GCCCAGCCGATACGGAGTAG	IIIIIIIIIIIIIIIIIIII	XM:i:0
6910	4	*	0	0	*	*	0	0	CGACAAATTAGGGGTCAACG	IIIIIIIIIIIIIIIIIIII	XM:i:0
6912	4	*	0	0	*	*	0	0	GATGAGGAAGAAGTGGCTAA	IIIIIIIIIIIIIIIIIIII	XM:i:0
6914	4	*	0	0	*	*	0	0	ACCACAAGAAGACAGAACAG	IIIIIIIIIIIIIIIIIIII	XM:i:0
6915	4	*	0	0	*	*	0	0	GCCAAGTTAACGATCTCGAG	IIIIIIIIIIIIIIIIIIII	XM:i:0
6916	4	*	0	0	*	*	0	0	CTCACTAAACAAGCTGTCGC	IIIIIIIIIIIIIIIIIIII	XM:i:0
6922	16	PhiX_174	1213	255	20M	*	0	0	TGTCCTCCATCGTCCCGTTT	IIIIIIIIIIIIIIIIIIII	XA:i:3	MD:Z:5C0T7A5	NM:i:3
6924	4	*	0	0	*	*	0	0	AGTTAGCATACAAACAGGGT	IIIIIIIIIIIIIIIIIIII	XM:i:0
6927	4	*	0	0	*	*	0	0	CGAGGCGTGAGTTCGATAAT	IIIIIIIIIIIIIIIIIIII	XM:i:0
6931	4	*	0	0	*	*	0	0	GGTATAAGTTCAAACGACAC	IIIIIIIIIIIIIIIIIIII	XM:i:0
6932	4	*	0	0	*	*	0	0	CACGCAGGAACGCTTTTACG	IIIIIIIIIIIIIIIIIIII	XM:i:0
6934	4	*	0	0	*	*	0	0	CAGCATCAACAGCAGCACAA	IIIIIIIIIIIIIIIIIIII	XM:i:0
6936	4	*	0	0	*	*	0	0	GGTCAAACCCGCCTCGGTGG	IIIIIIIIIIIIIIIIIIII	XM:i:0
6937	4	*	0	0	*	*	0	0	ATCCGGCCAACCATACCAGC	IIIIIIIIIIIIIIIIIIII	XM:i:0
6938	4	*	0	0	*	*	0	0	GTCGTCATTTGGCAGAAAGC	IIIIIIIIIIIIIIIIIIII	XM:i:0
6941	0	PhiX_174	4054	255	20M	*	0	0	CTGCTATTGAGGCTGGTGGC	IIIIIIIIIIIIIIIIIIII	XA:i:1	MD:Z:14T5	NM:i:1
6946	4	*	0	0	*	*	0	0	ATGTTTCGTTCTGGTGATCG	IIIIIIIIIIIIIIIIIIII	XM:i:0
6947	4	*	0	0	*	*	0	0	GACGTACCGAGCTAACCTAA	IIIIIIIIIIIIIIIIIIII	XM:i:0
6948	4	*	0	0	*	*	0	0	GAGTACCACGCAGCATAACT	IIIIIIIIIIIIIIIIIIII	XM:i:0
6949	4	*	0	0	*	*	0	0	GCGACTGAGCCAACCCATCT	IIIIIIIIIIIIIIIIIIII	XM:i:0
6950	4	*	0	0	*	*	0	0	AGATATTGTCACCACTAGTG	IIIIIIIIIIIIIIIIIIII	XM:i:0
6951	4	*	0	0	*	*	0	0	AGATATTGTCACCACTAGTG	IIIIIIIIIIIIIIIIIIII	XM:i:0
6952	0	PhiX_174	1500	255	20M	*	0	0	AAAACATTTGGACTGCTCGC	IIIIIIIIIIIIIIIIIIII	XA:i:2	MD:Z:18C0G0	NM:i:2
6956	4	*	0	0	*	*	0	0	CAAGCAACCAGCCAGGTTCG	IIIIIIIIIIIIIIIIIIII	XM:i:0
6958	4	*	0	0	*	*	0	0	GACCCTCAGCCAATCTTAAC	IIIIIIIIIIIIIIIIIIII	XM:i:0
6959	4	*	0	0	*	*	0	0	GTAACTCTTTGATCTCATCG	IIIIIIIIIIIIIIIIIIII	XM:i:0
6960	4	*	0	0	*	*	0	0	GTACGTAATAGCACATGACC	IIIIIIIIIIIIIIIIIIII	XM:i:0
6968	4	*	0	0	*	*	0	0	AGCAGGAAGAAGCACCACCA	IIIIIIIIIIIIIIIIIIII	XM:i:0
6970	0	PhiX_174	31	255	20M	*	0	0	AACACTTTCGGATATTCTGG	IIIIIIIIIIIIIIIIIIII	XA:i:3	MD:Z:16T0C0T1	NM:i:3
6971	4	*	0	0	*	*	0	0	AACTAGTCACACATCGTGAC	IIIIIIIIIIIIIIIIIIII	XM:i:0
6972	4	*	0	0	*	*	0	0	ACTCAATGAGAATACATCAT	IIIIIIIIIIIIIIIIIIII	XM:i:0
6974	4	*	0	0	*	*	0	0	CTGAACGCTGACGTAGATGA	IIIIIIIIIIIIIIIIIIII	XM:i:0
6978	4	*	0	0	*	*	0	0	GAATAACGTCACATAATTAC	IIIIIIIIIIIIIIIIIIII	XM:i:0
6979	4	*	0	0	*	*	0	0	GATAACGTCACATATACTAC	IIIIIIIIIIIIIIIIIIII	XM:i:0
6980	4	*	0	0	*	*	0	0	AATACTGATAGACAGCTCGG	IIIIIIIIIIIIIIIIIIII	XM:i:0
6984	4	*	0	0	*	*	0	0	ATGTGAGCATTAATGATACA	IIIIIIIIIIIIIIIIIIII	XM:i:0
6988	4	*	0	0	*	*	0	0	CAAGTCAAATAATCAGCGTG	IIIIIIIIIIIIIIIIIIII	XM:i:0
6989	4	*	0	0	*	*	0	0	CATGACAAGTAAGGACGGTG	IIIIIIIIIIIIIIIIIIII	XM:i:0
6990	16	PhiX_174	4052	255	20M	*	0	0	ACCTGCTATTGGGGCTTGTG	IIIIIIIIIIIIIIIIIIII	XA:i:1	MD:Z:11A8	NM:i:1
6991	4	*	0	0	*	*	0	0	GATGATCGCAGTGGTCGGCA	IIIIIIIIIIIIIIIIIIII	XM:i:0
6996	16	PhiX_174	4881	255	20M	*	0	0	TTATGTTACAGTATGCCCAT	IIIIIIIIIIIIIIIIIIII	XA:i:3	MD:Z:1A0T0G16	NM:i:3
6998	4	*	0	0	*	*	0	0	AGCAATACACACCAACACAG	IIIIIIIIIIIIIIIIIIII	XM:i:0
6999	4	*	0	0	*	*	0	0	GCGTGTGATCATTTACTCGC	IIIIIIIIIIIIIIIIIIII	XM:i:0
7001	4	*	0	0	*	*	0	0	CCGAACTGCCTATCATGTAT	IIIIIIIIIIIIIIIIIIII	XM:i:0
7005	4	*	0	0	*	*	0	0	GATCCAATCGCAACCTCAGC	IIIIIIIIIIIIIIIIIIII	XM:i:0
7007	4	*	0	0	*	*	0	0	ATCACCATTATCGAATACGC	IIIIIIIIIIIIIIIIIIII	XM:i:0
7017	4	*	0	0	*	*	0	0	GAGCACCATTGTAGCATTGG	IIIIIIIIIIIIIIIIIIII	XM:i:0
7018	4	*	0	0	*	*	0	0	ACAGTCGTTGACAGTACAAG	IIIIIIIIIIIIIIIIIIII	XM:i:0
7020	4	*	0	0	*	*	0	0	GTGGCGAGATGGTCGATAAC	IIIIIIIIIIIIIIIIIIII	XM:i:0
7022	4	*	0	0	*	*	0	0	CATCTTTAACAACAGCCAGG	IIIIIIIIIIIIIIIIIIII	XM:i:0
7023	4	*	0	0	*	*	0	0	AGTACTACTGGCGGAGCGGC	IIIIIIIIIIIIIIIIIIII	XM:i:0
7024	4	*	0	0	*	*	0	0	AACGACGGAGCCCACGTCCA	IIIIIIIIIIIIIIIIIIII	XM:i:0
7027	4	*	0	0	*	*	0	0	GACGTGACAAGTCTTACTGT	IIIIIIIIIIIIIIIIIIII	XM:i:0
7028	4	*	0	0	*	*	0	0	AATACACCAGAAACATCATC	IIIIIIIIIIIIIIIIIIII	XM:i:0
7029	4	*	0	0	*	*	0	0	ATGTCTGACTGATGAGCGCT	IIIIIIIIIIIIIIIIIIII	XM:i:0
7031	4	*	0	0	*	*	0	0	ATGTGCCTGCATACAGATAA	IIIIIIIIIIIIIIIIIIII	XM:i:0
7033	16	PhiX_174	355	255	20M	*	0	0	TCCGATGCTGTTCAACCACT	IIIIIIIIIIIIIIIIIIII	XA:i:0	MD:Z:20	NM:i:0
7035	4	*	0	0	*	*	0	0	AGTACGCGTTGGCAATCACG	IIIIIIIIIIIIIIIIIIII	XM:i:0
7037	4	*	0	0	*	*	0	0	CTAAACCCGTCTGAACATCA	IIIIIIIIIIIIIIIIIIII	XM:i:0
7038	4	*	0	0	*	*	0	0	CGCGCATAGTACGCTAGTAT	IIIIIIIIIIIIIIIIIIII	XM:i:0
7039	4	*	0	0	*	*	0	0	GACTCGCCAGGTAGTCGCCT	IIIIIIIIIIIIIIIIIIII	XM:i:0
7042	4	*	0	0	*	*	0	0	GTACCGACGACAAATTAGGG	IIIIIIIIIIIIIIIIIIII	XM:i:0
7047	4	*	0	0	*	*	0	0	ACGACTGCCCATATCAGTAA	IIIIIIIIIIIIIIIIIIII	XM:i:0
7051	4	*	0	0	*	*	0	0	AAACATAATTTCACATACTA	IIIIIIIIIIIIIIIIIIII	XM:i:0
7052	4	*	0	0	*	*	0	0	AAACATAAAATTTCACCCAT	IIIIIIIIIIIIIIIIIIII	XM:i:0
7056	4	*	0	0	*	*	0	0	GCTCTAATCTGGCACGGCTA	IIIIIIIIIIIIIIIIIIII	XM:i:0
7060	4	*	0	0	*	*	0	0	GGTACAAACCCCGCCCTCCG	IIIIIIIIIIIIIIIIIIII	XM:i:0
7062	4	*	0	0	*	*	0	0	ATGGGCCCCACAGAAGAGCA	IIIIIIIIIIIIIIIIIIII	XM:i:0
7063	4	*	0	0	*	*	0	0	GAGGTGTCATCTGAGGTATC	IIIIIIIIIIIIIIIIIIII	XM:i:0
7073	4	*	0	0	*	*	0	0	AAGTTAATGGATCGATGGCA	IIIIIIIIIIIIIIIIIIII	XM:i:0
7077	4	*	0	0	*	*	0	0	ACTCAGCAAAGTCATGACAC	IIIIIIIIIIIIIIIIIIII	XM:i:0
7079	4	*	0	0	*	*	0	0	AGAAAGCGCCATGGTCATAA	IIIIIIIIIIIIIIIIIIII	XM:i:0
7087	4	*	0	0	*	*	0	0	GGAAATCGCCCGTAGGGTAG	IIIIIIIIIIIIIIIIIIII	XM:i:0
7094	0	PhiX_174	2450	255	20M	*	0	0	GTCTCACTTCTGTTACTCCA	IIIIIIIIIIIIIIIIIIII	XA:i:1	MD:Z:0T19	NM:i:1
7095	4	*	0	0	*	*	0	0	AAGCCCATCGATCCCCGGGG	IIIIIIIIIIIIIIIIIIII	XM:i:0
7099	4	*	0	0	*	*	0	0	GGCCTTTGGCCTATTGGACT	IIIIIIIIIIIIIIIIIIII	XM:i:0
7107	4	*	0	0	*	*	0	0	GATAGTTGCTGGATTGGTGA	IIIIIIIIIIIIIIIIIIII	XM:i:0
7109	4	*	0	0	*	*	0	0	AACGCCCTGCCATACGAAAA	IIIIIIIIIIIIIIIIIIII	XM:i:0
7116	4	*	0	0	*	*	0	0	AAGGTCGGCATCAAAGTCCC	IIIIIIIIIIIIIIIIIIII	XM:i:0
7117	4	*	0	0	*	*	0	0	GCTGACAATGATCAGGACGT	IIIIIIIIIIIIIIIIIIII	XM:i:0
7118	4	*	0	0	*	*	0	0	GCAGCACGAACATAACGAGC	IIIIIIIIIIIIIIIIIIII	XM:i:0
7123	4	*	0	0	*	*	0	0	AATTGGTCGTCGTACGCACC	IIIIIIIIIIIIIIIIIIII	XM:i:0
7124	4	*	0	0	*	*	0	0	CTATGACTGTTATCTTGGAC	IIIIIIIIIIIIIIIIIIII	XM:i:0
7126	4	*	0	0	*	*	0	0	ATGCTGCCCTCATTGGCATA	IIIIIIIIIIIIIIIIIIII	XM:i:0
7127	4	*	0	0	*	*	0	0	AACGTCTCGAGTAGGTTAGC	IIIIIIIIIIIIIIIIIIII	XM:i:0
7129	4	*	0	0	*	*	0	0	CGGTGCCATCGCTGATAAGG	IIIIIIIIIIIIIIIIIIII	XM:i:0
7130	4	*	0	0	*	*	0	0	GGAAAATCCTTCATAGTACC	IIIIIIIIIIIIIIIIIIII	XM:i:0
7131	4	*	0	0	*	*	0	0	CTGGTCTGACTCGCTGCTAC	IIIIIIIIIIIIIIIIIIII	XM:i:0
7139	4	*	0	0	*	*	0	0	CACTCACTCAGTGGTGGAGA	IIIIIIIIIIIIIIIIIIII	XM:i:0
7141	4	*	0	0	*	*	0	0	CAGGAAGCCGAGGTGTACTC	IIIIIIIIIIIIIIIIIIII	XM:i:0
7142	4	*	0	0	*	*	0	0	GTACGGGACTGGTGGCAAGT	IIIIIIIIIIIIIIIIIIII	XM:i:0
7143	4	*	0	0	*	*	0	0	ATGTGCCCTGCATACAGATA	IIIIIIIIIIIIIIIIIIII	XM:i:0
7144	4	*	0	0	*	*	0	0	GCCCAATGAAGTAATCGCGT	IIIIIIIIIIIIIIIIIIII	XM:i:0
7145	4	*	0	0	*	*	0	0	CGTACGGCTGACCTGGATCG	IIIIIIIIIIIIIIIIIIII	XM:i:0
7147	4	*	0	0	*	*	0	0	GACTATCAACATTCCTGTGC	IIIIIIIIIIIIIIIIIIII	XM:i:0
7152	4	*	0	0	*	*	0	0	GGATAGTCAGGTAATTAGTG	IIIIIIIIIIIIIIIIIIII	XM:i:0
7153	4	*	0	0	*	*	0	0	CCTGCGGAGCGAACTGCCGA	IIIIIIIIIIIIIIIIIIII	XM:i:0
7155	4	*	0	0	*	*	0	0	GAGGTCTATCTAACAAGTCG	IIIIIIIIIIIIIIIIIIII	XM:i:0
7157	4	*	0	0	*	*	0	0	ACTGGTAGCCTTAAGCGCTC	IIIIIIIIIIIIIIIIIIII	XM:i:0
7158	4	*	0	0	*	*	0	0	CTTTCAGAATTTCAAGTATC	IIIIIIIIIIIIIIIIIIII	XM:i:0
7162	4	*	0	0	*	*	0	0	AAGCGCTCACTTAGCATCAA	IIIIIIIIIIIIIIIIIIII	XM:i:0
7163	4	*	0	0	*	*	0	0	AACGCGTCTGGAACACGGTA	IIIIIIIIIIIIIIIIIIII	XM:i:0
7172	4	*	0	0	*	*	0	0	CGGCCAACACAGACGGAAAG	IIIIIIIIIIIIIIIIIIII	XM:i:0
7173	4	*	0	0	*	*	0	0	CGTATCTGATGATGATCGAT	IIIIIIIIIIIIIIIIIIII	XM:i:0
7175	4	*	0	0	*	*	0	0	AGAGCATCACATCACTACGT	IIIIIIIIIIIIIIIIIIII	XM:i:0
7177	4	*	0	0	*	*	0	0	GTGCAGCATGCAAGCTGTAA	IIIIIIIIIIIIIIIIIIII	XM:i:0
7178	4	*	0	0	*	*	0	0	CTACGTAGCCATATCACACA	IIIIIIIIIIIIIIIIIIII	XM:i:0
7181	4	*	0	0	*	*	0	0	GAACTGACTATGGAGCGTTG	IIIIIIIIIIIIIIIIIIII	XM:i:0
7182	0	PhiX_174	5065	255	20M	*	0	0	GAGCTAAAGAATGGAACAAC	IIIIIIIIIIIIIIIIIIII	XA:i:0	MD:Z:20	NM:i:0
7188	4	*	0	0	*	*	0	0	AAAACCTACTTTGATGGACG	IIIIIIIIIIIIIIIIIIII	XM:i:0
7189	16	PhiX_174	1331	255	20M	*	0	0	TGCACCGTTAACCCTGATAC	IIIIIIIIIIIIIIIIIIII	XA:i:3	MD:Z:0G4G0A13	NM:i:3
7190	4	*	0	0	*	*	0	0	GTGGTTGGATATTTCATGGT	IIIIIIIIIIIIIIIIIIII	XM:i:0
7191	4	*	0	0	*	*	0	0	GACAATCAAGGATAACATCA	IIIIIIIIIIIIIIIIIIII	XM:i:0
7193	4	*	0	0	*	*	0	0	AGTCGGCGACGGGAGACGTC	IIIIIIIIIIIIIIIIIIII	XM:i:0
7195	4	*	0	0	*	*	0	0	AGAACGGAAACATCCTTCAT	IIIIIIIIIIIIIIIIIIII	XM:i:0
7197	4	*	0	0	*	*	0	0	AATACCTCACCTCAGTGATG	IIIIIIIIIIIIIIIIIIII	XM:i:0
7199	0	PhiX_174	649	255	20M	*	0	0	ATCCCGTTTACATTCCAACG	IIIIIIIIIIIIIIIIIIII	XA:i:3	MD:Z:7C0A6A4	NM:i:3
7200	4	*	0	0	*	*	0	0	GGCTAATACGTACAAAGTCA	IIIIIIIIIIIIIIIIIIII	XM:i:0
7201	4	*	0	0	*	*	0	0	AGTCGCATCATAAAGCCTGG	IIIIIIIIIIIIIIIIIIII	XM:i:0
7203	4	*	0	0	*	*	0	0	CGCGAATGATCGAACCCACG	IIIIIIIIIIIIIIIIIIII	XM:i:0
7205	16	PhiX_174	2655	255	20M	*	0	0	ATTTGCCTGTTTGGTTCGCT	IIIIIIIIIIIIIIIIIIII	XA:i:1	MD:Z:0T19	NM:i:1
7207	16	PhiX_174	4767	255	20M	*	0	0	TCATTCCATGCGGTGCACTT	IIIIIIIIIIIIIIIIIIII	XA:i:3	MD:Z:0C0A0T17	NM:i:3
7210	4	*	0	0	*	*	0	0	ATCGCACAACCCAATAGAGG	IIIIIIIIIIIIIIIIIIII	XM:i:0
7212	4	*	0	0	*	*	0	0	ACGAGCATCATCTTATACCA	IIIIIIIIIIIIIIIIIIII	XM:i:0
7216	4	*	0	0	*	*	0	0	ATGATCAATCTCAGTAACAC	IIIIIIIIIIIIIIIIIIII	XM:i:0
7218	4	*	0	0	*	*	0	0	ATATGCCCGCACGGGAAGAC	IIIIIIIIIIIIIIIIIIII	XM:i:0
7220	4	*	0	0	*	*	0	0	CAGGAATGCAGCAGCCAGAT	IIIIIIIIIIIIIIIIIIII	XM:i:0
7224	4	*	0	0	*	*	0	0	AAGACGTCAAGCCCATGACA	IIIIIIIIIIIIIIIIIIII	XM:i:0
7227	4	*	0	0	*	*	0	0	GTACCACCTGGTAGTTGATA	IIIIIIIIIIIIIIIIIIII	XM:i:0
7228	4	*	0	0	*	*	0	0	ATCAGAAAGATATGCGAAAA	IIIIIIIIIIIIIIIIIIII	XM:i:0
7231	4	*	0	0	*	*	0	0	GACGTACCGAGCACCTAGAG	IIIIIIIIIIIIIIIIIIII	XM:i:0
7238	4	*	0	0	*	*	0	0	ATTTGGACTTTGGAGCGATC	IIIIIIIIIIIIIIIIIIII	XM:i:0
7239	4	*	0	0	*	*	0	0	GTAATCAACGGAGCCTGAGG	IIIIIIIIIIIIIIIIIIII	XM:i:0
7240	4	*	0	0	*	*	0	0	AGTCTCAAGAAGTGATAACA	IIIIIIIIIIIIIIIIIIII	XM:i:0
7246	4	*	0	0	*	*	0	0	AAGCAGCAGTCAATGGTGAG	IIIIIIIIIIIIIIIIIIII	XM:i:0
7249	4	*	0	0	*	*	0	0	AAACCTGAACCAACATAAAA	IIIIIIIIIIIIIIIIIIII	XM:i:0
7250	4	*	0	0	*	*	0	0	GTAATTGATATATGTCTGTG	IIIIIIIIIIIIIIIIIIII	XM:i:0
7255	4	*	0	0	*	*	0	0	CGTATGCCTTCTGCTCTGCT	IIIIIIIIIIIIIIIIIIII	XM:i:0
7258	4	*	0	0	*	*	0	0	GAAGCTCCACGCATCATGAC	IIIIIIIIIIIIIIIIIIII	XM:i:0
7259	4	*	0	0	*	*	0	0	GCAGGCAAGCTGATGACTAG	IIIIIIIIIIIIIIIIIIII	XM:i:0
7270	4	*	0	0	*	*	0	0	ATGGTGTATGGGTTCTGCTG	IIIIIIIIIIIIIIIIIIII	XM:i:0
7271	4	*	0	0	*	*	0	0	CTTCCAGAATGTCAGTATCG	IIIIIIIIIIIIIIIIIIII	XM:i:0
7272	4	*	0	0	*	*	0	0	CTAATCTACCTTCTTTTGGG	IIIIIIIIIIIIIIIIIIII	XM:i:0
7273	4	*	0	0	*	*	0	0	AAGTACGCACCAACATCGAA	IIIIIIIIIIIIIIIIIIII	XM:i:0
7274	4	*	0	0	*	*	0	0	AATTAAAGCCGCCCTGTGGA	IIIIIIIIIIIIIIIIIIII	XM:i:0
7276	16	PhiX_174	2182	255	20M	*	0	0	TTTCCAGTCCGTTCAGTTGT	IIIIIIIIIIIIIIIIIIII	XA:i:0	MD:Z:20	NM:i:0
7280	4	*	0	0	*	*	0	0	AGATCGAATCACGAGTATCT	IIIIIIIIIIIIIIIIIIII	XM:i:0
7281	4	*	0	0	*	*	0	0	GAATGAGCTCATAGAAGCCA	IIIIIIIIIIIIIIIIIIII	XM:i:0
7282	4	*	0	0	*	*	0	0	GAGTGACTGCGGCGAAATAG	IIIIIIIIIIIIIIIIIIII	XM:i:0
7285	16	PhiX_174	3827	255	20M	*	0	0	TGGTATTGATAAGGCTGTTG	IIIIIIIIIIIIIIIIIIII	XA:i:1	MD:Z:12A7	NM:i:1
7286	4	*	0	0	*	*	0	0	CAGAAGGAAGTGATGTAATG	IIIIIIIIIIIIIIIIIIII	XM:i:0
7294	4	*	0	0	*	*	0	0	GACGGTGAAGCCTGGATGGA	IIIIIIIIIIIIIIIIIIII	XM:i:0
7295	4	*	0	0	*	*	0	0	ACGCTCAAGTCAAATAATCA	IIIIIIIIIIIIIIIIIIII	XM:i:0
7302	4	*	0	0	*	*	0	0	ACTAAGTGATGGAGATACAA	IIIIIIIIIIIIIIIIIIII	XM:i:0
7303	4	*	0	0	*	*	0	0	CGCGTCGATCAAGGAATCAG	IIIIIIIIIIIIIIIIIIII	XM:i:0
7304	4	*	0	0	*	*	0	0	AATACCAGCCATCACATGCC	IIIIIIIIIIIIIIIIIIII	XM:i:0
7305	4	*	0	0	*	*	0	0	ACTAGTGATGAAAATACCTA	IIIIIIIIIIIIIIIIIIII	XM:i:0
7309	4	*	0	0	*	*	0	0	CGTCGGCTGGCCCCTGGCGC	IIIIIIIIIIIIIIIIIIII	XM:i:0
7310	4	*	0	0	*	*	0	0	GACAACTCACAAAAAGCTGT	IIIIIIIIIIIIIIIIIIII	XM:i:0
7311	4	*	0	0	*	*	0	0	AACTCAACGCCCTGGCATAC	IIIIIIIIIIIIIIIIIIII	XM:i:0
7313	4	*	0	0	*	*	0	0	AACTCACGCTGCTACGAAAA	IIIIIIIIIIIIIIIIIIII	XM:i:0
7316	4	*	0	0	*	*	0	0	ACGCTGCCATGGAAGTAATC	IIIIIIIIIIIIIIIIIIII	XM:i:0
7319	4	*	0	0	*	*	0	0	ATGCAAGTGAGCGCTAAGCC	IIIIIIIIIIIIIIIIIIII	XM:i:0
7320	4	*	0	0	*	*	0	0	AGTATCTTCTTCATCACGCA	IIIIIIIIIIIIIIIIIIII	XM:i:0
7321	4	*	0	0	*	*	0	0	GTACTGAATCTCTAGTCGCA	IIIIIIIIIIIIIIIIIIII	XM:i:0
7326	4	*	0	0	*	*	0	0	ACACATAGCCCAGTCGGAGT	IIIIIIIIIIIIIIIIIIII	XM:i:0
7329	4	*	0	0	*	*	0	0	AAACATCATAGGCCAGTCGG	IIIIIIIIIIIIIIIIIIII	XM:i:0
7331	4	*	0	0	*	*	0	0	CTTCTGATGTATGTGTTAGT	IIIIIIIIIIIIIIIIIIII	XM:i:0
7336	4	*	0	0	*	*	0	0	CGACGACCAAATGTCACGTA	IIIIIIIIIIIIIIIIIIII	XM:i:0
7337	4	*	0	0	*	*	0	0	AGATCGATGACTGCTGCAGG	IIIIIIIIIIIIIIIIIIII	XM:i:0
7343	4	*	0	0	*	*	0	0	GTCACCATAACGGACGTGAG	IIIIIIIIIIIIIIIIIIII	XM:i:0
7347	4	*	0	0	*	*	0	0	ATCGCTCCATGACGCAGAGA	IIIIIIIIIIIIIIIIIIII	XM:i:0
7349	4	*	0	0	*	*	0	0	CAAACAGGACGCCTCATCAG	IIIIIIIIIIIIIIIIIIII	XM:i:0
7351	4	*	0	0	*	*	0	0	CAAGAAGTAAACATAGTCGC	IIIIIIIIIIIIIIIIIIII	XM:i:0
7352	4	*	0	0	*	*	0	0	CATCATGGAAAGGGCCGCCT	IIIIIIIIIIIIIIIIIIII	XM:i:0
7354	4	*	0	0	*	*	0	0	GACGAGTAAAATGTTTGATT	IIIIIIIIIIIIIIIIIIII	XM:i:0
7356	4	*	0	0	*	*	0	0	ACTCTACAGGATAGCGTTGA	IIIIIIIIIIIIIIIIIIII	XM:i:0
7358	4	*	0	0	*	*	0	0	CGATACCGCTCAAGTCAAAC	IIIIIIIIIIIIIIIIIIII	XM:i:0
7365	4	*	0	0	*	*	0	0	AAAACCCGTAAGCTGTCGCT	IIIIIIIIIIIIIIIIIIII	XM:i:0
7367	4	*	0	0	*	*	0	0	AGCAGGAAGAACATACGAGC	IIIIIIIIIIIIIIIIIIII	XM:i:0
7373	4	*	0	0	*	*	0	0	AAATTAGGGTTCGCCATCAA	IIIIIIIIIIIIIIIIIIII	XM:i:0
7374	4	*	0	0	*	*	0	0	AGTTATGCCTGCCCGTCATT	IIIIIIIIIIIIIIIIIIII	XM:i:0
7376	4	*	0	0	*	*	0	0	ACTATCTGAGTCGATGGCTG	IIIIIIIIIIIIIIIIIIII	XM:i:0
7377	4	*	0	0	*	*	0	0	AGTATGGATGATGGGCACAG	IIIIIIIIIIIIIIIIIIII	XM:i:0
7380	4	*	0	0	*	*	0	0	AAGTACGCGAATTTTGTCAA	IIIIIIIIIIIIIIIIIIII	XM:i:0
7381	4	*	0	0	*	*	0	0	AGGATTATGGTATCAGGTTA	IIIIIIIIIIIIIIIIIIII	XM:i:0
7383	4	*	0	0	*	*	0	0	AAGAAACGCCCACAGAATGT	IIIIIIIIIIIIIIIIIIII	XM:i:0
7385	4	*	0	0	*	*	0	0	ACTCTAGAGATCACACGAAC	IIIIIIIIIIIIIIIIIIII	XM:i:0
7386	4	*	0	0	*	*	0	0	GCGACGAGCACCCATCTTTT	IIIIIIIIIIIIIIIIIIII	XM:i:0
7387	4	*	0	0	*	*	0	0	CCATTAGCCTGTACATACTC	IIIIIIIIIIIIIIIIIIII	XM:i:0
7390	4	*	0	0	*	*	0	0	AATAACACCATCAGGGACCA	IIIIIIIIIIIIIIIIIIII	XM:i:0
7396	4	*	0	0	*	*	0	0	GGTTAAGAGCCCTCGATACG	IIIIIIIIIIIIIIIIIIII	XM:i:0
7399	4	*	0	0	*	*	0	0	CCTCTGAACTGATGATTCCT	IIIIIIIIIIIIIIIIIIII	XM:i:0
7400	4	*	0	0	*	*	0	0	GATAGCCAGAGATGACAGCT	IIIIIIIIIIIIIIIIIIII	XM:i:0
7401	4	*	0	0	*	*	0	0	CATAAGCCCAGATGGATAAC	IIIIIIIIIIIIIIIIIIII	XM:i:0
7402	4	*	0	0	*	*	0	0	CTGTCGCCCTACTCCCAAGA	IIIIIIIIIIIIIIIIIIII	XM:i:0
7405	4	*	0	0	*	*	0	0	CTGTCGGCCTGACTCAGAGC	IIIIIIIIIIIIIIIIIIII	XM:i:0
7407	4	*	0	0	*	*	0	0	GCCCACCCAATCGATCGGTA	IIIIIIIIIIIIIIIIIIII	XM:i:0
7409	4	*	0	0	*	*	0	0	CCTCGCGAACAGCAGGTACG	IIIIIIIIIIIIIIIIIIII	XM:i:0
7412	4	*	0	0	*	*	0	0	AAGCAGCCATCTCATTGTGC	IIIIIIIIIIIIIIIIIIII	XM:i:0
7413	4	*	0	0	*	*	0	0	AATATCAGTTGGGACACATG	IIIIIIIIIIIIIIIIIIII	XM:i:0
7415	4	*	0	0	*	*	0	0	GATCACCAGAAACACTCAAG	IIIIIIIIIIIIIIIIIIII	XM:i:0
7419	4	*	0	0	*	*	0	0	CTACAGTATGGTATCGGTAG	IIIIIIIIIIIIIIIIIIII	XM:i:0
7423	4	*	0	0	*	*	0	0	CGTCACCTGATGTCTGCTCG	IIIIIIIIIIIIIIIIIIII	XM:i:0
7427	4	*	0	0	*	*	0	0	ATGGCGCGAAGACGGGAGAA	IIIIIIIIIIIIIIIIIIII	XM:i:0
7429	4	*	0	0	*	*	0	0	CAGAATGACCCCCCTACTCG	IIIIIIIIIIIIIIIIIIII	XM:i:0
7430	4	*	0	0	*	*	0	0	CTAATGGACTGACGAGAACG	IIIIIIIIIIIIIIIIIIII	XM:i:0
7432	4	*	0	0	*	*	0	0	CGTCTTCGGGCCGTGGTCTA	IIIIIIIIIIIIIIIIIIII	XM:i:0
7433	4	*	0	0	*	*	0	0	AAACCCGAGCTGTCGCACTC	IIIIIIIIIIIIIIIIIIII	XM:i:0
7435	16	PhiX_174	2267	255	20M	*	0	0	TCCATCATGACTTCGTGATG	IIIIIIIIIIIIIIIIIIII	XA:i:2	MD:Z:2A16A0	NM:i:2
7439	4	*	0	0	*	*	0	0	AACGCTATTGACGCGCCGTG	IIIIIIIIIIIIIIIIIIII	XM:i:0
7440	4	*	0	0	*	*	0	0	CTCTTGATAATCATAGATCG	IIIIIIIIIIIIIIIIIIII	XM:i:0
7441	4	*	0	0	*	*	0	0	CGCGTCGGATCGCATGTACA	IIIIIIIIIIIIIIIIIIII	XM:i:0
7442	4	*	0	0	*	*	0	0	AACGGCAGAAAGATGCAACC	IIIIIIIIIIIIIIIIIIII	XM:i:0
7444	4	*	0	0	*	*	0	0	CTATCGAACTGAATCCAAGC	IIIIIIIIIIIIIIIIIIII	XM:i:0
7445	4	*	0	0	*	*	0	0	GCTCTGTTGAGTTATTGCTG	IIIIIIIIIIIIIIIIIIII	XM:i:0
7446	4	*	0	0	*	*	0	0	CATTCCTGAGCCTAATGGCT	IIIIIIIIIIIIIIIIIIII	XM:i:0
7447	4	*	0	0	*	*	0	0	ATACGCCTGGAATGGCATGA	IIIIIIIIIIIIIIIIIIII	XM:i:0
7448	4	*	0	0	*	*	0	0	ACGCCTGCCATGGAAGTAAT	IIIIIIIIIIIIIIIIIIII	XM:i:0
7449	4	*	0	0	*	*	0	0	ACTTGCGACTTCGCTCAACT	IIIIIIIIIIIIIIIIIIII	XM:i:0
7450	4	*	0	0	*	*	0	0	AGTGTGAGTGTCTCCTTCCT	IIIIIIIIIIIIIIIIIIII	XM:i:0
7453	4	*	0	0	*	*	0	0	AAATAGTGACTGGCATAACT	IIIIIIIIIIIIIIIIIIII	XM:i:0
7454	4	*	0	0	*	*	0	0	AGCTCAGCCAATCTGACACT	IIIIIIIIIIIIIIIIIIII	XM:i:0
7455	4	*	0	0	*	*	0	0	AGCCTCAGCCAATCTGAACA	IIIIIIIIIIIIIIIIIIII	XM:i:0
7456	4	*	0	0	*	*	0	0	GCTGTTGATGGCTAAGGTGA	IIIIIIIIIIIIIIIIIIII	XM:i:0
7457	4	*	0	0	*	*	0	0	AGACTCTAATCAATGATGAT	IIIIIIIIIIIIIIIIIIII	XM:i:0
7458	4	*	0	0	*	*	0	0	CTCCTGCCTGTAGATGGTCG	IIIIIIIIIIIIIIIIIIII	XM:i:0
7459	4	*	0	0	*	*	0	0	CTCGGCACCTCGTTAAAGAC	IIIIIIIIIIIIIIIIIIII	XM:i:0
7460	4	*	0	0	*	*	0	0	CGACGACCAAATTAGTCAAC	IIIIIIIIIIIIIIIIIIII	XM:i:0
7461	16	PhiX_174	1878	255	20M	*	0	0	CGCCTACTGCGACTAGAGAT	IIIIIIIIIIIIIIIIIIII	XA:i:2	MD:Z:15A3G0	NM:i:2
7462	4	*	0	0	*	*	0	0	CAAACGCACCTTAGCGTAGT	IIIIIIIIIIIIIIIIIIII	XM:i:0
7463	4	*	0	0	*	*	0	0	CACGCACCTTAGGTGTACTG	IIIIIIIIIIIIIIIIIIII	XM:i:0
7465	4	*	0	0	*	*	0	0	AACGTCAGGAATCAGCAGCC	IIIIIIIIIIIIIIIIIIII	XM:i:0
7466	4	*	0	0	*	*	0	0	CATAAATCCCTACATTGTAG	IIIIIIIIIIIIIIIIIIII	XM:i:0
7468	4	*	0	0	*	*	0	0	ACTCAAGAAATCTTACACCT	IIIIIIIIIIIIIIIIIIII	XM:i:0
7472	4	*	0	0	*	*	0	0	ATAGGCTGAAGCCTGTAAGG	IIIIIIIIIIIIIIIIIIII	XM:i:0
7473	4	*	0	0	*	*	0	0	AGGGCCCCAAATCGGGATCC	IIIIIIIIIIIIIIIIIIII	XM:i:0
7475	4	*	0	0	*	*	0	0	AACACGACCCAAGAAAGCCT	IIIIIIIIIIIIIIIIIIII	XM:i:0
7476	4	*	0	0	*	*	0	0	AGTGTAGCCATAATCACCGC	IIIIIIIIIIIIIIIIIIII	XM:i:0
7477	4	*	0	0	*	*	0	0	AGTGTCAGCCATAAATGTGC	IIIIIIIIIIIIIIIIIIII	XM:i:0
7478	4	*	0	0	*	*	0	0	AGTGTCAGCCATAAAGTCAC	IIIIIIIIIIIIIIIIIIII	XM:i:0
7483	4	*	0	0	*	*	0	0	ACGCTAGTGCTTGGACTTAC	IIIIIIIIIIIIIIIIIIII	XM:i:0
7485	4	*	0	0	*	*	0	0	GATGTGAGGATGACATAAAG	IIIIIIIIIIIIIIIIIIII	XM:i:0
7486	4	*	0	0	*	*	0	0	GCTCTGATGAGTATCGCTGC	IIIIIIIIIIIIIIIIIIII	XM:i:0
7487	4	*	0	0	*	*	0	0	GGATGCCTGCTTCTGGTGTG	IIIIIIIIIIIIIIIIIIII	XM:i:0
7489	4	*	0	0	*	*	0	0	ACTACATACATAAACTCTCA	IIIIIIIIIIIIIIIIIIII	XM:i:0
7490	4	*	0	0	*	*	0	0	ATCAATACCATGAAATCAAC	IIIIIIIIIIIIIIIIIIII	XM:i:0
7491	4	*	0	0	*	*	0	0	CTTTCCAGAATTGTTCCCAA	IIIIIIIIIIIIIIIIIIII	XM:i:0
7492	4	*	0	0	*	*	0	0	AACGTATCAAGCCAATTCGG	IIIIIIIIIIIIIIIIIIII	XM:i:0
7493	4	*	0	0	*	*	0	0	ATCCCACCGCTCATGATGAG	IIIIIIIIIIIIIIIIIIII	XM:i:0
7494	4	*	0	0	*	*	0	0	GAGGCCCAACAACTAGCCTC	IIIIIIIIIIIIIIIIIIII	XM:i:0
7496	4	*	0	0	*	*	0	0	ACAGGCGATTCTGATGAATG	IIIIIIIIIIIIIIIIIIII	XM:i:0
7500	4	*	0	0	*	*	0	0	GTGCTCTGTCCTGCGTCGAG	IIIIIIIIIIIIIIIIIIII	XM:i:0
7503	4	*	0	0	*	*	0	0	AGAGTCTGATCTTGTTTGGC	IIIIIIIIIIIIIIIIIIII	XM:i:0
7504	4	*	0	0	*	*	0	0	ATATCTGACTGTGACTAGCG	IIIIIIIIIIIIIIIIIIII	XM:i:0
7505	4	*	0	0	*	*	0	0	GTGCAGTCCCCCGCCTGATA	IIIIIIIIIIIIIIIIIIII	XM:i:0
7506	4	*	0	0	*	*	0	0	AAATAACTGATTGATGGTGT	IIIIIIIIIIIIIIIIIIII	XM:i:0
7507	4	*	0	0	*	*	0	0	GCTCATCAGGTTAGGCAATA	IIIIIIIIIIIIIIIIIIII	XM:i:0
7509	4	*	0	0	*	*	0	0	ATCCTAGCCATGTCGGTAAT	IIIIIIIIIIIIIIIIIIII	XM:i:0
7510	4	*	0	0	*	*	0	0	AAATAGTTGTTATATTAATA	IIIIIIIIIIIIIIIIIIII	XM:i:0
7512	4	*	0	0	*	*	0	0	CATATGCGGCGACGGGAGAC	IIIIIIIIIIIIIIIIIIII	XM:i:0
7516	4	*	0	0	*	*	0	0	CGATGAAATATCAATCACAC	IIIIIIIIIIIIIIIIIIII	XM:i:0
7517	4	*	0	0	*	*	0	0	GAGGTCTAATCTAACAAGTC	IIIIIIIIIIIIIIIIIIII	XM:i:0
7518	4	*	0	0	*	*	0	0	CCATATCGAACTAACGCCCT	IIIIIIIIIIIIIIIIIIII	XM:i:0
7519	4	*	0	0	*	*	0	0	GACTGACTATGGCATAAGTC	IIIIIIIIIIIIIIIIIIII	XM:i:0
7520	4	*	0	0	*	*	0	0	AGTCACAAGGATGACAACCA	IIIIIIIIIIIIIIIIIIII	XM:i:0
7522	0	PhiX_174	4041	255	20M	*	0	0	GAGGCTACTTAACCTGCTAT	IIIIIIIIIIIIIIIIIIII	XA:i:3	MD:Z:6C0T1A10	NM:i:3
7523	4	*	0	0	*	*	0	0	CGGACATCACATTATCTAGG	IIIIIIIIIIIIIIIIIIII	XM:i:0
7526	4	*	0	0	*	*	0	0	AATACCATCACTCGTCTCAG	IIIIIIIIIIIIIIIIIIII	XM:i:0
7527	4	*	0	0	*	*	0	0	AGCATCATCTTGATACGCTA	IIIIIIIIIIIIIIIIIIII	XM:i:0
7528	4	*	0	0	*	*	0	0	AAGTAACGTCAAGCCCATGA	IIIIIIIIIIIIIIIIIIII	XM:i:0
7529	4	*	0	0	*	*	0	0	ACGTAGCTACCATCGCATCT	IIIIIIIIIIIIIIIIIIII	XM:i:0
7530	16	PhiX_174	2812	255	20M	*	0	0	ATTTATGTTGGGTTCATGTT	IIIIIIIIIIIIIIIIIIII	XA:i:3	MD:Z:0G10T6G1	NM:i:3
7531	4	*	0	0	*	*	0	0	TAGGGCCCCAAATTCCCGGG	IIIIIIIIIIIIIIIIIIII	XM:i:0
7535	4	*	0	0	*	*	0	0	CTAGTTACTAATCAGCAGTG	IIIIIIIIIIIIIIIIIIII	XM:i:0
7536	4	*	0	0	*	*	0	0	AGTTAAGTGATTGCGTGAGG	IIIIIIIIIIIIIIIIIIII	XM:i:0
7541	4	*	0	0	*	*	0	0	GCGAGTATGGTACAGCCTAG	IIIIIIIIIIIIIIIIIIII	XM:i:0
7542	4	*	0	0	*	*	0	0	AAACGTCCCTACCCATTATA	IIIIIIIIIIIIIIIIIIII	XM:i:0
7543	4	*	0	0	*	*	0	0	AGTGGTATGTAGGCCCTCGT	IIIIIIIIIIIIIIIIIIII	XM:i:0
7545	4	*	0	0	*	*	0	0	CTTGGCGACCTTTCGCCCAT	IIIIIIIIIIIIIIIIIIII	XM:i:0
7548	4	*	0	0	*	*	0	0	GATGTCATCCCGATACTGAG	IIIIIIIIIIIIIIIIIIII	XM:i:0
7550	4	*	0	0	*	*	0	0	AAGGATGGTGTAATGCCCAC	IIIIIIIIIIIIIIIIIIII	XM:i:0
7552	4	*	0	0	*	*	0	0	ATTAAAGCGCCCGTGGATGC	IIIIIIIIIIIIIIIIIIII	XM:i:0
7553	4	*	0	0	*	*	0	0	CGCGTGATTATGAGGATGTT	IIIIIIIIIIIIIIIIIIII	XM:i:0
7556	4	*	0	0	*	*	0	0	GTGGCTAATACGTAACAAAG	IIIIIIIIIIIIIIIIIIII	XM:i:0
7557	4	*	0	0	*	*	0	0	AGTCTGTTGAACACGAAAAC	IIIIIIIIIIIIIIIIIIII	XM:i:0
7560	4	*	0	0	*	*	0	0	CGTATGGCCAGGCGGAGTTC	IIIIIIIIIIIIIIIIIIII	XM:i:0
7563	16	PhiX_174	2736	255	20M	*	0	0	GCGCCATGATGGGTGTTATT	IIIIIIIIIIIIIIIIIIII	XA:i:3	MD:Z:0T11T0G6	NM:i:3
7566	4	*	0	0	*	*	0	0	GAGGCCGTCCTATGTTTGTG	IIIIIIIIIIIIIIIIIIII	XM:i:0
7569	4	*	0	0	*	*	0	0	ATAGTGATATCGATACAGTA	IIIIIIIIIIIIIIIIIIII	XM:i:0
7571	4	*	0	0	*	*	0	0	ACATTTTAAAAGAAGCGTGA	IIIIIIIIIIIIIIIIIIII	XM:i:0
7574	4	*	0	0	*	*	0	0	AAGTAAGTCGACATGGCCAT	IIIIIIIIIIIIIIIIIIII	XM:i:0
7575	4	*	0	0	*	*	0	0	AACAGTCGGAGAGAGTGGCA	IIIIIIIIIIIIIIIIIIII	XM:i:0
7577	4	*	0	0	*	*	0	0	ACGATGAGGAAATAAATAAA	IIIIIIIIIIIIIIIIIIII	XM:i:0
7578	4	*	0	0	*	*	0	0	CAGTAACAGATACAACTCAT	IIIIIIIIIIIIIIIIIIII	XM:i:0
7580	4	*	0	0	*	*	0	0	GCCTCCATGGACGCCAGGAA	IIIIIIIIIIIIIIIIIIII	XM:i:0
7581	4	*	0	0	*	*	0	0	ATCGATAACGTCACATAATA	IIIIIIIIIIIIIIIIIIII	XM:i:0
7585	4	*	0	0	*	*	0	0	GAAAGCGATCTGGCGCAGAC	IIIIIIIIIIIIIIIIIIII	XM:i:0
7586	4	*	0	0	*	*	0	0	ATCTGCCAATCTCTTCTGTG	IIIIIIIIIIIIIIIIIIII	XM:i:0
7587	16	PhiX_174	2812	255	20M	*	0	0	TTTTATGTTGGGTTCATGTT	IIIIIIIIIIIIIIIIIIII	XA:i:3	MD:Z:0G10T6G1	NM:i:3
7588	4	*	0	0	*	*	0	0	AGCGATGGTGATGCTGGTAT	IIIIIIIIIIIIIIIIIIII	XM:i:0
7592	16	PhiX_174	4015	255	20M	*	0	0	CTGATTATTTTGAACTTGAG	IIIIIIIIIIIIIIIIIIII	XA:i:2	MD:Z:13C0T5	NM:i:2
7593	4	*	0	0	*	*	0	0	AGAGACCGAAAGAGAACTAC	IIIIIIIIIIIIIIIIIIII	XM:i:0
7594	4	*	0	0	*	*	0	0	CGATAACGTCACATAATTAC	IIIIIIIIIIIIIIIIIIII	XM:i:0
7595	4	*	0	0	*	*	0	0	ATATGTCTCCCTTAATCCGC	IIIIIIIIIIIIIIIIIIII	XM:i:0
7596	4	*	0	0	*	*	0	0	AGTAATCAGCATGATTCGTG	IIIIIIIIIIIIIIIIIIII	XM:i:0
7600	4	*	0	0	*	*	0	0	AGACTCTACATCAAGAGTTA	IIIIIIIIIIIIIIIIIIII	XM:i:0
7601	4	*	0	0	*	*	0	0	ACTCGGCAGCAAGAACATAC	IIIIIIIIIIIIIIIIIIII	XM:i:0
7604	4	*	0	0	*	*	0	0	GTAACGTATTACACAACAAC	IIIIIIIIIIIIIIIIIIII	XM:i:0
7605	4	*	0	0	*	*	0	0	CACAGCAGTTGAGATAGCAC	IIIIIIIIIIIIIIIIIIII	XM:i:0
