# Supplementary material for: DNA sequencing using polymerase substrate-binding kinetics
Source: Nat Commun. 2015 Jan 23;6:5936. doi: 10.1038/ncomms6936 (PMC4354037; doi:10.1038/ncomms6936)
Supplement: Supplementary Data 3 — Contains the fastq file for the synthetic monomer PhiX sequencing results. [file ncomms6936-s4.txt]

>1
CGTAGCACTCAGTAGTAGTC
>9
ACACAGACACTGATAGCGCG
>10
GTCACATCAGCACTATCAGC
>11
ATCGCTGCGTATGCTCTCGC
>13
CGTACGAGCAGTGATACACA
>15
CGCGCAGTGACGATGTACGC
>17
ATCGCTGCGTATGCTCTGCT
>18
AGTACTCTGCTCTGTACGAG
>22
GCGAGTCGCAGTACGCTCGT
>30
GCGAGTCGCAGTACCTCGAC
>34
AGATCTGATCCATGAGTATA
>35
ACTATCGATGCGACGTACGA
>40
AGCGTAGTACTGTATCTCAG
>41
ACTGTCATGCGCTCTATCTC
>47
ACTGTCATGCGCGTCTATCT
>49
CGCTGCTCTCATACGCTTTG
>50
ATAGTCACACGATCGTGACG
>51
CGTATTAGCACATAACACAG
>53
ACTCGTAGATGAGATACATC
>54
CAGTAGATCGATCGATGTAC
>55
ACACTCGATATCTGATGAGT
>61
ACTACGTAGATGAGATACAG
>62
ACTATGAGCCATCAGATGGC
>63
CTGACACGACTACGTAGAAC
>64
ATACGACACATATACACTAC
>65
CAGTAGAGCATACGCTACAC
>66
ACATCTACATATGATCCGCG
>68
GAGTCTCTCGTCGACTATCG
>69
CATCTCATATGATCCGCGCG
>72
ATCGTACGTCAGACGCTGCT
>75
CACGCGAGATCGACACGTAC
>76
AGTACGGACATCAGCGCTAC
>83
ATGAGCTCAGAGTGAACGAG
>90
AGTACGGACATCACGCAGCT
>93
GCGCAGTGCATACACAGTCG
>96
CGTATAGTCACGACACTAGC
>99
ACGACTGACTGAGCAGCGCG
>100
ATAGTCTGTGACACGAAGGA
>101
ACGAGACGTCATGTAAGTCA
>103
CGCTGATACGACATATATGC
>105
ACTGTACATATACCTGACAC
>108
AGCGTGTCGCTACATCAGAG
>109
AGTACGTATGATGAACTACT
>110
GATACGTCACATATACTGAC
>111
CATGACTGCAGACGTACACT
>112
ACGTCCAGTACAGAAGTCAC
>113
AGATGACACTCAACACTACA
>117
CTCTGTGATGCAGCACGCGT
>118
GACTCTGATGCGTCGTACGC
>121
CTGACTGATACGTATAGCAC
>122
AGACATCGATCAGCACACAG
>123
ATAGTGAGCGTCGACGCTCG
>125
ACGTCGTGACATACATACAG
>127
ATACGCTGATGCATGATAAC
>132
ACGCGTGACTACATCAGCCA
>133
ATACTCTGATCGCGATGTAT
>134
ATGCACATCAGATACATCTA
>140
ATCTTACATGTCAGTATGAA
>145
ATACTGATACGACAGCTCGC
>147
CATCTGATGCTGCGTACGAG
>152
ATGTCACAGTAGAGTCATAG
>155
ACTCTGTATCGATTACTCCG
>159
CGTATGAGTCATGATGACAC
>162
ATCTGAGTCGATGCTGTCAC
>167
CGTACTAGAATACTCCTCTC
>168
ATCTCTCTGATCGTCAGTGC
>171
CACAGCCATAGCAGTAGAGC
>172
ATCTGATACATGAGTAGTAG
>173
CTACGCTATGCTGAGCGGCG
>174
ATGTGCTATACGTACAGTCA
>175
ATGTGACATATGACGTACAG
>176
GTACTGAGATGATGATGATG
>177
CTAGTCGAGATGATCATACG
>178
GACGTCATCGATGTCACATC
>179
CACACATGACATGTGCACTG
>183
AGTCCAGCTACTGATGAGTG
>186
CGTACTAGCATCATACATCC
>187
CGATACTGATATCATATCTT
>192
CTACGCACTCAGAGACAGTA
>193
GTCGATGATGTGTATAGTAC
>195
ATCGCACTGACATCAGAGAG
>196
GACTGCTGCGATGAGTACTA
>198
ACAGTCGACTCGCATCGCAT
>200
ATGTGCGATATACGCGTTGC
>204
ACTAGGACGCTGCATCAGTA
>206
CTACGCATCACGAACAGATC
>207
GCGACTCACGCAGACTACGA
>209
GCTGCATCTCACATGACTGC
>210
GATAGCTCATAGTAGCTCGT
>213
ATACGTACTCAGATGTGTGA
>218
CTGTCGATCGAGTACGTAGA
>219
ACGATCATAGCAGTCGAGTA
>226
CACTATCAGACAGCAGTGAC
>227
GACGAGTACATGTGATGCTA
>230
AGTATCACGCTCTATGTCAC
>234
CGTCTCGCGTGTCTATAGTG
>235
GTACTCTGCGCTGTCGTCCA
>236
AGAGGAGATGATGATGAGCG
>237
CACTCATCACGACGCAGAGC
>238
GTACTCATGAGATAATCATG
>240
ACTACGACATCGCTGTAGTA
>243
ACTACGAGCTCATCGATGAC
>246
ATAGCTGCATACTGCTATGT
>248
AGACATCATCAGCACACAGA
>249
ATGTCACAGTAGAAGTCATC
>250
ATCAGAGATATGAGACGACA
>251
GTAGCCTCGTCGTATGAGTG
>256
ATCAGAGATATGAGACGACA
>257
ACTATGCACGTCGACATACA
>258
ATGAGATCAGAGCACTATGC
>259
CATCTGATGCGCGACGAGAC
>260
ACGTACGCATCGACAGTAGA
>262
ACTACGCTGAGCATGATGAT
>265
CAGTCATATCAGCGTGACAG
>266
GACACATGACACATACATTA
>267
CTCTCAGTACAGAATACACA
>270
GATCTCATCGCGTCACTACA
>271
GCTCACTATGATCGCGAGTG
>275
GTGCATCATCATACTCTCAG
>277
ATACGTGCAGAGAGTAAGTA
>278
CACAGCTCATAGCAGTAGAC
>280
AGTACTCGCACGCTGCGACG
>284
AGTGTCACGATACACATCAG
>286
CATGTGCGATAACGCGTCTG
>290
ACGTGCAGCTGCACTCTGCG
>291
ACTACGTACATGATCATACG
>292
AGTACGTCACATGATCACAT
>293
AGAGCAGCGTCTGACACGAT
>296
AGTGACTCTGCGTCATGAGC
>297
GACACACGCATGTATATGTA
>298
GCGCATCACAGACAGCTACA
>300
CACGCTCATGATGAGACAGC
>302
CGTCTCTACATCGTTCGCGG
>303
CGATGAGATCAGACTACTAT
>304
ATCACATGCAACACTGACGA
>305
AGCTAGCATAGCAGCACACG
>306
ATGCATACTGTACATAGCAC
>307
ATACTGATCAGCGACATCGC
>312
ACAGCAGTCGAGATATGCGA
>313
GATGAGTGTATCTGTCTGAG
>317
GTGCATCGATCAGCGTCTCG
>320
CTACGTCTGCTAGTCAGAAG
>325
AGACCAATCACAGCACACAC
>326
GACGCTACTGCATAGTCTAC
>327
ACACAGTCGCAGCATATCGT
>330
ACGTCTCTCGTCTACTACAT
>332
ACACAGTCGCAGCATATCGT
>333
GCGTGTGATCATTACTCGCG
>334
CGTCTCGCGTGTCTATAGTG
>335
AGCGGTGATGCCGACGTAGC
>340
CATGTCATATTACAGTAGTG
>344
CGACTGCTATCATGTATGGC
>346
ACGTGACGATGTACGCTAGT
>347
ACGACGTATATGTTCGTAGT
>349
AGACGCAATCACATCACTAC
>354
ACGACGTATCGATCGTGCTG
>359
CGCAGCATGATATCATACGC
>361
ATACTGCGCATGGACGACGA
>363
GCTGACACGACATGACGCTC
>364
GAGTCGATGCTGTCACACTA
>366
CTGCACATCGATGATCGTAC
>367
GTCTCTGACATCGTTCGCGT
>368
CGTGAGCTGCGTATGTCTGA
>370
GTACGTGCAGCTCACTCTGC
>372
CAGTGAGTATGATGAGCTGT
>374
ATCACATATCGATACGCTGC
>375
CTGTGAGATGTGCAGCATAT
>376
AGTACGTGCAGCTGCACTCT
>378
CAGAGTTCGATGATGAGAGC
>379
AGCACGTATGAGCTATACTG
>381
GTCTCTGAGCTCGCTCGCCA
>382
CATGATGATGATGAGCTGTG
>383
AGACATACGAGCGCATACGA
>386
ATCTCTATCACGCAGCACGC
>387
GACGCGCACAGATGTATAGT
>388
ACACGCACATAGTCAGTAGA
>389
ACGTACTCTGACATCGTCAT
>391
GCGACGTCTCTCGTCTCTAC
>392
AGATACTCGTGATATCTGCT
>393
GATGTGAGATGACATAAGCA
>397
GTCGCATGATGTGTATATAC
>398
ATACGACACATATACACTCT
>403
ACGTACGAGCAGCACAGCGC
>404
ACGCTGCATCGACGAGACAG
>407
AGACTGAGCTCACGACATGA
>408
AGTCGAGTATGATCGACGAG
>410
ACATGCTAGATATGTATCAG
>411
CGTCATAGATGTACTCATGA
>412
ATACGAATCATGAGACAGTG
>414
ATAGTGTATATGTAATACAA
>415
GCTCTGCTGTGCGCATGTCT
>416
CAGCGTGCGAGTACTAGCAG
>417
ACGACGCGACTCGATCATGT
>424
ACGTCTCTCTGTCTACTACA
>426
GAGCACATGTAGCATGTGCA
>427
CAGCATACTCAGCAGAGCAG
>428
CGTCGCATATGATAGCTAGT
>431
GAGCACATGTAGCATGTGCA
>434
CAGCAATACTCACAGAGCAG
>438
AGTAGCGACAGCGTGTAGTG
>440
ATGCTGAGCTGTGCTGTGCT
>446
ACGTCTCTGCGTCAGTAGAG
>447
AGATGAGTCGATATGACTAG
>448
CAGCATCAGTGACGACATTG
>449
CACGAGTCATGATGATCGCG
>450
ATACTAGCAGATGTACGCTG
>451
ATCAGATATCGATGTCAGAG
>452
ATAGTCTGTGACACGACAGG
>457
AGACTCTGACTGCGTCTCTC
>460
CATCTCAGCACAGCTAGTCG
>461
ACAGTGAGCACGATGTAGCT
>466
CAGTGAGCACATGTAGCATG
>469
AGTAGACACATGACACATAA
>472
CACTACTGATCAGCGACATC
>473
AGTAGACATCATGACACATA
>474
GCTCTGACGTCTGATGAGTG
>476
AGTACGTCTGCTCGCTGTGC
>477
ATACATCATGCAGCGACGAG
>478
GTATAGTCTGTGACACGACA
>480
CGTATCTGAGCACATAGACA
>481
CATCACGACGCAGAGCTAGC
>482
AGAGTACATATGTGCAGCTG
>485
ACGTACTACTGCGAGCGGCG
>486
GTAGAGCTCGATACGCTCAG
>489
AGTAGCGAGCATCGACATAT
>490
AGTAGTACATATGTGCAGTG
>491
AGAGTACATATGTGCACTCA
>495
GCTAGTGACGACCTAGCTAC
>497
CTCTCACTGACATGAGCTAG
>498
AGAGAGTGATGATGTATAGT
>499
AGTCGTAGTGACTGTATCAG
>500
AGTGTGACATCATCATGTAC
>501
ACTACGGAGCTGCTGACGCT
>502
AGTAGTAGCATGATCTGCAT
>505
ATCTCGATATCAGCAGCAGA
>509
GTACTACATACGATTATACG
>510
AGTAGTGAGCTCGATCTCTA
>511
ATAGTCACACATTGCGTGTA
>516
GATGAGAGAGATGAGTAGCC
>519
AGTATGATCGATCGACGAGT
>520
ACGCTGATGACGTGTACTAG
>521
AGCTACTAAGTACGTAGACT
>523
CAGAGATGATCGAGACGTAG
>525
GTGTCTGATGTGCTATACGT
>527
GTATCGCTGATATGTCGTCG
>532
CATAGCTGTACATACTCAGC
>536
CGCTGCATGAGTATCTCGTC
>539
CATGCGTGCACTATCGCTGA
>541
GCGTCTGATGAGCTGTTTAC
>542
ATCGAGATACATCATAGCAG
>544
AGACGGAGCGTCTGCGTGAG
>545
ACTACGTGAGATGTCGCAGC
>546
CGCTCATGACGCAGAGTACT
>547
CGCTCATGACGCAGAGTACT
>549
CTGACATCACGACGACACCG
>551
GACGCTGACACGTCTACTGT
>552
ATCACAGACATCATCTATAG
>553
GAGACGAGAGACGTACGTCA
>554
CATCTGAGCTATGCTGAGCG
>555
ACGTCTCTGCACGTCACTAC
>556
GACTGATGCAGTCCGCGCTG
>558
ATGTCTGACTGATGAGCGTC
>559
CACAGCCATAGCAGTAGAGC
>561
GACGCATGAGCTGCTCTGAC
>562
ATACGCTGATGCATGATACA
>563
ACGCTGCATGAGTATCTCGT
>564
ACTGCGACTCGCTCACTACG
>569
ATGTGCTGCATACAGATACA
>570
AGTGTGACAGCATCGACTCA
>572
GACTGTAGATACTCGCCTGC
>575
CATCTGATCGACTGTACTAG
>580
AGTACGCGTCTGCATCACGA
>581
ATAGTAGCGTATGTAGCACA
>582
CATCTGACTGTAGCATGTGA
>583
AGAGCATCACACAGCACGCA
>585
GACTAGTCACTCAGCACTAC
>586
CGAGCGAGCATGATCATGTA
>587
CGTCGCTCTCTCTGACCGAG
>589
CGCAGCATACTCACAGAGCA
>591
AGCAGCTGTCAGACAGCTGT
>592
AGAGCACTCATCATGACATG
>595
CGTGTCTAGTGATCGATGTA
>598
ACTCGTGCAGCAGTAGTACG
>599
AGAGCTACTCATCATGACAT
>600
ATACGTCTATGAGTGTCATC
>601
GTAGGATGCATGACTAAGGA
>603
CGACTACATGATGATGTAGT
>604
CTACGCGAGCATCACGCCTG
>606
GTGCGAGACATATCTACTAT
>610
ACGTAGCTAGCTCGATGATC
>611
GTGCTGATGCATGACTCTAG
>612
CTCGCAGCAGTCACATCACA
>614
CGCGCATAGTACGCAGTATA
>615
ATCGCAGCATATCATCGCTG
>617
CTGTCACATAGGACGATGAG
>618
CGTACACATACATAGTGTGT
>619
ATCTGCTGCTGCATCTACGA
>620
GAGTCACATGTCATGTAAGT
>623
CAGTATCATCGATGCAGCTG
>625
CTAGGACATGAGTCGCGCGC
>627
AGACTAGCGCTCACTAGCAC
>628
AGAGCGAGTCGATCTACAGT
>631
GACTCGCAGTAGTCGCTGAG
>632
CTACGACATGCTAGTATGTG
>634
CAGTTATCATCGATGCAGCT
>636
AGACGCTGAGCTGATCGCGT
>637
GACGTCACATGATGATGTCG
>639
ATCGTTCGCGTGTCTATAGT
>640
AGATGATGACGCATCATAGC
>641
AGACGTCTGAGCTCGATCGC
>643
CTGTCACATACGGACGATGA
>648
ATACTGATCAGCGACATCGC
>649
GACGCAGCTGTCTCATGCGC
>651
AACCTACAGAGAACGATGTA
>652
CGACGAGAATATGACGTACG
>653
AGTGTGAGTCGTCATCCTCC
>656
ATCGAGCTCTACTCGCTAGC
>658
GTACGACGACATAGTCACGC
>665
CTACTGCTATGAGCTGTGCA
>670
AGCGCATGTCATATACAGTG
>673
AGAGTGCATACATGTGCGAC
>674
CATGCTCGAGATATGTATCG
>676
CTCGAGAGTGATACAGCAGA
>678
AGAGTGCATACATGTGCGAC
>680
ATGCACAGTAGAAGTCGATC
>681
GCTGCTGCATCTAGACTGAC
>683
ACGACGGCAGCATACTAGCC
>685
CGACATCACGATACATCATA
>692
ACTAGCATCACAGCACACAC
>693
ATGTCTACATCTCACGTATG
>694
AGCGACACAGACATAGTCGC
>695
ACGTACGCAGCAGACGTGAT
>697
ACACTAGCAGACATCAGTAC
>699
CAGCATCACAGCACACACAG
>700
AGATGTGATGATGTCTGTGA
>702
ATGTCTACATCGTCATCGTA
>703
GTCATATGATGTAGTAGTCT
>706
ATAGTGACTGTCATAACTGA
>707
CAGCATCACAGCACACACAG
>709
ACGACTAGCTGAAGTACGTA
>711
ATCTGATACGTCATAGTAGT
>712
ATCGCACTCTCTCGACTAGT
>715
AGCGCAGACTGCACAGTCAC
>716
ACTACTGACATGATCAGACA
>720
CAGATATCGAGTGACTCTGC
>721
AGCTCAGCATCTGACACTCT
>724
CGTGTAGCGACTGCGATGCA
>725
ACGCTCAGTCATATCAGCGT
>727
AGCTATCATCAGACATGAAC
>728
CTATGAGATGTCGTCTGTGA
>730
ACTACGCTACATTAGTCTCA
>733
CTATGAGATGTCGTCTGTGA
>734
AGACAGCGTGATGTGACGAG
>735
ACATAATCACATACCTAGTG
>737
ACGATACATGACTTAGCTAT
>738
GCGTATGCTGCTCGTGTCTG
>739
ACTAGACATACATCACTCTC
>743
AGATCTATCATATACATCGA
>745
CTACAGATATCTACACTAGC
>746
AGACTAATCATGATGATGTC
>748
AGATCTATCATAACATGACA
>749
GCTCTATCTCGCATCTGCTA
>750
CTCTTAGCATAAGCAGCAGT
>751
ACGTACGTCGATGATGATGA
>754
ACGAGAGTATCGAGATGATG
>756
ATAGTCGCATCAGCATATCA
>760
ACGTCACTATCATATACGTG
>762
GAGTAGTGATGTGATACGCA
>764
GTCATCGTCACATCACGCTG
>766
GAGTAGTCGATGTGATACGA
>768
AGTCGCGATACGCAGCAGTG
>769
AGTACTACATGACGAGCAGA
>771
GTATCAGTATCGTGCAGAGC
>772
ATCTCTGAGCATGTCAGTAT
>774
GGTCTGATCCTCCTACACGC
>775
CACAGCACATCATGACGCAC
>777
CAGACGCATGTCATAACAGC
>778
ATGCGACATCTACAGTGGTG
>779
ATACGTACATCGATATGCGT
>780
ATATCTGTCGTATCAGCGCT
>783
GATACTCTCGACAGACCGCC
>784
AGTACGCGATAGATACAGCA
>787
GTAGTAGCTCGATCTCTATC
>788
CACGCAGACGCTCACGTCTG
>789
AGCAGAACATACGCAGCGCA
>790
AGCGCATGTCATAACAGCAG
>791
AGCTAGCTAGAGTACGTAGT
>793
CGCGTTGCATCACAGACGCT
>799
CTGTCACATACGGACGATGA
>801
CGTAGTGAGATGACGAACAG
>802
ACTCTCTGCACGTATACGCA
>803
GCGTCGATATGTGCGTGTGA
>804
ATCGCGAGATGCATGACGCT
>806
ATGTGAGATGATGATATAGT
>807
AGTAGACACATGACACATAC
>808
CTCTGCTGTCAGATGTCGTC
>818
AGAGAGTGATGATGCACACG
>820
AGACACAGCATGTATACTGT
>821
AGTCTGTGACACGACAGGAC
>822
AGTCTGTGACACGACAGTGA
>824
ACTCTACAGTAGCGTGACTA
>825
AGTACACTCAATACTCGTAC
>829
AGTCTGAGATGATGTATCGA
>830
ACTCTACAGTAGCGCTGACA
>832
GAGTGTCATCTGACGTATCT
>833
ACGTCACTCGAGACGTCGAA
>838
GCATGACAGTAGACGTGCAG
>839
AGTCTGAGTGATGTATGAGT
>840
CTCGCACTCGTAAGACACTA
>842
GAGGATGCAGACAGCTAGAC
>844
ACGAGTCGACTGATCGACCT
>846
GTACGCTGATGCCATATCTG
>847
GTAGTCGACAGAACTCACGC
>848
ACGACAGATCTCATCAGCGT
>850
GTGGCTGTGATGCTAGTGAC
>851
ATAGTAGCGTATGTAAGCAC
>852
ATAGTCGACATGATACTACA
>855
ACGACGTATATCAGACACAT
>858
AGTGCAGATCGACACAGTGC
>859
ACGTATGAGATGCATAATAC
>860
GACGTCTAGTGTCTGTACAG
>862
AGCGTCAGTAGACACTCGTA
>867
AGCGTCAGTACGACACTCTA
>870
CGACGACATAGATACACGAC
>874
ATCTCTAGTCGCAGTAGCGA
>875
ATCGCGCATAGTAGCAGTAG
>877
AGTACTCACTCGATCATTAC
>879
GCAGCTGCACAGTACTACGA
>880
CACGCACTAGACGTAGTACT
>881
ATATCAGCACTAGCGTAGTA
>883
CTGTAGATATGAGTCACTGT
>884
CGACGCCGATGATGTATCTG
>886
GTATAGCACATAGACACAGC
>887
AGAGTAGTACGAGCAGTAGA
>888
GTATGAGTCTGTGACACGAA
>889
GTAGCGCATATGAGAGCCCA
>890
CATTGCTAGACAGACGCGCA
>891
ACGCGCACAGATGTTATAGT
>892
CACGTACTCAGATCTACACT
>893
ACGTCTAGATAGCAGCAGAT
>894
AGCGTATCGAGCTCTACTGC
>896
CTACGCTAGCATATATGTCT
>897
CGTACGAGAGATGTGTACAT
>900
AGCTGCGTATGTACGCTGAC
>901
ACGTCGCCACGTACAGAGGG
>903
CAGTACAGATACACTCATCA
>905
GTATCGTATGCGCTCGTATG
>906
CTACGACTGTCGATGTAGTG
>907
CTATAATCTCATCATGTCAG
>908
AGTATGATGATGCACATGCT
>909
ATAGTCTGTGACACGAAGAC
>911
CAGTACAGATACACTCATCA
>915
ACTAGTCTGACTGTCGATGT
>916
CTGACTGTCGTGTATGAGTG
>917
GTACGTTAGCGCTCACTAGC
>921
ATATCTGATCGTCGTATACG
>922
CGAGTGACGACATACAGTAT
>924
CTGTGAGAGTGCAGCATATG
>926
CAGCTGACACGTCACTCAGA
>927
GACGACAGCGACGGACTAGC
>928
CATAGCACACACACTAGACG
>929
CTACGACGTGTCAGTCTCAC
>930
CGACCTGATGACGTGAGCGT
>931
ATGCACATCTCTCGACGACG
>933
ACGACATCGATGATGCGTCG
>936
CAGTAGATACGATACGCTCG
>940
ATGCACTCTCTCGACTGTAC
>942
ATGAGATCAGAGCTACTATG
>943
CGAGACAGATCTCATCAGGA
>946
ACTCAGAGTCATGTACACTA
>948
CTATGTCGCGTACGCATCCG
>950
ACGTAGTACTCGACGTCACA
>952
CACGTCTATCATAACATAGT
>954
ACGTCGTGATACGACGCACG
>957
CGACACACGCGAGACAGAGA
>960
CTACTGATGAGCGTCTAGTG
>961
ACGTCGTGATACGACGCACG
>963
CGTCGCTGAGCATCGTCGAT
>969
AGTCACATCAGCACTATCAG
>970
CATCTGCCATGACAGCATGA
>973
CGCGAGTGCATACACAGTCG
>976
GCGCACAGCAGAGCAGAGCA
>979
GCAGCAGCAGAAGCAGACGC
>981
ATACTGACGCATGCCACGAC
>983
ACTCGCACAGCAGAGTACGA
>990
CTCGCTGCTAGTCTAGAGAG
>991
CACGCTCTATGTCACAGAGA
>992
ACGCAGCATAGCACACATAC
>996
ACTCGCACAGACATGACGTA
>997
CTCGTCTGCTAGTCTAGAGA
>998
AGAGCGCATGTCATATACAG
>1000
CGACTAGATCAGAGCTAGAG
>1001
CGTGATGATGTGTATCTGTG
>1005
CAGTCGAGTAGACGACGAGA
>1009
CATGATGATCGCGAGTGTCG
>1011
ACGCGACATCACGCGCTACG
>1012
ATCGCACATGAGATGCTACA
>1015
ACGACGTCGACTCAGTGAGT
>1022
AGAGCGCATGTCATATACAG
>1025
CACATGATATGACAGTGTCA
>1026
CATATCACGAAGTCGCGCAG
>1027
CTCGCGAACAGCAGTACGAG
>1030
CATCTGAGATGTCACATCAG
>1031
ACTCAGAGCTGTCAGATCAG
>1033
CAGTCACTCGATATCGTACA
>1036
AGACGTCTGAGCTCACGACA
>1041
ACTGTGACTAGCGCCACTAG
>1043
GCTCAGCAGCAGCTGCGCAC
>1045
ACGTACGGATCGATCGATAC
>1048
ACATAGCACATGCGCACAAG
>1049
GAGAGCATGATGAGAGAGTA
>1050
ACGCTCAGTCATATCAGCGT
>1060
ATACTCACACTCATCTATCA
>1061
GAGTCAGCACGCTGTCGCGG
>1065
ACTACGAGCATCTGTTCAGT
>1068
AGCGTGAGATCAGATGACTC
>1069
CTACGCATATGTGACACTAC
>1070
AGTACTCAGCACTCATCATA
>1074
AGATGCATCGCAGTCCCACG
>1079
GAGCAGCAGATGAGAGAGTA
>1082
ACGCTCTGATCGTCGCAGCA
>1084
GACGAGATGAGAAATAGTAT
>1085
ACGTACTCAGCATATACACT
>1088
CGTGCGATGATGTCTCTCTG
>1090
GTGCGAGATGTGTCATAACA
>1091
CGATACATCGACTGTAGCAT
>1096
GTCGGACATCAGCACTATCA
>1097
ACGCTCTGATCGTCAGCACG
>1100
GATAGTCGACGCAGCAGTGA
>1103
CGTACATGACGAGAGCTCGG
>1104
CACTCATCATATACGTGACG
>1105
AGTCGCATCAGCATATACAG
>1107
ACTACTGATCGATCGATGTA
>1108
CTACGACATAGAGCACTCAG
>1109
ACAGCACACACAGACGTGAG
>1112
CGTATCACGCAGAGCGATGA
>1113
ATATGATCATGATGTAGTGT
>1116
ATGTTGCTGCATACAGATAA
>1118
GTCTCACTCTGTACTCACGT
>1119
AGTCGCTACATCGATCGACA
>1124
GTGGCTGTGATGCTAGTGAG
>1125
CGTCACATACAGAGAGAGCA
>1127
ACGCAGAGCTGATGAGCTAC
>1128
GTGGCTGTGATGCTAGTGAG
>1129
CGACGCTGAGCACGATGATA
>1130
GACGACTCTACAGCATCTGA
>1132
AGCGACTGCGATGCATACTG
>1133
ATCGAGCTATATGTCTCACT
>1137
GAGTCCAGCGATACGAGTAG
>1138
GCAGCACGATGATGTCAAGA
>1139
AGCGACTGCGATGCATACTG
>1141
ATACTGATCAGCGACATCGC
>1143
CGCGTCGACTGGCTCTATGA
>1144
CAGTGACAGATCGTAGTGAG
>1146
CGACTCTACATATCTTATAG
>1148
CGACGTCGACTGCAGCTACT
>1149
ATGTGAGATGCAGCACGACA
>1150
GCGTGACAGAGACGTCAGAG
>1152
CGCTCACGTCTGTGTGGCTG
>1159
CGCTGATAGAGTATACGTCG
>1160
AGTGTCTGATACAGTCGCAG
>1161
ATCTAGCATCATGAGACACT
>1162
ATAGCTGAGCTGTAGACTCT
>1163
CAGCATCTGACACTCATCTA
>1164
ATCGTGATATGTGCGTAGTG
>1167
ATAGCTGAGCTGTAGACTCT
>1171
ATATCTACTATCACTGCAGC
>1172
CGAGAGATGTCGATCATCTG
>1173
GCTAGCGATAACATACTGTA
>1181
ATATCAGTGAGCACATGTAG
>1182
GAGTATCGACGATCGCGTCA
>1183
CACTCGCGATCATCGTAGAC
>1185
ACGACGCATAGATACACGCT
>1186
ATGTCTGAATGCATGCAGCA
>1190
ACATACACGACAACGTCACT
>1193
GCGCAGTGAATACATATATC
>1195
GAGACGTCATGTAGTCACAC
>1196
ACTCTCAGTACAGAATACAC
>1197
ACATACATCATCACATATCG
>1198
CGTACGCGCAGAGTACTCCG
>1199
AGACTCTGAGTACGTGCAGC
>1201
ATGTGACGATGACATATACA
>1202
GCACAGTATGTATCGTAGAG
>1206
AGTGTCTGTACAGTCGCGAG
>1207
ACTCGCTCTGCTCTGTGAGC
>1209
GACGTCTGATCGATCGTGAC
>1210
GTACGCTGCATGAGTACTCG
>1211
ACACGACAGAGCTACGACGT
>1214
ATATGTATGTGTCATGTGTC
>1215
GACGTCTGATCGATCGTGAC
>1216
ACTGTCTACTACGCGCTCTA
>1217
GCGCAGTGATATACATATAT
>1219
GATCCATCGCGCACATACAG
>1220
CACGTATCATGATAGTGAGT
>1221
AGTACGCACATATGATGACT
>1222
ACGCTCGCATCGACGAGACA
>1223
ACTACGTACATCGTCAGATC
>1224
CTACGAGCACGTGAGACGTC
>1227
CTGCGAGATGACGAGACTAC
>1228
AGACTCTGAGTACGTGCAGC
>1232
ACTGTACTCGTCAGATCATC
>1233
GATTACGCATCAGCTCTGAG
>1234
ATGCTCACATGACATCGCAC
>1237
GTACGCATCGCCAGTAACTG
>1239
ACTCGCGACGACGGAGTAGG
>1240
AGACTCTGAGTACGTGCAGC
>1242
ATACGTCACATATACTGATC
>1244
ATGACATGTCGTTCAGTCGC
>1245
ACGTAGCTGTCGCATACTCA
>1247
GCTACGATAACATACTGTAG
>1250
ATAGTCGCATCAGCATATCA
>1251
ATCACTGCAACACTGACGAC
>1253
AGAGCATCATGATGTACGTA
>1254
AGTGTCAGCATATGTGCACG
>1255
ACATACATATGCGCGACGAG
>1262
AGTACGCACTCGACATGTAC
>1263
GTCTATGTGACTATACTAGC
>1264
GTACAGATACACATCATCAC
>1265
ATACGCACTCGACAGTAAGA
>1266
GTCGCTGAGTCTCTCGTCGA
>1268
GAGTACTCTATGACGCGAAC
>1269
GTCGTCGTACGCATCGCGCA
>1271
AGTCGCTATCAGCATATACA
>1272
GTACTCGCTCAGATCTATCA
>1273
ATACGTGCTATGTACAGTAT
>1274
ACTACTCGAAAACAGTCGCG
>1275
ACGACATCTGAAGCAGAGCA
>1276
GTCTACATGATATGACAGTA
>1277
CACTATGTCGATGTAGTACG
>1278
GCTACATGTAGACGTAAGTC
>1279
GTACAATACGAGCCACGCAG
>1280
ACATGAGATGCTGCTATCAC
>1282
GACTGAGCTGAATCGTAGAC
>1285
CATCTACTCTAGACGATCAC
>1286
CATCTGATGCATGAGACACA
>1287
ATACTCGACTCGATCACTGC
>1292
CGAGATATGCAGCATGCGAC
>1293
GACGCTGCTGATCGATCAGC
>1294
ATGAGCATGACATACATGAG
>1296
CGTCACATACATTATACACT
>1298
GAGCGATCGATGCAGACGTC
>1299
ATAGAGATAATCATGTACGC
>1300
GCTGACTGATGTGCTACGTA
>1301
CATCAGCATCGATCAGCACA
>1303
GCAGCATCGTCATGTCGATG
>1304
CGAGATATGCAGCAGTGCGA
>1307
CGATGCTGTCACACTATAGT
>1310
ACTGCGCGATGGACGACGAC
>1313
AGTCACTGACATCAGTCGCA
>1315
ATACGCACAGTCGCAGCATA
>1318
ATACGTACAGTCAGATATGC
>1319
AGTGACATATGTGTGCTATG
>1320
ACGCGATCATATGTGCGCAG
>1321
AGTAGCGTGACTGTATGGCG
>1322
CACAGTAGATGTCATAGACC
>1324
ATGCACTGACATCAGAGAAC
>1325
GTGTCAGTCTCACATCATAG
>1326
ATCTGCTGACTGCATCACCT
>1329
ATGTACAGTATGCATCGCAG
>1330
ACGCAGCATAGCACACATAC
>1331
ACAGACACTGATACGCGGGA
>1334
ATCGTGACATGACTCATCAA
>1335
CGATCGACGAGTACAGTGAT
>1338
ACATTGACATCATGATGACT
>1342
CACTGACTCGATCATGACAT
>1343
GTAGTGATGTATGTACGCAC
>1344
GTCAGCACTAGCGTAGTACT
>1346
GACATCGCGCATAGTAGTCG
>1348
ACTCAGAGCTGTCAGATCAG
>1350
GAGTCGATATGTGATATGTG
>1351
ATGTCGTCGTACGCATCCGC
>1358
GTAGTCAGTGTATCGTATGC
>1361
CTAGTCTGCTGCGTGACTAT
>1362
CGTACACATCACGCTGTCCA
>1363
GTCAGTCATCACATCATAGC
>1366
GTAGTCAGTGTATCGTATGC
>1367
CACTGCACACTGACGACTGA
>1368
CATCTGCCGATGAGCAGCAT
>1370
ATGATATCATACGCTCTATC
>1371
CTCGCGACAGAGACGTCTCT
>1372
AGTCGACGTAACGCTATCGC
>1373
ACGACGTCTGATCGCATGTA
>1379
GAGTGAGTGATGTATAGACG
>1383
GTCGTCGTACGTTCATACGT
>1384
ACACTCTAGCATACGCACAC
>1387
CGACCATCATGATCGTACGA
>1389
AGTAGTGATACAGACAGACA
>1391
ATGCTGCGTCATGCGATATG
>1392
GAGACATACGAGCGCATACG
>1394
CGACTCATCATGATCGTAGA
>1396
ACGTCTCGCGTGTCTATAGT
>1397
ATGCTCATATCTGTGAGTAT
>1398
ACTCGTGACATATCCGCTGA
>1399
GTAGTCGCAATCACCTACGA
>1400
ATATGCTGTGTCTATGTGAC
>1402
ACGCTCAGTAGTAGCTCGTA
>1406
AGCTGAATATATAATAAGTC
>1408
GACTCTGATGTCGTCGTACG
>1409
CGTGTAGTCTCACATCATAG
>1410
GTACGAGACGTCATGTAGTC
>1413
AGTAGTCTGATATCGTCTAT
>1415
GTACGAGACGTCATTAGTCA
>1417
AGAGACATCACGAGCGCATA
>1420
ATGTCATATACAGTAGTGTA
>1422
ACATCGCGCATAGTAGACGT
>1425
GTATCAGTATCGTGCAGACG
>1426
CTGTTGATGCTGCTACACAG
>1427
CAGAATCAGATGACGCACAC
>1428
GACGCTCTCGTGCTCGTCGC
>1433
GTGATATGTCGTATGTCTGC
>1437
ACGTACTGCTAGTCAGCACA
>1441
CATTACATCATGCGCGACGA
>1445
ACATCAGAACATCATAGCAG
>1447
AGTAGTCGACACGATGAGAC
>1453
GCGCGAGTCTCTCGTCGACT
>1454
CGTGATCGTCTAGTAGTAGT
>1457
AGCGCAGACTGCACAGTCAC
>1458
CAGCATCATCGTATAGTCAG
>1460
CTGCGTATCGTACATGATGA
>1464
ATCTCTCTGATGTCAGTGCA
>1465
CAGCATCATCGTATAGTCAG
>1467
GTCGCGCAGCTGCGAGTACT
>1468
ATAGTACTCATGAGAATAAT
>1469
ATCGCTCATGACGCAGAGTA
>1472
CTACGCATCACAGAGAGTCA
>1476
AGTCGCATCAGCATATCAGC
>1477
CAGTGATATGTGACAGTGAG
>1479
AGCGGAGCATCGACATTATC
>1481
ACTATCATCATCGAGACAGT
>1484
ATACAGACGACGCTACGTGC
>1485
AGTCGTGATGAGATGTATCT
>1491
ACGCTAGTGCTGACTATACG
>1492
ACGACGCTCAGACCATAATC
>1493
GTCGTGATGAGTGTATCTGT
>1495
CTCGCTATGACTCTACTGTA
>1496
ACTCATGAGATACATCATGA
>1497
GATACGAGATGATCGATGAC
>1498
ACGACGAGCAGACTACAGAT
>1500
GATACGAGATGATCGATGAC
>1501
GAGCTGTGCATCTACTCTCT
>1502
CTCGCATACGAACAGATCTC
>1505
ACACTCACTCAGTGCTGAGA
>1507
ATCGACTCAGATAGTATCTA
>1508
GTGATGCTGACAGTACGAGC
>1514
GTGCTATGCGCGTATCGCTG
>1516
ACGACTAGCTAAGTACGTAG
>1518
CAGAGCGAGTGTACTCTACA
>1519
CGTACGCTGACTGATCGACA
>1520
CGATGCATACTGTACATAGC
>1523
ACGACTAGCTAGTACTAGTA
>1524
ATAGAGCATCACATCAGCTA
>1525
CATCTGACAGACAGACAGCT
>1528
ACACACAGAGAGAGCTCTGC
>1529
AGACTCTGATCTCTATGCGG
>1530
CGCGTAGCTGAGCGCTCGAC
>1533
GCACTCGATGCATACTGTAC
>1534
AGTAGACACATGACACAACA
>1536
GCGAGCGAGCGCTCGACCAC
>1537
ACGATCTGAAGCAGACAGCA
>1538
ACGTCGACAAGAATAGCCAC
>1540
CGAGAGTGATATGCGAGATA
>1541
CACAGCAGAGACAGCAGCAC
>1543
AGAGCTACTATGCACTGACA
>1544
GCATCACAGACGCTCTGTGA
>1546
CTGATGACTAGTCACTCAGC
>1549
AGACGACATCTGAAGCAGAG
>1553
GCAGCATACTCACAGAGCAG
>1554
ATAGTAGCGTATGTAGCACA
>1556
ACTAGCGAGTAGTGACTGAC
>1558
AGTGAGCACATGTAGCATGT
>1560
CAGCGACATCGCGCATAGAG
>1562
ATAGTAGCGTATGTAGCACA
>1563
ACTAGCGAGTAGTGACTGAT
>1566
CTGACGATATGTACGCACAA
>1567
CTGCATGAGTATCGTACGTC
>1568
CTGTCAGTCACGATCGCACG
>1570
CATAGCTGTACATACTCAGC
>1571
GATGTGACGATGACATAAGC
>1573
CATCGAGCTATGTCGTCTAT
>1577
AGCGCTGATGATCGACGTAC
>1578
ATATGTGATATGTATGTGAC
>1580
ATATGTGATATGTATGTGAC
>1581
ATGTAGTCAGTATCGTGCAG
>1584
ACACGCGACTCACACAACGT
>1585
ACGCAGAGCTGATGAGCTAG
>1587
GTACGCATCGCGCAGTAACT
>1588
CATCACATCATAGCAGAGAG
>1589
CACGCGAGAGAAACACAGTC
>1590
ACACTCATCACGACGCAGAG
>1592
GATGAGAGATGATAGCAGCC
>1593
CTACTTAGCAGACTCGCGCT
>1594
CAGCATCATCGTATAGTCAC
>1595
ATATGCGTCGACGCGTACGC
>1597
GTAGTCGACGAGAGACTCAG
>1598
GTATAGATCGATCAACTAAC
>1599
AGTGAGTGTCATCTACCTTA
>1602
CGCGCTCGTCAGTCACTAGG
>1603
ACGCTACTCAGATCATCTAC
>1606
AGTGAGTGTCATCTACCTAC
>1607
AGTACGTCGATACGGCAGTA
>1616
GAGCGATCTATGTGTGTGGG
>1617
ATCGCATCAGATGATACTCT
>1623
ATACTCTGCACGTCTCAGAC
>1625
GCAGCATCGATCGTATAGTC
>1627
CTATGAGCACGACGATGAGT
>1629
AGTACGTGACATCGCTGCAC
>1633
AGATATGTATCAGTACGTGC
>1635
AGTAGACATACGACTGAGAC
>1637
GTCACAGTAGAAGTCAGAGC
>1640
GACTCAGATGATCGGCATGA
>1641
ATGCTACATGTGCTCACTGA
>1644
CAGTGAGCGACACAGCGCAG
>1645
GATCTGATCATACCTCTATC
>1646
CAGCGTCATAGTACGTACTA
>1649
ATGAGCAGACGACAGAGAGA
>1650
ATCGCACATACAGCAGAGAG
>1651
ACTAGACATACATCACTCTC
>1652
CGTGCTCTCGTCCTGCGTGA
>1653
AGAGTCGACAGATACAGCTA
>1655
AGAGCGACAATACAGCTAGT
>1657
GCTAGCATGAGATTATATGT
>1659
CTCTCGACTGTAACACTACT
>1660
CTACGCTGAGCTGTCGCTAC
>1664
AGACGCACTGATCATTACGT
>1671
CTCAGATGTCAGTATCGCAC
>1672
ATACGGACGATGAGACATAG
>1673
GAGTCACATCTAACAGTCGC
>1675
AGTACGCATCACTGTACTCG
>1676
GTCTTACTATGTTATACATA
>1678
CGAGTCATGATCTGTACCTA
>1679
ACTGTAGCTAGCGCTCACTA
>1681
CGAGAGCTCATCTACAGAGG
>1682
CTCGTGATATCTGCTGCTGC
>1684
CGTGCATCAGTGATGTGCGC
>1686
GTCATGTGTCTACTACGCTA
>1687
ACGTGACGATGTGACGCTAG
>1690
AGCGCTCACTAGCATCACAG
>1693
GCTGACATCTCGAGCTATCG
>1694
ACGCTCTAGATCATCGCGAT
>1695
CGTACTCAGATCTACACTAG
>1697
ACGAGAGACATCAGCGACAC
>1698
ATACGACATCTGTCACGAGT
>1705
ACACGCACACATGATGCAGT
>1709
ACGCGTCTGACACGATTCAG
>1713
ACGATAGCATCATCACATGC
>1717
GTCTGATGATGACTACGAGT
>1718
CGTACGCAGTCCAGCTGCGC
>1719
AGACACTACGATCAGCTCTC
>1720
CAGAGCACATCGATCAGTGA
>1722
ACAGTAGACGTGTCAGCGCA
>1723
CGTACGCAGATCTGACAGCT
>1728
ATCGCCACGACAGTACATAC
>1730
ACTAGACATACATCACTCTC
>1734
GACGATCACAACGACATCTC
>1736
AGTCTGACATGATACTACTA
>1738
ACGCTGACTGAGATACTCGC
>1739
GAGCACATGTAGCATGTGCA
>1740
AGACGTCGCATCGATGTACA
>1743
GACATCGCGCATAGTAGCGA
>1744
GTAGTAGACACATGACACAA
>1745
GACTGCATGATGTAGACCAC
>1749
ACAGCATCTGATGAGACTCA
>1750
GTACTATGACGTCGTCGTAC
>1752
ATACAGCATCAATGCACATA
>1753
CACGTCTGTACGACGCACGC
>1754
ATGTCATGATGATGTAGTAG
>1755
CACAGACACTGACTAGCGCG
>1756
AGTCACACATCTGCGTGTAT
>1757
CGCAGCACATGTGTGCATGT
>1758
GTAGTAGCACACATGACACT
>1759
AGACTCTGACTACGAGTGTA
>1760
AGTAGCAGCATCATGTGACG
>1761
AGTGCACAGATCATGACTGA
>1762
GTAGTAGACACATGACACAT
>1763
CTGTGATCGTCTAGTAGTAT
>1764
AGCGAGTCGATCTACAGTCG
>1765
GCACAGATGTTAGTAGTCTG
>1766
AGTAGACACGATCAGACAGC
>1768
CTGTGATCGTTAGTAGTAGT
>1770
AGCGAGTCGATCTACAGTAG
>1771
CGTGATATGTCGTATGTTGC
>1773
GAGACACATCAGACAGCATA
>1774
ACTCGACTCATCACACTAGC
>1776
CGTATCTGACTGATGATCGC
>1777
ACATACATATCACATATCAC
>1779
AGTCAGATATGAACAGTAAA
>1780
GTATCTGTGACGCAGCTAGC
>1781
GAGACATCATCACAGCATAC
>1782
ACTGCACTCGAATGCAGTCG
>1784
ATATCACTGATACCTGTCCA
>1785
ATCAGCATCGCACAGTATGT
>1786
CGCAGTCGTATGCGAGATGC
>1789
ACGTCAGTGTCTGCGCGACA
>1790
CGTCGCTGCTGTGAGCTGCG
>1791
GATCACGATCATCATACAGC
>1792
GTCAGTGCATAGTACGCTTG
>1794
ATAGCAGCGTATGAGCTATA
>1798
ACAGCACACACAGACGGAGC
>1799
GTCAGTGCATAGTACTCTTG
>1804
AGTAGTGTCGCATAGTGCAC
>1805
ACATCTGTGCCGTCGTTGAG
>1806
ATACTACTGCTGTACGATAT
>1808
GCCTCGTCATCATAGTACAG
>1810
AGACGCATCACATCACTACG
>1811
CAGCGACATGACATGCACAG
>1815
ACACGTACATCACACAACGC
>1817
ATACAGCAGTGTACAGTCGA
>1819
ACGTCATAGTCACACTCGTC
>1820
AGACGCTACTATGCACTGAA
>1821
ATCACATATCGACTACGCTG
>1824
GATACTCTCGACAGCACCCC
>1826
ACGTCATAGTCACACTTCTG
>1827
CGTCCAGATGTCAGTATCGC
>1831
ACTGCGACTCGCTCACTACG
>1833
AGTAGTAGCATATCATCCTA
>1837
GTCGCTAGCATGCTAGCTGT
>1838
GATCGACATGCATACAGTAC
>1840
AGTATGCTACAGTAGAGTCA
>1842
ACGTGCACTCACTCACTAGA
>1844
GAGCTAGATGACACTCACAC
>1847
AGACAATGATGTGTACTAGC
>1851
GTGCTCTGTCCTGCGCGAGC
>1852
CGATGACATATGAGCATGAC
>1855
CTACTGACGCAGAGACGGCG
>1858
CAGAGATACGACAGCAAGAG
>1859
ACGTAGACTCGATGTCGTCG
>1860
GTAGTAGCACACATGACACA
>1863
ATGAGCACATGATGAGAGAG
>1867
GACGCATACTGTACATATCA
>1868
CAGAGATACGACAGCAATAG
>1869
AGACGGAGCGTCTGCGTGAC
>1870
CAGCAGATATCACGAGTTCT
>1871
ATCGTCTGATCGTGATGCAG
>1874
GATGCGTATCATCTCGCTGA
>1875
ATAGTGTATGATGTAATACT
>1878
AGACGGAGCGTCTGCGTGAG
>1879
GATGCGTATCATCTCGCTGA
>1880
ACTCTCTGAGCAGACTCGCG
>1883
CTCATGATGAGACAGCGTGA
>1885
GTCTCATCATGAGCGCTGAT
>1886
AGAGTCTGATCTGTCTGGGC
>1889
ATAGTCTGACTGTGACTAGC
>1890
AGATCGACTCATCTGCGCAG
>1891
AGTATATGTCATGTGTTGTG
>1893
GAGAGATCATCGAGCGACAC
>1894
CACGCTGTACGAGCGCAGCG
>1895
CGCGCTATAGTGTATATATC
>1896
GACAATCAGATACATCATAG
>1899
GTCGCAGTCCCAGCTAGATA
>1900
GACGAATCAGATGACCGACG
>1901
CACGTCTGTACGAGCGCAGC
>1902
ACTCTAGACGATCACACGAC
>1904
GTACGTCACTGAGATGACAG
>1905
GTCGCGACTGCTCAGCTAGA
>1909
CTCGCATCGACGAGACAGAT
>1910
ATACTGACATGCTAGTATGT
>1914
GATGAGCACGCATACGCTGT
>1915
GACGTCTGACAGACAGACTA
>1916
ATATCTGCACGCTCAGTCTG
>1919
CGTCGTAGATGACTACTCGA
>1920
AGACCAGCGACACAGCATAG
>1921
GTATCAGTATCGTGCAGAGC
>1924
AGATATGATGATCACTGTCG
>1925
ACGACTAATCAGATGACACT
>1928
ACGCGCATGTCGACGACGAC
>1930
GTGTGATATCATGTATGATG
>1938
ACTCGTCACTCGACGATCAG
>1939
GCAGTCATACACAGTCGCAG
>1941
CATAGCAGATGATGATCTAT
>1946
GACCAGATCAGATACATCAG
>1947
CGTCAGTGTCTGCGCGACAC
>1948
ACTGTAGATCGATCGATGTA
>1949
AGTCGCGCGACGAGACGTCA
>1954
CGCCACATACAGCAGAGAGC
>1956
ACTGACACGTCGATGACGCT
>1957
CTGATATGTGCTAGTGTGAC
>1960
GTATAGATCATCATACTCGA
>1961
GTACAGATACGAGACTCATC
>1962
AGACGCGATGCGTATCTCTG
>1968
AGTAGACACATGACACATAC
>1969
ATCTGTCACGAGTGCATCAC
>1970
GATCGATCGATATTCATGAT
>1971
CATAGATGATATCATCGATG
>1972
ACGTCAGATGAATACCTACC
>1973
ATCTGTCACGAGTGCATCAC
>1974
ATAGTGTATATTAATACTAC
>1977
ACGAGATGATCGATAGACGG
>1981
AGCTCGTACGTCAGCATCAC
>1982
CTACTCTGACGCTACTATGC
>1983
ATACGTGAGTATCATATAGT
>1984
GCAGTACGTACTGTAGTGAG
>1986
ACGACTGACGTCTACTGACA
>1988
ATACTCGAGCAGTCGCAGCG
>1989
CTATGAGCTCGATCAGTATG
>1991
ACAGTGATATCACACACAGA
>1992
CAGTCGTCAGTGTGCAGTGA
>1997
AGACGACATCTCATAGTATC
>2005
ATACACATCATGCGACATCA
>2007
GTACGAGACTCATTAGTCAC
>2009
ATACTCACTCAGTGATGAAC
>2011
ACATCATAGCAGTCGAGTAG
>2012
ATAGTCACGCTACTGTAGAG
>2013
ATCGTCACATCACGCTGTCC
>2014
GATCATCATCTACAGTATCA
>2019
GTGCTATACGTACAGTCAGA
>2020
GACTCATATCGTACAGTACC
>2021
GTACGCGATCGAGCAGCGTA
>2024
GTATACTGACAGCGTGGTGA
>2029
CGTCATGCAGAGCTCATCTG
>2032
ATACACATCATGCGACTCAG
>2033
CATCAGCTCTATGTCTACTG
>2034
AGCAGCATCAGTGACGACAT
>2035
AGATGACAGACAGCAGTATA
>2036
ATACTCTGACATGCTGAGTA
>2037
CATCTATCACGAGTCATGAT
>2039
CGCGCACAGATGTTATAGTT
>2040
ACAGTCTGATCGCGATCGCA
>2042
GCATCGACGAACAGACTCTC
>2043
CGTCACAGATATGAGCAGAC
>2045
GATAGCTCATAGTAGCTCGT
>2046
AGTCGCGATCACTACAGCTG
>2047
AGACGAGACGATCGATACAG
>2048
ATGTCGATCGTACGCATCGC
>2049
GAGTAGCTGATGTAATGCTA
>2051
AGCGAGATAGACGTCGTGAG
>2052
GTCTCTGACATCGACAACAG
>2053
CGCTGAGCATCGACGACACA
>2054
ATGTCGTCGTACGCATCGCG
>2055
CGACATCGCGCATAGTAGCG
>2056
GCGTCGAGCGCGTAGCGCTG
>2057
ATAGTCGCATCAGCAATCAG
>2060
GTGCGAGTATGTACAGCTGT
>2062
GTCTTGACATCGACAGACAG
>2063
ACGCAGATCAGCGTAGTGCT
>2069
GACGACATCTCATAGTATCG
>2073
ACATCGCGCATAGTAGCGTA
>2074
GACGACATCTCATAGTACTC
>2077
AGCCATATCAGAGCTCGTGA
>2079
TGCACTATGCGCACCTCTAC
>2080
ACGTACGCAGACGCATAGCT
>2081
AGTACGAATCGACGACAGCC
>2090
CTGTACGATATGACCACACA
>2091
CATCTGATATCACACACAGA
>2095
ACGCGACACAGAACATAGTC
>2098
CATGTGAGATCATCATCGAG
>2099
CTGTCACGATATGACATCAC
>2100
GAGTGATATGTGTGCTATGC
>2106
AGCGACACAGCATAGTCGCA
>2107
GTGTCTATATGTGTATAATC
>2110
GCTGAGTCAGTGTATCGTAT
>2114
CGTCGAGATGATCTGTCCTA
>2116
GATCACACGACATCTCTATA
>2120
CCGAGATGATCTGTCCTCGT
>2126
ACGACGCATCGATCGATACA
>2132
ACTCTCAGTACAGATACACT
>2133
ACACGCATCGATCGAGACAG
>2136
GAGCTACTACTGCTAGTGGA
>2142
AGTACGGATGATCGTTCAGC
>2143
CAGCGACATCGCGCATAGTA
>2152
AGAGACATACGAGACAGCTA
>2155
GAGCTATGTCGTCTATACTC
>2156
AGATACGAGACAGTATAGAC
>2158
AGTACGACATACGAGCAGCT
>2159
CACAGAGCAGAGCGAGTCTA
>2162
ACTAGTGACATCGATACACT
>2163
GACTCTACTGTAACATACTA
>2164
AGACGTCAGTCAGACACAGA
>2168
AGTACGGACATCAGCGCTAC
>2172
GAGCACACATCGATGATGCA
>2173
ACTGAATATATGTACACACG
>2176
AGAGTCTGATCGTCGTCACC
>2177
AGTACATCACGTACGTCTCA
>2181
ATGTTGATCGACGATGTACA
>2182
AGTCTCAGAGTGATACAGCA
>2185
GTCAGTATGATGTATACTAC
>2187
GACTACGCTGCATACGAGAC
>2191
CACGCATACGAGTAGTGAGT
>2192
ACGAGCATCATCTGATACGC
>2194
ATAGCGCGTGATGCTGTACG
>2195
ACGTACTGACGTGAACGCAA
>2200
ATGATCACTTACAGTACACA
>2204
CACGCTACGAGTAGTGAGTG
>2205
ACGAGCATCTCTGATACCTA
>2206
CTAGACATGATGACAGATCG
>2212
AGCATCATCTGATACGCTAG
>2213
CTAGAGCATGAGAACAGTAT
>2214
CTGCATCACAGAGCTCTGGA
>2215
CACAGTATGTATCGTAGAGC
>2217
ATACGAGCGACATACGATAC
>2218
GTATCTGACATAGCATACGC
>2219
ATCGAGTATCGTGCAGAGCG
>2221
GAGCTGAGCAGATGATGACG
>2223
ATCTTACAGTCAGCGTACAT
>2224
ACTGTACTCGTCAGACTACA
>2225
GTACGCTGAGCATGATGATG
>2226
AGCGTACATACGAGCCACCA
>2228
AGTATCAGCGTGACATCAGA
>2231
ACGTACGTCAGCATGACACA
>2232
ACACAGCAGCACAGTCGAGT
>2234
GATGACAGCATAGCTGTACA
>2240
GTCGACGAGAGACTCACGCA
>2244
ACAGCAGTGTAAGTCGAGAG
>2246
GTGACTGATCAGCTGACTAC
>2248
GTCGCAGCACGTGAGATGCA
>2249
GTCAGTGATGATACATAGCA
>2250
ATCAGAGATATGACGAGATA
>2252
ACGATCTGTCACTGACGCGG
>2258
CTGTGATGCTAGTGACGCAG
>2260
CAGCAGCTCTCGATGATGAT
>2261
ACGTAGCTACATCGCATACT
>2262
CGTCGTCAGTGTAATACGAC
>2264
ACACTAGACGCTCATCAGTA
>2265
AGAAGCAGCGAGAACTGCAG
>2270
CACTATGATCCGTAGGCTGC
>2271
ATATCACATCACTTAGTGGA
>2273
CGACAGACGACTACGACGTG
>2274
CACTAGCATCACAGCACACA
>2276
ACACTAGACGCTCATCAGTA
>2278
CACTGCACACTGACGACTGA
>2279
CTACGCTACATCATCATGCA
>2280
GTGACACGACAGACTGCTTG
>2281
ATATCACATCACTTAGTGGA
>2282
CACTGCACACTGAGACTGAC
>2289
AGCGCATGTCATATACAGTG
>2294
ACGTCGCTACGACGTGTCAG
>2295
GACGTACGAGCTACTATGAG
>2296
AGCGACTGCGATGCATACTG
>2297
AGCATCACGACAGCACACGA
>2300
CAGCACACACAGACGAGCGT
>2301
CGTACGCATCGCCAGTAGCT
>2302
ACGCGTCTACATCGACGAAC
>2306
ACATGACACATACATATGCG
>2307
CGTACGCATCGCCAGTAAGC
>2309
GACGCGGATGAGAGTAGTGC
>2310
GTGTCTATATGTGTATATAT
>2312
AGTCAGCACTAGCGTAGTCT
>2314
GTATAGTCACGCACTAGCGT
>2318
ATATTATCTGTCAGTAGCGC
>2321
CACTACGATCTGTCACTGAC
>2322
CGTACTAGCATCATATACAT
>2325
GACGTACGAGCTACTATGAG
>2329
CGTACTCAGATCTACACTAG
>2332
CGTACTCAGATCTACACTAG
>2335
ACATAGCACGTATAGCTTAG
>2336
GACGCGAGCAGATCGAGACG
>2342
CATGCATGATATGTAGTCAG
>2343
GATGAGAGAGTGCTATATCT
>2346
GAGCAGCATGATGAGAGAGT
>2348
ATAGTTGTCATATGTAATAC
>2362
AGTAGTGATGCTGAGTCGAG
>2366
GACGCGATGAGATCAGAGCA
>2367
ACGTAGCGACTATCGTCGCG
>2368
GATCGCGAGTGTCGCAGATG
>2371
CACAGTCACATCAGCACTAT
>2374
CGTGATGCTGACGTACGAGC
>2375
CATCTAGCTCTGAGAGATCT
>2376
ACACTCATCACGACGCAGAG
>2378
GATATGATGAGCGATCGAGC
>2379
ACGTCGCATGTCATGACGTA
>2383
CTCTCATCGACTATCGCGAG
>2384
ACGACTCGACGCATAGTAGA
>2385
ACGACACATCATCATGTCGT
>2386
AGTAGTGTATCAGCTAGTCT
>2388
ATATCAGCACACAGACACTG
>2392
ACACGCGATATGAGTCCACT
>2397
ACACGCATATAGCCTCTCTC
>2400
AGACGTCATCAGTCACATTC
>2403
GTGTCTATGTGCTATACGTA
>2406
ACGACTTACATCACATCACT
>2408
ACGACATAGACATCATCTGA
>2411
ATCGCATAGCACTAGCTGGC
>2412
CGCATGATGTGTATATACGT
>2414
GTATCACGCAGAGCTGATGA
>2415
CGATGATGTGTATATACGTA
>2417
CGCTCTACTGCTATGAGCTG
>2420
ACACAGAGAAGAAGCACCCA
>2422
ACGTCTCAGAGTGATACAGC
>2423
GTATAGCACATAGACACAGC
>2424
CGTCGTACTGATGATGTACA
>2426
GCTGACGACGATAGCGTCTG
>2427
AGACGCGCACAGATGTAGTC
>2428
AGCGGACATCAGCGCTACGC
>2431
GACTATCACTGTCACTACGG
>2432
GCTGACGACGATAGCGTTGA
>2434
AGTCGCAGTCGATGTGCAGT
>2437
ACGATGACACGATCAGCACT
>2438
GACTGACATGATCATGCCTA
>2440
CGCTCTGTCTCATCACTGAG
>2441
GACGTACGTATCGCAGTCAC
>2442
ACATTATCTCGACATGTCAG
>2443
AGACGATCACAACGACATCT
>2448
CGCGCATCAGTGTCTGGTGC
>2450
ATGCACATCTACAGTAGCGT
>2451
GCTGAGTATGTACAGCTAGC
>2453
CGTACGAGACGTCATGTAGC
>2454
ACGTCTACATATATGCTGTG
>2455
AGTGTATCGTATGCGCTCGT
>2456
CGACGAGCATCGATCATGAC
>2459
AGACGCATACGTTACATCGT
>2471
CTCGCGACTCGCTCACTACG
>2472
CAGCTCTGATGTCTACTGAC
>2475
ACGTCTCTGACGACAGTAAG
>2477
AGCGAGCAGTCATGTGAGAT
>2478
GTAGTCATCATGATCGTCGA
>2483
ATACTCACACTCATCTATCA
>2485
GTATGATCGATCATGATAGG
>2486
CGTGATGCGACGTACGAGCA
>2487
CGTACACATGATCTATACGT
>2489
ACTATGAGCTCATCAGATGT
>2492
ATATGATCATATACTCGTCT
>2494
GACGCTAGCATAGATATCGC
>2495
AGCAGCATGATGAGAGAGTA
>2496
CAGTGAGTGTACAGTCGAGA
>2497
CGACTGCGATGCAACTGTAC
>2503
AGTAGTGACTCATGATAGCT
>2505
CGACGTGGCTAATACTGCAC
>2512
AACTTGACATGCTGAGTATT
>2513
GATAGAGCGTACTACGTGTG
>2516
ACGTATCTAGCACAGCGTAC
>2523
GTGCTGCTACGATACATACT
>2526
CATGATCTGATGTGCGCGTC
>2537
CATGTGCGATAGCGCGTTGC
>2538
GAGACATATCTCTATACTGA
>2540
ACGAGTGTGAGTCATCGATC
>2544
CTATCTGACTGATCAGCGAC
>2545
GTACGTCTCTCGTCTCTACA
>2547
GAGTGCCGATCACATACAGC
>2553
ACAGTGCGAGAGCTGAGTAC
>2555
CTGCTGCATCTGAGCTATCG
>2558
GTGTGTGATATCATGTATGA
>2559
CGTAGTACTGATCTCTAGTC
>2564
CGTAGTACTGATCTCTAGTC
>2568
GCAGCAGACTGATAGAGCTG
>2572
CTAGTCCATCATGAGCGCTG
>2575
GAGCTAGCATCTCATCAGTG
>2576
ACTAGTATCGATCATGACTA
>2577
AGTGTGACGCATAGCTGCTC
>2578
CAGTAGCATCACTTACTCGT
>2580
AGAGAGTAGATGCACAGCCA
>2582
AGTCGTGACTGCTGAGCTGC
>2583
CAGTAGCATCACTTACTCGT
>2586
CTACGGAACGATCACCGCTC
>2588
ATACAGCAGAGAGCATCACA
>2589
CGTCGCTAGCAGTGACACTA
>2594
ACGACCAATCACAGCACACA
>2597
ATAGTGCACGCATGATGAGA
>2598
GAGAGTCGATCAACAGCATA
>2599
ATCGCTGCGTCATGCATATG
>2602
GTATCTGTACTGAGTAGTAG
>2604
ACATCTAGTATGCACAGTAG
>2608
GCGCATAGTAGCAGTAGTAG
>2609
CGTAGCACATGAATAGCGAG
>2613
GTATATGTATGTACAGTATG
>2614
ACGCCTACGTCGATATAGTG
>2616
AGAGTGAATGTGATGCGTAC
>2619
AGACGCATATATCAGCTCGC
>2621
AGACGAATCACACGACACTC
>2622
CACGCAGCAGATATATACGC
>2625
CTATACTGATCAGCGACATC
>2629
ACGTACTAGAATACATCTCT
>2632
CAGTGCATACACAGTCGCAG
>2633
ACGTACTAGCAGCAGTCATA
>2637
ATGTCATATACAGCAGTGTA
>2641
ATGTCATATACAGCAGTGTA
>2642
GATGTCATCGATGACTGAGA
>2645
GTGAGCTGCGTATGTACGTG
>2647
CATCAGATACATCATAGCAG
>2648
CGACGACATAGTCACGCTAC
>2652
AGATGTGTATGCACTCTCTC
>2655
AGTATCACATCACATGACAT
>2656
ATCTGCTGCTGCATCTACCT
>2657
CTACGCTACTCACGATACAG
>2658
CACTACACGCTGTACGAGCA
>2661
CAGTGCATACACAGTCGCAG
>2662
ATAGTCACGCTACTGTAGAG
>2663
CGTAGCAGCACATCACTGAG
>2665
CTCAGATGTCAGTATCGCAC
>2667
AGTGATATGTGTGCTATGCT
>2668
CTGCGAGCTGAGCTGCGTGA
>2670
ACGAGAGGTCATAAGCATAC
>2671
ACGAGCATCATCTGATACGC
>2673
ATAGCGACTGTGATGCTAGT
>2674
GAGATGTGTCATATACGCAC
>2675
AGCACGTATAGCTATACTGC
>2676
ATACGTGATATATTAATCTA
>2679
AGTACGAGCAGACGACAGTA
>2680
GCGCTGATGTCGCGTACTCG
>2685
AGCACGTATAGCTATACTGC
>2686
CGCGTGATCATGAGATGTCG
>2687
GAGACGTCATGTAGTCACAC
>2689
CTCATAGAGTACAGTAGACG
>2691
ACGACGAGAATCATACGCAG
>2694
AGTATGATATCTTAACTATA
>2698
GTAGTGAGTGTCATCTACGC
>2699
CTATCTGACTCGCTGCACGT
>2702
ACACTGACGACTGACACTGT
>2704
CTATCTGATGCTGCACGTCT
>2708
ACGGACGATGAGACATAGTA
>2709
ACGACACAGATCGATGAGCG
>2711
ACGACACAGATCGATGAGGT
>2713
ATCCTAGCAGAGACGCACGC
>2715
ATCGCTGTATATCTCGCCAG
>2717
GTGCTATACGTACAGTCAGA
>2720
AGTAGTCTAGATGATACAGT
>2723
ATGACATCTGTCAGCGATGC
>2726
AGTACGCACATCGACAGACG
>2728
AGATCTGATCACGAGTATCT
>2729
ATAGCTGCATACGTGCTATG
>2730
GTGTGTGATATCATGTATGA
>2731
GAGTGAGCTGCTGCGATGAG
>2732
ATAGTTGATATATATAGTGA
>2733
GACACACGCGAGACAGAGAA
>2734
ATGCGACGAGACGTACGATA
>2735
CAGCAGCACGCGTGCGCACT
>2736
AGTCATGAGATGTGTATGCA
>2737
CAGCACATAGTCAGTAGACG
>2740
AGATCTAATCATCATGACAT
>2743
AGTCAGATGAGATGTGCTAT
>2744
GATGAGCTCGATAGACAGCA
>2745
AGTAGTCATGTCGTCGCTAG
>2746
CATCACTGCACACTGACGAC
>2747
AGATCTAATCATCATGACAT
>2749
GTGTGAGCATCGAGATGTAG
>2751
CGTAGTACTGATCTCTTCAG
>2752
CTACAATAGAGCAACATCAC
>2753
GATCTGACACTGACCTCCCA
>2757
CACGCATGATGAGAGATAGA
>2759
CATCAGTGACGACATAGATT
>2760
ACGACTGATCTGCGCTGCTG
>2762
ATCGACATCGTCACGAGTGC
>2763
ATCGCAGATCCTACACGCAG
>2765
ACGTACGAGCTATCATACAG
>2766
ATATGTCATCATGTACACTA
>2772
GCGCAGTGCATACACAGTCG
>2775
CGCATCACAGACGCTCTGGA
>2776
CAGAGAGTGATGTATGTACG
>2779
GACGCACACATCGATGATGC
>2780
ACTCAGATCAGCAGCAGATA
>2782
ATAGTCTGTGACACGACAGA
>2783
ATACGACACATATGTACCCA
>2784
ACTACGAGTAGATGACGTGA
>2788
AGTCGCTAGCATCTGATGCT
>2789
CACGTCTCTCGCAGTAGACG
>2792
AGACTTGACTACGAGTGTCA
>2793
ACATATCACTACTAGTCTGA
>2794
ACACACATAGACGCTCATCA
>2799
CGTACTGACATGACATACAC
>2802
CGTACGCTGCATGAGTATCG
>2803
GTGATGATGTGTATCTTAGC
>2804
ACATATACTACTAGTCTGAG
>2807
ACTGTACACTCATGTACTAG
>2808
ACTACTCTACATGATGAGCG
>2812
ACACGTCTGAGCTGAGCGCG
>2813
CTCTGAGAGATCTGTCTCGT
>2816
ATATCTAGCATCGATCGAGC
>2817
CGTATCGTGCAGACGCGCGA
>2821
CGTATGCAGCGGAGTCGATA
>2824
ATCGCGACGAGACGTCATAG
>2826
ATATATCATGTGAACACTAT
>2827
GTGCGAGTATGTACAGCTAG
>2828
CGTACGTCGAGCTGATGTAC
>2829
ACGCTCAGTCATATCAGCGT
>2830
ACGTACGTCTGACTGATGCA
>2833
ACGCTGTCCATCATGAGCGC
>2835
CACTGACATCAGAGAGTGTC
>2836
ATAGTGATCATATACATCAG
>2837
ACGTAGTTGACTGATCGTCA
>2838
ACGTACGTCGAGCTGATGTG
>2843
AGATACTACGTGCTGTACGA
>2844
ACACAGTCGCAGCAATCGTA
>2847
ATACAGCAGTCTACTGATGA
>2850
AGCGCTCACTAGCATCACAG
>2853
CGACTCTACTGATAACATAC
>2856
ACATGACTGCTCGCTCTCTG
>2857
ATAGTATGCTACAGTGATCA
>2858
CGCGATACGATCAGCATATA
>2859
CTATGTCGTCTATACTCTGA
>2861
ACTCAGAGCTGTCAGATCAG
>2863
ATACAGCATCACATGCACAT
>2865
CTCGCTCTGTGATTATGCTG
>2866
ACTCAGAGCTGTCAGATCAG
>2867
ACAGTGATGATCATACATAT
>2868
ATACAGCATCACATGCACAG
>2869
CATGAGATAATCATGTACGC
>2870
CTATGAGCTGTGCATCACTC
>2871
ACTCGATATCTGATGAGTCG
>2872
AGATCTCTGACATGACATGT
>2877
ATAGTATACTGACAGCGTGA
>2879
AGACTCACATCGATAGCAGC
>2880
ACGATACATCGACTGTAGCA
>2882
ATAGAGATCGATGTCCTACA
>2884
CTCGTACTGATATAACACCA
>2888
ACGATGAGCATGAGATACAT
>2889
CACACATTCTGTACGTATAA
>2890
ACTGCGCGATGCGACGACAC
>2893
CACGAGCTGATCGTACAGCT
>2894
ATACGAGCGCATACGATACA
>2895
CTCATGATGAGACAGCGTGA
>2896
ACTCACAGCTGCATACGAAC
>2902
AGTAGTACAGTCGAGAGGGA
>2903
CGTCTGCGCTCGCTGTCGCG
>2904
GTATAGTCACGACACTAGCG
>2908
ACATCACACTATCAGCAGCA
>2910
ACTAGCAGCGAGGCTCGTCG
>2912
CTACGACATAGAGCAACTCA
>2913
ACTAGCATCTCTAGTGCGGA
>2918
AGTAGTACATCGATAGCAGC
>2919
GACGCGTCAATGAATAGAGC
>2921
ATCGCGAGATATGTATCAGT
>2922
CACGCAGACGCTCACGTCTG
>2924
AGATACATCATAGCAGTCGA
>2930
ACTCTCTGAGCAGATCTACG
>2931
ACGTAGTCAGCAGTGAGAGC
>2932
AGCATATCAGCTAGACCAGC
>2933
CAGCGTGACATCAGAGTAAG
>2936
GATGAATGACGTGTAGCAGT
>2937
CACGAGTCATGATGATCGCA
>2938
ACGCTGCATGAGTATCTCGT
>2941
ACGATGACAGACGTGTAGAT
>2942
CACGAGTCATGATGATCGCA
>2947
ATCGCTAGTGAGCGCTACGC
>2953
AGACGACAGACGAGTATCGT
>2955
GTACGTCAGCATCACGCGCA
>2962
ACTCGCTGTGCGAGTATGTG
>2964
ACGTCGCACATCGTCTGTAT
>2965
GACGTATCTAGACATAGACA
>2968
AGTCGCACAGCTGTATCAAC
>2969
CAGCATCACAGCACACACAG
>2974
ATAGAATATCATAATTGTCA
>2976
ATCGCACTACAGCAGAGAGC
>2977
CGTACGCGAGCATCATGATG
>2978
CGCGGATGAGAGTAGTAGCT
>2979
AGTATCTCTCATCAGCGCAA
>2980
GTACTGATCTCTAGTCGCAG
>2982
CGCGTACTGCGGTACGCGAG
>2983
AGACTACTGATCGCAGCAGT
>2984
GTACGAGAGTCATTAGTCAC
>2985
AGTATCTACTCATCAGCGCA
>2987
ATATGTATCAGTATCGTGCA
>2988
GAGCATCATCATGAACTACT
>2989
CATGATCTGATGTGGCGCAC
>2990
CGTCAGATATCATCTCGTAT
>2991
GCATACGATACACTGACTCA
>2993
CGTATGATCGAGACAGCTAC
>2994
CACTACAGCTGTACGCGCAC
>2995
GACGACTCATACAGTAGCGT
>2997
AGATGGCTGAGTCAGTGTAT
>2998
ACGACTCTGAGCGTCGATCA
>3002
ACAGTATCGCGATCGCTCCA
>3003
ATATCTAGCACTAGCGTAGT
>3004
ACGACGCAGAGCACTATGCG
>3005
ATCGCTACTGACCTTCGTGC
>3006
AAGCTATCACGACCTATAGT
>3007
ATATGATATCGATACAGTCA
>3009
ATAGTCAGCACTAGCGTAGT
>3014
ATCGTACATCACGCTGTCCA
>3015
GTACGGATATGTCATCTACG
>3018
ATGTCTACATCGTCACGTAT
>3019
GCGTATGATATCATCGCTGC
>3025
CACGCAGATACGAGACAGTA
>3026
CTACATACAGTCGTACATCT
>3029
GTAGTTATAGTTAACTAACA
>3032
ACGTCACATATACTGACTAC
>3035
CTCGACTGACGAGTAATAGT
>3036
CAGATATGAGACAGTACGAC
>3038
ACGATACATCACTGTAGCAT
>3039
ACGATCATAGACAGTACGAC
>3045
GACGCTACACAAGACATGCC
>3046
AGAGAGATGATGATGAGCTG
>3047
ATATGTATCAGTATCGTGCA
>3048
ATGAGATAATCATGTACCTG
>3050
GCATCACGAGACAGATCTCT
>3053
ACATAGAGCGTGATACTATC
>3054
AGCTGAATGAGAAACAGGAG
>3055
GCCTGACTCGACGCACTGAC
>3057
CTCTGATGTCATGTCAGCTA
>3058
ATGTATCGTCATTCATCGAG
>3060
ACATAGAGCGTGATACTTTG
>3062
ATGCACATATGTATGTGAGC
>3064
ACGACGTGACATCACATACG
>3067
AGTGTCATCGTATGTGTCGA
>3068
CTCGCTACTCACGTACATAC
>3070
AGACACAGCATTATATGTAG
>3072
ACGACGCAGAGCAGCTATGC
>3073
ATAGTAGCGTATGTAGCACA
>3075
ATGTAGATTCTGTGTGAGTA
>3076
ACATCTGACGTAACATACCA
>3077
CGTCGCTGCTGTCATCTGAG
>3079
ATACTGATCAGACGACATCG
>3083
CGATATCTGATACAGCAGAT
>3085
GATCATCTCGTACGTCACGC
>3086
ACGTCCACATACGTGACGAT
>3089
AGACGCTCGTCTGTGTGGCT
>3090
ATAGTCACACATCTGACGTG
>3091
ACGTCTGCGATGATGAGTAC
>3095
CACTGAGCATGATGTACAGT
>3096
CATCAGATACATCATAGCAG
>3099
AGTAGCGATAGATACAGCAC
>3101
ATCGAGATACATCATAGCAG
>3102
ACTGCACGACGAGAGTGAGA
>3104
GTCGCCTACAGCTGTAGTGA
>3105
ACGAGTTAGCATGATATCAG
>3106
CGACTGCCGATGATGTATCT
>3108
AGCGACATCGCGCATAGTAG
>3110
AGTCAGATAATCACTAGCAG
>3111
CTCTCGTCATCATACATCGT
>3112
CACACATTCGTGACGTATAA
>3113
CCTCTGAATGATCATGTAGC
>3118
AGACGGAGCACGATGATAGA
>3119
ACGTAGCGACTGCATGACAG
>3122
ACAGTCGAGAGAGTGCATAC
>3123
GTCAGTCATCACATCATAGC
>3125
ACTCACTCATCGTCATCGTG
>3130
CTACGACTCACACAGAGACT
>3131
ACGTCTCAGTCCAGAGAAGC
>3134
CGACGACATAGTCACGCTAC
>3136
AGATCGATGACTGCTAGCAG
>3137
CTGAGTGATGTACAGCTAGC
>3138
ATCAGATGATGAGACGACAA
>3143
GACGTATCTAGACATAGACA
>3144
AGTATGCAGCAGCAGATACA
>3145
ACACGATCATGAACAGCACA
>3148
ATATCACACACAGACGCACA
>3149
GTCTGACTGATCGATGCCTA
>3153
AGTACACAGATACATAGATA
>3156
CGCTGAGTCTCTCGTCGACT
>3162
AGTGCGATGTGACTGTGCAG
>3163
ATGACAGCAGAGTACGACTC
>3164
GATGACATATAGCATGCCAG
>3166
ATCGCTCATGACGCAGAGTA
>3167
CTCTCAGCAGATCGGACGTA
>3168
ACGTACGTGAGCATCGATCG
>3172
ACGTCTCTGATCTCATCGCG
>3173
CGAGTGAGCATGAGTACATG
>3174
ATCGCCACATACAGCAGAGA
>3175
CGCGTGCTATGTAGTGTATA
>3177
ATCGCACATACAGCAGAGAG
>3178
ATATGTATGTGTATGTGTCT
>3179
AGTCTACATGACACATACTA
>3180
CACTAGCGTAGTACTGATCT
>3181
AGTCGACTGTATGACTACTC
>3184
CGCTCTGATCTCATCGCCAC
>3186
CATGACGCAGAGTACACTCG
>3187
ACGATGAGACATAGTATGCA
>3188
CAGTACAGATACACTCATCA
>3189
AGTCGCAGCATCGATCGTAT
>3191
ACGTACTGACTGCTGACGCT
>3194
CATGACCAGAGTACACTCGA
>3196
CTATCACAGAGAGTCTCCCG
>3210
ATGTGACAGTGATAGTCTGA
>3212
CGTGCTCATACACAGTGTGA
>3218
CGTCAATCTCGAGAGTCGCA
>3219
ACTACGCTGCTCGCTGTACG
>3221
ACGCTCGCGATTACTCACAC
>3224
ATGTCAGATACGTCAGATGA
>3226
CGCTCTGATCTCATCGCGCA
>3229
ATACGTCAGACTGTGTCGAT
>3233
CTATACTGATCAGCGACACG
>3235
CGTACGAGACGTCATTAGTC
>3237
GAGTAGTCGACGAGAGACTC
>3238
ACGCTGCATGAGTATCCGTC
>3239
CAGGACTGACAACGTAGTGT
>3241
ATCGAGCTCTACTCGCTAGC
>3244
CAGTCATATCTGACTGAGTA
>3247
ACATGACACATAAATATGCG
>3248
ACGTACGTAGCATGATCATG
>3250
GAGACATCATCGATGTAGAA
>3252
AGATGAGTCGTCATGATGCG
>3256
ATAGTCACGCTACTGTAGAG
>3259
AGTATAGCATGACATAATGA
>3262
CGATGAGACATAGTATGCAC
>3263
CTCTCTGCTGTATGTGCACG
>3267
ACTGTCTCTGAGTGATCGCG
>3268
CAGTCTGACATGACATACAG
>3269
GCCATGATGCATCGACGTAG
>3270
GATGTCATAGACACTACACC
>3278
GATGCTCACATGACATCGCA
>3282
CTGATGAATCGCATATTGAC
>3284
GCTCATGACGCAGAGTACTG
>3288
CATCATGTGCACTATGCGAC
>3291
GAGACTTCATAAGTCACTGA
>3293
CGTCGCGAGATGTCACTACA
>3294
AGACGCATACGTGTACATCT
>3297
CGTCCAGATGTCATATCGCA
>3301
ACAGTCAGATATGACTGCGC
>3304
GTATCGTAGCAGCACATCAC
>3305
CGTCTCAGATGTCATATCGC
>3306
GTGACATCAGATGTATAGAC
>3310
ACGTGATCGACTCACTGCAG
>3311
GTGACGATGAACATAACGCA
>3312
GTCGTCATGCAGAGCTCATC
>3313
GTATCGATAGAAGCTACATC
>3315
ACGACACATGACAATACATA
>3316
GACGCAGAGACGGCGTACAT
>3317
ATACGCATACGTCACATATA
>3319
GTCGTCACTGATGCGCTGTC
>3320
GACGCGAGTACAGTAGCTAG
>3321
AGCGCTCATCATACATCACA
>3322
GTATCTACATATACACACAC
>3328
AGATACTCGTGATATCTGCT
>3329
GTATCTACATATAGCACACC
>3331
CACGCTGTCCATCATGAGCG
>3333
ATCTAGCATATGAGCACACA
>3337
CAGCTCTCACTCAGCAGCAG
>3338
ACGACATCGATGATACTCGT
>3340
ATATCTGCATCAGCTCTATG
>3343
ATATCTGCATCAGCATCATG
>3346
CACGCAGACGACATGTAGTG
>3348
ATATGATGTCGATAATCACG
>3351
CTCGCACTGAGACGTGTGCA
>3353
ATGTTGCTGCATACAGATAA
>3357
CATCATCAGACGCTCTGTGA
>3360
CGCAGCATCGATCGATTCAC
>3364
CTACGACTGATGATAGCTGT
>3366
GCAGCAGCAGAAGCAGACCA
>3368
CATCATCAGACGCTCTGTGA
>3376
ACGTACGTGAGATATCGATG
>3377
ACTAGCTGTCGCTACTCAAG
>3380
AGCAGAGACATACGAGCGCA
>3384
CAGCATGATCGTATAGTCAG
>3387
ATATCACATCACTGTAGTGG
>3388
CAGACACTAGACGCTCATCA
>3390
GTCATAGTCACACTTCTGAC
>3393
GTGCATACATCAGTCGCAGC
>3394
CGACGCTGCTCATATCTAGT
>3396
GCGCTCATCTGATCTGACTA
>3398
AGACGCTCTGTGATGAGAGC
>3400
GTCGACGAGAGACTCACGCA
>3402
AGAGCAGCATCAGTGACGAC
>3403
GAGACATATCTACTACTACT
>3405
ACATAGTCACGCTACTGTGA
>3407
CAGAGCTAGATGACACTCAC
>3409
CTGACGTATGTACAGCACAA
>3411
ATACACATCATCATGTACTA
>3421
GAGTCTCTCGTCGACATCGA
>3428
CACTTGAGTGCTGAGACATA
>3429
AGTAGCGATAGATAACACAC
>3432
AGTGTGACATGACATATGCC
>3433
CTGGACATGATCATGACACT
>3437
CGCTCTATCGCCAGCACGTG
>3443
CGACGGACTCGCGTACGTGA
>3448
CTCGTATGCAGCAGCAGATC
>3451
ATGTCTGACTCGATCGATGA
>3452
ACGACAGCATGATCGAGACA
>3453
CTACGATGCAGCAGCAGATC
>3454
ATACACATCATGCGACACAG
>3455
CTGAGTACGTGCAGCTGCAC
>3460
ACGACAGCATGATCGAGACA
>3465
AGTGCATACACAGTCGCAGC
>3467
GATCGAGTGACGATGACATA
>3468
ACTACGCGACATGATCGATA
>3477
GTCTCACGTCTGTGTGGCTG
>3478
ATAGCAGTCGAGTAGTCGAC
>3479
ATAGTCGCATCAGCATATCA
>3480
CACGCTCATGATGAGACAGC
>3481
ACGACAGATCGAAATGAGTG
>3482
CGATCGAGTGAGATGACATA
>3484
AGCGATGATGATGCTGTATA
>3485
GCGACCACGCAGACGACGAG
>3487
GTATATCGTACAGCAGTAGT
>3488
AGACTGACTGATCGATGCTG
>3490
GTACGTCGAGCATCGATCGA
>3492
GACTGACCGATCACATGTAT
>3493
CTCGCAGCAGTCACATCACA
>3497
CAGTGATATTAAGTGAGTGA
>3498
GACATCGCGCATAGTAGCGA
>3499
ACTATCTGAGTCGATGCTGT
>3501
GCTCTGTGCGCTCGAGTCTC
>3503
CATCTAGCACGTATGAGCTT
>3505
GAGTCGCAGCTATAGTCTCA
>3506
ATGTCGTCTGTGATCGTCTA
>3508
CGTCTCATCATGCGTGCTAC
>3512
GAGCAGCATGATGAGAGAGT
>3514
AGTATGATGATGCACATGCT
>3517
ATGCATCACTGACAGACGGA
>3528
GCGCTGATAGAGATACTCGT
>3531
AGTACGAGATATGACTGCGA
>3532
AGTCACATGTCATGTAAGTA
>3534
AGATATGTATCAGTACGTGC
>3536
GTCTATATGTGTATAATCAG
>3538
CGTGATGATGACTACGAGTG
>3539
CAGCACATCGCGCATAGTAG
>3540
GTCTATATGTGTATAATCAG
>3542
GCGACTGTGACGACATCTGC
>3543
ACTCGCAGTAGTGCTGAGTG
>3544
CGATACGTCACATATACTGA
>3546
GAGTGATATGTGTGCTATGC
>3547
CGTCGTCGATCGATCTGCGC
>3550
AGACGCGCACAGATGTATAG
>3552
CTCTGATGTCAGCGCTGATA
>3556
GAGTACACGCAGCATACTCT
>3558
ATCGAGTATCGTGCAGACGC
>3561
GACGTACGAGCTACTATGAG
>3562
ATATGTCATCGTAATCACGC
>3563
GACTACTAGACAGCTACGCG
>3569
GCAGATATCACGAGTATCTC
>3570
CATCTGACAGTCGAGACAGC
>3571
ACGTATCGACTCGTGATATC
>3573
ATACAGCATCAATGCACAGT
>3576
GACGACATAGATATCGTGAG
>3578
ACGTCGCTGATCTCGAGAGC
>3581
CAGTGAGATGTACAGCTCGA
>3585
AGATATGTCACACTAGTGAG
>3588
GTCAGATCATCATCTCGTAC
>3589
CGACATATATGCGTCGAGCG
>3594
AGACCAGATGATCGATGCGT
>3595
GTCAGATCATCATCTCGTAC
>3596
CATACTCTCAGTACAGATAC
>3597
AGATATGTATCAGTATCGTG
>3598
ACATGACTGCTCGCTCTCTG
>3599
AGTACACATGACATTATTGT
>3600
AGTGAGCGACTAGCTACATA
>3602
CTCTGAGAGATCTGTCTCGA
>3611
ACGTCGAGCGACATAGCTAA
>3613
GCAGTCGAGTAGTCGACGAG
>3614
AGTATCACGTCGTCAGTATC
>3615
CATAGCTGTACATACTCAGC
>3617
GATGTACATGACATCTGTCA
>3620
ACTCGTATCATCGAGCGTGG
>3622
AGTCTGAGATGAGCATGACA
>3623
CAGTGAGCACATGTAGCATG
>3624
CGTCACATACATTATCACTA
>3625
GCTCGTCGCTGCGTGAGCTG
>3626
GAGAGCAGTCATGTGAGATG
>3629
AGCGACTGCGATGCATACTG
>3634
AGCGTGCATACATACCTCTA
>3635
CATCTATCACGAGTCAGATG
>3636
ATACACATCATGGACATCAG
>3638
GTGCTGTGATGCTAGTGAGC
>3640
GACGCTGACACGTCTACTGT
>3642
ACGTAGCTGTCGCACTCAGA
>3643
ACGAGTGCATAGTACCTCTG
>3644
CATCTATCACGAGTCATGAT
>3646
ACTACGACATACAAGTGACA
>3647
ATACGTCACATATCACTGAC
>3649
CGCGCATAGTAGCGTAGTAG
>3652
GTGTCATCTACTCTACTAGC
>3653
AGATCTACACTAGCATACCA
>3655
ATACACATCATGCGACATCA
>3657
ACTATGCACTGACATACAGA
>3659
ATACTCGACATCGCTGTAGT
>3660
CTACGACATGCTAGTATGTG
>3661
ATCGCGCTCGACATGATAGA
>3666
ACGTAGTATATCGTGTAGTA
>3668
GTAGAGCTCGATACGCTCAG
>3672
ACATCTACATATCACATATC
>3673
GTAGAGCCGATACGCTCAGT
>3674
ACGTCTCAGATGTCAGTATC
>3676
ATCGCAGCATCTCTGAGTCC
>3683
AGTATGAGCACGACGATCTC
>3685
AGCGCTGATACGACATATAG
>3686
AGTATGAGCAGCGATCTCGA
>3687
ACGTACGTCGCTCGATCGTG
>3693
AGCGTGATAGACATATATGC
>3696
CATCTGACTCGATGATACGC
>3697
CGTGCATCAGTGATGTGCGC
>3702
CACTGACATCAGAGAGTGTC
>3703
AGTACTGAATAGAGGCGCGG
>3708
GCGTCATACGTGCAGAGAGT
>3710
ATAGTGCATGCTCAGACAGA
>3714
AGCGTCATAGATGTACTCAT
>3715
AGATCTCATCAGAGCGATGC
>3718
CTATGTCGTGCTAGTGCAGC
>3720
CGCTCATGACCAGAGTACTA
>3721
CAAGCAGTCGAGTAGTCGAC
>3722
CTCGTGACTCGTCGCTGCGT
>3723
CGTCGTGCTGCTATGACTCT
>3725
CTGTCACTGACGCGTGATGA
>3726
AGTGTACAGTCGAGAGAGTG
>3729
CTCGTGCTCGTCGCTGCGTG
>3731
CTCGCGTGTCTATATGTTGA
>3732
ATAGTCTGATGAACGAAGAC
>3734
ACTAGACATACATCACTCTC
>3735
ATATCACACACAGAAGCAAG
>3738
ACAGTGATGTATCGTAGCAG
>3739
GACGACATACATAGTAGTAT
>3740
CATAGCAGATGATACGCATC
>3741
AGTACGGACATCACGCGCTA
>3742
ACGTATGACATCTGAGAAGT
>3744
GAGCGTCTGATGTGTTGTCG
>3746
ATCTGAGCTATGTCGTCTAT
>3748
ATGTGACTATATGTACGAGT
>3749
GATCTCTATCGCAGAGCGAC
>3750
GCTACTATGCGACCTCTAGC
>3751
AGTACGGACATCAGCGCTAC
>3752
ACGATCTGATCATGAGACAG
>3755
CAGTCTGACATGCATAAGCA
>3756
AGATCTGATCGATCAGACAG
>3759
GCACATCGATCGTATATCAG
>3760
CGCTGAGATCAGATTAGTAA
>3761
GACTGTAGATACTCGCTCTG
>3762
CATCATGCGTGCACTATGCG
>3764
CTCGCGAACAGCAGTACGAG
>3768
CATCATGCGTGCACTATGCG
>3770
AGATGACACTCAACACAACT
>3773
AGCAGCATCTCATGTGCAAT
>3775
GACTCAGCATCTACTACGAG
>3778
GCGCGAGCTCGCTGTACTGA
>3779
ACTCGCAGCAGACATACAGA
>3782
GTCGCAGCACGTGAGAGTGT
>3787
ATATCAGTGAGCACATGTAG
>3789
GTCGCAGCACGTGAATGTCA
>3792
AGTCGCGTGTGATCAACTCG
>3797
GATCACAGACATCTCTATAG
>3800
AGCGTATGATATCATCGCGC
>3801
AGTCGCGTGTGATCACCGGA
>3803
CACGCGCAGACTGCACAGTC
>3805
ACGATCTGTCACTACGCGTG
>3806
CACGTCGTCAGTTAATCGAC
>3811
GACTATCACTGTCACATACG
>3814
GAGTAGATGTATACACTACC
>3816
CGAGAGACATCAGCGACACA
>3818
GTATCTGTACTGAGTAGTAG
>3821
AACCAGCACAAGCATAGTCG
>3822
CTAGTAATATATACATACGA
>3826
CTACAGTATGTATCGTAGAG
>3827
CACGCACATACATACAGCAC
>3828
ATACGTCTGTGACACAGAAG
>3829
GTACTCTGATCTCATCGCGC
>3830
CATTGAGTCACACAGTCTGA
>3833
GTCGAGATATGCGCATGCAC
>3834
GATACATCATGTACGCTGCA
>3835
ACGTGCAGCATATAGCACTC
>3837
GTACTCTGATCTCATCGCGC
>3838
GCGTATGCTCTCGTCGTCTG
>3840
ATACGGACGATGAGACATAG
>3841
GTCCTGCGTCAGTAGACGCA
>3846
GCGTACACTCTACAGTAGCG
>3848
ATACGTCAATATACGCTCAT
>3849
AGTAGCACAGTCTGTAGTGA
>3850
ACGTACGCAGCAGATGATGA
>3851
GACTCTGAGTACGTGCAGCT
>3852
AGCTGACTCGATCGTGACTA
>3856
GATCATGAGATGTCGTCGTG
>3857
CACGTGAGTGATCGACGAGC
>3858
AGCTGACATCGATATGACTA
>3861
ATGACACATAACATATCGCG
>3863
CGTCTCTCGTCTACTACTCG
>3864
CACGCAGTACGGACATCAGC
>3865
ATATCTGAGCATGTCAGTAT
>3867
CACGGAGATGATCGACGAGC
>3869
AGAGATCATCGTGTGTTTGA
>3875
CGATTATGATAGTACATAGC
>3876
GATCACTAGTCGCAGAGCGA
>3877
AGCTGCATCGTAGCTCTAGA
>3878
GTAGTAGACACATGACACAT
>3882
GATCTACTAGTCGCAGAGCG
>3883
ATACGAGCGCATTACGATAC
>3885
ATAGTCACGCTACTGTAGAG
>3888
ATACGAGCGCATACGATACA
>3898
ACGTCGACTGATGTACGCTC
>3899
ACTCTATAGTAGCTCGTACG
>3900
AGTCTCAGAGTGATACAGCA
>3905
AGTCGCAGTAGGACGCACGA
>3907
CGTATGCCATGACTCATCTG
>3910
AGACGCATACTACGCTAGTA
>3911
ATCTCTATCACGCGACGCAC
>3912
ATACGCACACACATACGACG
>3917
ACGCTGCATGATATCGCGTC
>3919
AGACGCAGTGTCTGCGCGAC
>3920
ACTACGAGCTGTCGCTACTC
>3924
ACGCTGCATGATATCGCGTC
>3925
TGCACATAGACTACGACGAG
>3927
GCTCATGATGAAACGTGCGA
>3928
GTAGTCACTGATCCGTGCAG
>3935
AGAGTGATGTATGTCAGACG
>3937
GATCACGTCACATATACTGA
>3939
CGCGCAGTACGATGTACGCT
>3944
AGTCGCTACACGCAGACGCT
>3946
GAGTGATATGCGAGATGAGC
>3947
ACTAGTCGATGCGTACGTAG
>3949
AGTACTAATCAGATACAGCA
>3953
AGTACGCGACATCACGCGCT
>3954
GCGCAGTGCATACACAGTCG
>3955
CGTACTGATACGTGTACAGT
>3961
CATGACTGACAGACGTACAC
>3962
ATAGTCTGTGACACGAAGGA
>3963
AGTCGTGACTCGACTACATC
>3966
ATCTGATACGTCATAGATCA
>3969
AGACTGATCGATCAGCACAC
>3970
ACGTCGTGACATACTCAGCT
>3971
AGTAGTATGAGACGACACTA
>3972
ATACTCGATGCATGTATCTG
>3974
GATCGAGCTCGATAGTAGCT
>3978
CGTCTGACATCTACATCGCT
>3982
GATAGCTGTGCGATACTGAC
>3986
CGAGATGATCTCAGCTAGTG
>3987
CACTCATCACGACGCAGAGC
>3989
ACTACAGCATCATCGATGAC
>3991
CTACGCGAGCATGATATACG
>3994
ACTACGCTGAGCATGATGAC
>3996
GCTCACTATGATCCAGTGAG
>3997
AGTACTCGCACGCTGCGACG
>4001
ACGACGCAGCATCGACGATA
>4002
ACGTCTCTCTGTCTACTACT
>4006
CTACTGACTGCTGACAGATC
>4009
ATACTGCGCATGCGACGACG
>4010
ATATGATATGTGACGTATGC
>4011
CGTCGTAGCATGATCGACAG
>4013
CGTGTGAGATGTCGCAGCAT
>4014
ATCACATATCGATACGCTGC
>4016
AGATACTCGTGATATCTGCG
>4018
GATGTGACGATGACATAAGC
>4019
AGTACTGAGCATCGATCGAC
>4023
ATAGTGTATATGTATACAAC
>4027
CAGCGTGCGAGTACTAGCAG
>4031
ATACAGCAGATCGTCTGTAG
>4033
CATCTCACACAGCTAGTGAG
>4037
GTAGAGCTCGATCACGCTCA
>4039
GACGTCGTCACAGATATGAG
>4040
ATACGTCTGACTGCAGCGCT
>4044
ATCGCTGCTCGTGCTGTGGC
>4046
GTACTGATGCAGTCCGCGCT
>4048
ACTACGCTATCATAGTATAA
>4053
ATAGTAGCGTATGTAGACAC
>4054
CGACTAATGATATGTAGTAC
>4055
CATAGTACTCGTACGTCAGC
>4057
ACGCTACTGTAGAGTGCGCA
>4058
CGCGCAGCATATAGCATAAC
>4059
ACGCTACTGTAGAGTGCGCA
>4062
AGTACTAGCGCTCACTAGCA
>4067
CTCTCGACATGTCACCCGCA
>4070
GCTGCACGCTCAGACTGTAG
>4076
CGTACGAGCAGACATAAGAC
>4078
CTAGTGATAGTGCTGTGCAG
>4081
ACGACTAGCTAAGTACGTAG
>4083
AGCGACACAGACATAGTCGC
>4085
AGCGCAGACTGCACAGTCAC
>4086
ACGTACGCGAATCGACGTGA
>4087
ATACTGACAGATCAGACAGC
>4088
CTACGCAGAACATACGACAA
>4089
CGTGTAGCGACTGCGATGCA
>4090
CTGCTACATATCTGTGGCGT
>4091
ACTACGCTACATTAGTCTCA
>4092
ACGATTACATACTTAGCTTG
>4094
ACGATACATACTGTAGCTTG
>4096
CGCTCTATCTCGCATCTGCT
>4101
AGTACGATGCGCAGCAGCAG
>4103
CGTACGCGATCAGTACAGCA
>4104
ATCTCTGAGCATGTCAGTAT
>4108
AGTATCTATCAACATGACAG
>4109
GTGTGATGACTACAGCTAGC
>4110
ATCGCGAGATGCATGACGAA
>4111
ATGTGATATGATTATGTACG
>4112
AGAGTCGATCATGTACAGTG
>4113
AGTCTGTGACACGACAGGAC
>4116
ACGCATCATCATGAAGCAGG
>4120
GTGCAGATACACAGTGCAGC
>4123
CGTAGTGAGATATGATGTAA
>4124
AGTCAGATCGCATTACGCTC
>4126
CGACGACATCAGATGACACG
>4127
ACGCGCACAGAGTTAGAGTC
>4128
CGTACGAGATGATGATGTAC
>4130
ACTACAGATCATACACTAGC
>4133
GACACATATACACTACTAGT
>4135
CAGTGATCGCGTCGCAGTCA
>4143
CGTGATGATGTGTATCTTAG
>4144
CGCGATCTACACGTCGCAGC
>4145
GACTAGATCAGAGTAGAGAC
>4150
ACGCGACATCAGCGCTACGG
>4155
ACGCTCTGAGCTCAACAGCA
>4159
CGTACGATCATGATTAATGA
>4163
GAGCAGCATGATGAGAGAGT
>4164
AGCTGAATAGACTCGTGAGC
>4166
AGATGCATCCAGTCCTCCGC
>4168
AGTATCAGCATATAGCACTC
>4170
CACTATCATATACGTGACGA
>4171
CACTATCATATACGTGACGA
>4172
ACCTCTGCACGTATCGCACG
>4182
GCGTACAGACACAGTATCAC
>4186
AGTAGTCTGATCATCGTCGC
>4188
CATCAGTGATGTGCCGCGAC
>4189
GCGCAGTGATATACATATAT
>4190
CTACGTCGCTGATCATCAGC
>4197
AGTGTCTGTACATGCGAGAG
>4199
CTGAGATAGAGATACTCGTG
>4201
ACGCTGCATCGACGAGACAG
>4203
AGACTCTGAGTACGTGCAGC
>4207
AGTGTCAGCATATGTGCACG
>4209
AGCTGACATATCGTGCTATG
>4213
GCACAGTAGAAGTCATCGAG
>4214
ACTCATGAGATACATCATGA
>4216
GCATAGTAGCTAGTAGTAGC
>4217
ACTCATGAGATACATCATGA
>4218
GACAGATCGTATGTAGGTGC
>4224
GCGACAGATCATGCGATATG
>4225
ATACGACAGTCGCAGCATTC
>4231
CACTGACTCGATCATGCATC
>4232
ACACATCTGATGACATATGT
>4234
GACATCGCGCATAGTAGCGA
>4239
CGTACACATCACGCTGTCCA
>4240
GTCAGTCATCACATCATAGC
>4242
ATAGTGTATATTAATACACA
>4247
ACGTCTCGCGTGTCTATATG
>4248
CGTCGTCGCTGACATGTCAT
>4249
ATACTCTGATACGACAGAGT
>4251
CGTGTCAGTCATCACATCAT
>4256
CACACAGAGTGATAGATGAG
>4258
CGTGATCGTCTAGTAGTAGT
>4259
ATCTCTCTGATGTCAGTGCA
>4262
AGTCGTGACTGATCGATGTA
>4268
GAGCGTGCATCTACTCTCTC
>4270
CGATGCATACTGTACATAGC
>4273
CAGAGTGATATGCGAGATAG
>4275
CGACAGTGATATGCGTAGAT
>4277
ACTAGCGAGTAGTGACTGAT
>4280
CATCGAGCTATGTCGTCTAT
>4281
GCTCATCGTGCAGAGAGTGA
>4282
CGTAGACATGCGTAGTATAT
>4283
GTACGCATCGCGCAGTATAG
>4285
GTATAGATCGATCATACTAA
>4286
AGTAGTGAATGACAGACAGA
>4292
CTATGAGCACACGATGAGTA
>4295
GACTGACTGACGATCTGTAG
>4296
GAGCATCACGCAGCATAGCA
>4297
CTACGACGACACAGACGATA
>4299
CTACGATGACATGTCGACAT
>4301
CGTGCATCAGTGATGTGCGC
>4302
ACGTGACGATGTACCTAGTG
>4305
ATCTATGTCGTCACTGATGC
>4314
CGTGAATGATGTACGTATGT
>4316
ATATCACTGATACGCTGTCC
>4317
ATAGCACGTATGAGCTAAGC
>4319
ACATCGACTGTGGCAGTAGT
>4321
ATACACTGCTGTACGATACG
>4322
ATACAGCAGTGTACAGTCGA
>4326
GACTCGACTGCATGACATAC
>4328
AGTAGACATGATCGTGTACC
>4330
ACGTAGTGCTCGATACAGTA
>4331
CGATGACATATGAGCATGCG
>4334
ATGAGCACATGATGAGTAGA
>4339
GTCGTCGTACGCATCGCCAG
>4340
CTCGCATCGACGAGACAGAT
>4341
GTCGTCATGAGATCAGCATA
>4355
ATCTTAGCATGTCAGTATGA
>4359
CTACTCTGACGCTACTATGC
>4360
AGCGCTGAGCTACATATAGG
>4363
ACATGATATCACACACAGAG
>4368
CACTATCATATTACGTGAGA
>4371
ACATCATAGCAGTCGAGTAG
>4373
GACGTAGCTGATGTATGCTT
>4377
GATAGCTCATAGTAGCTCGT
>4381
ACATCGCGCATAAGTAGCGT
>4386
GAGTGATATGTGTGCTATGC
>4388
AGTAGTGAGTGATGATGTGC
>4397
ATCGAGCATCAACACTACGA
>4400
AGAGTCTGATCGATCGTCAC
>4401
ATGGACTCGACGATGTAAGA
>4403
ATACATACTGACATCGAGAG
>4407
ATCAGTATCGTGCAGAGCGC
>4410
ATCGTACATGATCAGCGTAC
>4411
CGTCTGAATGATCGTACTAG
>4412
CGTCTGTGATCGTCTAGTAG
>4414
GTATATCATGAACAGTAGAT
>4419
GTGACACGATCAGACTGCTC
>4421
ACGTCGCACGACGTTCAGTC
>4422
ACAGCACACACAGACGTGAC
>4424
CGCTCATACGAACAGAGAGA
>4427
ACATGACACATAACATATGC
>4429
CTATGACTCGCTAGCTGCTG
>4431
ATACGCACATAGATGCACAG
>4433
GATACGTCACATATACTGAC
>4434
AGTACATGGAGATGCGTAGC
>4438
CGTGCATGTCATGACGACGA
>4443
GTGCTGTGATGCTAGTCAGC
>4445
CTCGTACTGTGATGTATGGT
>4447
CGATGACGACGATCAGATAC
>4450
CGACGAGCATGATCATATGC
>4451
CAGTCTGCTCTCGGCGACAG
>4453
ATACTCACACTCATCTACAC
>4456
ACATGACACATACATATGCG
>4461
ATAGTGACTGTCATAACTGA
>4462
ACGATGAGACATAGTATGCA
>4465
AGAGCGTGACAGCCGCTCGC
>4469
CTCTGCTCTGTGAGTATGCT
>4474
CTGTCCATCATGAGCGCTGA
>4476
CGTAGCACACGACGATGAAC
>4481
GTAGAATGATGATGCGTACG
>4483
GTATATGTATTACAGTATGT
>4484
GAAGCATCGACTCAGATAGT
>4487
ACGACGCACATCGACAACGT
>4494
CTACGTCTAGCTCACGATAC
>4495
CATCAGATACATCATAGCAG
>4496
CACTACAGCTGTACGAGCAC
>4501
AGCGTGACTGATATAGCTAT
>4502
GTCGCTGATGTCGTCGTTGC
>4505
ACACTGACGACTGACACTGT
>4510
ATAGCTGCATACGTGCTATG
>4511
ACGTCAGCATGAGATGTCGC
>4512
GTACGAGCACGATCATGTAG
>4514
CAGTCGATGTGATCGTAGCA
>4516
CACAGCTATCATACATGATA
>4517
CTACAATAGAGCATACTCAC
>4518
GATCTGAGCACATCGACCTC
>4520
ACGTACGAGCTATCACAGTG
>4521
ATATGTCTCATGTACATACC
>4526
CTGCATCACAGACGCTCTGG
>4527
CGCATCGCGCAGTAAGCTGC
>4543
AGCGCAGAGAAACATAGTCC
>4551
CACTGACATCAGAGAGTGTG
>4559
GTACTCTACTGATATGTACA
>4561
AGATACATCATAGCAGTCGA
>4562
ACTAGTGATGAAACATATCT
>4565
CATGAATAATATGTAGCTGC
>4566
ACGATACATCGACTGTAGCG
>4569
ACGCTCACATGATGAGACAG
>4570
ACTGCGCGATGCGACGACAC
>4587
ATATGTATCAGTATCGTGCA
>4591
ATATGTATCAGTATCGTGCA
>4592
ATCGCTACTGACGCTTCGTG
>4596
ATATGTCATATAACTCACGC
>4603
CTCGCTCTGCGTCTACGTGT
>4604
GCCTGACTCGACGCATGACG
>4605
ACGACGCAGAGCACTATGCG
>4609
ATGTCTCATCTCGTATGTGA
>4610
ACGTACGCGAGCATATCGAT
>4611
CACGTCTGAATGACATGTCA
>4612
AGCGACATCGCGCATAGAGG
>4613
CGGTCGAATGATCATGTCAG
>4614
CGACTGCATGATGTATCTGA
>4617
AGATGCAGCAGCAGTATACA
>4619
ACGACTGATGCTACTCAGAG
>4620
CACATCTATGACATATGTGC
>4622
AGAGTACATATGTGCATGCA
>4624
ATAGTATGTGTCAGTGTCTA
>4625
CATGACGCAGAGTACCTCGA
>4630
ATGCTGCGTATGCTCTGCTG
>4632
ATGCTGCGTATGCTCTGTCT
>4640
ATCACTGTCTGTGTCGGCTG
>4641
CGTACGAGACGTCATGTAGC
>4649
AGATAGCATGAAAATGAGTG
>4652
CTCTGCTCTGTGAGTATCGT
>4658
ACGACATCATGATACTCTAG
>4660
ATATGATCATCTACATCACG
>4662
GCAGCAGACAGAAGCAGACC
>4663
CTACGACTGATGATAGCGTG
>4664
GCAGCAGACAGAAGCAGACC
>4667
CGACGCGTCAATGATAGTGA
>4669
CAGAGTATGATGACACTCAC
>4674
AGTAGCGATAGATACAGCAC
>4675
CTGGAATGATCATACACTAC
>4683
AGTCGTCATGCAGAGCTATC
>4686
AGTCGACGAGAACTCAGCGA
>4697
ACATCTACGAGCGCATACGA
>4700
GCACATGTCTACACTGTGCT
>4706
CGACATCATATGCGTCGACG
>4715
ATATGTCGATCGTATCCTGA
>4721
GACGCTGACACGTCTACTGT
>4723
CGTGTATATGTGTATATATC
>4725
ATACTCTGACATGCTGAGTA
>4731
ACGACGTCTGCATGATGATG
>4733
ACGACGTCTGCATGATGATG
>4734
AGTATCTGACTGATCGTGTC
>4735
CTCTCTGACACGTATCTACG
>4738
GTAGCGATAGTAAGCACACA
>4745
AGTACGGACATCAGCGCACG
>4746
GTACGAGTCGACGAGAGGCA
>4748
ATCAGCGCAGACGCTGATGA
>4749
ATCTGAGCTATGTCGTCTAT
>4751
AGCGGAGCTCGCGTGTGACC
>4752
GCACATCGATCGTATATCAG
>4753
CATCATGCGTGCACTAGCGA
>4755
AGATGACACTCAACACTAAC
>4757
ATATCAGTGAGCACATGTAG
>4759
AGACTCAGCGACACAGCATA
>4761
GTATCTGTACTGAGTATAGG
>4763
ACGTGCAGCATATAGCACTC
>4764
ACTCGTCTGAGCATCGATCA
>4765
ACTCTAGCATCGATCACAGC
>4766
AGTACGACATGATCTGTAGT
>4771
AGACTAGATCTCTCAGCCGT
>4772
GACTCTACTGTAACATACTT
>4778
ACTACAGCTGTCGCACTCAG
>4783
AGCTCTGACATCATGTGACA
>4784
AGACTACTCCGTGAGTATAA
>4787
ATCTGATACGTCATGATCTA
>4790
CGATACTGATCACATATCAC
>4791
ACACAGCATAGTCGCATCAG
>4792
ACGAGCTGTCGCCTCAGAGC
>4796
AGTGACATCAGCGTACGATG
>4798
CAGTCAGTCACATCAGTACT
>4800
CGACTGCTATCATGTATGGC
>4801
GATCCATCGCGCACTACAGC
>4803
ACGCTGTCAGTATACATGAC
>4805
ATACGTCTGTGACACGACAG
>4807
ATACGTCTGATGAGTGTCAT
>4808
GTGCGAGACATATCTACTAT
>4809
AGTGCGCTCATCTGATCTGA
>4812
CCTGAGCATCATGATGTCAG
>4813
CGACTGACATGATGATGACG
>4815
ACTAGCATCAAGCACACACA
>4817
ATAGTGACTGCGATAACTGA
>4818
CTATGAGATGTCGTCTGTGA
>4824
CATGCTCAGACAGACGCCAC
>4826
ACTATCAGCACTAGCAGCTA
>4828
CGACGCGACATCGATGATGT
>4829
ACGACATATATGCGTCGAGC
>4834
AGAGCGCATGTCATATACAG
>4835
ACGTAGACGACGGAATAGAG
>4842
ACGTACTCACATGATAGCAG
>4843
ACAGCACACACAGACGTGAC
>4846
AGTACTCTGAGTACGTGCAG
>4847
AGACGCAGAGAGATGATGAG
>4848
AGCGACACAGAACATAGTCG
>4850
CATCTACTCTAGACGATCAC
>4851
CATCAGTCGCACTCACGCAG
>4852
CGTACTACTGCAGACGTCTT
>4854
GAGCTATGTCGTCTATACTC
>4856
AGAGCGACATGTCATAGTAC
>4859
CTGTCAGTCACGATCGCACG
>4862
ATGTGCGATATGTACGCTGC
>4864
AGTAGACATACGACTGAGAG
>4866
GCTGCATCACAGACGCTCTA
>4867
GTGTCTATGTGCTATACGTA
>4869
ACGTGACGATGTACGCTAGT
>4870
GTGTCTATATGTGTATAATC
>4871
AGACAGCTACGACGCTCATC
>4872
ACACTGACGATGACACGTCA
>4876
GTAGTAGACACATGACACAA
>4877
CGTCAGACTGTGTGATGTAC
>4879
ATACGCGACATACGCTCGCG
>4880
GCGCTATAGTGTATATATCA
>4881
AGTGCATGAGATCAGCATAC
>4883
ATCGCACTGACATCAGAGAT
>4885
AGTCGCGACGAGACGTCATC
>4886
ATAGTCACGCTACTGTAGAG
>4887
ACAGTCTGATCGCGATCGCA
>4888
AGCGAGCATCATGATGACGA
>4889
ATGCGCTACTGCAGATATCT
>4893
ATCACAGAATGTACTACACG
>4894
GATCACACGACATCTCTATA
>4896
ACGTATAGCACATAACACGC
>4901
GACGCGATGAGATCAGAGCA
>4903
GCTACGATAACATACTGTGA
>4905
CGTACGAGACGTCATGTAGT
>4908
ACTGTAGATACTCCTCTCTC
>4911
ATGTCATATACAGCAGTGTA
>4912
ACGACGAGAACATACGCAGC
>4914
GTGTCAGCGTCATAGTACGT
>4915
AGTACGCACACGACAGACGC
>4917
ATCGCAGCATCGATGATGCT
>4918
ATCGCGACGAGACGTCATAG
>4919
CTATGAGCTGTGCATCACTC
>4920
AGATACATCATAGCAGTCGA
>4924
AGAGAGAGCGAGTATCTACA
>4926
AGTGCTGAGACATATCTCTA
>4927
ATATGTATCAGTATCGTGCA
>4928
GTCTGTCAGTTAATACGACT
>4930
AGTAGACACATGACACATAA
>4934
ATGAATAATCATGTACGCTG
>4940
ATACACTACATGACATGGAG
>4944
AGTGCAGCAATAGCCTCTCT
>4948
AGACGACATCTCATAGTCAC
>4949
GTCTATATGTGTATAATCAG
>4951
AGTACTCAGCATGATCGTGT
>4952
ATCGCGCTCGATCATGACTG
>4954
ACGTCTCAGATGTCAGTATC
>4959
GATACATCATGTACGCTGCA
>4961
ATATCTGAGCATGTCAGTAT
>4963
AGTATCACGTCGTCAGATCG
>4964
AGCGCTATGACGATCACAAC
>4966
CGACTGATATATGTACACTA
>4969
CAGTACTATCCGCTATATCA
>4972
AGATGACACTCAACACTAAG
>4973
CTATGACTGACGAGACGTAC
>4979
CATCTGATGCTGCGACGAGA
>4980
CTAGCGAGATGACATACGTA
>4981
ATCTGAGTCGATGCTGTCAC
>4987
GTAGCGCTCGTCGTATGTAG
>4989
AGAGCAGCGTCTGACACGAT
>4993
CATCGAGTCACACAGTCTGA
>4996
CGAGACAGATCTCATCGAGA
>4997
AGCTGAGCATCTCGACAGTG
>5002
CATCTGAGCTATGCTGAGCG
>5003
CATCTGATGACTGTACTAGC
>5004
ACTCAGCTCCGCACTGTAAG
>5005
GTCTACTCACGCTACTATGC
>5010
ACATTATCACATATCGACCA
>5013
CGCTGCATGAGTATCTCGTC
>5015
AGTACTACTGACGACAGAGA
>5022
ACGACGTATCATCGATGACA
>5023
CGAGTGACGACATTACGTAT
>5033
ACGACTCTATCGTCGCAGCA
>5034
AGATAGTCACGCAGCAGTGA
>5035
CGTCACATACAGCAGAGAGC
>5039
CGCTCACGTCTGTGTGGCTG
>5040
CAGTGACAGATCGTAGTGGC
>5043
CGACGTCTGATGCAGCTATA
>5048
ACGTAGCTGTCGCACTCAGA
>5049
ACGTACGATGTCGATGTAGT
>5050
CACATGTCATGTAGTTCTCT
>5052
GACGATCGAACTCGACGTAG
>5053
CGATGCTGTCACACTATAGT
>5054
ATAGAGATACATCATGTACG
>5057
AGTGAGCATCATGTGTAGCT
>5059
ATACGACAGTCGCAGCATAT
>5062
ATGCGACGAGACGTACATAG
>5064
ATATCTGATAGACAGATACC
>5069
ACTAGTGACTCATGAAGGAC
>5072
GAGCGTGCATCTACTCTCTC
>5076
CACTAGCTAGCGCTCGTACG
>5079
CTGATGACTAGTCACTCAGC
>5080
AGTGAGCACATGTAGCATGT
>5081
ATACGCGCATGGACGACGAC
>5088
GAGCAGATCGACGCAGCTAA
>5089
CTACGCTGAGCTGTCGCTAC
>5091
AGACGCACTGATCATGTAGT
>5095
GTCGCGACTGCGTGTACGCG
>5096
CACAGACACTGATAGCGCGA
>5102
GTGCTAGCATGCAGCTGTAG
>5110
GTATCACATCATAGACACAG
>5113
AGACGCGATGCGTATCCTGC
>5114
ACGCATGATGAACGCATACG
>5121
GTATACTGACACGTGGTGAG
>5123
CACTATCATATACGTGACGA
>5124
AGCGTAGATAGACACATGAC
>5125
ATACTCTGACATGCTGAGTA
>5127
CATCAGCTCTATGTCTACTG
>5131
ACGACGTACTCTATCAGCTA
>5132
GTGTCTATATGTGTATATAT
>5135
GTCGCTATATGTGTATAATC
>5136
ACGTGTGAGATGATCTGTCT
>5139
AGTAGTGAGTGATGATGTCG
>5141
GCGTGAAGATGTTATCCTGA
>5144
ATAGCGCGTGATGCTGTACT
>5150
GTGTCTAATATGTGTATATA
>5152
GACGTACGAGCTACTATGAG
>5162
ACGATGAGACATAGTATGCA
>5164
ACGACCAATCACACACACAC
>5169
GCGCATAGTACGCGTAGTAG
>5170
AGAGTCGATGATATCAGCTC
>5171
CACGCAGCATGATATCATAC
>5175
AGTAGTCACATCATCGATGA
>5177
AGTATGATCATCTGTAACTA
>5178
CTATTATGCTGCACGTCCAG
>5185
GTGCGAGTATGTACAGCATG
>5188
CTATGTCGTCTATACTCTGA
>5189
CTATGAGCTGATGCATCACT
>5190
CAGACTCGATCGTACAGCTA
>5195
GTACGAGACGTCATTAGCAC
>5198
GACGATCACGTGTCACTATA
>5201
ACATATCACTACTAGTGCGA
>5203
CATCTGACACATCGATCTAT
>5205
ACTGCACGACGAGAGTGAGA
>5207
ACTACGCTACTATGCGCGAT
>5208
ACTGCGATGCATGTACTGTA
>5209
ACTAGCGATGCATGACATGT
>5215
CTGAGATCATATCTCTACAC
>5224
ACTCGTCAGATTATTATCGC
>5225
GTGACATCAGATGTATAGAC
>5226
ATCTAGCATATGAGCACACA
>5230
ATATACATCACTGTAGTGGA
>5231
GCGCCATCTGATCTGACGTA
>5232
AGTAGTCGATATCGACATCG
>5235
GTACGTCTAGCATCGATCGA
>5254
CGTCGTAGTCATCACATCAT
>5256
AGTACTGAGATAGATGAGCG
>5257
ATAGTGCATCGCTCAGACAG
>5258
CAGTCTGAATGCATAAGCAA
>5261
GCGAGCTCGCTGTACTGAGA
>5264
AGTCGCGTGTGATCACCGGA
>5265
GACTATCACTGTCACATACG
>5266
GACTATCACTGTCACTAGGA
>5271
CGTCTCTCGTCTACTACTCG
>5272
CAGGAGATGATCGACGAGTA
>5276
CGCGCATAGATACGCTAGTA
>5282
ATACACACATATACCTACTA
>5288
ATCGCGAGATATGATAGCTC
>5293
GACGTCATCGAGTCACTCTC
>5298
ACGATCATAGCAGTCGAGTA
>5301
GTAGCCTCGTCGTATGAGTG
>5304
ATACGTGCAGAGAGTAGAGT
>5308
ATACGTGCAGAGAGTAGGTA
>5316
CGGCACAGATGTTATGTCTG
>5320
GCGTGTGATCATTACTCGCG
>5322
AGTACGTGCAGCTGCACTCC
>5326
AGTACTGAGCATCATCGACA
>5328
ACGTCGTCGAGTCAAGAGAG
>5331
ACGTCGTCTGAGTCAAGAGA
>5335
CGCGCATATGTAGCGTAGTA
>5341
CAGTGAGCACATGTAGCATG
>5342
CGTATCACTCGATCAGCGCT
>5343
CGTATGAGCACATAGACACA
>5345
GTATAGTCTGTGACACGAAG
>5348
AGTAGCGAGCATCGACATAT
>5349
GTAGTAGCTCGACTCAGTGC
>5352
GTAGTACTCGATCTCTAGTC
>5364
ACTACGCATCGTCAGTATAT
>5365
CATCTATCGACTGTAGTAGC
>5366
GCAGTGCATACACAGTCAGC
>5368
AGCACACAGACATAGTCGCA
>5369
GACTAGTCACTCAGCACTAC
>5370
AGTAGAGCTCGATACGCTCA
>5377
GAGTCACATGTCATGTAGTA
>5381
AGACGTCTGAGCTCGATGCA
>5388
CTAGTGTGTGCTAGTGCAGC
>5395
ACGTACTGACATGATCAGTA
>5396
ACGACTAGCTAAGTACGAGT
>5401
ACACGCTACATGTAGTCATC
>5403
CGTACTCGATGATATGATGA
>5404
AGACACATCACAGCAACGTC
>5406
GTATCAGTATCGTGCAGAGC
>5407
CAGACGCATGTCATAACAGC
>5408
GTAGTACTCGATCTCTATCC
>5409
GTAGTACTCGATCCTATCCA
>5410
CGCGTGCATCACAGACGCTC
>5415
ACTACGCACATCGACATGCG
>5423
CTGACATCAGAGTAAGACGA
>5426
AGCGTATCGAGCTCTACTGC
>5430
ATAGTCTGTGACACGAGGAC
>5447
AGAGCGCATGTCATATACAG
>5449
GCTCTGTGTCGACGTGTCTC
>5451
AGCAGATATCACGAGTATCT
>5452
ACGCTCAGTCATATCAGCGT
>5455
GAGCAGCATGATGAGAGAGT
>5464
AGTAGTCTGATCATCGAGTC
>5466
ATCTGATATGTGCGTAGTGT
>5470
GCGTCATGCTGTATATGTCA
>5471
GTACGCTGCATGATACCGTG
>5474
CACGTATGATGATAGTGAGT
>5475
GTACGCATCGCCAGTACTGC
>5483
GAGTACTCTATGAGCTGAAC
>5488
GCAGCACGATCATACGAGTC
>5489
CATCTACTCTAGACGATCAC
>5490
ACGCGATCATATGGCCGCAC
>5491
AGTGAGCACATGTAGCATGT
>5492
GTACAGTATCGAGCACAGCT
>5496
CGATGACGAGTACAGTGATG
>5498
GAGTCGATATGTGATATGTG
>5503
ACATCGCGCATAGTAGACGT
>5504
AGTCGTGCAGTAGCGACTGA
>5506
GTAGTCGACAGATGAGACAT
>5509
AGCGCGACACATAGCATCAC
>5512
ACGACGTCAGACCATATATG
>5515
GTGCACTGCGCGTATCGTCT
>5521
GACATCACAGACGCTCTGGA
>5522
ACTGACAGATATACGCACAC
>5524
ATGTAGTCAGTATCGTGCAG
>5532
CAGCGTCATAGTACGTACAC
>5534
AGTACGCATCACTGTACCGT
>5539
ACATAGATATCTGCAGTAGC
>5543
AGACAGCATGAGACGCTCAT
>5545
AGTACATGATCGTCGTACGT
>5547
GCACAGATGTTAGTAGTCTG
>5548
ACTCGACTCATCACACTGCA
>5550
AGTCAGATATGAACAGTATA
>5551
GTATCTGTGACGCAGCTAGC
>5553
ACAGCTCGAATGCAGATCGC
>5555
CGCAGTCGTATGCGAGATGC
>5557
GTCGCTAGCATGCTAGCTGT
>5562
GACGACTATGACGTGTCGAG
>5564
ATGAGCACAGATGAGAGAGA
>5566
GTCTCATCATGAGCGCTGAT
>5568
GTCTCATCATGAGCGCTGAT
>5569
GACGTGAGCAGACATGACTA
>5570
AGACCAGCGACACAGCATAG
>5576
ACTGACAGTCGATGGCTGAA
>5577
ACGCATGATGAGACGCATAC
>5578
ACGAGATGATCGATGACGAG
>5582
GTGCTATACGTACAGTCAGA
>5583
AGCGTAGTAGACACATAGAC
>5584
ATAGTCGCATCAGCAATCAG
>5585
ACAGTCGATGCATCGCATCC
>5586
AGAGTGAATCGAGACAGCTC
>5590
GTACGAGACGTCATTAGTCC
>5592
AGCGTGATATGATAACTAGC
>5593
ACGCTACGTCTCAGTATCGT
>5606
AGCATCATCTGATACGCTAG
>5608
ATCAGTATCGTGCAGACGCA
>5609
ACGTAGTACTCGTCAGACAC
>5610
AGACTATGATCACACTCGCA
>5617
AGTACTGACTCCAGATGTCA
>5618
ACGATCTGTCACTGACGCGG
>5620
CAGAGTTCGATGATGAGAGC
>5626
ACTGCTACGACGTGTCAGTC
>5627
GACGTACGAGCTACTAGAGC
>5628
AGCGACTCGATGCATACGTA
>5634
ACGTACTCGACTGCGATGAG
>5640
AGCATCGATCGTATAGTCAG
>5641
ACGCGACATCAGCGCTACGA
>5644
ACTATGACTCACATGATGGC
>5646
GCGCTGAGCTGATGATACAT
>5648
GCAGCTCATCATCGTAGAAC
>5649
GATGATATGATGTCTGTGAC
>5654
ACACTGACGACTGACACGTC
>5658
CATCACTCGATCGATGATAG
>5660
GCAGAGCTGATAGAGCTGAG
>5665
AGACGCACATCACAACGTAC
>5668
AGATGTGTATGCCCTCCGAC
>5677
AGACGCAATCACAACGTACA
>5679
ACGACTCGACTCTCGTCGCT
>5680
ATATGTCTATGTAACTACCG
>5681
GAGCGACACGATGACGCTGA
>5682
CTCTGAGAATCTGTCTCGAT
>5686
ACACAGTCGCAGCATATCGT
>5692
ACTCGATATCTGATGAGTCG
>5702
CGTCTGCGCTCGCTGTGCGC
>5715
AGACACAGCATTATATGTAG
>5718
AGTAGACACATGACACATAA
>5720
GACGTATCTAGACATAGACA
>5722
ACGTCTTGATCTCATCGCGC
>5724
GAGTCATCGAGAGCAGCGAC
>5731
CGTACGAGACTCATTAGTCA
>5732
ACATGACACATAACAATGCG
>5738
ACGTCGCGATGATGTCAGCT
>5739
AGTGTCTGATATCAGTCGCA
>5740
CGTAGTGATGAGATCAGCAT
>5741
ACGACACATGACACATACAT
>5745
CGTCGACTGAGACGCTGTGA
>5748
AGCGCTCATCTACATCACAG
>5762
ATAGCAGTCGAGTAGTCGAC
>5767
AGTCACATGATGTAGTTCTG
>5777
AGATATGTATCAGTACGTGC
>5784
CGCGCATATAGCGTAGTAGC
>5786
CGTAGCTGTCCACTCAGAGC
>5787
AACTGACATCGCTGAGATTG
>5790
ATACACATCATGCGACACAG
>5801
GCGTCATACGTGCAGAGATG
>5805
CGTCGTGCTGCTATGACTCT
>5816
GCTCGTCGCTGCGTGAGCTG
>5819
CACGCACATACATAGCACCC
>5822
GTACGCGAATGATGATGCTA
>5827
CATCTACTCGCATATACTAG
>5830
GTAGTAGACACATGACACAT
>5832
ACGTACGAGCACGTCGAACA
>5835
CACGCGAGATCGATCACGTA
>5837
ATGAGCTCAGAGTGAACGAG
>5839
ATGACATCAGAACATCTAGC
>5840
ATCTCTGACATGTCAGTATG
>5844
CGTATGAGTCATCGTGACAC
>5846
GACTGCTGCGATGAGTATCA
>5847
ACGATCATAGCAGTCGAGTA
>5848
ACTCGACATGCTGAGTATGT
>5850
ATCGCTGAGCGTGCTGTGCG
>5853
TCTACATGACACACTGACGA
>5855
CTACGTCTGCTAGTCAGAAG
>5859
CTGACATGATGATCGTATGT
>5860
AGTACGTGCAGCTGCACTCG
>5862
AGTCGAGTATGATCGACGAG
>5866
ATATGCTGATGCGCACTATG
>5871
GATGAGAGAGATGAGAGCAC
>5872
GTATCGCGATATGTACGTCG
>5873
CATAGCTGTACATACTCAGC
>5875
GAGAGAGAGACGTACGTCAG
>5877
ATACGCTGATGCATGATACA
>5878
ACTGCGACTCGCTCACTACG
>5886
ACTGCGCATGCGACGACGAC
>5887
CTCGCTCTGACTCTGTGGAG
>5888
CTCGCTCTGACGTACTGTGA
>5889
TAGTCTGAGCAACATGTATG
>5891
CTCAGAGTGATACAGCAGAA
>5895
ACGTACTCGATGATGATGAG
>5896
ACGTCACTATCATAACGTGA
>5897
ATGATATCATACGCTCTATC
>5900
AGACACAGCATGTATACGTG
>5903
GTACGCGATGCCAATCTCGA
>5904
ATAGTCGACATGATACTACA
>5906
ATCGCGCATAGTAGCAGTAG
>5907
CTACGACGTGTCAGTCTCAC
>5915
ACGCTCAGATATATAGCGGA
>5916
ACGTACTCACATATACATCG
>5918
CGATACATACTGTAGCGTGA
>5919
CATACGATACACTACTCAGC
>5920
GAGCAGCATGATGAGAGAGT
>5921
CACTATCATATACGTGACGA
>5922
CGATACATCGACTGTAGCAT
>5925
ATACTGATAGTCAGCTGCGG
>5927
GACGCTGAGCAGATGATAGA
>5928
ATCTAGCATCATGAGACAGC
>5930
GCACAGTATGTATCGTAGAG
>5932
AGTACGTCACATATACTGAC
>5935
ATACGTGCTATGTACAGTAC
>5936
GTACTCGCTCAGATACTATA
>5940
CGTACTGAGCTGATCGAGCA
>5943
ACATTGACATCAGATGACTC
>5944
ATACTCGATACAACAGCAGA
>5945
CGACTCATCATGATACGTAC
>5946
ATCTGATACGTCACTAGTAG
>5948
GTACGAGACGTCATTAGTCA
>5949
CTGTAGCTGACTGCGTAACA
>5950
AGCGCAGACTGCACAGTCAC
>5953
ACTACGTCATCACAGAGTAG
>5956
AGTGAGCACATGTAGCTGTG
>5957
ATATGTGATATGTATGTGAC
>5959
GTAGCGACGAGAGACTCACG
>5961
GCAGCATCGATCGTATATCA
>5962
AGATATGTATCAGTACGTGC
>5964
CGTATCACGCAGAGCGAGAG
>5966
ACACGCACACATGATGCAGA
>5967
AGCGTCCATCTAGCATCGAC
>5969
GCACATATATGTACGCAGTG
>5970
GTCTCATCATGACGCTGATA
>5971
GCACTATCAGACGCAGGTGC
>5972
CTACTGACGCAGAGACGGCG
>5975
GTGTAGATGATCATGCATGA
>5979
GCAGTACGTACTGTAGTGAC
>5995
ACGAGCATCATCTGATACGC
>5998
ATGATCACTACAGTACACCA
>6008
GTATCAGCGCAGAGCTGATG
>6010
AGTGTATCGTATGCGCTCGT
>6012
AGCAGCAGTCATGGAGATGC
>6014
ATACTTGACATGACATGAAG
>6015
CTATCGACTGATCAGCGACA
>6016
GTGACAGCGATGTAACTAGC
>6026
ACGCTGAGATCTGCAGCTAG
>6027
CTCTGCTGTATGTGCCGCGA
>6030
ACTGTACACTCATGTACTGT
>6032
ACGCTGTCTCATCATGAGCG
>6034
AGCGCTCACTAGCATCAAGC
>6035
CTCGCTCTGTGATTATGCTG
>6036
ACGATACATCGACTGTAGCT
>6037
AGATCCTACATGACATGTAC
>6047
GTATGATCGAGACAGCTACG
>6048
AGACGTAGTCATCGATGACA
>6053
GCGTATGATATCATCGCTGC
>6057
ATAGTCACACATCGTGACGT
>6064
ACGTACGTACATGAGTACAG
>6065
ATCATGACGACATAGATTGA
>6070
AGATAGCATGACATACATGG
>6071
CGATGAGACATAGTATGCAC
>6072
ACTGTCTCTGAGTGATCGCG
>6078
AGATACTCGTGATATCTGCT
>6083
GAGCATCACGACAGCACGCA
>6084
AGATGATACGCATCAGCTGG
>6085
GAGCGACTCTGTACGTGAGC
>6086
CGAGCAGAGAGATCATCACA
>6088
ACGCAGCATGATGAGAAGAG
>6090
ATACAGTCGATGTGTACAGT
>6091
ACGTACAGATCGATGTTACA
>6092
GTATATCGTAACAGCAGTAG
>6095
ATGCATCACTGACAGACGGA
>6107
AGTGTACAGTCGAGAGGGCA
>6108
AGATCGATCGATGACGTAGT
>6119
CTCGTCGACTGATCATACAG
>6120
CACTGATATATGTACACAAC
>6124
CAGTAGATCGATCATGTACA
>6126
ACTATGAGCCATCAGATGGC
>6127
CGTACTAGTCACGCACTACG
>6128
CATAGCACACATATACTACT
>6132
GATCTCATCGACGCACTACA
>6133
ATACTGATCAGCGACATCGC
>6134
ACACGCAGTCGAGATATGCG
>6137
ACACGCACATAGGTCAGTAG
>6139
ACGTCGTCGCATGTCGATAC
>6147
GATCACTGCATGTAAGTCTC
>6152
AGATGCTCGCGACAGCACGA
>6155
ATACAGCATCACATGCAATA
>6157
GATTATCTGATGAGTCGATA
>6159
GTATAGCACATAGACACAGC
>6160
CGTACGAGATGATGTTACAT
>6162
AGTATGATCGATGCACATGC
>6164
ATATCTGATCGTCGTATACG
>6166
CATATGACTGTACCTAGCGC
>6169
ACATGATACACACACAGAGC
>6170
CACATGATATGACAGTGTCA
>6172
GTCTCATCTCACGTATGTGA
>6173
AGTCGCATCATGACAGCTAC
>6174
ATGTTGAATGCATGCAGCCA
>6175
ATATGTATGTGTCATGTGTC
>6176
AGACGCAGAGAGATGATGAG
>6177
ACTGTAGCTAGCGCTCACTA
>6178
AGTACGATGTCGTGTCGTAC
>6179
ACACATCTGATGACATATGT
>6186
ACGACTAGCTAGTACTAGTA
>6189
CTACTTGAGCAGACTCGCGC
>6192
CATTATACTGTACCTAGCGC
>6196
CGAGTCAGCATCATCGATCA
>6197
CACGCAGAGCTGATGACTAG
>6198
ACGTCAGTGTCTGCGCGACA
>6205
AGTACGAGCTAGATTCGCAC
>6210
AGCGATAGAGCAGTAGTAGC
>6216
CATCTATCACGAGTCATGAT
>6222
CGTCGTCAGTGTAATACGAC
>6226
ATATATCTGTCAGTAGCGCA
>6228
ATCTGTCACGAGTGCATCAC
>6231
AGACGCATAGTTACATCTCA
>6234
CGACTGCGATGCAACTGTAC
>6235
AGTACTCTAGCACAGCGTAC
>6237
CATGATCATGATGTGCAGCG
>6238
ACAGTGCGAGAGCTGAGTAC
>6242
GTATCTGTACTGAGTAGTAG
>6243
ACGCTCTACGTCGATTGTGA
>6244
GAGTGAGCTGCTGCGATGAG
>6252
GTACGTCAGCATCCGCGCAT
>6254
ATATGATCATCGTACATCAC
>6256
ATACGTGCAGAGAGTGTATA
>6259
GTCGATGATCGATGTACAGT
>6261
CGATATCTGATACGCAGATA
>6262
AGACGCGAGCACGATGATGA
>6272
GATGCTCACATGACATCGTC
>6281
ACACGCGAGCATGATATACA
>6282
CGTCTGAGCATCGATCGATG
>6283
CAGCACATCGCGCAAGTAGC
>6286
CATCTATCACGAGTCAGATG
>6288
ATCACATATCGATACGCTGC
>6290
ATATCACACACAGAGCACAG
>6291
CAGTCTACATGCATAAGCAA
>6293
CACGTCGATACGACGGCGTC
>6294
ATAGTGTATATTAATACTAC
>6296
ACGCGTCTGACATCATGTGA
>6300
GTAGCGCTCGTCGTATGTGT
>6301
ATAGCTGCATACTGCTATGT
>6310
ACGCAGATGATACGCATCAG
>6312
CGTAGCGAGCATGATCGATG
>6313
AGTCTGACTGTCAGACTCCG
>6315
AGTGTGAGTCGTCATCCTCC
>6318
GTATGACTCTGCACTCAGCT
>6319
CTGTCACATACGGACGATGA
>6320
CGAGTCGACTGATGATCGCC
>6323
CTACGACGTGTCAGTCATCA
>6327
ACGCGACATCACGCGCTACG
>6328
CACTATCATATTACGTGACG
>6329
ACCTCTGCACGTCATCGCAC
>6334
CTACGCGAACAGCAGTACGG
>6335
GTACGCATCGCGCAGTAACT
>6341
GATCTAATCTAGAGCGCAGC
>6345
AGCGCTGATGATGACGTACA
>6350
ATACTCACTCGATACGCTGT
>6351
ATCAGCATCGCACAGTATGT
>6355
AGACCAGCGACACAGCATAG
>6357
CGCCACATACAGAGAGAGCA
>6358
ATCTCGAGAGTCGCAGCGTA
>6361
ATACACATCATGCGACATCA
>6362
GTATACTGACAGCGTGGTGA
>6363
CGTCACAGATATGAGCAGAC
>6365
CAGCGACATCGCGCATAGTA
>6368
ACTAGTTGACTATCGATGCA
>6371
GACGCTAGCATAGATATCGC
>6374
AGTCGATAGATTACTCGATG
>6378
GACATATAGCATGACGCAGC
>6379
ATAGTCTGTGACACGACAGA
>6380
ACGTATCGAGCTGATCGAGA
>6382
CGTACACATACATTAACTAC
>6383
ATACGCGATGCATATAACAC
>6384
AGCGCTCACTAGCATCAAGC
>6385
CTCGTACTGATATAACACCA
>6386
ACGCTCATGATGAGACAGCG
>6391
ATCGCACTACAGCAGAGAGC
>6392
AGACGTATCACAACGTACAC
>6393
ACGACGCAGAGCACTATGCG
>6394
ATCGCTCATGACGCAGAGTA
>6397
CACGCTGTCCATCATGAGCG
>6398
CACGCAGACGACATGTAGTG
>6410
CGAGCGACAGCGAGTCGACG
>6411
CAGCGCAGACTGCACAGTCA
>6414
ATCGCTGCGTCATGCATATT
>6415
CGCGCATAGTACGCTAGTAG
>6416
CAGTAGATCGATCGATGTAC
>6417
CGTACTAGCATATATCATCC
>6418
CGATACTGATACATATCTTA
>6427
AGTAGTCGAGCACGCGTGTA
>6428
CTACGATACATTACTGTAGC
>6432
ATGCACAGTAGAAGTCGAGA
>6435
CGTACTCGATGATGATGAGT
>6436
GTATCAGTATCGTGCAGAGC
>6439
ACGTAGTCATCGACACAGCG
>6440
AGTACTCACTCGATCATACT
>6444
CGCGAGTGCATACACAGTCG
>6445
CACGCTCTATGTCACAGAGA
>6447
AGACTCTAGTCGACGCAGCA
>6452
AGTACGTCACATGATAGCTG
>6454
CGAGTGATCGCATGATGCGA
>6455
ACGCATCGATCAGCACAAAC
>6456
GCGCTGAGTCTCTCGTCGAC
>6458
ATGAGCATGACATACATGAG
>6460
CATCGCTGCGTGACTATCGA
>6461
GTCGCGGTGATCAACTCGAC
>6462
GAGACATACGAGCGCATACG
>6463
CTGTTGACTCGCTGCTACAC
>6466
AGTCGCACATGCATCAGACA
>6468
AGTACGCACATGCATACAGA
>6473
AGCTGAGCATGTCATGAGTA
>6475
ACGCGTCTGACACGATTCAG
>6479
ATGTCATGATGATGTAGTAG
>6484
ATAGTGTATGATGTAATACT
>6485
ACAGTGATATCACACCAGAG
>6488
AGTAGTGAGTGATGATGTGC
>6490
AGAGCAGCTGATACAGCTCG
>6492
CTACGCTACTCATCTCTCGA
>6494
CTCGTGACATATCTGCCTGC
>6497
AGAACACACAGCACTACAGC
>6508
AGTGCTGAGACATATCTCTA
>6510
GACGTCGAGCTGATGATGAC
>6512
AGTGTACATGATCGATGAGC
>6515
CGTGACTGATGAGACAGTAG
>6516
AGTATCGACACACGTCTATC
>6517
ACAGTCGAGAGAGTGCATAC
>6520
CGCGTGCTATGTAGTGTATA
>6524
ATGTGACAGTGATAGTCTGA
>6530
CTCTCTGCTGTATGTGAGCG
>6531
GACGCAGAGACGGCGTACAT
>6532
AGCGCTCATCTACATCACGC
>6533
CAGCTCTCACTCAGCAGCAG
>6534
ATGTTGCTGCTACAGATAAC
>6539
ACGACAGATCGATAGTGAGC
>6543
ATGCGCTCGAATGACTAGAT
>6544
AGTACGAGATATGACTGCGC
>6546
ATCTGAGCTATGTCGTCTAT
>6551
ACATCTACATATGATCCGCG
>6552
GACTCTACATGATCATACAT
>6553
CGACTGCTATCATGTATGGC
>6564
ACGTACGTCACATCGACACA
>6565
AGTGTACAGCGACAGACCTA
>6567
ACTAGTCTGACGATAATACC
>6570
CGTCATAGATGTACTCATGA
>6577
AGCTGATGACGTACTAGAGA
>6578
ACTACGTGAGAGTCGCGCAT
>6579
CTACGTCTGAGCATCACGCC
>6584
CATGCTCGATGATATGTATC
>6585
AGAGTGCATACATGTGCGAC
>6589
GTAGACAGATGACACAACGA
>6593
ATCGCGAGATGCATGACGAA
>6598
GTAGTCGACAGAACTCACGC
>6599
GAGTCATGATGATCGCGAGG
>6602
GCGAGCTGACGACATCTACT
>6603
GTATCGTATGCGCTCGTATG
>6604
ATGAGATCAGAGCTACTATG
>6605
AGTCGTGTACGACGGCGTCA
>6608
AGACGTCAGCTCGACGACAG
>6609
CGACGAGCATGTATTGTAGT
>6610
CGACGAGCTCGTAGTGTAGT
>6612
GACGAGTGAGAAATAGTATG
>6614
CACTAATCATATGTACGCTG
>6620
CGACGTCGACTGAGCTACTA
>6621
AGTGTCTGTACAGTCGCGAG
>6622
ATAGCTGAGCTGTAGACTCT
>6623
CGCTGATAGAGTACTCGTCG
>6626
GACGCATAGTCACACTCTGA
>6627
GAGTATCGACGATCGTCAGC
>6630
GATTACGCATCAGCTCTGAG
>6635
CGTCACATACATGTATCACT
>6636
GAGCGACTCGATGCATACTG
>6642
CACTGACTCATCGATGACAT
>6644
AGTAGTGATACAGCAGAAAC
>6645
GTCTGACATACAACGAAGAG
>6650
AGTACACTCATAGCGCTCGT
>6651
CAGCGACATCGCGCATAGTA
>6652
CATAGCTGTACATACTCAGC
>6653
ACACGCGATACAGCAACGTC
>6656
ACTAGTAGCATCATCTGCAG
>6658
AGACATACATCACTCTCTGC
>6659
ACAGTAGACGTGTCAGCGCA
>6660
ATCGCAGCGGAGTCGATATG
>6664
AGACTCTGACTGACGAGTGT
>6665
CACGTAATGATCCGTAGAGC
>6666
CATCTGACTGTGAGCATGTG
>6667
GAACTCTCGACAGCACCGCC
>6670
AGACGGAGCGTCTGCGGACG
>6671
CTCATGATGAGACAGCGTGA
>6672
GAGAGACATCACGACACAGC
>6673
AGACTAATCAGATGATGTCT
>6676
CGCTGATAGAGATACTCGTG
>6681
ACATCGCGCATAAGTAGCGT
>6683
ACTGAGATGATGATGATGGA
>6686
CAGCGACATCGCGCATAGTA
>6690
AGACTACTCGAGATCAGTAT
>6694
CTGAATGAGATCGATATCTG
>6696
ACAGCAGTGATAAGTCGAGA
>6697
AGTACTGACCAGATAGTCGA
>6699
AGCATACGACAGCACACGAG
>6703
ACGACTGACATGTCATACGA
>6705
ACGACTTACATCACATCACT
>6706
CGCTCTGTCTCGATGCAGCT
>6719
ATAGTCACGCTACTGTAGAG
>6721
ACGAGCATCATCTGATACGC
>6723
AGATCTATCACGATGTATCT
>6725
GTGAATGTGATCGCAGCAGC
>6726
GATGAGCTCGATAGAAGCAG
>6727
ATAGTAGCGTAGTAGCCACA
>6729
CTACAATAGAGCAACATCAC
>6730
ATCGACACGTATGTCGCCGA
>6733
GAGTGCTGTGATACTTCCAC
>6735
CTATGTCGTCTATACTCTGA
>6736
ATAGAGATCGATGTCCTAGC
>6737
ACTCACACGCTGACATACGA
>6740
AGCACTCGACGCGCATAGTG
>6741
AGAGAGATGATGATGAGCTG
>6744
CATGCATCAGATGATCTCTG
>6747
ACAGTCGAGAGAGTGCAGTA
>6749
AGTACTCACACGATCGATGA
>6750
ATCGCTCATGACCAGAGACA
>6752
ATCGCACTACAGCAGAGAGC
>6755
ACTCTCTACATCATGCGCTC
>6758
CTCTCTGCTGTATGTGGCGG
>6759
GATGCTCACATGACATCGTC
>6763
ACGACGTGATATCACACACA
>6764
CGTGACAGATGTCATGTGAG
>6767
AGAGAGCATCAGTGACGACA
>6769
CTGGACATGTCAACACTACC
>6774
GAGTGACCGATCACCTCGAG
>6775
ACTATCTGAGTCGATGCTGT
>6778
AGCATCAGTGAGTACATCAG
>6779
AGTACGACATGTCATGTACA
>6787
CTCTGAGATGATCTGTCTCG
>6788
CAGATATGATGCTGTCGTGA
>6789
ACTATACTATGACAGTGAGA
>6790
ATACTCTGACATCGCTGAGT
>6792
AGTATGAGCACGACGATCTC
>6795
GATACAGAGACAGTAGAGTA
>6796
GAGCGTCTGATGTGTGTGTC
>6797
GCTACTATGCGTACCTCTAG
>6802
GACTCTGAGTACGTGCAGCT
>6803
AGTATCACGTCGTCAGATCA
>6806
CGCGTACACTCGATCAGCAT
>6808
ACTACGTAGATGAATACAGT
>6809
ATACACACATATCCTACAGT
>6813
ACTCTGTATCGATTACTCCA
>6815
AGCTCAATAGATCAGCTAGA
>6819
AGACATCATCAGCACACGTA
>6823
CGTACTGACTGATCATGTAG
>6835
AGAGCGAGCTCGATCTACAT
>6836
AGATGAGTCGATATCTGATA
>6837
AGCTCAGCATCTGACACTTC
>6841
CGACATCACGCGCTACGACG
>6843
CTGTCACATACGGACGATGA
>6844
GATTATCTGATGAGTCGATA
>6845
GACGTCTAGTGTCTGTACAT
>6847
CGCGCACAGCAGAGCAGAGC
>6849
ATCGAGATACATCATAGCAG
>6850
ATCGAGATACATCATAGCAG
>6851
ACTGTGACTAGCGCTCCTAG
>6852
ACGTAGTGATCGATCGATAC
>6855
AGCGCAGACGTCACATATCA
>6856
AAGCACACACAGACGGAGCG
>6861
ACTCTCAGTACAGAATACAC
>6863
ACATACATATCACATATCGA
>6864
GCGTCTGATCGATCGTGTAC
>6873
ATCGCTCATGACGCAGAGTA
>6874
ATAGAGCATCACATCACTCG
>6875
AGAGCTGACTATGCACTGAA
>6877
ATAGTGTCATATATCGATGA
>6879
ACGAGAGACATCACGACACA
>6880
ACACGCACACATGATGCAGA
>6884
CAGCGACATGATCATGACAG
>6889
GTATAGCACATAGACACAGC
>6890
ATCTTACATGTCAGTATGAA
>6892
ATACTGACATGCTAGTATGG
>6894
GAGCACACTCGATGATGCAC
>6906
ACAGCACACACAGACGGACG
>6907
ACACTAGACGCTCATCAGTA
>6912
GATGAGAGAGTGCTATATCT
>6914
ACACAGAGACAGACAGCACC
>6922
ACGGACGATGAGACATAGTA
>6924
AGTAGCATACACAGTCGCAG
>6931
GTATAGTCACGACACTAGCG
>6934
CAGCATCACAGCAGCACACA
>6937
ATCGCCACATACAGCAGAGA
>6938
GTCGTCATGCAGAGCTCATC
>6946
ATGTCGTCTGTGATCGTCTA
>6947
GACGTACGAGCTACTATGAC
>6948
GAGTACACGCAGCATACTGC
>6949
GCGACTGAGCACATCTTGAG
>6950
AGATATGTCACACTAGTGAG
>6951
AGATATGTCACACTAGTGAG
>6952
ACATGACTGCTCGCTCTCTG
>6958
GACTCAGCATCTACTACGAG
>6959
GTACTCTGATCTCATCGCGC
>6970
ACACTCGATATCTGATGATC
>6971
ACTAGTCACACATCGTGACG
>6974
CTGACGCTGACGTAGATGAC
>6978
GATACGTCACATATACTGAC
>6980
ATACTGATAGACAGCTCGGA
>6984
ATGTGAGCATATGATACAGT
>6990
CACAGCCATAGCAGTAGACT
>6999
GCGTGTGATCATTACTCGCA
>7001
CGACTGCTATCATGTATGGC
>7007
ATCACATATCGATACGCTGC
>7017
GAGCACATGTAGCATGTGCA
>7018
ACAGTCGTGACAGTACAGCA
>7020
GTGCGAGATGTCGATACGTC
>7024
ACGACGGAGCACGTCATGAC
>7028
ATACACAGACATCATCTATA
>7029
ATGTCTGACTGATGAGCGCT
>7031
ATGTGCTGCATACAGATAAC
>7035
AGTACGCGTGCATCACGAGC
>7037
CTACGTCTGACATCACGCCT
>7038
CGCGCATAGTACGCTAGTAT
>7039
GACTCGCAGTAGTCGCTGAG
>7042
GTACGACGACATAGTCACGT
>7047
ACGACTGCATATCAGTAAGC
>7051
ACATATCACATACTAGTGCT
>7052
ACATAATCACATACACTAGT
>7073
AGTATGATCGATGCACATGC
>7077
ACTCAGCAGTCATGACACTA
>7094
GTCTCACTCTGTACTCAGCT
>7095
AAGCATCGATCGATGTAACT
>7109
ACGCTGCATACGAGACAGAC
>7116
AGTCGCATCAGTCATATCAG
>7117
GCTGACATGATCAGACGTAA
>7124
CTATGACTGTATCTGACTGA
>7127
ACGTCTCGAGTAGTAGCTCG
>7131
CTGTCTGACTCGCTGCTACA
>7141
CAGAGCGAGTGTACTCACAG
>7142
GTACGGACTGTGCAGTCCGC
>7145
CGTACGCTGACTGATCGACA
>7147
GACTATCACATCCTGTGCGC
>7157
ACTGTAGCTAGCGCTCACTA
>7162
AGCGCTCACTAGCATCAAGC
>7163
ACGCGTCTGACACGTATTAG
>7173
CGTATCTGATGATGATCGAT
>7175
AGAGCATCACATCACTACGT
>7177
GTGCAGCATGCAGCTGTAGA
>7178
CTACGTAGCATATCACACAC
>7181
GACTGACTATGAGCGTGTGC
>7188
ACTACTTGATGACGTGTCAT
>7189
GTATCAGTACGTGCAGAGCG
>7190
GTGTGATATCATGTATGATG
>7193
AGTCGCGACGAGACGTCAAG
>7195
AGACGACATCTCATAGTACG
>7199
ATCGTACATCACGCTGTCCA
>7216
ATGATCATCTCAGTACACCA
>7224
AGACGTCAGCATGACACAGC
>7240
AGTCTCAGAGTGATACAGCA
>7246
AGCAGCAGTCATGTGAGATG
>7250
GTATGATATATGTCTGTGAC
>7258
GAGCTCACGCATCATGACAC
>7271
CTCAGATGTCAGTATCGCAC
>7273
AGTACGCACACATCGACACT
>7274
ATAGCGCTGTGATGCTGTAC
>7276
ACACTGACGACTGACACTGT
>7280
AGATCGATCACGAGTATCTC
>7281
GATGAGCTCATAGAAGCAGT
>7286
CAGAGAGTGATGTATGTCAG
>7294
GACGTGAGCTGATGATGATG
>7295
ACGCTCAGTCATATCAGCGT
>7302
ACTAGTGATGAGATACATAT
>7303
CGCGTCGATCAGATCAGCAT
>7304
ATACAGCATCACATGCACAG
>7305
ACTAGTGATGAAAATACCTA
>7310
GACACTCACAAGCTGTCGCC
>7311
ACTCACGCTGCATACGAGAC
>7316
ACGCTGCATGAGTATCTCGT
>7320
AGTATCTCTCATCACGCAGC
>7321
GTACTGATCTCTAGTCGCAG
>7329
ACATCATAGCAGTCGAGTAG
>7331
CTCTGATGTATGTGTTAGTA
>7347
ATCGCTCATGACGCAGAGAA
>7356
ACTCTACAGATAGCGTGACT
>7365
ACGTAGCTGTCGCTACTCAG
>7373
ATAGTCGCATCAGCAATCAG
>7376
ACTATCTGAGTCGATGCTGT
>7380
AGTACGCGAATTGTCATCCA
>7383
AGACGCCACAGATGTAAGTC
>7387
CATAGCTGTACATACTCAGC
>7396
GTAGAGCTCGATACGCTCAG
>7399
CCTCTGACTGATGATCCTAC
>7400
GATAGCAGAGATGACAGCTA
>7401
CATAGCAGATGATACGCATC
>7405
CTGTCGGCTGACTCAGAGCG
>7407
GCACATCGATCGTATATCAG
>7409
CTCGCGAACAGCAGTACGAG
>7412
AGCAGCATCTCATGTGCAAT
>7413
ATATCAGTGACACATGTAGC
>7419
CTACAGTATGTATCGTAGAG
>7430
CTATGACTGACGAGACGTAC
>7432
CGTCTCGCGTGTCTATAGTG
>7433
ACGAGCTGTCGCACTCAGAG
>7441
CGCGTCGATCGCATGTACAG
>7442
ACGCAGAGATGCACGACGAC
>7444
CTATCGACTGATCAGCGACG
>7446
CATCTGAGCTATGCTGAGCG
>7447
ATACGCTGATGCATGATACA
>7448
ACGCTGCATGAGTATCCGTC
>7449
ACTGCGACTCGCTCACTACG
>7450
AGTGTGAGTGTCTCCTCCTA
>7453
ATAGTGACTGCATAACTGCG
>7454
AGCTCAGCATCTGACACTCC
>7455
AGCTCAGCATCTGACACTCT
>7457
AGACTCTATCATGATGATGT
>7458
CTCTGCTGTAGATGTCGTCA
>7459
CTCGCACTCGTAAGACACTA
>7461
ATCTCTAGTCGCAGTAGCGA
>7462
CACGCACTAGCGTAGTACTT
>7465
ACGTCAGATCAGCAGCAGAT
>7472
ATAGCTGAGCTGTAGACTCT
>7473
AGCATCGATCGATGTACAGC
>7475
ACACGACAGAGCTACGACGT
>7477
AGTGTCAGCATATGTGCACG
>7478
AGTGTCAGCATAGTCACGCA
>7486
GCTCTGATGAGTATCGCTGC
>7491
CTCAGATGTCAGTATCGCAC
>7492
ACGTATCAGCATCGATCACA
>7496
ACAGCGATCTGATGATGACT
>7500
GTGCTCTGTCCTGCGTCGAG
>7504
ATATCTGACTGTGACTAGCG
>7506
ATACTGATGATGTGTCATGT
>7509
ATCTAGCATGTCGTAATGAA
>7510
ATAGTGTATATTAATACTAC
>7516
CGATGATATCATCACACAGA
>7519
GACTGACTATGCATAGTCAC
>7522
GAGCTACTACTGCTATGGAG
>7523
CGGACATCACATTATCTAGG
>7527
AGCATCATCTGATACGCTAG
>7528
AGTACGTCAGCATGACACGC
>7529
ACGTAGCTACATCGCATCTG
>7531
TAGCATCGATCGATGTACAG
>7535
CTAGTTACTATCAGCAGTGT
>7536
AGTAGTGATGCGTGAGTCGA
>7541
GCGAGTATGTACAGCTAGCG
>7542
ACGTCTACATATATGCTGTG
>7543
AGTGTATGTAGGCTCGTATG
>7545
CTGCGACTCGCATCACTACG
>7548
GATGTCATCGATACTGAGAC
>7550
AGATGTGTATGCACTCTCTC
>7552
ATAGCGCGTGATGCTAGTAC
>7556
GTGCTATACGTACAGTCAGA
>7560
CGTATGCAGCGGAGTCGATA
>7569
ATAGTGATATCGATACAGTA
>7571
ACATAGAGCGTGATACTTGA
>7574
AGTAGTCGACATGCATGCAG
>7575
ACAGTCGAGAGAGTGCATAA
>7578
CAGTACAGATACACTCATCA
>7580
GCTCATGACGCAGAGTACTG
>7585
GAGCGATCTGGCGCAGACGA
>7587
ACATGACACATAAATATGCG
>7594
CGATACGTCACATATACTGA
>7596
AGTATCAGCATGATCGTGTC
>7600
AGACTCTACATCAGAGTACT
>7601
ACTCGCAGCAGACATACAGA
