# Supplementary material for: DNA sequencing using polymerase substrate-binding kinetics
Source: Nat Commun. 2015 Jan 23;6:5936. doi: 10.1038/ncomms6936 (PMC4354037; doi:10.1038/ncomms6936)
Supplement: Supplementary Data 4 — The *.sam file for the synthetic monomer PhiX sequencing results. [file ncomms6936-s5.txt]

@HD	VN:1.0	SO:unsorted
@SQ	SN:PhiX_174_mono	LN:3935
@PG	ID:Bowtie	VN:1.0.0	CL:"C:\Program Files\Unipro UGENE\tools\bowtie.exe -n 2 -v 3 --maqerr 70 --seedlen 28 --tryhard --chunkmbs 64 --best --all --threads 1 -f -S C:/wksp/PHIX FOR ALLEN/PhiX174_monomer C:/wksp/PHIX FOR ALLEN/code/j4mono.fastq C:/wksp/PHIX FOR ALLEN/PhiX174_monomer.sam"
1	4	*	0	0	*	*	0	0	CGTAGCACTCAGTAGTAGTC	IIIIIIIIIIIIIIIIIIII	XM:i:0
9	16	PhiX_174_mono	1897	255	20M	*	0	0	CGCGCTATCAGTGTCTGTGT	IIIIIIIIIIIIIIIIIIII	XA:i:0	MD:Z:20	NM:i:0
10	16	PhiX_174_mono	2333	255	20M	*	0	0	GCTGATAGTGCTGATGTGAC	IIIIIIIIIIIIIIIIIIII	XA:i:1	MD:Z:0T19	NM:i:1
11	4	*	0	0	*	*	0	0	ATCGCTGCGTATGCTCTCGC	IIIIIIIIIIIIIIIIIIII	XM:i:0
13	4	*	0	0	*	*	0	0	CGTACGAGCAGTGATACACA	IIIIIIIIIIIIIIIIIIII	XM:i:0
15	4	*	0	0	*	*	0	0	CGCGCAGTGACGATGTACGC	IIIIIIIIIIIIIIIIIIII	XM:i:0
17	0	PhiX_174_mono	2138	255	20M	*	0	0	ATCGCTGCGTATGCTCTGCT	IIIIIIIIIIIIIIIIIIII	XA:i:3	MD:Z:0T0A0T17	NM:i:3
18	4	*	0	0	*	*	0	0	AGTACTCTGCTCTGTACGAG	IIIIIIIIIIIIIIIIIIII	XM:i:0
22	4	*	0	0	*	*	0	0	GCGAGTCGCAGTACGCTCGT	IIIIIIIIIIIIIIIIIIII	XM:i:0
30	4	*	0	0	*	*	0	0	GCGAGTCGCAGTACCTCGAC	IIIIIIIIIIIIIIIIIIII	XM:i:0
34	4	*	0	0	*	*	0	0	AGATCTGATCCATGAGTATA	IIIIIIIIIIIIIIIIIIII	XM:i:0
35	4	*	0	0	*	*	0	0	ACTATCGATGCGACGTACGA	IIIIIIIIIIIIIIIIIIII	XM:i:0
40	4	*	0	0	*	*	0	0	AGCGTAGTACTGTATCTCAG	IIIIIIIIIIIIIIIIIIII	XM:i:0
41	0	PhiX_174_mono	1253	255	20M	*	0	0	ACTGTCATGCGCTCTATCTC	IIIIIIIIIIIIIIIIIIII	XA:i:0	MD:Z:20	NM:i:0
47	4	*	0	0	*	*	0	0	ACTGTCATGCGCGTCTATCT	IIIIIIIIIIIIIIIIIIII	XM:i:0
49	4	*	0	0	*	*	0	0	CGCTGCTCTCATACGCTTTG	IIIIIIIIIIIIIIIIIIII	XM:i:0
50	4	*	0	0	*	*	0	0	ATAGTCACACGATCGTGACG	IIIIIIIIIIIIIIIIIIII	XM:i:0
51	4	*	0	0	*	*	0	0	CGTATTAGCACATAACACAG	IIIIIIIIIIIIIIIIIIII	XM:i:0
53	4	*	0	0	*	*	0	0	ACTCGTAGATGAGATACATC	IIIIIIIIIIIIIIIIIIII	XM:i:0
54	4	*	0	0	*	*	0	0	CAGTAGATCGATCGATGTAC	IIIIIIIIIIIIIIIIIIII	XM:i:0
55	0	PhiX_174_mono	24	255	20M	*	0	0	ACACTCGATATCTGATGAGT	IIIIIIIIIIIIIIIIIIII	XA:i:0	MD:Z:20	NM:i:0
61	4	*	0	0	*	*	0	0	ACTACGTAGATGAGATACAG	IIIIIIIIIIIIIIIIIIII	XM:i:0
62	0	PhiX_174_mono	1053	255	20M	*	0	0	ACTATGAGCCATCAGATGGC	IIIIIIIIIIIIIIIIIIII	XA:i:3	MD:Z:9T8A0T0	NM:i:3
63	4	*	0	0	*	*	0	0	CTGACACGACTACGTAGAAC	IIIIIIIIIIIIIIIIIIII	XM:i:0
64	4	*	0	0	*	*	0	0	ATACGACACATATACACTAC	IIIIIIIIIIIIIIIIIIII	XM:i:0
65	4	*	0	0	*	*	0	0	CAGTAGAGCATACGCTACAC	IIIIIIIIIIIIIIIIIIII	XM:i:0
66	4	*	0	0	*	*	0	0	ACATCTACATATGATCCGCG	IIIIIIIIIIIIIIIIIIII	XM:i:0
68	0	PhiX_174_mono	1950	255	20M	*	0	0	GAGTCTCTCGTCGACTATCG	IIIIIIIIIIIIIIIIIIII	XA:i:3	MD:Z:17C0T0C0	NM:i:3
69	4	*	0	0	*	*	0	0	CATCTCATATGATCCGCGCG	IIIIIIIIIIIIIIIIIIII	XM:i:0
72	0	PhiX_174_mono	306	255	20M	*	0	0	ATCGTACGTCAGACGCTGCT	IIIIIIIIIIIIIIIIIIII	XA:i:0	MD:Z:20	NM:i:0
75	4	*	0	0	*	*	0	0	CACGCGAGATCGACACGTAC	IIIIIIIIIIIIIIIIIIII	XM:i:0
76	4	*	0	0	*	*	0	0	AGTACGGACATCAGCGCTAC	IIIIIIIIIIIIIIIIIIII	XM:i:0
83	4	*	0	0	*	*	0	0	ATGAGCTCAGAGTGAACGAG	IIIIIIIIIIIIIIIIIIII	XM:i:0
90	4	*	0	0	*	*	0	0	AGTACGGACATCACGCAGCT	IIIIIIIIIIIIIIIIIIII	XM:i:0
93	16	PhiX_174_mono	1436	255	20M	*	0	0	CGACTGTGTATGCACTGCGC	IIIIIIIIIIIIIIIIIIII	XA:i:0	MD:Z:20	NM:i:0
96	4	*	0	0	*	*	0	0	CGTATAGTCACGACACTAGC	IIIIIIIIIIIIIIIIIIII	XM:i:0
99	4	*	0	0	*	*	0	0	ACGACTGACTGAGCAGCGCG	IIIIIIIIIIIIIIIIIIII	XM:i:0
100	16	PhiX_174_mono	1312	255	20M	*	0	0	TCCTTCGTGTCACAGACTAT	IIIIIIIIIIIIIIIIIIII	XA:i:2	MD:Z:2T0G16	NM:i:2
101	4	*	0	0	*	*	0	0	ACGAGACGTCATGTAAGTCA	IIIIIIIIIIIIIIIIIIII	XM:i:0
103	0	PhiX_174_mono	511	255	20M	*	0	0	CGCTGATACGACATATATGC	IIIIIIIIIIIIIIIIIIII	XA:i:0	MD:Z:20	NM:i:0
105	4	*	0	0	*	*	0	0	ACTGTACATATACCTGACAC	IIIIIIIIIIIIIIIIIIII	XM:i:0
108	4	*	0	0	*	*	0	0	AGCGTGTCGCTACATCAGAG	IIIIIIIIIIIIIIIIIIII	XM:i:0
109	4	*	0	0	*	*	0	0	AGTACGTATGATGAACTACT	IIIIIIIIIIIIIIIIIIII	XM:i:0
110	16	PhiX_174_mono	1628	255	20M	*	0	0	GTCAGTATATGTGACGTATC	IIIIIIIIIIIIIIIIIIII	XA:i:0	MD:Z:20	NM:i:0
111	4	*	0	0	*	*	0	0	CATGACTGCAGACGTACACT	IIIIIIIIIIIIIIIIIIII	XM:i:0
112	4	*	0	0	*	*	0	0	ACGTCCAGTACAGAAGTCAC	IIIIIIIIIIIIIIIIIIII	XM:i:0
113	4	*	0	0	*	*	0	0	AGATGACACTCAACACTACA	IIIIIIIIIIIIIIIIIIII	XM:i:0
117	4	*	0	0	*	*	0	0	CTCTGTGATGCAGCACGCGT	IIIIIIIIIIIIIIIIIIII	XM:i:0
118	4	*	0	0	*	*	0	0	GACTCTGATGCGTCGTACGC	IIIIIIIIIIIIIIIIIIII	XM:i:0
121	4	*	0	0	*	*	0	0	CTGACTGATACGTATAGCAC	IIIIIIIIIIIIIIIIIIII	XM:i:0
122	4	*	0	0	*	*	0	0	AGACATCGATCAGCACACAG	IIIIIIIIIIIIIIIIIIII	XM:i:0
123	4	*	0	0	*	*	0	0	ATAGTGAGCGTCGACGCTCG	IIIIIIIIIIIIIIIIIIII	XM:i:0
125	4	*	0	0	*	*	0	0	ACGTCGTGACATACATACAG	IIIIIIIIIIIIIIIIIIII	XM:i:0
127	4	*	0	0	*	*	0	0	ATACGCTGATGCATGATAAC	IIIIIIIIIIIIIIIIIIII	XM:i:0
132	4	*	0	0	*	*	0	0	ACGCGTGACTACATCAGCCA	IIIIIIIIIIIIIIIIIIII	XM:i:0
133	4	*	0	0	*	*	0	0	ATACTCTGATCGCGATGTAT	IIIIIIIIIIIIIIIIIIII	XM:i:0
134	4	*	0	0	*	*	0	0	ATGCACATCAGATACATCTA	IIIIIIIIIIIIIIIIIIII	XM:i:0
140	0	PhiX_174_mono	995	255	20M	*	0	0	ATCTTACATGTCAGTATGAA	IIIIIIIIIIIIIIIIIIII	XA:i:3	MD:Z:4A0G13T0	NM:i:3
145	4	*	0	0	*	*	0	0	ATACTGATACGACAGCTCGC	IIIIIIIIIIIIIIIIIIII	XM:i:0
147	4	*	0	0	*	*	0	0	CATCTGATGCTGCGTACGAG	IIIIIIIIIIIIIIIIIIII	XM:i:0
152	4	*	0	0	*	*	0	0	ATGTCACAGTAGAGTCATAG	IIIIIIIIIIIIIIIIIIII	XM:i:0
155	4	*	0	0	*	*	0	0	ACTCTGTATCGATTACTCCG	IIIIIIIIIIIIIIIIIIII	XM:i:0
159	4	*	0	0	*	*	0	0	CGTATGAGTCATGATGACAC	IIIIIIIIIIIIIIIIIIII	XM:i:0
162	0	PhiX_174_mono	257	255	20M	*	0	0	ATCTGAGTCGATGCTGTCAC	IIIIIIIIIIIIIIIIIIII	XA:i:0	MD:Z:20	NM:i:0
167	4	*	0	0	*	*	0	0	CGTACTAGAATACTCCTCTC	IIIIIIIIIIIIIIIIIIII	XM:i:0
168	4	*	0	0	*	*	0	0	ATCTCTCTGATCGTCAGTGC	IIIIIIIIIIIIIIIIIIII	XM:i:0
171	4	*	0	0	*	*	0	0	CACAGCCATAGCAGTAGAGC	IIIIIIIIIIIIIIIIIIII	XM:i:0
172	4	*	0	0	*	*	0	0	ATCTGATACATGAGTAGTAG	IIIIIIIIIIIIIIIIIIII	XM:i:0
173	4	*	0	0	*	*	0	0	CTACGCTATGCTGAGCGGCG	IIIIIIIIIIIIIIIIIIII	XM:i:0
174	0	PhiX_174_mono	3659	255	20M	*	0	0	ATGTGCTATACGTACAGTCA	IIIIIIIIIIIIIIIIIIII	XA:i:0	MD:Z:20	NM:i:0
175	4	*	0	0	*	*	0	0	ATGTGACATATGACGTACAG	IIIIIIIIIIIIIIIIIIII	XM:i:0
176	0	PhiX_174_mono	3100	255	20M	*	0	0	GTACTGAGATGATGATGATG	IIIIIIIIIIIIIIIIIIII	XA:i:2	MD:Z:9G0T9	NM:i:2
177	4	*	0	0	*	*	0	0	CTAGTCGAGATGATCATACG	IIIIIIIIIIIIIIIIIIII	XM:i:0
178	4	*	0	0	*	*	0	0	GACGTCATCGATGTCACATC	IIIIIIIIIIIIIIIIIIII	XM:i:0
179	4	*	0	0	*	*	0	0	CACACATGACATGTGCACTG	IIIIIIIIIIIIIIIIIIII	XM:i:0
183	4	*	0	0	*	*	0	0	AGTCCAGCTACTGATGAGTG	IIIIIIIIIIIIIIIIIIII	XM:i:0
186	4	*	0	0	*	*	0	0	CGTACTAGCATCATACATCC	IIIIIIIIIIIIIIIIIIII	XM:i:0
187	4	*	0	0	*	*	0	0	CGATACTGATATCATATCTT	IIIIIIIIIIIIIIIIIIII	XM:i:0
192	4	*	0	0	*	*	0	0	CTACGCACTCAGAGACAGTA	IIIIIIIIIIIIIIIIIIII	XM:i:0
193	4	*	0	0	*	*	0	0	GTCGATGATGTGTATAGTAC	IIIIIIIIIIIIIIIIIIII	XM:i:0
195	0	PhiX_174_mono	2467	255	20M	*	0	0	ATCGCACTGACATCAGAGAG	IIIIIIIIIIIIIIIIIIII	XA:i:3	MD:Z:0T0A0T17	NM:i:3
196	0	PhiX_174_mono	85	255	20M	*	0	0	GACTGCTGCGATGAGTACTA	IIIIIIIIIIIIIIIIIIII	XA:i:3	MD:Z:15A0T1G1	NM:i:3
198	4	*	0	0	*	*	0	0	ACAGTCGACTCGCATCGCAT	IIIIIIIIIIIIIIIIIIII	XM:i:0
200	4	*	0	0	*	*	0	0	ATGTGCGATATACGCGTTGC	IIIIIIIIIIIIIIIIIIII	XM:i:0
204	4	*	0	0	*	*	0	0	ACTAGGACGCTGCATCAGTA	IIIIIIIIIIIIIIIIIIII	XM:i:0
206	4	*	0	0	*	*	0	0	CTACGCATCACGAACAGATC	IIIIIIIIIIIIIIIIIIII	XM:i:0
207	4	*	0	0	*	*	0	0	GCGACTCACGCAGACTACGA	IIIIIIIIIIIIIIIIIIII	XM:i:0
209	0	PhiX_174_mono	1086	255	20M	*	0	0	GCTGCATCTCACATGACTGC	IIIIIIIIIIIIIIIIIIII	XA:i:0	MD:Z:20	NM:i:0
210	16	PhiX_174_mono	1046	255	20M	*	0	0	ACGAGCTACTATGAGCTATC	IIIIIIIIIIIIIIIIIIII	XA:i:0	MD:Z:20	NM:i:0
213	4	*	0	0	*	*	0	0	ATACGTACTCAGATGTGTGA	IIIIIIIIIIIIIIIIIIII	XM:i:0
218	4	*	0	0	*	*	0	0	CTGTCGATCGAGTACGTAGA	IIIIIIIIIIIIIIIIIIII	XM:i:0
219	16	PhiX_174_mono	1965	255	20M	*	0	0	TACTCGACTGCTATGATCGT	IIIIIIIIIIIIIIIIIIII	XA:i:3	MD:Z:17G0T0A0	NM:i:3
226	4	*	0	0	*	*	0	0	CACTATCAGACAGCAGTGAC	IIIIIIIIIIIIIIIIIIII	XM:i:0
227	4	*	0	0	*	*	0	0	GACGAGTACATGTGATGCTA	IIIIIIIIIIIIIIIIIIII	XM:i:0
230	16	PhiX_174_mono	237	255	20M	*	0	0	GTGACATAGAGCGTGATACT	IIIIIIIIIIIIIIIIIIII	XA:i:0	MD:Z:20	NM:i:0
234	16	PhiX_174_mono	3149	255	20M	*	0	0	CACTATAGACACGCGAGACG	IIIIIIIIIIIIIIIIIIII	XA:i:0	MD:Z:20	NM:i:0
235	0	PhiX_174_mono	1365	255	20M	*	0	0	GTACTCTGCGCTGTCGTCCA	IIIIIIIIIIIIIIIIIIII	XA:i:2	MD:Z:18G0C0	NM:i:2
236	4	*	0	0	*	*	0	0	AGAGGAGATGATGATGAGCG	IIIIIIIIIIIIIIIIIIII	XM:i:0
237	4	*	0	0	*	*	0	0	CACTCATCACGACGCAGAGC	IIIIIIIIIIIIIIIIIIII	XM:i:0
238	4	*	0	0	*	*	0	0	GTACTCATGAGATAATCATG	IIIIIIIIIIIIIIIIIIII	XM:i:0
240	4	*	0	0	*	*	0	0	ACTACGACATCGCTGTAGTA	IIIIIIIIIIIIIIIIIIII	XM:i:0
243	4	*	0	0	*	*	0	0	ACTACGAGCTCATCGATGAC	IIIIIIIIIIIIIIIIIIII	XM:i:0
246	4	*	0	0	*	*	0	0	ATAGCTGCATACTGCTATGT	IIIIIIIIIIIIIIIIIIII	XM:i:0
248	4	*	0	0	*	*	0	0	AGACATCATCAGCACACAGA	IIIIIIIIIIIIIIIIIIII	XM:i:0
249	4	*	0	0	*	*	0	0	ATGTCACAGTAGAAGTCATC	IIIIIIIIIIIIIIIIIIII	XM:i:0
250	4	*	0	0	*	*	0	0	ATCAGAGATATGAGACGACA	IIIIIIIIIIIIIIIIIIII	XM:i:0
251	4	*	0	0	*	*	0	0	GTAGCCTCGTCGTATGAGTG	IIIIIIIIIIIIIIIIIIII	XM:i:0
256	4	*	0	0	*	*	0	0	ATCAGAGATATGAGACGACA	IIIIIIIIIIIIIIIIIIII	XM:i:0
257	4	*	0	0	*	*	0	0	ACTATGCACGTCGACATACA	IIIIIIIIIIIIIIIIIIII	XM:i:0
258	4	*	0	0	*	*	0	0	ATGAGATCAGAGCACTATGC	IIIIIIIIIIIIIIIIIIII	XM:i:0
259	4	*	0	0	*	*	0	0	CATCTGATGCGCGACGAGAC	IIIIIIIIIIIIIIIIIIII	XM:i:0
260	4	*	0	0	*	*	0	0	ACGTACGCATCGACAGTAGA	IIIIIIIIIIIIIIIIIIII	XM:i:0
262	4	*	0	0	*	*	0	0	ACTACGCTGAGCATGATGAT	IIIIIIIIIIIIIIIIIIII	XM:i:0
265	16	PhiX_174_mono	2914	255	20M	*	0	0	CTGTCACGCTGATATGACTG	IIIIIIIIIIIIIIIIIIII	XA:i:1	MD:Z:0A19	NM:i:1
266	16	PhiX_174_mono	2045	255	20M	*	0	0	TAATGTATGTGTCATGTGTC	IIIIIIIIIIIIIIIIIIII	XA:i:3	MD:Z:0A0T1C16	NM:i:3
267	4	*	0	0	*	*	0	0	CTCTCAGTACAGAATACACA	IIIIIIIIIIIIIIIIIIII	XM:i:0
270	4	*	0	0	*	*	0	0	GATCTCATCGCGTCACTACA	IIIIIIIIIIIIIIIIIIII	XM:i:0
271	4	*	0	0	*	*	0	0	GCTCACTATGATCGCGAGTG	IIIIIIIIIIIIIIIIIIII	XM:i:0
275	16	PhiX_174_mono	3103	255	20M	*	0	0	CTGAGAGTATGATGATGCAC	IIIIIIIIIIIIIIIIIIII	XA:i:0	MD:Z:20	NM:i:0
277	4	*	0	0	*	*	0	0	ATACGTGCAGAGAGTAAGTA	IIIIIIIIIIIIIIIIIIII	XM:i:0
278	16	PhiX_174_mono	2945	255	20M	*	0	0	GTCTACTGCTATGAGCTGTG	IIIIIIIIIIIIIIIIIIII	XA:i:1	MD:Z:0C19	NM:i:1
280	16	PhiX_174_mono	654	255	20M	*	0	0	CGTCGCAGCGTGCGAGTACT	IIIIIIIIIIIIIIIIIIII	XA:i:0	MD:Z:20	NM:i:0
284	16	PhiX_174_mono	3323	255	20M	*	0	0	CTGATGTGTATCGTGACACT	IIIIIIIIIIIIIIIIIIII	XA:i:0	MD:Z:20	NM:i:0
286	4	*	0	0	*	*	0	0	CATGTGCGATAACGCGTCTG	IIIIIIIIIIIIIIIIIIII	XM:i:0
290	0	PhiX_174_mono	2313	255	20M	*	0	0	ACGTGCAGCTGCACTCTGCG	IIIIIIIIIIIIIIIIIIII	XA:i:0	MD:Z:20	NM:i:0
291	4	*	0	0	*	*	0	0	ACTACGTACATGATCATACG	IIIIIIIIIIIIIIIIIIII	XM:i:0
292	4	*	0	0	*	*	0	0	AGTACGTCACATGATCACAT	IIIIIIIIIIIIIIIIIIII	XM:i:0
293	4	*	0	0	*	*	0	0	AGAGCAGCGTCTGACACGAT	IIIIIIIIIIIIIIIIIIII	XM:i:0
296	4	*	0	0	*	*	0	0	AGTGACTCTGCGTCATGAGC	IIIIIIIIIIIIIIIIIIII	XM:i:0
297	4	*	0	0	*	*	0	0	GACACACGCATGTATATGTA	IIIIIIIIIIIIIIIIIIII	XM:i:0
298	4	*	0	0	*	*	0	0	GCGCATCACAGACAGCTACA	IIIIIIIIIIIIIIIIIIII	XM:i:0
300	16	PhiX_174_mono	495	255	20M	*	0	0	GCTGTCTCATCATGAGCGTG	IIIIIIIIIIIIIIIIIIII	XA:i:2	MD:Z:18C0T0	NM:i:2
302	4	*	0	0	*	*	0	0	CGTCTCTACATCGTTCGCGG	IIIIIIIIIIIIIIIIIIII	XM:i:0
303	4	*	0	0	*	*	0	0	CGATGAGATCAGACTACTAT	IIIIIIIIIIIIIIIIIIII	XM:i:0
304	4	*	0	0	*	*	0	0	ATCACATGCAACACTGACGA	IIIIIIIIIIIIIIIIIIII	XM:i:0
305	4	*	0	0	*	*	0	0	AGCTAGCATAGCAGCACACG	IIIIIIIIIIIIIIIIIIII	XM:i:0
306	16	PhiX_174_mono	3560	255	20M	*	0	0	GTGCTATGTACAGTATGCAT	IIIIIIIIIIIIIIIIIIII	XA:i:0	MD:Z:20	NM:i:0
307	16	PhiX_174_mono	2081	255	20M	*	0	0	GCGATGTCGCTGATCAGTAT	IIIIIIIIIIIIIIIIIIII	XA:i:0	MD:Z:20	NM:i:0
312	0	PhiX_174_mono	2619	255	20M	*	0	0	ACAGCAGTCGAGATATGCGA	IIIIIIIIIIIIIIIIIIII	XA:i:1	MD:Z:19C0	NM:i:1
313	4	*	0	0	*	*	0	0	GATGAGTGTATCTGTCTGAG	IIIIIIIIIIIIIIIIIIII	XM:i:0
317	4	*	0	0	*	*	0	0	GTGCATCGATCAGCGTCTCG	IIIIIIIIIIIIIIIIIIII	XM:i:0
320	4	*	0	0	*	*	0	0	CTACGTCTGCTAGTCAGAAG	IIIIIIIIIIIIIIIIIIII	XM:i:0
325	4	*	0	0	*	*	0	0	AGACCAATCACAGCACACAC	IIIIIIIIIIIIIIIIIIII	XM:i:0
326	4	*	0	0	*	*	0	0	GACGCTACTGCATAGTCTAC	IIIIIIIIIIIIIIIIIIII	XM:i:0
327	16	PhiX_174_mono	1425	255	20M	*	0	0	ACGATATGCTGCGACTGTGT	IIIIIIIIIIIIIIIIIIII	XA:i:0	MD:Z:20	NM:i:0
330	4	*	0	0	*	*	0	0	ACGTCTCTCGTCTACTACAT	IIIIIIIIIIIIIIIIIIII	XM:i:0
332	16	PhiX_174_mono	1425	255	20M	*	0	0	ACGATATGCTGCGACTGTGT	IIIIIIIIIIIIIIIIIIII	XA:i:0	MD:Z:20	NM:i:0
333	4	*	0	0	*	*	0	0	GCGTGTGATCATTACTCGCG	IIIIIIIIIIIIIIIIIIII	XM:i:0
334	16	PhiX_174_mono	3149	255	20M	*	0	0	CACTATAGACACGCGAGACG	IIIIIIIIIIIIIIIIIIII	XA:i:0	MD:Z:20	NM:i:0
335	4	*	0	0	*	*	0	0	AGCGGTGATGCCGACGTAGC	IIIIIIIIIIIIIIIIIIII	XM:i:0
340	4	*	0	0	*	*	0	0	CATGTCATATTACAGTAGTG	IIIIIIIIIIIIIIIIIIII	XM:i:0
344	4	*	0	0	*	*	0	0	CGACTGCTATCATGTATGGC	IIIIIIIIIIIIIIIIIIII	XM:i:0
346	4	*	0	0	*	*	0	0	ACGTGACGATGTACGCTAGT	IIIIIIIIIIIIIIIIIIII	XM:i:0
347	4	*	0	0	*	*	0	0	ACGACGTATATGTTCGTAGT	IIIIIIIIIIIIIIIIIIII	XM:i:0
349	4	*	0	0	*	*	0	0	AGACGCAATCACATCACTAC	IIIIIIIIIIIIIIIIIIII	XM:i:0
354	4	*	0	0	*	*	0	0	ACGACGTATCGATCGTGCTG	IIIIIIIIIIIIIIIIIIII	XM:i:0
359	16	PhiX_174_mono	3365	255	20M	*	0	0	GCGTATGATATCATGCTGCG	IIIIIIIIIIIIIIIIIIII	XA:i:0	MD:Z:20	NM:i:0
361	4	*	0	0	*	*	0	0	ATACTGCGCATGGACGACGA	IIIIIIIIIIIIIIIIIIII	XM:i:0
363	4	*	0	0	*	*	0	0	GCTGACACGACATGACGCTC	IIIIIIIIIIIIIIIIIIII	XM:i:0
364	0	PhiX_174_mono	261	255	20M	*	0	0	GAGTCGATGCTGTCACACTA	IIIIIIIIIIIIIIIIIIII	XA:i:0	MD:Z:20	NM:i:0
366	4	*	0	0	*	*	0	0	CTGCACATCGATGATCGTAC	IIIIIIIIIIIIIIIIIIII	XM:i:0
367	4	*	0	0	*	*	0	0	GTCTCTGACATCGTTCGCGT	IIIIIIIIIIIIIIIIIIII	XM:i:0
368	0	PhiX_174_mono	410	255	20M	*	0	0	CGTGAGCTGCGTATGTCTGA	IIIIIIIIIIIIIIIIIIII	XA:i:3	MD:Z:16A0C1C0	NM:i:3
370	4	*	0	0	*	*	0	0	GTACGTGCAGCTCACTCTGC	IIIIIIIIIIIIIIIIIIII	XM:i:0
372	4	*	0	0	*	*	0	0	CAGTGAGTATGATGAGCTGT	IIIIIIIIIIIIIIIIIIII	XM:i:0
374	4	*	0	0	*	*	0	0	ATCACATATCGATACGCTGC	IIIIIIIIIIIIIIIIIIII	XM:i:0
375	4	*	0	0	*	*	0	0	CTGTGAGATGTGCAGCATAT	IIIIIIIIIIIIIIIIIIII	XM:i:0
376	0	PhiX_174_mono	2310	255	20M	*	0	0	AGTACGTGCAGCTGCACTCT	IIIIIIIIIIIIIIIIIIII	XA:i:0	MD:Z:20	NM:i:0
378	4	*	0	0	*	*	0	0	CAGAGTTCGATGATGAGAGC	IIIIIIIIIIIIIIIIIIII	XM:i:0
379	4	*	0	0	*	*	0	0	AGCACGTATGAGCTATACTG	IIIIIIIIIIIIIIIIIIII	XM:i:0
381	4	*	0	0	*	*	0	0	GTCTCTGAGCTCGCTCGCCA	IIIIIIIIIIIIIIIIIIII	XM:i:0
382	4	*	0	0	*	*	0	0	CATGATGATGATGAGCTGTG	IIIIIIIIIIIIIIIIIIII	XM:i:0
383	16	PhiX_174_mono	1512	255	20M	*	0	0	TCGTATGCGCTCGTATGTCT	IIIIIIIIIIIIIIIIIIII	XA:i:0	MD:Z:20	NM:i:0
386	4	*	0	0	*	*	0	0	ATCTCTATCACGCAGCACGC	IIIIIIIIIIIIIIIIIIII	XM:i:0
387	16	PhiX_174_mono	1327	255	20M	*	0	0	ACTATACATCTGTGCGCGTC	IIIIIIIIIIIIIIIIIIII	XA:i:0	MD:Z:20	NM:i:0
388	4	*	0	0	*	*	0	0	ACACGCACATAGTCAGTAGA	IIIIIIIIIIIIIIIIIIII	XM:i:0
389	4	*	0	0	*	*	0	0	ACGTACTCTGACATCGTCAT	IIIIIIIIIIIIIIIIIIII	XM:i:0
391	16	PhiX_174_mono	3171	255	20M	*	0	0	GTAGAGACGAGAGACGTCGC	IIIIIIIIIIIIIIIIIIII	XA:i:3	MD:Z:17A0C0G0	NM:i:3
392	0	PhiX_174_mono	2373	255	20M	*	0	0	AGATACTCGTGATATCTGCT	IIIIIIIIIIIIIIIIIIII	XA:i:0	MD:Z:20	NM:i:0
393	4	*	0	0	*	*	0	0	GATGTGAGATGACATAAGCA	IIIIIIIIIIIIIIIIIIII	XM:i:0
397	0	PhiX_174_mono	1991	255	20M	*	0	0	GTCGCATGATGTGTATATAC	IIIIIIIIIIIIIIIIIIII	XA:i:0	MD:Z:20	NM:i:0
398	4	*	0	0	*	*	0	0	ATACGACACATATACACTCT	IIIIIIIIIIIIIIIIIIII	XM:i:0
403	4	*	0	0	*	*	0	0	ACGTACGAGCAGCACAGCGC	IIIIIIIIIIIIIIIIIIII	XM:i:0
404	4	*	0	0	*	*	0	0	ACGCTGCATCGACGAGACAG	IIIIIIIIIIIIIIIIIIII	XM:i:0
407	4	*	0	0	*	*	0	0	AGACTGAGCTCACGACATGA	IIIIIIIIIIIIIIIIIIII	XM:i:0
408	4	*	0	0	*	*	0	0	AGTCGAGTATGATCGACGAG	IIIIIIIIIIIIIIIIIIII	XM:i:0
410	16	PhiX_174_mono	986	255	20M	*	0	0	CTGATACATATCTAGCATGT	IIIIIIIIIIIIIIIIIIII	XA:i:0	MD:Z:20	NM:i:0
411	4	*	0	0	*	*	0	0	CGTCATAGATGTACTCATGA	IIIIIIIIIIIIIIIIIIII	XM:i:0
412	4	*	0	0	*	*	0	0	ATACGAATCATGAGACAGTG	IIIIIIIIIIIIIIIIIIII	XM:i:0
414	4	*	0	0	*	*	0	0	ATAGTGTATATGTAATACAA	IIIIIIIIIIIIIIIIIIII	XM:i:0
415	0	PhiX_174_mono	2155	255	20M	*	0	0	GCTCTGCTGTGCGCATGTCT	IIIIIIIIIIIIIIIIIIII	XA:i:0	MD:Z:20	NM:i:0
416	0	PhiX_174_mono	659	255	20M	*	0	0	CAGCGTGCGAGTACTAGCAG	IIIIIIIIIIIIIIIIIIII	XA:i:0	MD:Z:20	NM:i:0
417	4	*	0	0	*	*	0	0	ACGACGCGACTCGATCATGT	IIIIIIIIIIIIIIIIIIII	XM:i:0
424	4	*	0	0	*	*	0	0	ACGTCTCTCTGTCTACTACA	IIIIIIIIIIIIIIIIIIII	XM:i:0
426	16	PhiX_174_mono	3118	255	20M	*	0	0	TGCACATGCTACATGTGCTC	IIIIIIIIIIIIIIIIIIII	XA:i:0	MD:Z:20	NM:i:0
427	4	*	0	0	*	*	0	0	CAGCATACTCAGCAGAGCAG	IIIIIIIIIIIIIIIIIIII	XM:i:0
428	4	*	0	0	*	*	0	0	CGTCGCATATGATAGCTAGT	IIIIIIIIIIIIIIIIIIII	XM:i:0
431	16	PhiX_174_mono	3118	255	20M	*	0	0	TGCACATGCTACATGTGCTC	IIIIIIIIIIIIIIIIIIII	XA:i:0	MD:Z:20	NM:i:0
434	4	*	0	0	*	*	0	0	CAGCAATACTCACAGAGCAG	IIIIIIIIIIIIIIIIIIII	XM:i:0
438	4	*	0	0	*	*	0	0	AGTAGCGACAGCGTGTAGTG	IIIIIIIIIIIIIIIIIIII	XM:i:0
440	4	*	0	0	*	*	0	0	ATGCTGAGCTGTGCTGTGCT	IIIIIIIIIIIIIIIIIIII	XM:i:0
446	16	PhiX_174_mono	584	255	20M	*	0	0	CTCTACTGACGCAGAGACGT	IIIIIIIIIIIIIIIIIIII	XA:i:1	MD:Z:0G19	NM:i:1
447	4	*	0	0	*	*	0	0	AGATGAGTCGATATGACTAG	IIIIIIIIIIIIIIIIIIII	XM:i:0
448	16	PhiX_174_mono	2758	255	20M	*	0	0	CAATGTCGTCACTGATGCTG	IIIIIIIIIIIIIIIIIIII	XA:i:1	MD:Z:1T18	NM:i:1
449	16	PhiX_174_mono	1662	255	20M	*	0	0	CGCGATCATCATGACTCGTG	IIIIIIIIIIIIIIIIIIII	XA:i:0	MD:Z:20	NM:i:0
450	4	*	0	0	*	*	0	0	ATACTAGCAGATGTACGCTG	IIIIIIIIIIIIIIIIIIII	XM:i:0
451	4	*	0	0	*	*	0	0	ATCAGATATCGATGTCAGAG	IIIIIIIIIIIIIIIIIIII	XM:i:0
452	16	PhiX_174_mono	1312	255	20M	*	0	0	CCTGTCGTGTCACAGACTAT	IIIIIIIIIIIIIIIIIIII	XA:i:1	MD:Z:0T19	NM:i:1
457	4	*	0	0	*	*	0	0	AGACTCTGACTGCGTCTCTC	IIIIIIIIIIIIIIIIIIII	XM:i:0
460	4	*	0	0	*	*	0	0	CATCTCAGCACAGCTAGTCG	IIIIIIIIIIIIIIIIIIII	XM:i:0
461	4	*	0	0	*	*	0	0	ACAGTGAGCACGATGTAGCT	IIIIIIIIIIIIIIIIIIII	XM:i:0
466	16	PhiX_174_mono	3122	255	20M	*	0	0	CATGCTACATGTGCTCACTG	IIIIIIIIIIIIIIIIIIII	XA:i:0	MD:Z:20	NM:i:0
469	16	PhiX_174_mono	2049	255	20M	*	0	0	TTATGTGTCATGTGTCTACT	IIIIIIIIIIIIIIIIIIII	XA:i:1	MD:Z:0G19	NM:i:1
472	16	PhiX_174_mono	2083	255	20M	*	0	0	GATGTCGCTGATCAGTAGTG	IIIIIIIIIIIIIIIIIIII	XA:i:2	MD:Z:17T0A1	NM:i:2
473	4	*	0	0	*	*	0	0	AGTAGACATCATGACACATA	IIIIIIIIIIIIIIIIIIII	XM:i:0
474	4	*	0	0	*	*	0	0	GCTCTGACGTCTGATGAGTG	IIIIIIIIIIIIIIIIIIII	XM:i:0
476	4	*	0	0	*	*	0	0	AGTACGTCTGCTCGCTGTGC	IIIIIIIIIIIIIIIIIIII	XM:i:0
477	4	*	0	0	*	*	0	0	ATACATCATGCAGCGACGAG	IIIIIIIIIIIIIIIIIIII	XM:i:0
478	16	PhiX_174_mono	1314	255	20M	*	0	0	TGTCGTGTCACAGACTATAC	IIIIIIIIIIIIIIIIIIII	XA:i:0	MD:Z:20	NM:i:0
480	4	*	0	0	*	*	0	0	CGTATCTGAGCACATAGACA	IIIIIIIIIIIIIIIIIIII	XM:i:0
481	4	*	0	0	*	*	0	0	CATCACGACGCAGAGCTAGC	IIIIIIIIIIIIIIIIIIII	XM:i:0
482	4	*	0	0	*	*	0	0	AGAGTACATATGTGCAGCTG	IIIIIIIIIIIIIIIIIIII	XM:i:0
485	4	*	0	0	*	*	0	0	ACGTACTACTGCGAGCGGCG	IIIIIIIIIIIIIIIIIIII	XM:i:0
486	16	PhiX_174_mono	2931	255	20M	*	0	0	CTGAGCGTATCGAGCTCTAC	IIIIIIIIIIIIIIIIIIII	XA:i:0	MD:Z:20	NM:i:0
489	4	*	0	0	*	*	0	0	AGTAGCGAGCATCGACATAT	IIIIIIIIIIIIIIIIIIII	XM:i:0
490	4	*	0	0	*	*	0	0	AGTAGTACATATGTGCAGTG	IIIIIIIIIIIIIIIIIIII	XM:i:0
491	4	*	0	0	*	*	0	0	AGAGTACATATGTGCACTCA	IIIIIIIIIIIIIIIIIIII	XM:i:0
495	4	*	0	0	*	*	0	0	GCTAGTGACGACCTAGCTAC	IIIIIIIIIIIIIIIIIIII	XM:i:0
497	4	*	0	0	*	*	0	0	CTCTCACTGACATGAGCTAG	IIIIIIIIIIIIIIIIIIII	XM:i:0
498	4	*	0	0	*	*	0	0	AGAGAGTGATGATGTATAGT	IIIIIIIIIIIIIIIIIIII	XM:i:0
499	4	*	0	0	*	*	0	0	AGTCGTAGTGACTGTATCAG	IIIIIIIIIIIIIIIIIIII	XM:i:0
500	4	*	0	0	*	*	0	0	AGTGTGACATCATCATGTAC	IIIIIIIIIIIIIIIIIIII	XM:i:0
501	4	*	0	0	*	*	0	0	ACTACGGAGCTGCTGACGCT	IIIIIIIIIIIIIIIIIIII	XM:i:0
502	4	*	0	0	*	*	0	0	AGTAGTAGCATGATCTGCAT	IIIIIIIIIIIIIIIIIIII	XM:i:0
505	4	*	0	0	*	*	0	0	ATCTCGATATCAGCAGCAGA	IIIIIIIIIIIIIIIIIIII	XM:i:0
509	4	*	0	0	*	*	0	0	GTACTACATACGATTATACG	IIIIIIIIIIIIIIIIIIII	XM:i:0
510	4	*	0	0	*	*	0	0	AGTAGTGAGCTCGATCTCTA	IIIIIIIIIIIIIIIIIIII	XM:i:0
511	4	*	0	0	*	*	0	0	ATAGTCACACATTGCGTGTA	IIIIIIIIIIIIIIIIIIII	XM:i:0
516	4	*	0	0	*	*	0	0	GATGAGAGAGATGAGTAGCC	IIIIIIIIIIIIIIIIIIII	XM:i:0
519	4	*	0	0	*	*	0	0	AGTATGATCGATCGACGAGT	IIIIIIIIIIIIIIIIIIII	XM:i:0
520	4	*	0	0	*	*	0	0	ACGCTGATGACGTGTACTAG	IIIIIIIIIIIIIIIIIIII	XM:i:0
521	4	*	0	0	*	*	0	0	AGCTACTAAGTACGTAGACT	IIIIIIIIIIIIIIIIIIII	XM:i:0
523	4	*	0	0	*	*	0	0	CAGAGATGATCGAGACGTAG	IIIIIIIIIIIIIIIIIIII	XM:i:0
525	4	*	0	0	*	*	0	0	GTGTCTGATGTGCTATACGT	IIIIIIIIIIIIIIIIIIII	XM:i:0
527	4	*	0	0	*	*	0	0	GTATCGCTGATATGTCGTCG	IIIIIIIIIIIIIIIIIIII	XM:i:0
532	16	PhiX_174_mono	3458	255	20M	*	0	0	GCTGAGTATGTACAGCTATG	IIIIIIIIIIIIIIIIIIII	XA:i:0	MD:Z:20	NM:i:0
536	16	PhiX_174_mono	1190	255	20M	*	0	0	GACGAGATACTCATGCAGCG	IIIIIIIIIIIIIIIIIIII	XA:i:1	MD:Z:4T15	NM:i:1
539	4	*	0	0	*	*	0	0	CATGCGTGCACTATCGCTGA	IIIIIIIIIIIIIIIIIIII	XM:i:0
541	4	*	0	0	*	*	0	0	GCGTCTGATGAGCTGTTTAC	IIIIIIIIIIIIIIIIIIII	XM:i:0
542	4	*	0	0	*	*	0	0	ATCGAGATACATCATAGCAG	IIIIIIIIIIIIIIIIIIII	XM:i:0
544	4	*	0	0	*	*	0	0	AGACGGAGCGTCTGCGTGAG	IIIIIIIIIIIIIIIIIIII	XM:i:0
545	4	*	0	0	*	*	0	0	ACTACGTGAGATGTCGCAGC	IIIIIIIIIIIIIIIIIIII	XM:i:0
546	0	PhiX_174_mono	7	255	20M	*	0	0	CGCTCATGACGCAGAGTACT	IIIIIIIIIIIIIIIIIIII	XA:i:1	MD:Z:19A0	NM:i:1
547	0	PhiX_174_mono	7	255	20M	*	0	0	CGCTCATGACGCAGAGTACT	IIIIIIIIIIIIIIIIIIII	XA:i:1	MD:Z:19A0	NM:i:1
549	4	*	0	0	*	*	0	0	CTGACATCACGACGACACCG	IIIIIIIIIIIIIIIIIIII	XM:i:0
551	0	PhiX_174_mono	1238	255	20M	*	0	0	GACGCTGACACGTCTACTGT	IIIIIIIIIIIIIIIIIIII	XA:i:0	MD:Z:20	NM:i:0
552	4	*	0	0	*	*	0	0	ATCACAGACATCATCTATAG	IIIIIIIIIIIIIIIIIIII	XM:i:0
553	0	PhiX_174_mono	3174	255	20M	*	0	0	GAGACGAGAGACGTACGTCA	IIIIIIIIIIIIIIIIIIII	XA:i:3	MD:Z:17C0A0G0	NM:i:3
554	0	PhiX_174_mono	2397	255	20M	*	0	0	CATCTGAGCTATGCTGAGCG	IIIIIIIIIIIIIIIIIIII	XA:i:0	MD:Z:20	NM:i:0
555	4	*	0	0	*	*	0	0	ACGTCTCTGCACGTCACTAC	IIIIIIIIIIIIIIIIIIII	XM:i:0
556	4	*	0	0	*	*	0	0	GACTGATGCAGTCCGCGCTG	IIIIIIIIIIIIIIIIIIII	XM:i:0
558	4	*	0	0	*	*	0	0	ATGTCTGACTGATGAGCGTC	IIIIIIIIIIIIIIIIIIII	XM:i:0
559	4	*	0	0	*	*	0	0	CACAGCCATAGCAGTAGAGC	IIIIIIIIIIIIIIIIIIII	XM:i:0
561	4	*	0	0	*	*	0	0	GACGCATGAGCTGCTCTGAC	IIIIIIIIIIIIIIIIIIII	XM:i:0
562	4	*	0	0	*	*	0	0	ATACGCTGATGCATGATACA	IIIIIIIIIIIIIIIIIIII	XM:i:0
563	16	PhiX_174_mono	1191	255	20M	*	0	0	ACGAGATACTCATGCAGCGT	IIIIIIIIIIIIIIIIIIII	XA:i:1	MD:Z:3T16	NM:i:1
564	4	*	0	0	*	*	0	0	ACTGCGACTCGCTCACTACG	IIIIIIIIIIIIIIIIIIII	XM:i:0
569	4	*	0	0	*	*	0	0	ATGTGCTGCATACAGATACA	IIIIIIIIIIIIIIIIIIII	XM:i:0
570	16	PhiX_174_mono	260	255	20M	*	0	0	TGAGTCGATGCTGTCACACT	IIIIIIIIIIIIIIIIIIII	XA:i:0	MD:Z:20	NM:i:0
572	4	*	0	0	*	*	0	0	GACTGTAGATACTCGCCTGC	IIIIIIIIIIIIIIIIIIII	XM:i:0
575	4	*	0	0	*	*	0	0	CATCTGATCGACTGTACTAG	IIIIIIIIIIIIIIIIIIII	XM:i:0
580	16	PhiX_174_mono	1564	255	20M	*	0	0	TCGTGATGCAGACGCGTACT	IIIIIIIIIIIIIIIIIIII	XA:i:2	MD:Z:0C0T18	NM:i:2
581	4	*	0	0	*	*	0	0	ATAGTAGCGTATGTAGCACA	IIIIIIIIIIIIIIIIIIII	XM:i:0
582	4	*	0	0	*	*	0	0	CATCTGACTGTAGCATGTGA	IIIIIIIIIIIIIIIIIIII	XM:i:0
583	4	*	0	0	*	*	0	0	AGAGCATCACACAGCACGCA	IIIIIIIIIIIIIIIIIIII	XM:i:0
585	16	PhiX_174_mono	2688	255	20M	*	0	0	GTAGTGCTGAGTGACTAGTC	IIIIIIIIIIIIIIIIIIII	XA:i:0	MD:Z:20	NM:i:0
586	4	*	0	0	*	*	0	0	CGAGCGAGCATGATCATGTA	IIIIIIIIIIIIIIIIIIII	XM:i:0
587	4	*	0	0	*	*	0	0	CGTCGCTCTCTCTGACCGAG	IIIIIIIIIIIIIIIIIIII	XM:i:0
589	16	PhiX_174_mono	448	255	20M	*	0	0	TGCTCTGTGAGTATGCTGCG	IIIIIIIIIIIIIIIIIIII	XA:i:0	MD:Z:20	NM:i:0
591	4	*	0	0	*	*	0	0	AGCAGCTGTCAGACAGCTGT	IIIIIIIIIIIIIIIIIIII	XM:i:0
592	4	*	0	0	*	*	0	0	AGAGCACTCATCATGACATG	IIIIIIIIIIIIIIIIIIII	XM:i:0
595	4	*	0	0	*	*	0	0	CGTGTCTAGTGATCGATGTA	IIIIIIIIIIIIIIIIIIII	XM:i:0
598	4	*	0	0	*	*	0	0	ACTCGTGCAGCAGTAGTACG	IIIIIIIIIIIIIIIIIIII	XM:i:0
599	4	*	0	0	*	*	0	0	AGAGCTACTCATCATGACAT	IIIIIIIIIIIIIIIIIIII	XM:i:0
600	4	*	0	0	*	*	0	0	ATACGTCTATGAGTGTCATC	IIIIIIIIIIIIIIIIIIII	XM:i:0
601	4	*	0	0	*	*	0	0	GTAGGATGCATGACTAAGGA	IIIIIIIIIIIIIIIIIIII	XM:i:0
603	4	*	0	0	*	*	0	0	CGACTACATGATGATGTAGT	IIIIIIIIIIIIIIIIIIII	XM:i:0
604	4	*	0	0	*	*	0	0	CTACGCGAGCATCACGCCTG	IIIIIIIIIIIIIIIIIIII	XM:i:0
606	4	*	0	0	*	*	0	0	GTGCGAGACATATCTACTAT	IIIIIIIIIIIIIIIIIIII	XM:i:0
610	4	*	0	0	*	*	0	0	ACGTAGCTAGCTCGATGATC	IIIIIIIIIIIIIIIIIIII	XM:i:0
611	4	*	0	0	*	*	0	0	GTGCTGATGCATGACTCTAG	IIIIIIIIIIIIIIIIIIII	XM:i:0
612	4	*	0	0	*	*	0	0	CTCGCAGCAGTCACATCACA	IIIIIIIIIIIIIIIIIIII	XM:i:0
614	4	*	0	0	*	*	0	0	CGCGCATAGTACGCAGTATA	IIIIIIIIIIIIIIIIIIII	XM:i:0
615	4	*	0	0	*	*	0	0	ATCGCAGCATATCATCGCTG	IIIIIIIIIIIIIIIIIIII	XM:i:0
617	4	*	0	0	*	*	0	0	CTGTCACATAGGACGATGAG	IIIIIIIIIIIIIIIIIIII	XM:i:0
618	4	*	0	0	*	*	0	0	CGTACACATACATAGTGTGT	IIIIIIIIIIIIIIIIIIII	XM:i:0
619	0	PhiX_174_mono	2386	255	20M	*	0	0	ATCTGCTGCTGCATCTACGA	IIIIIIIIIIIIIIIIIIII	XA:i:3	MD:Z:16G0A1C0	NM:i:3
620	0	PhiX_174_mono	211	255	20M	*	0	0	GAGTCACATGTCATGTAAGT	IIIIIIIIIIIIIIIIIIII	XA:i:3	MD:Z:17G0A0G0	NM:i:3
623	4	*	0	0	*	*	0	0	CAGTATCATCGATGCAGCTG	IIIIIIIIIIIIIIIIIIII	XM:i:0
625	4	*	0	0	*	*	0	0	CTAGGACATGAGTCGCGCGC	IIIIIIIIIIIIIIIIIIII	XM:i:0
627	4	*	0	0	*	*	0	0	AGACTAGCGCTCACTAGCAC	IIIIIIIIIIIIIIIIIIII	XM:i:0
628	4	*	0	0	*	*	0	0	AGAGCGAGTCGATCTACAGT	IIIIIIIIIIIIIIIIIIII	XM:i:0
631	4	*	0	0	*	*	0	0	GACTCGCAGTAGTCGCTGAG	IIIIIIIIIIIIIIIIIIII	XM:i:0
632	4	*	0	0	*	*	0	0	CTACGACATGCTAGTATGTG	IIIIIIIIIIIIIIIIIIII	XM:i:0
634	4	*	0	0	*	*	0	0	CAGTTATCATCGATGCAGCT	IIIIIIIIIIIIIIIIIIII	XM:i:0
636	4	*	0	0	*	*	0	0	AGACGCTGAGCTGATCGCGT	IIIIIIIIIIIIIIIIIIII	XM:i:0
637	4	*	0	0	*	*	0	0	GACGTCACATGATGATGTCG	IIIIIIIIIIIIIIIIIIII	XM:i:0
639	4	*	0	0	*	*	0	0	ATCGTTCGCGTGTCTATAGT	IIIIIIIIIIIIIIIIIIII	XM:i:0
640	4	*	0	0	*	*	0	0	AGATGATGACGCATCATAGC	IIIIIIIIIIIIIIIIIIII	XM:i:0
641	4	*	0	0	*	*	0	0	AGACGTCTGAGCTCGATCGC	IIIIIIIIIIIIIIIIIIII	XM:i:0
643	4	*	0	0	*	*	0	0	CTGTCACATACGGACGATGA	IIIIIIIIIIIIIIIIIIII	XM:i:0
648	16	PhiX_174_mono	2081	255	20M	*	0	0	GCGATGTCGCTGATCAGTAT	IIIIIIIIIIIIIIIIIIII	XA:i:0	MD:Z:20	NM:i:0
649	4	*	0	0	*	*	0	0	GACGCAGCTGTCTCATGCGC	IIIIIIIIIIIIIIIIIIII	XM:i:0
651	4	*	0	0	*	*	0	0	AACCTACAGAGAACGATGTA	IIIIIIIIIIIIIIIIIIII	XM:i:0
652	4	*	0	0	*	*	0	0	CGACGAGAATATGACGTACG	IIIIIIIIIIIIIIIIIIII	XM:i:0
653	4	*	0	0	*	*	0	0	AGTGTGAGTCGTCATCCTCC	IIIIIIIIIIIIIIIIIIII	XM:i:0
656	4	*	0	0	*	*	0	0	ATCGAGCTCTACTCGCTAGC	IIIIIIIIIIIIIIIIIIII	XM:i:0
658	16	PhiX_174_mono	3516	255	20M	*	0	0	GCGTGACTATGTCGTCGTAC	IIIIIIIIIIIIIIIIIIII	XA:i:0	MD:Z:20	NM:i:0
665	0	PhiX_174_mono	2947	255	20M	*	0	0	CTACTGCTATGAGCTGTGCA	IIIIIIIIIIIIIIIIIIII	XA:i:0	MD:Z:20	NM:i:0
670	16	PhiX_174_mono	956	255	20M	*	0	0	CACTGTATATGACATGCGCT	IIIIIIIIIIIIIIIIIIII	XA:i:1	MD:Z:0T19	NM:i:1
673	4	*	0	0	*	*	0	0	AGAGTGCATACATGTGCGAC	IIIIIIIIIIIIIIIIIIII	XM:i:0
674	4	*	0	0	*	*	0	0	CATGCTCGAGATATGTATCG	IIIIIIIIIIIIIIIIIIII	XM:i:0
676	4	*	0	0	*	*	0	0	CTCGAGAGTGATACAGCAGA	IIIIIIIIIIIIIIIIIIII	XM:i:0
678	4	*	0	0	*	*	0	0	AGAGTGCATACATGTGCGAC	IIIIIIIIIIIIIIIIIIII	XM:i:0
680	4	*	0	0	*	*	0	0	ATGCACAGTAGAAGTCGATC	IIIIIIIIIIIIIIIIIIII	XM:i:0
681	4	*	0	0	*	*	0	0	GCTGCTGCATCTAGACTGAC	IIIIIIIIIIIIIIIIIIII	XM:i:0
683	4	*	0	0	*	*	0	0	ACGACGGCAGCATACTAGCC	IIIIIIIIIIIIIIIIIIII	XM:i:0
685	4	*	0	0	*	*	0	0	CGACATCACGATACATCATA	IIIIIIIIIIIIIIIIIIII	XM:i:0
692	16	PhiX_174_mono	3610	255	20M	*	0	0	GTGTGTGCTGTGATGCTAGT	IIIIIIIIIIIIIIIIIIII	XA:i:0	MD:Z:20	NM:i:0
693	4	*	0	0	*	*	0	0	ATGTCTACATCTCACGTATG	IIIIIIIIIIIIIIIIIIII	XM:i:0
694	4	*	0	0	*	*	0	0	AGCGACACAGACATAGTCGC	IIIIIIIIIIIIIIIIIIII	XM:i:0
695	4	*	0	0	*	*	0	0	ACGTACGCAGCAGACGTGAT	IIIIIIIIIIIIIIIIIIII	XM:i:0
697	4	*	0	0	*	*	0	0	ACACTAGCAGACATCAGTAC	IIIIIIIIIIIIIIIIIIII	XM:i:0
699	16	PhiX_174_mono	3608	255	20M	*	0	0	CTGTGTGTGCTGTGATGCTG	IIIIIIIIIIIIIIIIIIII	XA:i:1	MD:Z:19A0	NM:i:1
700	4	*	0	0	*	*	0	0	AGATGTGATGATGTCTGTGA	IIIIIIIIIIIIIIIIIIII	XM:i:0
702	4	*	0	0	*	*	0	0	ATGTCTACATCGTCATCGTA	IIIIIIIIIIIIIIIIIIII	XM:i:0
703	4	*	0	0	*	*	0	0	GTCATATGATGTAGTAGTCT	IIIIIIIIIIIIIIIIIIII	XM:i:0
706	4	*	0	0	*	*	0	0	ATAGTGACTGTCATAACTGA	IIIIIIIIIIIIIIIIIIII	XM:i:0
707	16	PhiX_174_mono	3608	255	20M	*	0	0	CTGTGTGTGCTGTGATGCTG	IIIIIIIIIIIIIIIIIIII	XA:i:1	MD:Z:19A0	NM:i:1
709	4	*	0	0	*	*	0	0	ACGACTAGCTGAAGTACGTA	IIIIIIIIIIIIIIIIIIII	XM:i:0
711	16	PhiX_174_mono	1971	255	20M	*	0	0	ACTACTATGACGTATCAGAT	IIIIIIIIIIIIIIIIIIII	XA:i:3	MD:Z:3G6T5T3	NM:i:3
711	16	PhiX_174_mono	1050	255	20M	*	0	0	ACTACTATGACGTATCAGAT	IIIIIIIIIIIIIIIIIIII	XA:i:3	MD:Z:0G9G0C8	NM:i:3
712	4	*	0	0	*	*	0	0	ATCGCACTCTCTCGACTAGT	IIIIIIIIIIIIIIIIIIII	XM:i:0
715	16	PhiX_174_mono	2348	255	20M	*	0	0	GTGACTGTGCAGTCTGCGCT	IIIIIIIIIIIIIIIIIIII	XA:i:0	MD:Z:20	NM:i:0
716	4	*	0	0	*	*	0	0	ACTACTGACATGATCAGACA	IIIIIIIIIIIIIIIIIIII	XM:i:0
720	4	*	0	0	*	*	0	0	CAGATATCGAGTGACTCTGC	IIIIIIIIIIIIIIIIIIII	XM:i:0
721	16	PhiX_174_mono	3249	255	20M	*	0	0	AGAGTGTCAGATGCTGAGCT	IIIIIIIIIIIIIIIIIIII	XA:i:1	MD:Z:0T19	NM:i:1
721	0	PhiX_174_mono	1546	255	20M	*	0	0	AGCTCAGCATCTGACACTCT	IIIIIIIIIIIIIIIIIIII	XA:i:3	MD:Z:6T4A3G4	NM:i:3
724	16	PhiX_174_mono	3575	255	20M	*	0	0	TGCATCGCAGTCGCTACACG	IIIIIIIIIIIIIIIIIIII	XA:i:0	MD:Z:20	NM:i:0
725	16	PhiX_174_mono	2919	255	20M	*	0	0	ACGCTGATATGACTGAGCGT	IIIIIIIIIIIIIIIIIIII	XA:i:0	MD:Z:20	NM:i:0
727	4	*	0	0	*	*	0	0	AGCTATCATCAGACATGAAC	IIIIIIIIIIIIIIIIIIII	XM:i:0
728	0	PhiX_174_mono	1463	255	20M	*	0	0	CTATGAGATGTCGTCTGTGA	IIIIIIIIIIIIIIIIIIII	XA:i:0	MD:Z:20	NM:i:0
730	4	*	0	0	*	*	0	0	ACTACGCTACATTAGTCTCA	IIIIIIIIIIIIIIIIIIII	XM:i:0
733	0	PhiX_174_mono	1463	255	20M	*	0	0	CTATGAGATGTCGTCTGTGA	IIIIIIIIIIIIIIIIIIII	XA:i:0	MD:Z:20	NM:i:0
734	16	PhiX_174_mono	482	255	20M	*	0	0	CTCGTCACATCACGCTGTCT	IIIIIIIIIIIIIIIIIIII	XA:i:1	MD:Z:0A19	NM:i:1
735	4	*	0	0	*	*	0	0	ACATAATCACATACCTAGTG	IIIIIIIIIIIIIIIIIIII	XM:i:0
737	4	*	0	0	*	*	0	0	ACGATACATGACTTAGCTAT	IIIIIIIIIIIIIIIIIIII	XM:i:0
738	4	*	0	0	*	*	0	0	GCGTATGCTGCTCGTGTCTG	IIIIIIIIIIIIIIIIIIII	XM:i:0
739	16	PhiX_174_mono	617	255	20M	*	0	0	GAGAGTGATGTATGTCTAGT	IIIIIIIIIIIIIIIIIIII	XA:i:0	MD:Z:20	NM:i:0
743	4	*	0	0	*	*	0	0	AGATCTATCATATACATCGA	IIIIIIIIIIIIIIIIIIII	XM:i:0
745	4	*	0	0	*	*	0	0	CTACAGATATCTACACTAGC	IIIIIIIIIIIIIIIIIIII	XM:i:0
746	4	*	0	0	*	*	0	0	AGACTAATCATGATGATGTC	IIIIIIIIIIIIIIIIIIII	XM:i:0
748	4	*	0	0	*	*	0	0	AGATCTATCATAACATGACA	IIIIIIIIIIIIIIIIIIII	XM:i:0
749	4	*	0	0	*	*	0	0	GCTCTATCTCGCATCTGCTA	IIIIIIIIIIIIIIIIIIII	XM:i:0
750	4	*	0	0	*	*	0	0	CTCTTAGCATAAGCAGCAGT	IIIIIIIIIIIIIIIIIIII	XM:i:0
751	4	*	0	0	*	*	0	0	ACGTACGTCGATGATGATGA	IIIIIIIIIIIIIIIIIIII	XM:i:0
754	4	*	0	0	*	*	0	0	ACGAGAGTATCGAGATGATG	IIIIIIIIIIIIIIIIIIII	XM:i:0
756	16	PhiX_174_mono	1919	255	20M	*	0	0	TGATATGCTGATGCGACTAT	IIIIIIIIIIIIIIIIIIII	XA:i:0	MD:Z:20	NM:i:0
760	16	PhiX_174_mono	1837	255	20M	*	0	0	CACGTATATGATAGTGACGT	IIIIIIIIIIIIIIIIIIII	XA:i:0	MD:Z:20	NM:i:0
762	4	*	0	0	*	*	0	0	GAGTAGTGATGTGATACGCA	IIIIIIIIIIIIIIIIIIII	XM:i:0
764	0	PhiX_174_mono	479	255	20M	*	0	0	GTCATCGTCACATCACGCTG	IIIIIIIIIIIIIIIIIIII	XA:i:0	MD:Z:20	NM:i:0
766	4	*	0	0	*	*	0	0	GAGTAGTCGATGTGATACGA	IIIIIIIIIIIIIIIIIIII	XM:i:0
768	4	*	0	0	*	*	0	0	AGTCGCGATACGCAGCAGTG	IIIIIIIIIIIIIIIIIIII	XM:i:0
769	4	*	0	0	*	*	0	0	AGTACTACATGACGAGCAGA	IIIIIIIIIIIIIIIIIIII	XM:i:0
771	16	PhiX_174_mono	973	255	20M	*	0	0	GCTCTGCACGATACTGATAC	IIIIIIIIIIIIIIIIIIII	XA:i:0	MD:Z:20	NM:i:0
772	4	*	0	0	*	*	0	0	ATCTCTGAGCATGTCAGTAT	IIIIIIIIIIIIIIIIIIII	XM:i:0
774	4	*	0	0	*	*	0	0	GGTCTGATCCTCCTACACGC	IIIIIIIIIIIIIIIIIIII	XM:i:0
775	4	*	0	0	*	*	0	0	CACAGCACATCATGACGCAC	IIIIIIIIIIIIIIIIIIII	XM:i:0
777	4	*	0	0	*	*	0	0	CAGACGCATGTCATAACAGC	IIIIIIIIIIIIIIIIIIII	XM:i:0
778	4	*	0	0	*	*	0	0	ATGCGACATCTACAGTGGTG	IIIIIIIIIIIIIIIIIIII	XM:i:0
779	4	*	0	0	*	*	0	0	ATACGTACATCGATATGCGT	IIIIIIIIIIIIIIIIIIII	XM:i:0
780	16	PhiX_174_mono	509	255	20M	*	0	0	AGCGCTGATACGACAGATAT	IIIIIIIIIIIIIIIIIIII	XA:i:1	MD:Z:15T4	NM:i:1
783	4	*	0	0	*	*	0	0	GATACTCTCGACAGACCGCC	IIIIIIIIIIIIIIIIIIII	XM:i:0
784	4	*	0	0	*	*	0	0	AGTACGCGATAGATACAGCA	IIIIIIIIIIIIIIIIIIII	XM:i:0
787	4	*	0	0	*	*	0	0	GTAGTAGCTCGATCTCTATC	IIIIIIIIIIIIIIIIIIII	XM:i:0
788	0	PhiX_174_mono	3591	255	20M	*	0	0	CACGCAGACGCTCACGTCTG	IIIIIIIIIIIIIIIIIIII	XA:i:0	MD:Z:20	NM:i:0
789	16	PhiX_174_mono	2138	255	20M	*	0	0	TGCGCTGCGTATGTTCTGCT	IIIIIIIIIIIIIIIIIIII	XA:i:3	MD:Z:1A0T10C6	NM:i:3
790	4	*	0	0	*	*	0	0	AGCGCATGTCATAACAGCAG	IIIIIIIIIIIIIIIIIIII	XM:i:0
791	4	*	0	0	*	*	0	0	AGCTAGCTAGAGTACGTAGT	IIIIIIIIIIIIIIIIIIII	XM:i:0
793	4	*	0	0	*	*	0	0	CGCGTTGCATCACAGACGCT	IIIIIIIIIIIIIIIIIIII	XM:i:0
799	4	*	0	0	*	*	0	0	CTGTCACATACGGACGATGA	IIIIIIIIIIIIIIIIIIII	XM:i:0
801	4	*	0	0	*	*	0	0	CGTAGTGAGATGACGAACAG	IIIIIIIIIIIIIIIIIIII	XM:i:0
802	4	*	0	0	*	*	0	0	ACTCTCTGCACGTATACGCA	IIIIIIIIIIIIIIIIIIII	XM:i:0
803	4	*	0	0	*	*	0	0	GCGTCGATATGTGCGTGTGA	IIIIIIIIIIIIIIIIIIII	XM:i:0
804	4	*	0	0	*	*	0	0	ATCGCGAGATGCATGACGCT	IIIIIIIIIIIIIIIIIIII	XM:i:0
806	4	*	0	0	*	*	0	0	ATGTGAGATGATGATATAGT	IIIIIIIIIIIIIIIIIIII	XM:i:0
807	16	PhiX_174_mono	2049	255	20M	*	0	0	GTATGTGTCATGTGTCTACT	IIIIIIIIIIIIIIIIIIII	XA:i:0	MD:Z:20	NM:i:0
808	0	PhiX_174_mono	773	255	20M	*	0	0	CTCTGCTGTCAGATGTCGTC	IIIIIIIIIIIIIIIIIIII	XA:i:0	MD:Z:20	NM:i:0
818	0	PhiX_174_mono	3106	255	20M	*	0	0	AGAGAGTGATGATGCACACG	IIIIIIIIIIIIIIIIIIII	XA:i:3	MD:Z:4T0A12T1	NM:i:3
820	4	*	0	0	*	*	0	0	AGACACAGCATGTATACTGT	IIIIIIIIIIIIIIIIIIII	XM:i:0
821	16	PhiX_174_mono	1310	255	20M	*	0	0	GTCCTGTCGTGTCACAGACT	IIIIIIIIIIIIIIIIIIII	XA:i:3	MD:Z:0A0G0T17	NM:i:3
822	16	PhiX_174_mono	1310	255	20M	*	0	0	TCACTGTCGTGTCACAGACT	IIIIIIIIIIIIIIIIIIII	XA:i:3	MD:Z:0A0G0T17	NM:i:3
824	0	PhiX_174_mono	3505	255	20M	*	0	0	ACTCTACAGTAGCGTGACTA	IIIIIIIIIIIIIIIIIIII	XA:i:0	MD:Z:20	NM:i:0
825	4	*	0	0	*	*	0	0	AGTACACTCAATACTCGTAC	IIIIIIIIIIIIIIIIIIII	XM:i:0
829	4	*	0	0	*	*	0	0	AGTCTGAGATGATGTATCGA	IIIIIIIIIIIIIIIIIIII	XM:i:0
830	4	*	0	0	*	*	0	0	ACTCTACAGTAGCGCTGACA	IIIIIIIIIIIIIIIIIIII	XM:i:0
832	16	PhiX_174_mono	2853	255	20M	*	0	0	AGATACGTCAGATGACACTC	IIIIIIIIIIIIIIIIIIII	XA:i:0	MD:Z:20	NM:i:0
833	4	*	0	0	*	*	0	0	ACGTCACTCGAGACGTCGAA	IIIIIIIIIIIIIIIIIIII	XM:i:0
838	16	PhiX_174_mono	1243	255	20M	*	0	0	CTGCACGTCTACTGTCATGC	IIIIIIIIIIIIIIIIIIII	XA:i:3	MD:Z:0T0G0A17	NM:i:3
839	4	*	0	0	*	*	0	0	AGTCTGAGTGATGTATGAGT	IIIIIIIIIIIIIIIIIIII	XM:i:0
840	4	*	0	0	*	*	0	0	CTCGCACTCGTAAGACACTA	IIIIIIIIIIIIIIIIIIII	XM:i:0
842	4	*	0	0	*	*	0	0	GAGGATGCAGACAGCTAGAC	IIIIIIIIIIIIIIIIIIII	XM:i:0
844	4	*	0	0	*	*	0	0	ACGAGTCGACTGATCGACCT	IIIIIIIIIIIIIIIIIIII	XM:i:0
846	4	*	0	0	*	*	0	0	GTACGCTGATGCCATATCTG	IIIIIIIIIIIIIIIIIIII	XM:i:0
847	4	*	0	0	*	*	0	0	GTAGTCGACAGAACTCACGC	IIIIIIIIIIIIIIIIIIII	XM:i:0
848	4	*	0	0	*	*	0	0	ACGACAGATCTCATCAGCGT	IIIIIIIIIIIIIIIIIIII	XM:i:0
850	4	*	0	0	*	*	0	0	GTGGCTGTGATGCTAGTGAC	IIIIIIIIIIIIIIIIIIII	XM:i:0
851	4	*	0	0	*	*	0	0	ATAGTAGCGTATGTAAGCAC	IIIIIIIIIIIIIIIIIIII	XM:i:0
852	4	*	0	0	*	*	0	0	ATAGTCGACATGATACTACA	IIIIIIIIIIIIIIIIIIII	XM:i:0
855	4	*	0	0	*	*	0	0	ACGACGTATATCAGACACAT	IIIIIIIIIIIIIIIIIIII	XM:i:0
858	4	*	0	0	*	*	0	0	AGTGCAGATCGACACAGTGC	IIIIIIIIIIIIIIIIIIII	XM:i:0
859	4	*	0	0	*	*	0	0	ACGTATGAGATGCATAATAC	IIIIIIIIIIIIIIIIIIII	XM:i:0
860	4	*	0	0	*	*	0	0	GACGTCTAGTGTCTGTACAG	IIIIIIIIIIIIIIIIIIII	XM:i:0
862	4	*	0	0	*	*	0	0	AGCGTCAGTAGACACTCGTA	IIIIIIIIIIIIIIIIIIII	XM:i:0
867	4	*	0	0	*	*	0	0	AGCGTCAGTACGACACTCTA	IIIIIIIIIIIIIIIIIIII	XM:i:0
870	4	*	0	0	*	*	0	0	CGACGACATAGATACACGAC	IIIIIIIIIIIIIIIIIIII	XM:i:0
874	16	PhiX_174_mono	1381	255	20M	*	0	0	TCGCTACTGCGACTAGAGAT	IIIIIIIIIIIIIIIIIIII	XA:i:0	MD:Z:20	NM:i:0
875	4	*	0	0	*	*	0	0	ATCGCGCATAGTAGCAGTAG	IIIIIIIIIIIIIIIIIIII	XM:i:0
877	4	*	0	0	*	*	0	0	AGTACTCACTCGATCATTAC	IIIIIIIIIIIIIIIIIIII	XM:i:0
879	4	*	0	0	*	*	0	0	GCAGCTGCACAGTACTACGA	IIIIIIIIIIIIIIIIIIII	XM:i:0
880	4	*	0	0	*	*	0	0	CACGCACTAGACGTAGTACT	IIIIIIIIIIIIIIIIIIII	XM:i:0
881	16	PhiX_174_mono	1404	255	20M	*	0	0	TACTACGCTAGTGCTGATAT	IIIIIIIIIIIIIIIIIIII	XA:i:3	MD:Z:17C0T0A0	NM:i:3
883	0	PhiX_174_mono	201	255	20M	*	0	0	CTGTAGATATGAGTCACTGT	IIIIIIIIIIIIIIIIIIII	XA:i:3	MD:Z:17A0T0G0	NM:i:3
884	0	PhiX_174_mono	1969	255	20M	*	0	0	CGACGCCGATGATGTATCTG	IIIIIIIIIIIIIIIIIIII	XA:i:3	MD:Z:4T0G1T12	NM:i:3
886	16	PhiX_174_mono	3650	255	20M	*	0	0	GCTGTGTCTATGTGCTATAC	IIIIIIIIIIIIIIIIIIII	XA:i:0	MD:Z:20	NM:i:0
887	4	*	0	0	*	*	0	0	AGAGTAGTACGAGCAGTAGA	IIIIIIIIIIIIIIIIIIII	XM:i:0
888	4	*	0	0	*	*	0	0	GTATGAGTCTGTGACACGAA	IIIIIIIIIIIIIIIIIIII	XM:i:0
889	16	PhiX_174_mono	2729	255	20M	*	0	0	TGGGCTCTCATATGCGCTAC	IIIIIIIIIIIIIIIIIIII	XA:i:2	MD:Z:2C0T16	NM:i:2
890	4	*	0	0	*	*	0	0	CATTGCTAGACAGACGCGCA	IIIIIIIIIIIIIIIIIIII	XM:i:0
891	4	*	0	0	*	*	0	0	ACGCGCACAGATGTTATAGT	IIIIIIIIIIIIIIIIIIII	XM:i:0
892	4	*	0	0	*	*	0	0	CACGTACTCAGATCTACACT	IIIIIIIIIIIIIIIIIIII	XM:i:0
893	4	*	0	0	*	*	0	0	ACGTCTAGATAGCAGCAGAT	IIIIIIIIIIIIIIIIIIII	XM:i:0
894	0	PhiX_174_mono	2934	255	20M	*	0	0	AGCGTATCGAGCTCTACTGC	IIIIIIIIIIIIIIIIIIII	XA:i:0	MD:Z:20	NM:i:0
896	4	*	0	0	*	*	0	0	CTACGCTAGCATATATGTCT	IIIIIIIIIIIIIIIIIIII	XM:i:0
897	4	*	0	0	*	*	0	0	CGTACGAGAGATGTGTACAT	IIIIIIIIIIIIIIIIIIII	XM:i:0
900	0	PhiX_174_mono	414	255	20M	*	0	0	AGCTGCGTATGTACGCTGAC	IIIIIIIIIIIIIIIIIIII	XA:i:0	MD:Z:20	NM:i:0
901	4	*	0	0	*	*	0	0	ACGTCGCCACGTACAGAGGG	IIIIIIIIIIIIIIIIIIII	XM:i:0
903	16	PhiX_174_mono	3086	255	20M	*	0	0	TGATGAGTGTATCTGTACTG	IIIIIIIIIIIIIIIIIIII	XA:i:0	MD:Z:20	NM:i:0
905	0	PhiX_174_mono	1509	255	20M	*	0	0	GTATCGTATGCGCTCGTATG	IIIIIIIIIIIIIIIIIIII	XA:i:0	MD:Z:20	NM:i:0
906	4	*	0	0	*	*	0	0	CTACGACTGTCGATGTAGTG	IIIIIIIIIIIIIIIIIIII	XM:i:0
907	4	*	0	0	*	*	0	0	CTATAATCTCATCATGTCAG	IIIIIIIIIIIIIIIIIIII	XM:i:0
908	0	PhiX_174_mono	3108	255	20M	*	0	0	AGTATGATGATGCACATGCT	IIIIIIIIIIIIIIIIIIII	XA:i:0	MD:Z:20	NM:i:0
909	4	*	0	0	*	*	0	0	ATAGTCTGTGACACGAAGAC	IIIIIIIIIIIIIIIIIIII	XM:i:0
911	16	PhiX_174_mono	3086	255	20M	*	0	0	TGATGAGTGTATCTGTACTG	IIIIIIIIIIIIIIIIIIII	XA:i:0	MD:Z:20	NM:i:0
915	4	*	0	0	*	*	0	0	ACTAGTCTGACTGTCGATGT	IIIIIIIIIIIIIIIIIIII	XM:i:0
916	4	*	0	0	*	*	0	0	CTGACTGTCGTGTATGAGTG	IIIIIIIIIIIIIIIIIIII	XM:i:0
917	4	*	0	0	*	*	0	0	GTACGTTAGCGCTCACTAGC	IIIIIIIIIIIIIIIIIIII	XM:i:0
921	4	*	0	0	*	*	0	0	ATATCTGATCGTCGTATACG	IIIIIIIIIIIIIIIIIIII	XM:i:0
922	4	*	0	0	*	*	0	0	CGAGTGACGACATACAGTAT	IIIIIIIIIIIIIIIIIIII	XM:i:0
924	4	*	0	0	*	*	0	0	CTGTGAGAGTGCAGCATATG	IIIIIIIIIIIIIIIIIIII	XM:i:0
926	4	*	0	0	*	*	0	0	CAGCTGACACGTCACTCAGA	IIIIIIIIIIIIIIIIIIII	XM:i:0
927	4	*	0	0	*	*	0	0	GACGACAGCGACGGACTAGC	IIIIIIIIIIIIIIIIIIII	XM:i:0
928	4	*	0	0	*	*	0	0	CATAGCACACACACTAGACG	IIIIIIIIIIIIIIIIIIII	XM:i:0
929	4	*	0	0	*	*	0	0	CTACGACGTGTCAGTCTCAC	IIIIIIIIIIIIIIIIIIII	XM:i:0
930	4	*	0	0	*	*	0	0	CGACCTGATGACGTGAGCGT	IIIIIIIIIIIIIIIIIIII	XM:i:0
931	4	*	0	0	*	*	0	0	ATGCACATCTCTCGACGACG	IIIIIIIIIIIIIIIIIIII	XM:i:0
933	4	*	0	0	*	*	0	0	ACGACATCGATGATGCGTCG	IIIIIIIIIIIIIIIIIIII	XM:i:0
936	4	*	0	0	*	*	0	0	CAGTAGATACGATACGCTCG	IIIIIIIIIIIIIIIIIIII	XM:i:0
940	0	PhiX_174_mono	934	255	20M	*	0	0	ATGCACTCTCTCGACTGTAC	IIIIIIIIIIIIIIIIIIII	XA:i:0	MD:Z:20	NM:i:0
942	0	PhiX_174_mono	2451	255	20M	*	0	0	ATGAGATCAGAGCTACTATG	IIIIIIIIIIIIIIIIIIII	XA:i:0	MD:Z:20	NM:i:0
943	4	*	0	0	*	*	0	0	CGAGACAGATCTCATCAGGA	IIIIIIIIIIIIIIIIIIII	XM:i:0
946	4	*	0	0	*	*	0	0	ACTCAGAGTCATGTACACTA	IIIIIIIIIIIIIIIIIIII	XM:i:0
948	4	*	0	0	*	*	0	0	CTATGTCGCGTACGCATCCG	IIIIIIIIIIIIIIIIIIII	XM:i:0
950	4	*	0	0	*	*	0	0	ACGTAGTACTCGACGTCACA	IIIIIIIIIIIIIIIIIIII	XM:i:0
952	4	*	0	0	*	*	0	0	CACGTCTATCATAACATAGT	IIIIIIIIIIIIIIIIIIII	XM:i:0
954	4	*	0	0	*	*	0	0	ACGTCGTGATACGACGCACG	IIIIIIIIIIIIIIIIIIII	XM:i:0
957	4	*	0	0	*	*	0	0	CGACACACGCGAGACAGAGA	IIIIIIIIIIIIIIIIIIII	XM:i:0
960	4	*	0	0	*	*	0	0	CTACTGATGAGCGTCTAGTG	IIIIIIIIIIIIIIIIIIII	XM:i:0
961	4	*	0	0	*	*	0	0	ACGTCGTGATACGACGCACG	IIIIIIIIIIIIIIIIIIII	XM:i:0
963	4	*	0	0	*	*	0	0	CGTCGCTGAGCATCGTCGAT	IIIIIIIIIIIIIIIIIIII	XM:i:0
969	16	PhiX_174_mono	2334	255	20M	*	0	0	CTGATAGTGCTGATGTGACT	IIIIIIIIIIIIIIIIIIII	XA:i:0	MD:Z:20	NM:i:0
970	4	*	0	0	*	*	0	0	CATCTGCCATGACAGCATGA	IIIIIIIIIIIIIIIIIIII	XM:i:0
973	4	*	0	0	*	*	0	0	CGCGAGTGCATACACAGTCG	IIIIIIIIIIIIIIIIIIII	XM:i:0
976	16	PhiX_174_mono	2149	255	20M	*	0	0	TGCTCTGCTCTGCTGTGCGC	IIIIIIIIIIIIIIIIIIII	XA:i:0	MD:Z:20	NM:i:0
979	4	*	0	0	*	*	0	0	GCAGCAGCAGAAGCAGACGC	IIIIIIIIIIIIIIIIIIII	XM:i:0
981	4	*	0	0	*	*	0	0	ATACTGACGCATGCCACGAC	IIIIIIIIIIIIIIIIIIII	XM:i:0
983	4	*	0	0	*	*	0	0	ACTCGCACAGCAGAGTACGA	IIIIIIIIIIIIIIIIIIII	XM:i:0
990	4	*	0	0	*	*	0	0	CTCGCTGCTAGTCTAGAGAG	IIIIIIIIIIIIIIIIIIII	XM:i:0
991	16	PhiX_174_mono	232	255	20M	*	0	0	TCTCTGTGACATAGAGCGTG	IIIIIIIIIIIIIIIIIIII	XA:i:0	MD:Z:20	NM:i:0
992	16	PhiX_174_mono	2128	255	20M	*	0	0	GTATGTGTGCTATGCTGCGT	IIIIIIIIIIIIIIIIIIII	XA:i:1	MD:Z:0A19	NM:i:1
996	4	*	0	0	*	*	0	0	ACTCGCACAGACATGACGTA	IIIIIIIIIIIIIIIIIIII	XM:i:0
997	4	*	0	0	*	*	0	0	CTCGTCTGCTAGTCTAGAGA	IIIIIIIIIIIIIIIIIIII	XM:i:0
998	16	PhiX_174_mono	958	255	20M	*	0	0	CTGTATATGACATGCGCTCT	IIIIIIIIIIIIIIIIIIII	XA:i:0	MD:Z:20	NM:i:0
1000	4	*	0	0	*	*	0	0	CGACTAGATCAGAGCTAGAG	IIIIIIIIIIIIIIIIIIII	XM:i:0
1001	4	*	0	0	*	*	0	0	CGTGATGATGTGTATCTGTG	IIIIIIIIIIIIIIIIIIII	XM:i:0
1005	16	PhiX_174_mono	1955	255	20M	*	0	0	TCTCGTCGTCTACTCGACTG	IIIIIIIIIIIIIIIIIIII	XA:i:1	MD:Z:8A11	NM:i:1
1009	16	PhiX_174_mono	1655	255	20M	*	0	0	CGACACTCGCGATCATCATG	IIIIIIIIIIIIIIIIIIII	XA:i:0	MD:Z:20	NM:i:0
1011	4	*	0	0	*	*	0	0	ACGCGACATCACGCGCTACG	IIIIIIIIIIIIIIIIIIII	XM:i:0
1012	4	*	0	0	*	*	0	0	ATCGCACATGAGATGCTACA	IIIIIIIIIIIIIIIIIIII	XM:i:0
1015	4	*	0	0	*	*	0	0	ACGACGTCGACTCAGTGAGT	IIIIIIIIIIIIIIIIIIII	XM:i:0
1022	16	PhiX_174_mono	958	255	20M	*	0	0	CTGTATATGACATGCGCTCT	IIIIIIIIIIIIIIIIIIII	XA:i:0	MD:Z:20	NM:i:0
1025	0	PhiX_174_mono	1588	255	20M	*	0	0	CACATGATATGACAGTGTCA	IIIIIIIIIIIIIIIIIIII	XA:i:0	MD:Z:20	NM:i:0
1026	4	*	0	0	*	*	0	0	CATATCACGAAGTCGCGCAG	IIIIIIIIIIIIIIIIIIII	XM:i:0
1027	4	*	0	0	*	*	0	0	CTCGCGAACAGCAGTACGAG	IIIIIIIIIIIIIIIIIIII	XM:i:0
1030	4	*	0	0	*	*	0	0	CATCTGAGATGTCACATCAG	IIIIIIIIIIIIIIIIIIII	XM:i:0
1031	0	PhiX_174_mono	3731	255	20M	*	0	0	ACTCAGAGCTGTCAGATCAG	IIIIIIIIIIIIIIIIIIII	XA:i:0	MD:Z:20	NM:i:0
1033	16	PhiX_174_mono	70	255	20M	*	0	0	TGTACGATATCGAGTGACTG	IIIIIIIIIIIIIIIIIIII	XA:i:0	MD:Z:20	NM:i:0
1036	4	*	0	0	*	*	0	0	AGACGTCTGAGCTCACGACA	IIIIIIIIIIIIIIIIIIII	XM:i:0
1041	4	*	0	0	*	*	0	0	ACTGTGACTAGCGCCACTAG	IIIIIIIIIIIIIIIIIIII	XM:i:0
1043	16	PhiX_174_mono	3193	255	20M	*	0	0	GTGCGCAGCTGCTGCTGAGC	IIIIIIIIIIIIIIIIIIII	XA:i:2	MD:Z:18C0G0	NM:i:2
1045	4	*	0	0	*	*	0	0	ACGTACGGATCGATCGATAC	IIIIIIIIIIIIIIIIIIII	XM:i:0
1048	4	*	0	0	*	*	0	0	ACATAGCACATGCGCACAAG	IIIIIIIIIIIIIIIIIIII	XM:i:0
1049	16	PhiX_174_mono	2969	255	20M	*	0	0	TACTCTCTCATCATGCTCTC	IIIIIIIIIIIIIIIIIIII	XA:i:3	MD:Z:17G0C0T0	NM:i:3
1050	16	PhiX_174_mono	2919	255	20M	*	0	0	ACGCTGATATGACTGAGCGT	IIIIIIIIIIIIIIIIIIII	XA:i:0	MD:Z:20	NM:i:0
1060	16	PhiX_174_mono	1680	255	20M	*	0	0	TGATAGATGAGTGTGAGTAT	IIIIIIIIIIIIIIIIIIII	XA:i:0	MD:Z:20	NM:i:0
1061	4	*	0	0	*	*	0	0	GAGTCAGCACGCTGTCGCGG	IIIIIIIIIIIIIIIIIIII	XM:i:0
1065	4	*	0	0	*	*	0	0	ACTACGAGCATCTGTTCAGT	IIIIIIIIIIIIIIIIIIII	XM:i:0
1068	4	*	0	0	*	*	0	0	AGCGTGAGATCAGATGACTC	IIIIIIIIIIIIIIIIIIII	XM:i:0
1069	4	*	0	0	*	*	0	0	CTACGCATATGTGACACTAC	IIIIIIIIIIIIIIIIIIII	XM:i:0
1070	4	*	0	0	*	*	0	0	AGTACTCAGCACTCATCATA	IIIIIIIIIIIIIIIIIIII	XM:i:0
1074	4	*	0	0	*	*	0	0	AGATGCATCGCAGTCCCACG	IIIIIIIIIIIIIIIIIIII	XM:i:0
1079	4	*	0	0	*	*	0	0	GAGCAGCAGATGAGAGAGTA	IIIIIIIIIIIIIIIIIIII	XM:i:0
1082	4	*	0	0	*	*	0	0	ACGCTCTGATCGTCGCAGCA	IIIIIIIIIIIIIIIIIIII	XM:i:0
1084	4	*	0	0	*	*	0	0	GACGAGATGAGAAATAGTAT	IIIIIIIIIIIIIIIIIIII	XM:i:0
1085	4	*	0	0	*	*	0	0	ACGTACTCAGCATATACACT	IIIIIIIIIIIIIIIIIIII	XM:i:0
1088	4	*	0	0	*	*	0	0	CGTGCGATGATGTCTCTCTG	IIIIIIIIIIIIIIIIIIII	XM:i:0
1090	4	*	0	0	*	*	0	0	GTGCGAGATGTGTCATAACA	IIIIIIIIIIIIIIIIIIII	XM:i:0
1091	4	*	0	0	*	*	0	0	CGATACATCGACTGTAGCAT	IIIIIIIIIIIIIIIIIIII	XM:i:0
1096	4	*	0	0	*	*	0	0	GTCGGACATCAGCACTATCA	IIIIIIIIIIIIIIIIIIII	XM:i:0
1097	4	*	0	0	*	*	0	0	ACGCTCTGATCGTCAGCACG	IIIIIIIIIIIIIIIIIIII	XM:i:0
1100	4	*	0	0	*	*	0	0	GATAGTCGACGCAGCAGTGA	IIIIIIIIIIIIIIIIIIII	XM:i:0
1103	4	*	0	0	*	*	0	0	CGTACATGACGAGAGCTCGG	IIIIIIIIIIIIIIIIIIII	XM:i:0
1104	4	*	0	0	*	*	0	0	CACTCATCATATACGTGACG	IIIIIIIIIIIIIIIIIIII	XM:i:0
1105	4	*	0	0	*	*	0	0	AGTCGCATCAGCATATACAG	IIIIIIIIIIIIIIIIIIII	XM:i:0
1107	4	*	0	0	*	*	0	0	ACTACTGATCGATCGATGTA	IIIIIIIIIIIIIIIIIIII	XM:i:0
1108	4	*	0	0	*	*	0	0	CTACGACATAGAGCACTCAG	IIIIIIIIIIIIIIIIIIII	XM:i:0
1109	16	PhiX_174_mono	3601	255	20M	*	0	0	CTCACGTCTGTGTGTGCTGT	IIIIIIIIIIIIIIIIIIII	XA:i:0	MD:Z:20	NM:i:0
1112	4	*	0	0	*	*	0	0	CGTATCACGCAGAGCGATGA	IIIIIIIIIIIIIIIIIIII	XM:i:0
1113	4	*	0	0	*	*	0	0	ATATGATCATGATGTAGTGT	IIIIIIIIIIIIIIIIIIII	XM:i:0
1116	4	*	0	0	*	*	0	0	ATGTTGCTGCATACAGATAA	IIIIIIIIIIIIIIIIIIII	XM:i:0
1118	0	PhiX_174_mono	1787	255	20M	*	0	0	GTCTCACTCTGTACTCACGT	IIIIIIIIIIIIIIIIIIII	XA:i:2	MD:Z:17G0C1	NM:i:2
1119	4	*	0	0	*	*	0	0	AGTCGCTACATCGATCGACA	IIIIIIIIIIIIIIIIIIII	XM:i:0
1124	0	PhiX_174_mono	3613	255	20M	*	0	0	GTGGCTGTGATGCTAGTGAG	IIIIIIIIIIIIIIIIIIII	XA:i:3	MD:Z:0T0G0T17	NM:i:3
1125	4	*	0	0	*	*	0	0	CGTCACATACAGAGAGAGCA	IIIIIIIIIIIIIIIIIIII	XM:i:0
1127	16	PhiX_174_mono	328	255	20M	*	0	0	GTAGCTCATCAGCTCTGCGT	IIIIIIIIIIIIIIIIIIII	XA:i:1	MD:Z:0A19	NM:i:1
1128	0	PhiX_174_mono	3613	255	20M	*	0	0	GTGGCTGTGATGCTAGTGAG	IIIIIIIIIIIIIIIIIIII	XA:i:3	MD:Z:0T0G0T17	NM:i:3
1129	4	*	0	0	*	*	0	0	CGACGCTGAGCACGATGATA	IIIIIIIIIIIIIIIIIIII	XM:i:0
1130	4	*	0	0	*	*	0	0	GACGACTCTACAGCATCTGA	IIIIIIIIIIIIIIIIIIII	XM:i:0
1132	16	PhiX_174_mono	3570	255	20M	*	0	0	CAGTATGCATCGCAGTCGCT	IIIIIIIIIIIIIIIIIIII	XA:i:0	MD:Z:20	NM:i:0
1133	4	*	0	0	*	*	0	0	ATCGAGCTATATGTCTCACT	IIIIIIIIIIIIIIIIIIII	XM:i:0
1137	4	*	0	0	*	*	0	0	GAGTCCAGCGATACGAGTAG	IIIIIIIIIIIIIIIIIIII	XM:i:0
1138	4	*	0	0	*	*	0	0	GCAGCACGATGATGTCAAGA	IIIIIIIIIIIIIIIIIIII	XM:i:0
1139	16	PhiX_174_mono	3570	255	20M	*	0	0	CAGTATGCATCGCAGTCGCT	IIIIIIIIIIIIIIIIIIII	XA:i:0	MD:Z:20	NM:i:0
1141	16	PhiX_174_mono	2081	255	20M	*	0	0	GCGATGTCGCTGATCAGTAT	IIIIIIIIIIIIIIIIIIII	XA:i:0	MD:Z:20	NM:i:0
1143	4	*	0	0	*	*	0	0	CGCGTCGACTGGCTCTATGA	IIIIIIIIIIIIIIIIIIII	XM:i:0
1144	16	PhiX_174_mono	141	255	20M	*	0	0	CTCACTACGATCTGTCACTG	IIIIIIIIIIIIIIIIIIII	XA:i:1	MD:Z:0A19	NM:i:1
1146	4	*	0	0	*	*	0	0	CGACTCTACATATCTTATAG	IIIIIIIIIIIIIIIIIIII	XM:i:0
1148	4	*	0	0	*	*	0	0	CGACGTCGACTGCAGCTACT	IIIIIIIIIIIIIIIIIIII	XM:i:0
1149	16	PhiX_174_mono	1080	255	20M	*	0	0	TGTCGTGCTGCATCTCACAT	IIIIIIIIIIIIIIIIIIII	XA:i:0	MD:Z:20	NM:i:0
1150	4	*	0	0	*	*	0	0	GCGTGACAGAGACGTCAGAG	IIIIIIIIIIIIIIIIIIII	XM:i:0
1152	4	*	0	0	*	*	0	0	CGCTCACGTCTGTGTGGCTG	IIIIIIIIIIIIIIIIIIII	XM:i:0
1159	4	*	0	0	*	*	0	0	CGCTGATAGAGTATACGTCG	IIIIIIIIIIIIIIIIIIII	XM:i:0
1160	4	*	0	0	*	*	0	0	AGTGTCTGATACAGTCGCAG	IIIIIIIIIIIIIIIIIIII	XM:i:0
1161	4	*	0	0	*	*	0	0	ATCTAGCATCATGAGACACT	IIIIIIIIIIIIIIIIIIII	XM:i:0
1162	4	*	0	0	*	*	0	0	ATAGCTGAGCTGTAGACTCT	IIIIIIIIIIIIIIIIIIII	XM:i:0
1163	16	PhiX_174_mono	3245	255	20M	*	0	0	TAGATGAGTGTCAGATGCTG	IIIIIIIIIIIIIIIIIIII	XA:i:0	MD:Z:20	NM:i:0
1164	4	*	0	0	*	*	0	0	ATCGTGATATGTGCGTAGTG	IIIIIIIIIIIIIIIIIIII	XM:i:0
1167	4	*	0	0	*	*	0	0	ATAGCTGAGCTGTAGACTCT	IIIIIIIIIIIIIIIIIIII	XM:i:0
1171	4	*	0	0	*	*	0	0	ATATCTACTATCACTGCAGC	IIIIIIIIIIIIIIIIIIII	XM:i:0
1172	4	*	0	0	*	*	0	0	CGAGAGATGTCGATCATCTG	IIIIIIIIIIIIIIIIIIII	XM:i:0
1173	4	*	0	0	*	*	0	0	GCTAGCGATAACATACTGTA	IIIIIIIIIIIIIIIIIIII	XM:i:0
1181	16	PhiX_174_mono	3126	255	20M	*	0	0	CTACATGTGCTCACTGATAT	IIIIIIIIIIIIIIIIIIII	XA:i:0	MD:Z:20	NM:i:0
1182	4	*	0	0	*	*	0	0	GAGTATCGACGATCGCGTCA	IIIIIIIIIIIIIIIIIIII	XM:i:0
1183	4	*	0	0	*	*	0	0	CACTCGCGATCATCGTAGAC	IIIIIIIIIIIIIIIIIIII	XM:i:0
1185	4	*	0	0	*	*	0	0	ACGACGCATAGATACACGCT	IIIIIIIIIIIIIIIIIIII	XM:i:0
1186	4	*	0	0	*	*	0	0	ATGTCTGAATGCATGCAGCA	IIIIIIIIIIIIIIIIIIII	XM:i:0
1190	4	*	0	0	*	*	0	0	ACATACACGACAACGTCACT	IIIIIIIIIIIIIIIIIIII	XM:i:0
1193	4	*	0	0	*	*	0	0	GCGCAGTGAATACATATATC	IIIIIIIIIIIIIIIIIIII	XM:i:0
1195	4	*	0	0	*	*	0	0	GAGACGTCATGTAGTCACAC	IIIIIIIIIIIIIIIIIIII	XM:i:0
1196	4	*	0	0	*	*	0	0	ACTCTCAGTACAGAATACAC	IIIIIIIIIIIIIIIIIIII	XM:i:0
1197	4	*	0	0	*	*	0	0	ACATACATCATCACATATCG	IIIIIIIIIIIIIIIIIIII	XM:i:0
1198	4	*	0	0	*	*	0	0	CGTACGCGCAGAGTACTCCG	IIIIIIIIIIIIIIIIIIII	XM:i:0
1199	0	PhiX_174_mono	2302	255	20M	*	0	0	AGACTCTGAGTACGTGCAGC	IIIIIIIIIIIIIIIIIIII	XA:i:0	MD:Z:20	NM:i:0
1201	16	PhiX_174_mono	472	255	20M	*	0	0	TGTATATGTCATCGTCACAT	IIIIIIIIIIIIIIIIIIII	XA:i:2	MD:Z:0G0C18	NM:i:2
1202	4	*	0	0	*	*	0	0	GCACAGTATGTATCGTAGAG	IIIIIIIIIIIIIIIIIIII	XM:i:0
1206	4	*	0	0	*	*	0	0	AGTGTCTGTACAGTCGCGAG	IIIIIIIIIIIIIIIIIIII	XM:i:0
1207	0	PhiX_174_mono	440	255	20M	*	0	0	ACTCGCTCTGCTCTGTGAGC	IIIIIIIIIIIIIIIIIIII	XA:i:1	MD:Z:19T0	NM:i:1
1209	4	*	0	0	*	*	0	0	GACGTCTGATCGATCGTGAC	IIIIIIIIIIIIIIIIIIII	XM:i:0
1210	4	*	0	0	*	*	0	0	GTACGCTGCATGAGTACTCG	IIIIIIIIIIIIIIIIIIII	XM:i:0
1211	4	*	0	0	*	*	0	0	ACACGACAGAGCTACGACGT	IIIIIIIIIIIIIIIIIIII	XM:i:0
1214	0	PhiX_174_mono	2045	255	20M	*	0	0	ATATGTATGTGTCATGTGTC	IIIIIIIIIIIIIIIIIIII	XA:i:1	MD:Z:3C16	NM:i:1
1215	4	*	0	0	*	*	0	0	GACGTCTGATCGATCGTGAC	IIIIIIIIIIIIIIIIIIII	XM:i:0
1216	4	*	0	0	*	*	0	0	ACTGTCTACTACGCGCTCTA	IIIIIIIIIIIIIIIIIIII	XM:i:0
1217	16	PhiX_174_mono	729	255	20M	*	0	0	ATATATGTATATCACTGCGC	IIIIIIIIIIIIIIIIIIII	XA:i:2	MD:Z:4G1C13	NM:i:2
1219	4	*	0	0	*	*	0	0	GATCCATCGCGCACATACAG	IIIIIIIIIIIIIIIIIIII	XM:i:0
1220	4	*	0	0	*	*	0	0	CACGTATCATGATAGTGAGT	IIIIIIIIIIIIIIIIIIII	XM:i:0
1221	4	*	0	0	*	*	0	0	AGTACGCACATATGATGACT	IIIIIIIIIIIIIIIIIIII	XM:i:0
1222	4	*	0	0	*	*	0	0	ACGCTCGCATCGACGAGACA	IIIIIIIIIIIIIIIIIIII	XM:i:0
1223	4	*	0	0	*	*	0	0	ACTACGTACATCGTCAGATC	IIIIIIIIIIIIIIIIIIII	XM:i:0
1224	4	*	0	0	*	*	0	0	CTACGAGCACGTGAGACGTC	IIIIIIIIIIIIIIIIIIII	XM:i:0
1227	4	*	0	0	*	*	0	0	CTGCGAGATGACGAGACTAC	IIIIIIIIIIIIIIIIIIII	XM:i:0
1228	0	PhiX_174_mono	2302	255	20M	*	0	0	AGACTCTGAGTACGTGCAGC	IIIIIIIIIIIIIIIIIIII	XA:i:0	MD:Z:20	NM:i:0
1232	16	PhiX_174_mono	359	255	20M	*	0	0	GATGATCTGACGAGTACAGT	IIIIIIIIIIIIIIIIIIII	XA:i:3	MD:Z:0A0T0C17	NM:i:3
1233	0	PhiX_174_mono	2998	255	20M	*	0	0	GATTACGCATCAGCTCTGAG	IIIIIIIIIIIIIIIIIIII	XA:i:3	MD:Z:0T0G0A17	NM:i:3
1234	0	PhiX_174_mono	3767	255	20M	*	0	0	ATGCTCACATGACATCGCAC	IIIIIIIIIIIIIIIIIIII	XA:i:3	MD:Z:16T0G0T1	NM:i:3
1237	4	*	0	0	*	*	0	0	GTACGCATCGCCAGTAACTG	IIIIIIIIIIIIIIIIIIII	XM:i:0
1239	4	*	0	0	*	*	0	0	ACTCGCGACGACGGAGTAGG	IIIIIIIIIIIIIIIIIIII	XM:i:0
1240	0	PhiX_174_mono	2302	255	20M	*	0	0	AGACTCTGAGTACGTGCAGC	IIIIIIIIIIIIIIIIIIII	XA:i:0	MD:Z:20	NM:i:0
1242	16	PhiX_174_mono	1627	255	20M	*	0	0	GATCAGTATATGTGACGTAT	IIIIIIIIIIIIIIIIIIII	XA:i:2	MD:Z:0A0G18	NM:i:2
1244	4	*	0	0	*	*	0	0	ATGACATGTCGTTCAGTCGC	IIIIIIIIIIIIIIIIIIII	XM:i:0
1245	4	*	0	0	*	*	0	0	ACGTAGCTGTCGCATACTCA	IIIIIIIIIIIIIIIIIIII	XM:i:0
1247	4	*	0	0	*	*	0	0	GCTACGATAACATACTGTAG	IIIIIIIIIIIIIIIIIIII	XM:i:0
1250	16	PhiX_174_mono	1919	255	20M	*	0	0	TGATATGCTGATGCGACTAT	IIIIIIIIIIIIIIIIIIII	XA:i:0	MD:Z:20	NM:i:0
1251	4	*	0	0	*	*	0	0	ATCACTGCAACACTGACGAC	IIIIIIIIIIIIIIIIIIII	XM:i:0
1253	4	*	0	0	*	*	0	0	AGAGCATCATGATGTACGTA	IIIIIIIIIIIIIIIIIIII	XM:i:0
1254	4	*	0	0	*	*	0	0	AGTGTCAGCATATGTGCACG	IIIIIIIIIIIIIIIIIIII	XM:i:0
1255	4	*	0	0	*	*	0	0	ACATACATATGCGCGACGAG	IIIIIIIIIIIIIIIIIIII	XM:i:0
1262	4	*	0	0	*	*	0	0	AGTACGCACTCGACATGTAC	IIIIIIIIIIIIIIIIIIII	XM:i:0
1263	4	*	0	0	*	*	0	0	GTCTATGTGACTATACTAGC	IIIIIIIIIIIIIIIIIIII	XM:i:0
1264	4	*	0	0	*	*	0	0	GTACAGATACACATCATCAC	IIIIIIIIIIIIIIIIIIII	XM:i:0
1265	4	*	0	0	*	*	0	0	ATACGCACTCGACAGTAAGA	IIIIIIIIIIIIIIIIIIII	XM:i:0
1266	0	PhiX_174_mono	1944	255	20M	*	0	0	GTCGCTGAGTCTCTCGTCGA	IIIIIIIIIIIIIIIIIIII	XA:i:0	MD:Z:20	NM:i:0
1268	0	PhiX_174_mono	1227	255	20M	*	0	0	GAGTACTCTATGACGCGAAC	IIIIIIIIIIIIIIIIIIII	XA:i:2	MD:Z:16T0G2	NM:i:2
1269	0	PhiX_174_mono	3526	255	20M	*	0	0	GTCGTCGTACGCATCGCGCA	IIIIIIIIIIIIIIIIIIII	XA:i:0	MD:Z:20	NM:i:0
1271	4	*	0	0	*	*	0	0	AGTCGCTATCAGCATATACA	IIIIIIIIIIIIIIIIIIII	XM:i:0
1272	4	*	0	0	*	*	0	0	GTACTCGCTCAGATCTATCA	IIIIIIIIIIIIIIIIIIII	XM:i:0
1273	0	PhiX_174_mono	3556	255	20M	*	0	0	ATACGTGCTATGTACAGTAT	IIIIIIIIIIIIIIIIIIII	XA:i:0	MD:Z:20	NM:i:0
1274	4	*	0	0	*	*	0	0	ACTACTCGAAAACAGTCGCG	IIIIIIIIIIIIIIIIIIII	XM:i:0
1275	4	*	0	0	*	*	0	0	ACGACATCTGAAGCAGAGCA	IIIIIIIIIIIIIIIIIIII	XM:i:0
1276	4	*	0	0	*	*	0	0	GTCTACATGATATGACAGTA	IIIIIIIIIIIIIIIIIIII	XM:i:0
1277	4	*	0	0	*	*	0	0	CACTATGTCGATGTAGTACG	IIIIIIIIIIIIIIIIIIII	XM:i:0
1278	4	*	0	0	*	*	0	0	GCTACATGTAGACGTAAGTC	IIIIIIIIIIIIIIIIIIII	XM:i:0
1279	4	*	0	0	*	*	0	0	GTACAATACGAGCCACGCAG	IIIIIIIIIIIIIIIIIIII	XM:i:0
1280	0	PhiX_174_mono	2556	255	20M	*	0	0	ACATGAGATGCTGCTATCAC	IIIIIIIIIIIIIIIIIIII	XA:i:0	MD:Z:20	NM:i:0
1282	4	*	0	0	*	*	0	0	GACTGAGCTGAATCGTAGAC	IIIIIIIIIIIIIIIIIIII	XM:i:0
1285	16	PhiX_174_mono	1479	255	20M	*	0	0	GTGATCGTCTAGAGTAGATG	IIIIIIIIIIIIIIIIIIII	XA:i:0	MD:Z:20	NM:i:0
1286	16	PhiX_174_mono	1865	255	20M	*	0	0	TGTGTCTCATGCATCAGATG	IIIIIIIIIIIIIIIIIIII	XA:i:0	MD:Z:20	NM:i:0
1287	4	*	0	0	*	*	0	0	ATACTCGACTCGATCACTGC	IIIIIIIIIIIIIIIIIIII	XM:i:0
1292	4	*	0	0	*	*	0	0	CGAGATATGCAGCATGCGAC	IIIIIIIIIIIIIIIIIIII	XM:i:0
1293	4	*	0	0	*	*	0	0	GACGCTGCTGATCGATCAGC	IIIIIIIIIIIIIIIIIIII	XM:i:0
1294	16	PhiX_174_mono	2870	255	20M	*	0	0	CTCATGTATGTCATGCTCAT	IIIIIIIIIIIIIIIIIIII	XA:i:0	MD:Z:20	NM:i:0
1296	4	*	0	0	*	*	0	0	CGTCACATACATTATACACT	IIIIIIIIIIIIIIIIIIII	XM:i:0
1298	4	*	0	0	*	*	0	0	GAGCGATCGATGCAGACGTC	IIIIIIIIIIIIIIIIIIII	XM:i:0
1299	4	*	0	0	*	*	0	0	ATAGAGATAATCATGTACGC	IIIIIIIIIIIIIIIIIIII	XM:i:0
1300	4	*	0	0	*	*	0	0	GCTGACTGATGTGCTACGTA	IIIIIIIIIIIIIIIIIIII	XM:i:0
1301	4	*	0	0	*	*	0	0	CATCAGCATCGATCAGCACA	IIIIIIIIIIIIIIIIIIII	XM:i:0
1303	4	*	0	0	*	*	0	0	GCAGCATCGTCATGTCGATG	IIIIIIIIIIIIIIIIIIII	XM:i:0
1304	4	*	0	0	*	*	0	0	CGAGATATGCAGCAGTGCGA	IIIIIIIIIIIIIIIIIIII	XM:i:0
1307	0	PhiX_174_mono	265	255	20M	*	0	0	CGATGCTGTCACACTATAGT	IIIIIIIIIIIIIIIIIIII	XA:i:0	MD:Z:20	NM:i:0
1310	4	*	0	0	*	*	0	0	ACTGCGCGATGGACGACGAC	IIIIIIIIIIIIIIIIIIII	XM:i:0
1313	4	*	0	0	*	*	0	0	AGTCACTGACATCAGTCGCA	IIIIIIIIIIIIIIIIIIII	XM:i:0
1315	4	*	0	0	*	*	0	0	ATACGCACAGTCGCAGCATA	IIIIIIIIIIIIIIIIIIII	XM:i:0
1318	0	PhiX_174_mono	3666	255	20M	*	0	0	ATACGTACAGTCAGATATGC	IIIIIIIIIIIIIIIIIIII	XA:i:1	MD:Z:19A0	NM:i:1
1319	4	*	0	0	*	*	0	0	AGTGACATATGTGTGCTATG	IIIIIIIIIIIIIIIIIIII	XM:i:0
1320	4	*	0	0	*	*	0	0	ACGCGATCATATGTGCGCAG	IIIIIIIIIIIIIIIIIIII	XM:i:0
1321	4	*	0	0	*	*	0	0	AGTAGCGTGACTGTATGGCG	IIIIIIIIIIIIIIIIIIII	XM:i:0
1322	4	*	0	0	*	*	0	0	CACAGTAGATGTCATAGACC	IIIIIIIIIIIIIIIIIIII	XM:i:0
1324	0	PhiX_174_mono	2468	255	20M	*	0	0	ATGCACTGACATCAGAGAAC	IIIIIIIIIIIIIIIIIIII	XA:i:2	MD:Z:18G0A0	NM:i:2
1325	4	*	0	0	*	*	0	0	GTGTCAGTCTCACATCATAG	IIIIIIIIIIIIIIIIIIII	XM:i:0
1326	4	*	0	0	*	*	0	0	ATCTGCTGACTGCATCACCT	IIIIIIIIIIIIIIIIIIII	XM:i:0
1329	0	PhiX_174_mono	3565	255	20M	*	0	0	ATGTACAGTATGCATCGCAG	IIIIIIIIIIIIIIIIIIII	XA:i:0	MD:Z:20	NM:i:0
1330	16	PhiX_174_mono	2128	255	20M	*	0	0	GTATGTGTGCTATGCTGCGT	IIIIIIIIIIIIIIIIIIII	XA:i:1	MD:Z:0A19	NM:i:1
1331	4	*	0	0	*	*	0	0	ACAGACACTGATACGCGGGA	IIIIIIIIIIIIIIIIIIII	XM:i:0
1334	4	*	0	0	*	*	0	0	ATCGTGACATGACTCATCAA	IIIIIIIIIIIIIIIIIIII	XM:i:0
1335	4	*	0	0	*	*	0	0	CGATCGACGAGTACAGTGAT	IIIIIIIIIIIIIIIIIIII	XM:i:0
1338	4	*	0	0	*	*	0	0	ACATTGACATCATGATGACT	IIIIIIIIIIIIIIIIIIII	XM:i:0
1342	4	*	0	0	*	*	0	0	CACTGACTCGATCATGACAT	IIIIIIIIIIIIIIIIIIII	XM:i:0
1343	4	*	0	0	*	*	0	0	GTAGTGATGTATGTACGCAC	IIIIIIIIIIIIIIIIIIII	XM:i:0
1344	16	PhiX_174_mono	1402	255	20M	*	0	0	AGTACTACGCTAGTGCTGAC	IIIIIIIIIIIIIIIIIIII	XA:i:0	MD:Z:20	NM:i:0
1346	16	PhiX_174_mono	2069	255	20M	*	0	0	CGACTACTATGCGCGATGTC	IIIIIIIIIIIIIIIIIIII	XA:i:3	MD:Z:0A0C0G17	NM:i:3
1348	0	PhiX_174_mono	3731	255	20M	*	0	0	ACTCAGAGCTGTCAGATCAG	IIIIIIIIIIIIIIIIIIII	XA:i:0	MD:Z:20	NM:i:0
1350	0	PhiX_174_mono	3040	255	20M	*	0	0	GAGTCGATATGTGATATGTG	IIIIIIIIIIIIIIIIIIII	XA:i:1	MD:Z:19A0	NM:i:1
1351	0	PhiX_174_mono	3524	255	20M	*	0	0	ATGTCGTCGTACGCATCCGC	IIIIIIIIIIIIIIIIIIII	XA:i:3	MD:Z:17G0C0G0	NM:i:3
1358	0	PhiX_174_mono	1500	255	20M	*	0	0	GTAGTCAGTGTATCGTATGC	IIIIIIIIIIIIIIIIIIII	XA:i:2	MD:Z:0T0G18	NM:i:2
1361	4	*	0	0	*	*	0	0	CTAGTCTGCTGCGTGACTAT	IIIIIIIIIIIIIIIIIIII	XM:i:0
1362	4	*	0	0	*	*	0	0	CGTACACATCACGCTGTCCA	IIIIIIIIIIIIIIIIIIII	XM:i:0
1363	16	PhiX_174_mono	1280	255	20M	*	0	0	GCTATGATGTGATGACTGAC	IIIIIIIIIIIIIIIIIIII	XA:i:0	MD:Z:20	NM:i:0
1366	0	PhiX_174_mono	1500	255	20M	*	0	0	GTAGTCAGTGTATCGTATGC	IIIIIIIIIIIIIIIIIIII	XA:i:2	MD:Z:0T0G18	NM:i:2
1367	16	PhiX_174_mono	1605	255	20M	*	0	0	TCAGTCGTCAGTGTGCAGTG	IIIIIIIIIIIIIIIIIIII	XA:i:0	MD:Z:20	NM:i:0
1368	4	*	0	0	*	*	0	0	CATCTGCCGATGAGCAGCAT	IIIIIIIIIIIIIIIIIIII	XM:i:0
1370	16	PhiX_174_mono	3359	255	20M	*	0	0	GATAGAGCGTATGATATCAT	IIIIIIIIIIIIIIIIIIII	XA:i:0	MD:Z:20	NM:i:0
1371	4	*	0	0	*	*	0	0	CTCGCGACAGAGACGTCTCT	IIIIIIIIIIIIIIIIIIII	XM:i:0
1372	4	*	0	0	*	*	0	0	AGTCGACGTAACGCTATCGC	IIIIIIIIIIIIIIIIIIII	XM:i:0
1373	4	*	0	0	*	*	0	0	ACGACGTCTGATCGCATGTA	IIIIIIIIIIIIIIIIIIII	XM:i:0
1379	4	*	0	0	*	*	0	0	GAGTGAGTGATGTATAGACG	IIIIIIIIIIIIIIIIIIII	XM:i:0
1383	4	*	0	0	*	*	0	0	GTCGTCGTACGTTCATACGT	IIIIIIIIIIIIIIIIIIII	XM:i:0
1384	4	*	0	0	*	*	0	0	ACACTCTAGCATACGCACAC	IIIIIIIIIIIIIIIIIIII	XM:i:0
1387	4	*	0	0	*	*	0	0	CGACCATCATGATCGTACGA	IIIIIIIIIIIIIIIIIIII	XM:i:0
1389	4	*	0	0	*	*	0	0	AGTAGTGATACAGACAGACA	IIIIIIIIIIIIIIIIIIII	XM:i:0
1391	0	PhiX_174_mono	460	255	20M	*	0	0	ATGCTGCGTCATGCGATATG	IIIIIIIIIIIIIIIIIIII	XA:i:1	MD:Z:14T5	NM:i:1
1392	16	PhiX_174_mono	1513	255	20M	*	0	0	CGTATGCGCTCGTATGTCTC	IIIIIIIIIIIIIIIIIIII	XA:i:0	MD:Z:20	NM:i:0
1394	4	*	0	0	*	*	0	0	CGACTCATCATGATCGTAGA	IIIIIIIIIIIIIIIIIIII	XM:i:0
1396	16	PhiX_174_mono	3150	255	20M	*	0	0	ACTATAGACACGCGAGACGT	IIIIIIIIIIIIIIIIIIII	XA:i:1	MD:Z:19A0	NM:i:1
1397	4	*	0	0	*	*	0	0	ATGCTCATATCTGTGAGTAT	IIIIIIIIIIIIIIIIIIII	XM:i:0
1398	4	*	0	0	*	*	0	0	ACTCGTGACATATCCGCTGA	IIIIIIIIIIIIIIIIIIII	XM:i:0
1399	4	*	0	0	*	*	0	0	GTAGTCGCAATCACCTACGA	IIIIIIIIIIIIIIIIIIII	XM:i:0
1400	0	PhiX_174_mono	3646	255	20M	*	0	0	ATATGCTGTGTCTATGTGAC	IIIIIIIIIIIIIIIIIIII	XA:i:2	MD:Z:18C0T0	NM:i:2
1402	4	*	0	0	*	*	0	0	ACGCTCAGTAGTAGCTCGTA	IIIIIIIIIIIIIIIIIIII	XM:i:0
1406	4	*	0	0	*	*	0	0	AGCTGAATATATAATAAGTC	IIIIIIIIIIIIIIIIIIII	XM:i:0
1408	4	*	0	0	*	*	0	0	GACTCTGATGTCGTCGTACG	IIIIIIIIIIIIIIIIIIII	XM:i:0
1409	4	*	0	0	*	*	0	0	CGTGTAGTCTCACATCATAG	IIIIIIIIIIIIIIIIIIII	XM:i:0
1410	4	*	0	0	*	*	0	0	GTACGAGACGTCATGTAGTC	IIIIIIIIIIIIIIIIIIII	XM:i:0
1413	4	*	0	0	*	*	0	0	AGTAGTCTGATATCGTCTAT	IIIIIIIIIIIIIIIIIIII	XM:i:0
1415	4	*	0	0	*	*	0	0	GTACGAGACGTCATTAGTCA	IIIIIIIIIIIIIIIIIIII	XM:i:0
1417	4	*	0	0	*	*	0	0	AGAGACATCACGAGCGCATA	IIIIIIIIIIIIIIIIIIII	XM:i:0
1420	16	PhiX_174_mono	951	255	20M	*	0	0	TACACTACTGTATATGACAT	IIIIIIIIIIIIIIIIIIII	XA:i:0	MD:Z:20	NM:i:0
1422	4	*	0	0	*	*	0	0	ACATCGCGCATAGTAGACGT	IIIIIIIIIIIIIIIIIIII	XM:i:0
1425	16	PhiX_174_mono	973	255	20M	*	0	0	CGTCTGCACGATACTGATAC	IIIIIIIIIIIIIIIIIIII	XA:i:2	MD:Z:0G0C18	NM:i:2
1426	4	*	0	0	*	*	0	0	CTGTTGATGCTGCTACACAG	IIIIIIIIIIIIIIIIIIII	XM:i:0
1427	4	*	0	0	*	*	0	0	CAGAATCAGATGACGCACAC	IIIIIIIIIIIIIIIIIIII	XM:i:0
1428	0	PhiX_174_mono	388	255	20M	*	0	0	GACGCTCTCGTGCTCGTCGC	IIIIIIIIIIIIIIIIIIII	XA:i:0	MD:Z:20	NM:i:0
1433	0	PhiX_174_mono	3393	255	20M	*	0	0	GTGATATGTCGTATGTCTGC	IIIIIIIIIIIIIIIIIIII	XA:i:0	MD:Z:20	NM:i:0
1437	4	*	0	0	*	*	0	0	ACGTACTGCTAGTCAGCACA	IIIIIIIIIIIIIIIIIIII	XM:i:0
1441	4	*	0	0	*	*	0	0	CATTACATCATGCGCGACGA	IIIIIIIIIIIIIIIIIIII	XM:i:0
1445	4	*	0	0	*	*	0	0	ACATCAGAACATCATAGCAG	IIIIIIIIIIIIIIIIIIII	XM:i:0
1447	4	*	0	0	*	*	0	0	AGTAGTCGACACGATGAGAC	IIIIIIIIIIIIIIIIIIII	XM:i:0
1453	4	*	0	0	*	*	0	0	GCGCGAGTCTCTCGTCGACT	IIIIIIIIIIIIIIIIIIII	XM:i:0
1454	4	*	0	0	*	*	0	0	CGTGATCGTCTAGTAGTAGT	IIIIIIIIIIIIIIIIIIII	XM:i:0
1457	16	PhiX_174_mono	2348	255	20M	*	0	0	GTGACTGTGCAGTCTGCGCT	IIIIIIIIIIIIIIIIIIII	XA:i:0	MD:Z:20	NM:i:0
1458	4	*	0	0	*	*	0	0	CAGCATCATCGTATAGTCAG	IIIIIIIIIIIIIIIIIIII	XM:i:0
1460	4	*	0	0	*	*	0	0	CTGCGTATCGTACATGATGA	IIIIIIIIIIIIIIIIIIII	XM:i:0
1464	16	PhiX_174_mono	2469	255	20M	*	0	0	TGCACTGACATCAGAGAGAT	IIIIIIIIIIIIIIIIIIII	XA:i:0	MD:Z:20	NM:i:0
1465	4	*	0	0	*	*	0	0	CAGCATCATCGTATAGTCAG	IIIIIIIIIIIIIIIIIIII	XM:i:0
1467	4	*	0	0	*	*	0	0	GTCGCGCAGCTGCGAGTACT	IIIIIIIIIIIIIIIIIIII	XM:i:0
1468	4	*	0	0	*	*	0	0	ATAGTACTCATGAGAATAAT	IIIIIIIIIIIIIIIIIIII	XM:i:0
1469	0	PhiX_174_mono	5	255	20M	*	0	0	ATCGCTCATGACGCAGAGTA	IIIIIIIIIIIIIIIIIIII	XA:i:0	MD:Z:20	NM:i:0
1472	4	*	0	0	*	*	0	0	CTACGCATCACAGAGAGTCA	IIIIIIIIIIIIIIIIIIII	XM:i:0
1476	16	PhiX_174_mono	1917	255	20M	*	0	0	GCTGATATGCTGATGCGACT	IIIIIIIIIIIIIIIIIIII	XA:i:0	MD:Z:20	NM:i:0
1477	4	*	0	0	*	*	0	0	CAGTGATATGTGACAGTGAG	IIIIIIIIIIIIIIIIIIII	XM:i:0
1479	4	*	0	0	*	*	0	0	AGCGGAGCATCGACATTATC	IIIIIIIIIIIIIIIIIIII	XM:i:0
1481	4	*	0	0	*	*	0	0	ACTATCATCATCGAGACAGT	IIIIIIIIIIIIIIIIIIII	XM:i:0
1484	4	*	0	0	*	*	0	0	ATACAGACGACGCTACGTGC	IIIIIIIIIIIIIIIIIIII	XM:i:0
1485	4	*	0	0	*	*	0	0	AGTCGTGATGAGATGTATCT	IIIIIIIIIIIIIIIIIIII	XM:i:0
1491	0	PhiX_174_mono	1408	255	20M	*	0	0	ACGCTAGTGCTGACTATACG	IIIIIIIIIIIIIIIIIIII	XA:i:0	MD:Z:20	NM:i:0
1492	4	*	0	0	*	*	0	0	ACGACGCTCAGACCATAATC	IIIIIIIIIIIIIIIIIIII	XM:i:0
1493	0	PhiX_174_mono	3082	255	20M	*	0	0	GTCGTGATGAGTGTATCTGT	IIIIIIIIIIIIIIIIIIII	XA:i:0	MD:Z:20	NM:i:0
1495	0	PhiX_174_mono	861	255	20M	*	0	0	CTCGCTATGACTCTACTGTA	IIIIIIIIIIIIIIIIIIII	XA:i:3	MD:Z:0G0C0T17	NM:i:3
1496	16	PhiX_174_mono	1211	255	20M	*	0	0	TCATGATGTATCTCATGAGT	IIIIIIIIIIIIIIIIIIII	XA:i:1	MD:Z:0A19	NM:i:1
1497	0	PhiX_174_mono	348	255	20M	*	0	0	GATACGAGATGATCGATGAC	IIIIIIIIIIIIIIIIIIII	XA:i:3	MD:Z:17C0T0G0	NM:i:3
1498	4	*	0	0	*	*	0	0	ACGACGAGCAGACTACAGAT	IIIIIIIIIIIIIIIIIIII	XM:i:0
1500	0	PhiX_174_mono	348	255	20M	*	0	0	GATACGAGATGATCGATGAC	IIIIIIIIIIIIIIIIIIII	XA:i:3	MD:Z:17C0T0G0	NM:i:3
1501	0	PhiX_174_mono	2957	255	20M	*	0	0	GAGCTGTGCATCTACTCTCT	IIIIIIIIIIIIIIIIIIII	XA:i:0	MD:Z:20	NM:i:0
1502	4	*	0	0	*	*	0	0	CTCGCATACGAACAGATCTC	IIIIIIIIIIIIIIIIIIII	XM:i:0
1505	4	*	0	0	*	*	0	0	ACACTCACTCAGTGCTGAGA	IIIIIIIIIIIIIIIIIIII	XM:i:0
1507	16	PhiX_174_mono	249	255	20M	*	0	0	TAGATACTATCTGAGTCGAT	IIIIIIIIIIIIIIIIIIII	XA:i:2	MD:Z:0G0T18	NM:i:2
1508	4	*	0	0	*	*	0	0	GTGATGCTGACAGTACGAGC	IIIIIIIIIIIIIIIIIIII	XM:i:0
1514	4	*	0	0	*	*	0	0	GTGCTATGCGCGTATCGCTG	IIIIIIIIIIIIIIIIIIII	XM:i:0
1516	4	*	0	0	*	*	0	0	ACGACTAGCTAAGTACGTAG	IIIIIIIIIIIIIIIIIIII	XM:i:0
1518	4	*	0	0	*	*	0	0	CAGAGCGAGTGTACTCTACA	IIIIIIIIIIIIIIIIIIII	XM:i:0
1519	4	*	0	0	*	*	0	0	CGTACGCTGACTGATCGACA	IIIIIIIIIIIIIIIIIIII	XM:i:0
1520	16	PhiX_174_mono	3562	255	20M	*	0	0	GCTATGTACAGTATGCATCG	IIIIIIIIIIIIIIIIIIII	XA:i:0	MD:Z:20	NM:i:0
1523	4	*	0	0	*	*	0	0	ACGACTAGCTAGTACTAGTA	IIIIIIIIIIIIIIIIIIII	XM:i:0
1524	4	*	0	0	*	*	0	0	ATAGAGCATCACATCAGCTA	IIIIIIIIIIIIIIIIIIII	XM:i:0
1525	4	*	0	0	*	*	0	0	CATCTGACAGACAGACAGCT	IIIIIIIIIIIIIIIIIIII	XM:i:0
1528	4	*	0	0	*	*	0	0	ACACACAGAGAGAGCTCTGC	IIIIIIIIIIIIIIIIIIII	XM:i:0
1529	4	*	0	0	*	*	0	0	AGACTCTGATCTCTATGCGG	IIIIIIIIIIIIIIIIIIII	XM:i:0
1530	4	*	0	0	*	*	0	0	CGCGTAGCTGAGCGCTCGAC	IIIIIIIIIIIIIIIIIIII	XM:i:0
1533	4	*	0	0	*	*	0	0	GCACTCGATGCATACTGTAC	IIIIIIIIIIIIIIIIIIII	XM:i:0
1534	16	PhiX_174_mono	2049	255	20M	*	0	0	TGTTGTGTCATGTGTCTACT	IIIIIIIIIIIIIIIIIIII	XA:i:3	MD:Z:0G0T0A17	NM:i:3
1536	4	*	0	0	*	*	0	0	GCGAGCGAGCGCTCGACCAC	IIIIIIIIIIIIIIIIIIII	XM:i:0
1537	4	*	0	0	*	*	0	0	ACGATCTGAAGCAGACAGCA	IIIIIIIIIIIIIIIIIIII	XM:i:0
1538	4	*	0	0	*	*	0	0	ACGTCGACAAGAATAGCCAC	IIIIIIIIIIIIIIIIIIII	XM:i:0
1540	16	PhiX_174_mono	1762	255	20M	*	0	0	TATCTCGCATATCACTCTCG	IIIIIIIIIIIIIIIIIIII	XA:i:2	MD:Z:18G0A0	NM:i:2
1541	4	*	0	0	*	*	0	0	CACAGCAGAGACAGCAGCAC	IIIIIIIIIIIIIIIIIIII	XM:i:0
1543	0	PhiX_174_mono	2459	255	20M	*	0	0	AGAGCTACTATGCACTGACA	IIIIIIIIIIIIIIIIIIII	XA:i:0	MD:Z:20	NM:i:0
1544	4	*	0	0	*	*	0	0	GCATCACAGACGCTCTGTGA	IIIIIIIIIIIIIIIIIIII	XM:i:0
1546	16	PhiX_174_mono	2693	255	20M	*	0	0	GCTGAGTGACTAGTCATCAG	IIIIIIIIIIIIIIIIIIII	XA:i:0	MD:Z:20	NM:i:0
1549	4	*	0	0	*	*	0	0	AGACGACATCTGAAGCAGAG	IIIIIIIIIIIIIIIIIIII	XM:i:0
1553	16	PhiX_174_mono	447	255	20M	*	0	0	CTGCTCTGTGAGTATGCTGC	IIIIIIIIIIIIIIIIIIII	XA:i:0	MD:Z:20	NM:i:0
1554	4	*	0	0	*	*	0	0	ATAGTAGCGTATGTAGCACA	IIIIIIIIIIIIIIIIIIII	XM:i:0
1556	4	*	0	0	*	*	0	0	ACTAGCGAGTAGTGACTGAC	IIIIIIIIIIIIIIIIIIII	XM:i:0
1558	16	PhiX_174_mono	3121	255	20M	*	0	0	ACATGCTACATGTGCTCACT	IIIIIIIIIIIIIIIIIIII	XA:i:0	MD:Z:20	NM:i:0
1560	16	PhiX_174_mono	2073	255	20M	*	0	0	CTCTATGCGCGATGTCGCTG	IIIIIIIIIIIIIIIIIIII	XA:i:2	MD:Z:0T0A18	NM:i:2
1562	4	*	0	0	*	*	0	0	ATAGTAGCGTATGTAGCACA	IIIIIIIIIIIIIIIIIIII	XM:i:0
1563	4	*	0	0	*	*	0	0	ACTAGCGAGTAGTGACTGAT	IIIIIIIIIIIIIIIIIIII	XM:i:0
1566	4	*	0	0	*	*	0	0	CTGACGATATGTACGCACAA	IIIIIIIIIIIIIIIIIIII	XM:i:0
1567	4	*	0	0	*	*	0	0	CTGCATGAGTATCGTACGTC	IIIIIIIIIIIIIIIIIIII	XM:i:0
1568	4	*	0	0	*	*	0	0	CTGTCAGTCACGATCGCACG	IIIIIIIIIIIIIIIIIIII	XM:i:0
1570	16	PhiX_174_mono	3458	255	20M	*	0	0	GCTGAGTATGTACAGCTATG	IIIIIIIIIIIIIIIIIIII	XA:i:0	MD:Z:20	NM:i:0
1571	16	PhiX_174_mono	473	255	20M	*	0	0	GCTTATGTCATCGTCACATC	IIIIIIIIIIIIIIIIIIII	XA:i:3	MD:Z:0C0T0A17	NM:i:3
1573	4	*	0	0	*	*	0	0	CATCGAGCTATGTCGTCTAT	IIIIIIIIIIIIIIIIIIII	XM:i:0
1577	4	*	0	0	*	*	0	0	AGCGCTGATGATCGACGTAC	IIIIIIIIIIIIIIIIIIII	XM:i:0
1578	0	PhiX_174_mono	3046	255	20M	*	0	0	ATATGTGATATGTATGTGAC	IIIIIIIIIIIIIIIIIIII	XA:i:0	MD:Z:20	NM:i:0
1580	0	PhiX_174_mono	3046	255	20M	*	0	0	ATATGTGATATGTATGTGAC	IIIIIIIIIIIIIIIIIIII	XA:i:0	MD:Z:20	NM:i:0
1581	4	*	0	0	*	*	0	0	ATGTAGTCAGTATCGTGCAG	IIIIIIIIIIIIIIIIIIII	XM:i:0
1584	4	*	0	0	*	*	0	0	ACACGCGACTCACACAACGT	IIIIIIIIIIIIIIIIIIII	XM:i:0
1585	16	PhiX_174_mono	328	255	20M	*	0	0	CTAGCTCATCAGCTCTGCGT	IIIIIIIIIIIIIIIIIIII	XA:i:1	MD:Z:0A19	NM:i:1
1587	0	PhiX_174_mono	3532	255	20M	*	0	0	GTACGCATCGCGCAGTAACT	IIIIIIIIIIIIIIIIIIII	XA:i:3	MD:Z:17T0A0G0	NM:i:3
1588	16	PhiX_174_mono	1274	255	20M	*	0	0	CTCTCTGCTATGATGTGATG	IIIIIIIIIIIIIIIIIIII	XA:i:3	MD:Z:0G0C0A17	NM:i:3
1589	4	*	0	0	*	*	0	0	CACGCGAGAGAAACACAGTC	IIIIIIIIIIIIIIIIIIII	XM:i:0
1590	4	*	0	0	*	*	0	0	ACACTCATCACGACGCAGAG	IIIIIIIIIIIIIIIIIIII	XM:i:0
1592	4	*	0	0	*	*	0	0	GATGAGAGATGATAGCAGCC	IIIIIIIIIIIIIIIIIIII	XM:i:0
1593	4	*	0	0	*	*	0	0	CTACTTAGCAGACTCGCGCT	IIIIIIIIIIIIIIIIIIII	XM:i:0
1594	4	*	0	0	*	*	0	0	CAGCATCATCGTATAGTCAC	IIIIIIIIIIIIIIIIIIII	XM:i:0
1595	4	*	0	0	*	*	0	0	ATATGCGTCGACGCGTACGC	IIIIIIIIIIIIIIIIIIII	XM:i:0
1597	16	PhiX_174_mono	1948	255	20M	*	0	0	CTGAGTCTCTCGTCGACTAC	IIIIIIIIIIIIIIIIIIII	XA:i:0	MD:Z:20	NM:i:0
1598	4	*	0	0	*	*	0	0	GTATAGATCGATCAACTAAC	IIIIIIIIIIIIIIIIIIII	XM:i:0
1599	16	PhiX_174_mono	3699	255	20M	*	0	0	TAAGGTAGATGACACTCACT	IIIIIIIIIIIIIIIIIIII	XA:i:3	MD:Z:0A0G2C15	NM:i:3
1602	4	*	0	0	*	*	0	0	CGCGCTCGTCAGTCACTAGG	IIIIIIIIIIIIIIIIIIII	XM:i:0
1603	4	*	0	0	*	*	0	0	ACGCTACTCAGATCATCTAC	IIIIIIIIIIIIIIIIIIII	XM:i:0
1606	16	PhiX_174_mono	3699	255	20M	*	0	0	GTAGGTAGATGACACTCACT	IIIIIIIIIIIIIIIIIIII	XA:i:3	MD:Z:0A0G2C15	NM:i:3
1607	4	*	0	0	*	*	0	0	AGTACGTCGATACGGCAGTA	IIIIIIIIIIIIIIIIIIII	XM:i:0
1616	4	*	0	0	*	*	0	0	GAGCGATCTATGTGTGTGGG	IIIIIIIIIIIIIIIIIIII	XM:i:0
1617	4	*	0	0	*	*	0	0	ATCGCATCAGATGATACTCT	IIIIIIIIIIIIIIIIIIII	XM:i:0
1623	4	*	0	0	*	*	0	0	ATACTCTGCACGTCTCAGAC	IIIIIIIIIIIIIIIIIIII	XM:i:0
1625	4	*	0	0	*	*	0	0	GCAGCATCGATCGTATAGTC	IIIIIIIIIIIIIIIIIIII	XM:i:0
1627	4	*	0	0	*	*	0	0	CTATGAGCACGACGATGAGT	IIIIIIIIIIIIIIIIIIII	XM:i:0
1629	4	*	0	0	*	*	0	0	AGTACGTGACATCGCTGCAC	IIIIIIIIIIIIIIIIIIII	XM:i:0
1633	4	*	0	0	*	*	0	0	AGATATGTATCAGTACGTGC	IIIIIIIIIIIIIIIIIIII	XM:i:0
1635	4	*	0	0	*	*	0	0	AGTAGACATACGACTGAGAC	IIIIIIIIIIIIIIIIIIII	XM:i:0
1637	4	*	0	0	*	*	0	0	GTCACAGTAGAAGTCAGAGC	IIIIIIIIIIIIIIIIIIII	XM:i:0
1640	4	*	0	0	*	*	0	0	GACTCAGATGATCGGCATGA	IIIIIIIIIIIIIIIIIIII	XM:i:0
1641	0	PhiX_174_mono	3123	255	20M	*	0	0	ATGCTACATGTGCTCACTGA	IIIIIIIIIIIIIIIIIIII	XA:i:0	MD:Z:20	NM:i:0
1644	4	*	0	0	*	*	0	0	CAGTGAGCGACACAGCGCAG	IIIIIIIIIIIIIIIIIIII	XM:i:0
1645	4	*	0	0	*	*	0	0	GATCTGATCATACCTCTATC	IIIIIIIIIIIIIIIIIIII	XM:i:0
1646	4	*	0	0	*	*	0	0	CAGCGTCATAGTACGTACTA	IIIIIIIIIIIIIIIIIIII	XM:i:0
1649	4	*	0	0	*	*	0	0	ATGAGCAGACGACAGAGAGA	IIIIIIIIIIIIIIIIIIII	XM:i:0
1650	4	*	0	0	*	*	0	0	ATCGCACATACAGCAGAGAG	IIIIIIIIIIIIIIIIIIII	XM:i:0
1651	16	PhiX_174_mono	617	255	20M	*	0	0	GAGAGTGATGTATGTCTAGT	IIIIIIIIIIIIIIIIIIII	XA:i:0	MD:Z:20	NM:i:0
1652	4	*	0	0	*	*	0	0	CGTGCTCTCGTCCTGCGTGA	IIIIIIIIIIIIIIIIIIII	XM:i:0
1653	4	*	0	0	*	*	0	0	AGAGTCGACAGATACAGCTA	IIIIIIIIIIIIIIIIIIII	XM:i:0
1655	4	*	0	0	*	*	0	0	AGAGCGACAATACAGCTAGT	IIIIIIIIIIIIIIIIIIII	XM:i:0
1657	4	*	0	0	*	*	0	0	GCTAGCATGAGATTATATGT	IIIIIIIIIIIIIIIIIIII	XM:i:0
1659	4	*	0	0	*	*	0	0	CTCTCGACTGTAACACTACT	IIIIIIIIIIIIIIIIIIII	XM:i:0
1660	4	*	0	0	*	*	0	0	CTACGCTGAGCTGTCGCTAC	IIIIIIIIIIIIIIIIIIII	XM:i:0
1664	4	*	0	0	*	*	0	0	AGACGCACTGATCATTACGT	IIIIIIIIIIIIIIIIIIII	XM:i:0
1671	16	PhiX_174_mono	2807	255	20M	*	0	0	GTGCGATACTGACATCTGAG	IIIIIIIIIIIIIIIIIIII	XA:i:0	MD:Z:20	NM:i:0
1672	4	*	0	0	*	*	0	0	ATACGGACGATGAGACATAG	IIIIIIIIIIIIIIIIIIII	XM:i:0
1673	4	*	0	0	*	*	0	0	GAGTCACATCTAACAGTCGC	IIIIIIIIIIIIIIIIIIII	XM:i:0
1675	4	*	0	0	*	*	0	0	AGTACGCATCACTGTACTCG	IIIIIIIIIIIIIIIIIIII	XM:i:0
1676	4	*	0	0	*	*	0	0	GTCTTACTATGTTATACATA	IIIIIIIIIIIIIIIIIIII	XM:i:0
1678	4	*	0	0	*	*	0	0	CGAGTCATGATCTGTACCTA	IIIIIIIIIIIIIIIIIIII	XM:i:0
1679	16	PhiX_174_mono	3626	255	20M	*	0	0	TAGTGAGCGCTAGCTACAGT	IIIIIIIIIIIIIIIIIIII	XA:i:0	MD:Z:20	NM:i:0
1681	4	*	0	0	*	*	0	0	CGAGAGCTCATCTACAGAGG	IIIIIIIIIIIIIIIIIIII	XM:i:0
1682	0	PhiX_174_mono	2378	255	20M	*	0	0	CTCGTGATATCTGCTGCTGC	IIIIIIIIIIIIIIIIIIII	XA:i:0	MD:Z:20	NM:i:0
1684	0	PhiX_174_mono	2192	255	20M	*	0	0	CGTGCATCAGTGATGTGCGC	IIIIIIIIIIIIIIIIIIII	XA:i:2	MD:Z:18T0G0	NM:i:2
1686	0	PhiX_174_mono	2055	255	20M	*	0	0	GTCATGTGTCTACTACGCTA	IIIIIIIIIIIIIIIIIIII	XA:i:0	MD:Z:20	NM:i:0
1687	4	*	0	0	*	*	0	0	ACGTGACGATGTGACGCTAG	IIIIIIIIIIIIIIIIIIII	XM:i:0
1690	16	PhiX_174_mono	3617	255	20M	*	0	0	CTGTGATGCTAGTGAGCGCT	IIIIIIIIIIIIIIIIIIII	XA:i:0	MD:Z:20	NM:i:0
1693	4	*	0	0	*	*	0	0	GCTGACATCTCGAGCTATCG	IIIIIIIIIIIIIIIIIIII	XM:i:0
1694	4	*	0	0	*	*	0	0	ACGCTCTAGATCATCGCGAT	IIIIIIIIIIIIIIIIIIII	XM:i:0
1695	4	*	0	0	*	*	0	0	CGTACTCAGATCTACACTAG	IIIIIIIIIIIIIIIIIIII	XM:i:0
1697	4	*	0	0	*	*	0	0	ACGAGAGACATCAGCGACAC	IIIIIIIIIIIIIIIIIIII	XM:i:0
1698	0	PhiX_174_mono	3773	255	20M	*	0	0	ATACGACATCTGTCACGAGT	IIIIIIIIIIIIIIIIIIII	XA:i:2	MD:Z:1C1T16	NM:i:2
1705	4	*	0	0	*	*	0	0	ACACGCACACATGATGCAGT	IIIIIIIIIIIIIIIIIIII	XM:i:0
1709	4	*	0	0	*	*	0	0	ACGCGTCTGACACGATTCAG	IIIIIIIIIIIIIIIIIIII	XM:i:0
1713	4	*	0	0	*	*	0	0	ACGATAGCATCATCACATGC	IIIIIIIIIIIIIIIIIIII	XM:i:0
1717	4	*	0	0	*	*	0	0	GTCTGATGATGACTACGAGT	IIIIIIIIIIIIIIIIIIII	XM:i:0
1718	4	*	0	0	*	*	0	0	CGTACGCAGTCCAGCTGCGC	IIIIIIIIIIIIIIIIIIII	XM:i:0
1719	4	*	0	0	*	*	0	0	AGACACTACGATCAGCTCTC	IIIIIIIIIIIIIIIIIIII	XM:i:0
1720	4	*	0	0	*	*	0	0	CAGAGCACATCGATCAGTGA	IIIIIIIIIIIIIIIIIIII	XM:i:0
1722	16	PhiX_174_mono	1238	255	20M	*	0	0	TGCGCTGACACGTCTACTGT	IIIIIIIIIIIIIIIIIIII	XA:i:2	MD:Z:0G0A18	NM:i:2
1723	4	*	0	0	*	*	0	0	CGTACGCAGATCTGACAGCT	IIIIIIIIIIIIIIIIIIII	XM:i:0
1728	4	*	0	0	*	*	0	0	ATCGCCACGACAGTACATAC	IIIIIIIIIIIIIIIIIIII	XM:i:0
1730	16	PhiX_174_mono	617	255	20M	*	0	0	GAGAGTGATGTATGTCTAGT	IIIIIIIIIIIIIIIIIIII	XA:i:0	MD:Z:20	NM:i:0
1734	4	*	0	0	*	*	0	0	GACGATCACAACGACATCTC	IIIIIIIIIIIIIIIIIIII	XM:i:0
1736	4	*	0	0	*	*	0	0	AGTCTGACATGATACTACTA	IIIIIIIIIIIIIIIIIIII	XM:i:0
1738	0	PhiX_174_mono	426	255	20M	*	0	0	ACGCTGACTGAGATACTCGC	IIIIIIIIIIIIIIIIIIII	XA:i:1	MD:Z:10T9	NM:i:1
1739	16	PhiX_174_mono	3118	255	20M	*	0	0	TGCACATGCTACATGTGCTC	IIIIIIIIIIIIIIIIIIII	XA:i:0	MD:Z:20	NM:i:0
1740	4	*	0	0	*	*	0	0	AGACGTCGCATCGATGTACA	IIIIIIIIIIIIIIIIIIII	XM:i:0
1743	16	PhiX_174_mono	2069	255	20M	*	0	0	TCGCTACTATGCGCGATGTC	IIIIIIIIIIIIIIIIIIII	XA:i:1	MD:Z:0A19	NM:i:1
1744	16	PhiX_174_mono	2051	255	20M	*	0	0	TTGTGTCATGTGTCTACTAC	IIIIIIIIIIIIIIIIIIII	XA:i:1	MD:Z:0A19	NM:i:1
1745	4	*	0	0	*	*	0	0	GACTGCATGATGTAGACCAC	IIIIIIIIIIIIIIIIIIII	XM:i:0
1749	4	*	0	0	*	*	0	0	ACAGCATCTGATGAGACTCA	IIIIIIIIIIIIIIIIIIII	XM:i:0
1750	4	*	0	0	*	*	0	0	GTACTATGACGTCGTCGTAC	IIIIIIIIIIIIIIIIIIII	XM:i:0
1752	4	*	0	0	*	*	0	0	ATACAGCATCAATGCACATA	IIIIIIIIIIIIIIIIIIII	XM:i:0
1753	4	*	0	0	*	*	0	0	CACGTCTGTACGACGCACGC	IIIIIIIIIIIIIIIIIIII	XM:i:0
1754	4	*	0	0	*	*	0	0	ATGTCATGATGATGTAGTAG	IIIIIIIIIIIIIIIIIIII	XM:i:0
1755	4	*	0	0	*	*	0	0	CACAGACACTGACTAGCGCG	IIIIIIIIIIIIIIIIIIII	XM:i:0
1756	4	*	0	0	*	*	0	0	AGTCACACATCTGCGTGTAT	IIIIIIIIIIIIIIIIIIII	XM:i:0
1757	4	*	0	0	*	*	0	0	CGCAGCACATGTGTGCATGT	IIIIIIIIIIIIIIIIIIII	XM:i:0
1758	4	*	0	0	*	*	0	0	GTAGTAGCACACATGACACT	IIIIIIIIIIIIIIIIIIII	XM:i:0
1759	4	*	0	0	*	*	0	0	AGACTCTGACTACGAGTGTA	IIIIIIIIIIIIIIIIIIII	XM:i:0
1760	4	*	0	0	*	*	0	0	AGTAGCAGCATCATGTGACG	IIIIIIIIIIIIIIIIIIII	XM:i:0
1761	4	*	0	0	*	*	0	0	AGTGCACAGATCATGACTGA	IIIIIIIIIIIIIIIIIIII	XM:i:0
1762	16	PhiX_174_mono	2051	255	20M	*	0	0	ATGTGTCATGTGTCTACTAC	IIIIIIIIIIIIIIIIIIII	XA:i:0	MD:Z:20	NM:i:0
1763	4	*	0	0	*	*	0	0	CTGTGATCGTCTAGTAGTAT	IIIIIIIIIIIIIIIIIIII	XM:i:0
1764	4	*	0	0	*	*	0	0	AGCGAGTCGATCTACAGTCG	IIIIIIIIIIIIIIIIIIII	XM:i:0
1765	4	*	0	0	*	*	0	0	GCACAGATGTTAGTAGTCTG	IIIIIIIIIIIIIIIIIIII	XM:i:0
1766	4	*	0	0	*	*	0	0	AGTAGACACGATCAGACAGC	IIIIIIIIIIIIIIIIIIII	XM:i:0
1768	4	*	0	0	*	*	0	0	CTGTGATCGTTAGTAGTAGT	IIIIIIIIIIIIIIIIIIII	XM:i:0
1770	4	*	0	0	*	*	0	0	AGCGAGTCGATCTACAGTAG	IIIIIIIIIIIIIIIIIIII	XM:i:0
1771	0	PhiX_174_mono	3392	255	20M	*	0	0	CGTGATATGTCGTATGTTGC	IIIIIIIIIIIIIIIIIIII	XA:i:3	MD:Z:17C0T0G0	NM:i:3
1773	4	*	0	0	*	*	0	0	GAGACACATCAGACAGCATA	IIIIIIIIIIIIIIIIIIII	XM:i:0
1774	4	*	0	0	*	*	0	0	ACTCGACTCATCACACTAGC	IIIIIIIIIIIIIIIIIIII	XM:i:0
1776	4	*	0	0	*	*	0	0	CGTATCTGACTGATGATCGC	IIIIIIIIIIIIIIIIIIII	XM:i:0
1777	16	PhiX_174_mono	3043	255	20M	*	0	0	GTGATATGTGATATGTATGT	IIIIIIIIIIIIIIIIIIII	XA:i:2	MD:Z:0T0C18	NM:i:2
1779	4	*	0	0	*	*	0	0	AGTCAGATATGAACAGTAAA	IIIIIIIIIIIIIIIIIIII	XM:i:0
1780	4	*	0	0	*	*	0	0	GTATCTGTGACGCAGCTAGC	IIIIIIIIIIIIIIIIIIII	XM:i:0
1781	4	*	0	0	*	*	0	0	GAGACATCATCACAGCATAC	IIIIIIIIIIIIIIIIIIII	XM:i:0
1782	4	*	0	0	*	*	0	0	ACTGCACTCGAATGCAGTCG	IIIIIIIIIIIIIIIIIIII	XM:i:0
1784	4	*	0	0	*	*	0	0	ATATCACTGATACCTGTCCA	IIIIIIIIIIIIIIIIIIII	XM:i:0
1785	4	*	0	0	*	*	0	0	ATCAGCATCGCACAGTATGT	IIIIIIIIIIIIIIIIIIII	XM:i:0
1786	4	*	0	0	*	*	0	0	CGCAGTCGTATGCGAGATGC	IIIIIIIIIIIIIIIIIIII	XM:i:0
1789	16	PhiX_174_mono	566	255	20M	*	0	0	TGTCGCGCAGACACTGACGT	IIIIIIIIIIIIIIIIIIII	XA:i:3	MD:Z:0G0T0A17	NM:i:3
1790	4	*	0	0	*	*	0	0	CGTCGCTGCTGTGAGCTGCG	IIIIIIIIIIIIIIIIIIII	XM:i:0
1791	4	*	0	0	*	*	0	0	GATCACGATCATCATACAGC	IIIIIIIIIIIIIIIIIIII	XM:i:0
1792	4	*	0	0	*	*	0	0	GTCAGTGCATAGTACGCTTG	IIIIIIIIIIIIIIIIIIII	XM:i:0
1794	4	*	0	0	*	*	0	0	ATAGCAGCGTATGAGCTATA	IIIIIIIIIIIIIIIIIIII	XM:i:0
1798	4	*	0	0	*	*	0	0	ACAGCACACACAGACGGAGC	IIIIIIIIIIIIIIIIIIII	XM:i:0
1799	4	*	0	0	*	*	0	0	GTCAGTGCATAGTACTCTTG	IIIIIIIIIIIIIIIIIIII	XM:i:0
1804	16	PhiX_174_mono	3491	255	20M	*	0	0	GTGCACTATGCGACACTACT	IIIIIIIIIIIIIIIIIIII	XA:i:3	MD:Z:17C0T0A0	NM:i:3
1805	4	*	0	0	*	*	0	0	ACATCTGTGCCGTCGTTGAG	IIIIIIIIIIIIIIIIIIII	XM:i:0
1806	0	PhiX_174_mono	60	255	20M	*	0	0	ATACTACTGCTGTACGATAT	IIIIIIIIIIIIIIIIIIII	XA:i:0	MD:Z:20	NM:i:0
1808	4	*	0	0	*	*	0	0	GCCTCGTCATCATAGTACAG	IIIIIIIIIIIIIIIIIIII	XM:i:0
1810	4	*	0	0	*	*	0	0	AGACGCATCACATCACTACG	IIIIIIIIIIIIIIIIIIII	XM:i:0
1811	4	*	0	0	*	*	0	0	CAGCGACATGACATGCACAG	IIIIIIIIIIIIIIIIIIII	XM:i:0
1815	4	*	0	0	*	*	0	0	ACACGTACATCACACAACGC	IIIIIIIIIIIIIIIIIIII	XM:i:0
1817	16	PhiX_174_mono	944	255	20M	*	0	0	TCGACTGTACACTGCTGTAT	IIIIIIIIIIIIIIIIIIII	XA:i:1	MD:Z:13A6	NM:i:1
1819	4	*	0	0	*	*	0	0	ACGTCATAGTCACACTCGTC	IIIIIIIIIIIIIIIIIIII	XM:i:0
1820	4	*	0	0	*	*	0	0	AGACGCTACTATGCACTGAA	IIIIIIIIIIIIIIIIIIII	XM:i:0
1821	4	*	0	0	*	*	0	0	ATCACATATCGACTACGCTG	IIIIIIIIIIIIIIIIIIII	XM:i:0
1824	4	*	0	0	*	*	0	0	GATACTCTCGACAGCACCCC	IIIIIIIIIIIIIIIIIIII	XM:i:0
1826	16	PhiX_174_mono	3511	255	20M	*	0	0	CAGAAGTGTGACTATGACGT	IIIIIIIIIIIIIIIIIIII	XA:i:3	MD:Z:3T2C9T3	NM:i:3
1827	4	*	0	0	*	*	0	0	CGTCCAGATGTCAGTATCGC	IIIIIIIIIIIIIIIIIIII	XM:i:0
1831	4	*	0	0	*	*	0	0	ACTGCGACTCGCTCACTACG	IIIIIIIIIIIIIIIIIIII	XM:i:0
1833	4	*	0	0	*	*	0	0	AGTAGTAGCATATCATCCTA	IIIIIIIIIIIIIIIIIIII	XM:i:0
1837	4	*	0	0	*	*	0	0	GTCGCTAGCATGCTAGCTGT	IIIIIIIIIIIIIIIIIIII	XM:i:0
1838	4	*	0	0	*	*	0	0	GATCGACATGCATACAGTAC	IIIIIIIIIIIIIIIIIIII	XM:i:0
1840	4	*	0	0	*	*	0	0	AGTATGCTACAGTAGAGTCA	IIIIIIIIIIIIIIIIIIII	XM:i:0
1842	4	*	0	0	*	*	0	0	ACGTGCACTCACTCACTAGA	IIIIIIIIIIIIIIIIIIII	XM:i:0
1844	0	PhiX_174_mono	3700	255	20M	*	0	0	GAGCTAGATGACACTCACAC	IIIIIIIIIIIIIIIIIIII	XA:i:2	MD:Z:18T0A0	NM:i:2
1847	4	*	0	0	*	*	0	0	AGACAATGATGTGTACTAGC	IIIIIIIIIIIIIIIIIIII	XM:i:0
1851	4	*	0	0	*	*	0	0	GTGCTCTGTCCTGCGCGAGC	IIIIIIIIIIIIIIIIIIII	XM:i:0
1852	4	*	0	0	*	*	0	0	CGATGACATATGAGCATGAC	IIIIIIIIIIIIIIIIIIII	XM:i:0
1855	0	PhiX_174_mono	586	255	20M	*	0	0	CTACTGACGCAGAGACGGCG	IIIIIIIIIIIIIIIIIIII	XA:i:3	MD:Z:17T0G0C0	NM:i:3
1858	4	*	0	0	*	*	0	0	CAGAGATACGACAGCAAGAG	IIIIIIIIIIIIIIIIIIII	XM:i:0
1859	4	*	0	0	*	*	0	0	ACGTAGACTCGATGTCGTCG	IIIIIIIIIIIIIIIIIIII	XM:i:0
1860	4	*	0	0	*	*	0	0	GTAGTAGCACACATGACACA	IIIIIIIIIIIIIIIIIIII	XM:i:0
1863	4	*	0	0	*	*	0	0	ATGAGCACATGATGAGAGAG	IIIIIIIIIIIIIIIIIIII	XM:i:0
1867	16	PhiX_174_mono	3561	255	20M	*	0	0	TGATATGTACAGTATGCGTC	IIIIIIIIIIIIIIIIIIII	XA:i:2	MD:Z:2C14A2	NM:i:2
1868	4	*	0	0	*	*	0	0	CAGAGATACGACAGCAATAG	IIIIIIIIIIIIIIIIIIII	XM:i:0
1869	4	*	0	0	*	*	0	0	AGACGGAGCGTCTGCGTGAC	IIIIIIIIIIIIIIIIIIII	XM:i:0
1870	16	PhiX_174_mono	2374	255	20M	*	0	0	AGAACTCGTGATATCTGCTG	IIIIIIIIIIIIIIIIIIII	XA:i:3	MD:Z:0G0A0T17	NM:i:3
1871	4	*	0	0	*	*	0	0	ATCGTCTGATCGTGATGCAG	IIIIIIIIIIIIIIIIIIII	XM:i:0
1874	4	*	0	0	*	*	0	0	GATGCGTATCATCTCGCTGA	IIIIIIIIIIIIIIIIIIII	XM:i:0
1875	4	*	0	0	*	*	0	0	ATAGTGTATGATGTAATACT	IIIIIIIIIIIIIIIIIIII	XM:i:0
1878	4	*	0	0	*	*	0	0	AGACGGAGCGTCTGCGTGAG	IIIIIIIIIIIIIIIIIIII	XM:i:0
1879	4	*	0	0	*	*	0	0	GATGCGTATCATCTCGCTGA	IIIIIIIIIIIIIIIIIIII	XM:i:0
1880	4	*	0	0	*	*	0	0	ACTCTCTGAGCAGACTCGCG	IIIIIIIIIIIIIIIIIIII	XM:i:0
1883	16	PhiX_174_mono	491	255	20M	*	0	0	TCACGCTGTCTCATCATGAG	IIIIIIIIIIIIIIIIIIII	XA:i:0	MD:Z:20	NM:i:0
1885	0	PhiX_174_mono	498	255	20M	*	0	0	GTCTCATCATGAGCGCTGAT	IIIIIIIIIIIIIIIIIIII	XA:i:0	MD:Z:20	NM:i:0
1886	4	*	0	0	*	*	0	0	AGAGTCTGATCTGTCTGGGC	IIIIIIIIIIIIIIIIIIII	XM:i:0
1889	4	*	0	0	*	*	0	0	ATAGTCTGACTGTGACTAGC	IIIIIIIIIIIIIIIIIIII	XM:i:0
1890	4	*	0	0	*	*	0	0	AGATCGACTCATCTGCGCAG	IIIIIIIIIIIIIIIIIIII	XM:i:0
1891	4	*	0	0	*	*	0	0	AGTATATGTCATGTGTTGTG	IIIIIIIIIIIIIIIIIIII	XM:i:0
1893	4	*	0	0	*	*	0	0	GAGAGATCATCGAGCGACAC	IIIIIIIIIIIIIIIIIIII	XM:i:0
1894	4	*	0	0	*	*	0	0	CACGCTGTACGAGCGCAGCG	IIIIIIIIIIIIIIIIIIII	XM:i:0
1895	16	PhiX_174_mono	1014	255	20M	*	0	0	GATATATACACTATAGCGCG	IIIIIIIIIIIIIIIIIIII	XA:i:2	MD:Z:0T2C16	NM:i:2
1896	4	*	0	0	*	*	0	0	GACAATCAGATACATCATAG	IIIIIIIIIIIIIIIIIIII	XM:i:0
1899	4	*	0	0	*	*	0	0	GTCGCAGTCCCAGCTAGATA	IIIIIIIIIIIIIIIIIIII	XM:i:0
1900	4	*	0	0	*	*	0	0	GACGAATCAGATGACCGACG	IIIIIIIIIIIIIIIIIIII	XM:i:0
1901	4	*	0	0	*	*	0	0	CACGTCTGTACGAGCGCAGC	IIIIIIIIIIIIIIIIIIII	XM:i:0
1902	4	*	0	0	*	*	0	0	ACTCTAGACGATCACACGAC	IIIIIIIIIIIIIIIIIIII	XM:i:0
1904	4	*	0	0	*	*	0	0	GTACGTCACTGAGATGACAG	IIIIIIIIIIIIIIIIIIII	XM:i:0
1905	4	*	0	0	*	*	0	0	GTCGCGACTGCTCAGCTAGA	IIIIIIIIIIIIIIIIIIII	XM:i:0
1909	4	*	0	0	*	*	0	0	CTCGCATCGACGAGACAGAT	IIIIIIIIIIIIIIIIIIII	XM:i:0
1910	4	*	0	0	*	*	0	0	ATACTGACATGCTAGTATGT	IIIIIIIIIIIIIIIIIIII	XM:i:0
1914	4	*	0	0	*	*	0	0	GATGAGCACGCATACGCTGT	IIIIIIIIIIIIIIIIIIII	XM:i:0
1915	4	*	0	0	*	*	0	0	GACGTCTGACAGACAGACTA	IIIIIIIIIIIIIIIIIIII	XM:i:0
1916	4	*	0	0	*	*	0	0	ATATCTGCACGCTCAGTCTG	IIIIIIIIIIIIIIIIIIII	XM:i:0
1919	4	*	0	0	*	*	0	0	CGTCGTAGATGACTACTCGA	IIIIIIIIIIIIIIIIIIII	XM:i:0
1920	4	*	0	0	*	*	0	0	AGACCAGCGACACAGCATAG	IIIIIIIIIIIIIIIIIIII	XM:i:0
1921	16	PhiX_174_mono	973	255	20M	*	0	0	GCTCTGCACGATACTGATAC	IIIIIIIIIIIIIIIIIIII	XA:i:0	MD:Z:20	NM:i:0
1924	4	*	0	0	*	*	0	0	AGATATGATGATCACTGTCG	IIIIIIIIIIIIIIIIIIII	XM:i:0
1925	4	*	0	0	*	*	0	0	ACGACTAATCAGATGACACT	IIIIIIIIIIIIIIIIIIII	XM:i:0
1928	4	*	0	0	*	*	0	0	ACGCGCATGTCGACGACGAC	IIIIIIIIIIIIIIIIIIII	XM:i:0
1930	0	PhiX_174_mono	2784	255	20M	*	0	0	GTGTGATATCATGTATGATG	IIIIIIIIIIIIIIIIIIII	XA:i:1	MD:Z:19A0	NM:i:1
1938	4	*	0	0	*	*	0	0	ACTCGTCACTCGACGATCAG	IIIIIIIIIIIIIIIIIIII	XM:i:0
1939	4	*	0	0	*	*	0	0	GCAGTCATACACAGTCGCAG	IIIIIIIIIIIIIIIIIIII	XM:i:0
1941	4	*	0	0	*	*	0	0	CATAGCAGATGATGATCTAT	IIIIIIIIIIIIIIIIIIII	XM:i:0
1946	4	*	0	0	*	*	0	0	GACCAGATCAGATACATCAG	IIIIIIIIIIIIIIIIIIII	XM:i:0
1947	4	*	0	0	*	*	0	0	CGTCAGTGTCTGCGCGACAC	IIIIIIIIIIIIIIIIIIII	XM:i:0
1948	4	*	0	0	*	*	0	0	ACTGTAGATCGATCGATGTA	IIIIIIIIIIIIIIIIIIII	XM:i:0
1949	4	*	0	0	*	*	0	0	AGTCGCGCGACGAGACGTCA	IIIIIIIIIIIIIIIIIIII	XM:i:0
1954	16	PhiX_174_mono	2429	255	20M	*	0	0	GCTCTCTGCTGTATGTGGCG	IIIIIIIIIIIIIIIIIIII	XA:i:1	MD:Z:17A2	NM:i:1
1956	4	*	0	0	*	*	0	0	ACTGACACGTCGATGACGCT	IIIIIIIIIIIIIIIIIIII	XM:i:0
1957	4	*	0	0	*	*	0	0	CTGATATGTGCTAGTGTGAC	IIIIIIIIIIIIIIIIIIII	XM:i:0
1960	4	*	0	0	*	*	0	0	GTATAGATCATCATACTCGA	IIIIIIIIIIIIIIIIIIII	XM:i:0
1961	4	*	0	0	*	*	0	0	GTACAGATACGAGACTCATC	IIIIIIIIIIIIIIIIIIII	XM:i:0
1962	4	*	0	0	*	*	0	0	AGACGCGATGCGTATCTCTG	IIIIIIIIIIIIIIIIIIII	XM:i:0
1968	16	PhiX_174_mono	2049	255	20M	*	0	0	GTATGTGTCATGTGTCTACT	IIIIIIIIIIIIIIIIIIII	XA:i:0	MD:Z:20	NM:i:0
1969	4	*	0	0	*	*	0	0	ATCTGTCACGAGTGCATCAC	IIIIIIIIIIIIIIIIIIII	XM:i:0
1970	4	*	0	0	*	*	0	0	GATCGATCGATATTCATGAT	IIIIIIIIIIIIIIIIIIII	XM:i:0
1971	4	*	0	0	*	*	0	0	CATAGATGATATCATCGATG	IIIIIIIIIIIIIIIIIIII	XM:i:0
1972	4	*	0	0	*	*	0	0	ACGTCAGATGAATACCTACC	IIIIIIIIIIIIIIIIIIII	XM:i:0
1973	4	*	0	0	*	*	0	0	ATCTGTCACGAGTGCATCAC	IIIIIIIIIIIIIIIIIIII	XM:i:0
1974	4	*	0	0	*	*	0	0	ATAGTGTATATTAATACTAC	IIIIIIIIIIIIIIIIIIII	XM:i:0
1977	4	*	0	0	*	*	0	0	ACGAGATGATCGATAGACGG	IIIIIIIIIIIIIIIIIIII	XM:i:0
1981	16	PhiX_174_mono	1033	255	20M	*	0	0	GTGATGCTGACGTACGAGCT	IIIIIIIIIIIIIIIIIIII	XA:i:0	MD:Z:20	NM:i:0
1982	4	*	0	0	*	*	0	0	CTACTCTGACGCTACTATGC	IIIIIIIIIIIIIIIIIIII	XM:i:0
1983	4	*	0	0	*	*	0	0	ATACGTGAGTATCATATAGT	IIIIIIIIIIIIIIIIIIII	XM:i:0
1984	4	*	0	0	*	*	0	0	GCAGTACGTACTGTAGTGAG	IIIIIIIIIIIIIIIIIIII	XM:i:0
1986	4	*	0	0	*	*	0	0	ACGACTGACGTCTACTGACA	IIIIIIIIIIIIIIIIIIII	XM:i:0
1988	4	*	0	0	*	*	0	0	ATACTCGAGCAGTCGCAGCG	IIIIIIIIIIIIIIIIIIII	XM:i:0
1989	4	*	0	0	*	*	0	0	CTATGAGCTCGATCAGTATG	IIIIIIIIIIIIIIIIIIII	XM:i:0
1991	4	*	0	0	*	*	0	0	ACAGTGATATCACACACAGA	IIIIIIIIIIIIIIIIIIII	XM:i:0
1992	0	PhiX_174_mono	1606	255	20M	*	0	0	CAGTCGTCAGTGTGCAGTGA	IIIIIIIIIIIIIIIIIIII	XA:i:0	MD:Z:20	NM:i:0
1997	4	*	0	0	*	*	0	0	AGACGACATCTCATAGTATC	IIIIIIIIIIIIIIIIIIII	XM:i:0
2005	16	PhiX_174_mono	1987	255	20M	*	0	0	TGATGTCGCATGATGTGTAT	IIIIIIIIIIIIIIIIIIII	XA:i:0	MD:Z:20	NM:i:0
2007	4	*	0	0	*	*	0	0	GTACGAGACTCATTAGTCAC	IIIIIIIIIIIIIIIIIIII	XM:i:0
2009	4	*	0	0	*	*	0	0	ATACTCACTCAGTGATGAAC	IIIIIIIIIIIIIIIIIIII	XM:i:0
2011	16	PhiX_174_mono	1964	255	20M	*	0	0	CTACTCGACTGCTATGATGT	IIIIIIIIIIIIIIIIIIII	XA:i:0	MD:Z:20	NM:i:0
2012	16	PhiX_174_mono	3506	255	20M	*	0	0	CTCTACAGTAGCGTGACTAT	IIIIIIIIIIIIIIIIIIII	XA:i:0	MD:Z:20	NM:i:0
2013	0	PhiX_174_mono	482	255	20M	*	0	0	ATCGTCACATCACGCTGTCC	IIIIIIIIIIIIIIIIIIII	XA:i:1	MD:Z:19T0	NM:i:1
2014	4	*	0	0	*	*	0	0	GATCATCATCTACAGTATCA	IIIIIIIIIIIIIIIIIIII	XM:i:0
2019	0	PhiX_174_mono	3661	255	20M	*	0	0	GTGCTATACGTACAGTCAGA	IIIIIIIIIIIIIIIIIIII	XA:i:0	MD:Z:20	NM:i:0
2020	4	*	0	0	*	*	0	0	GACTCATATCGTACAGTACC	IIIIIIIIIIIIIIIIIIII	XM:i:0
2021	4	*	0	0	*	*	0	0	GTACGCGATCGAGCAGCGTA	IIIIIIIIIIIIIIIIIIII	XM:i:0
2024	4	*	0	0	*	*	0	0	GTATACTGACAGCGTGGTGA	IIIIIIIIIIIIIIIIIIII	XM:i:0
2029	4	*	0	0	*	*	0	0	CGTCATGCAGAGCTCATCTG	IIIIIIIIIIIIIIIIIIII	XM:i:0
2032	4	*	0	0	*	*	0	0	ATACACATCATGCGACTCAG	IIIIIIIIIIIIIIIIIIII	XM:i:0
2033	0	PhiX_174_mono	2250	255	20M	*	0	0	CATCAGCTCTATGTCTACTG	IIIIIIIIIIIIIIIIIIII	XA:i:0	MD:Z:20	NM:i:0
2034	16	PhiX_174_mono	2760	255	20M	*	0	0	ATGTCGTCACTGATGCTGCT	IIIIIIIIIIIIIIIIIIII	XA:i:0	MD:Z:20	NM:i:0
2035	4	*	0	0	*	*	0	0	AGATGACAGACAGCAGTATA	IIIIIIIIIIIIIIIIIIII	XM:i:0
2036	4	*	0	0	*	*	0	0	ATACTCTGACATGCTGAGTA	IIIIIIIIIIIIIIIIIIII	XM:i:0
2037	16	PhiX_174_mono	1669	255	20M	*	0	0	ATCATGACTCGTGATAGATG	IIIIIIIIIIIIIIIIIIII	XA:i:0	MD:Z:20	NM:i:0
2039	4	*	0	0	*	*	0	0	CGCGCACAGATGTTATAGTT	IIIIIIIIIIIIIIIIIIII	XM:i:0
2040	4	*	0	0	*	*	0	0	ACAGTCTGATCGCGATCGCA	IIIIIIIIIIIIIIIIIIII	XM:i:0
2042	4	*	0	0	*	*	0	0	GCATCGACGAACAGACTCTC	IIIIIIIIIIIIIIIIIIII	XM:i:0
2043	0	PhiX_174_mono	3821	255	20M	*	0	0	CGTCACAGATATGAGCAGAC	IIIIIIIIIIIIIIIIIIII	XA:i:0	MD:Z:20	NM:i:0
2045	16	PhiX_174_mono	1046	255	20M	*	0	0	ACGAGCTACTATGAGCTATC	IIIIIIIIIIIIIIIIIIII	XA:i:0	MD:Z:20	NM:i:0
2046	4	*	0	0	*	*	0	0	AGTCGCGATCACTACAGCTG	IIIIIIIIIIIIIIIIIIII	XM:i:0
2047	4	*	0	0	*	*	0	0	AGACGAGACGATCGATACAG	IIIIIIIIIIIIIIIIIIII	XM:i:0
2048	4	*	0	0	*	*	0	0	ATGTCGATCGTACGCATCGC	IIIIIIIIIIIIIIIIIIII	XM:i:0
2049	4	*	0	0	*	*	0	0	GAGTAGCTGATGTAATGCTA	IIIIIIIIIIIIIIIIIIII	XM:i:0
2051	4	*	0	0	*	*	0	0	AGCGAGATAGACGTCGTGAG	IIIIIIIIIIIIIIIIIIII	XM:i:0
2052	4	*	0	0	*	*	0	0	GTCTCTGACATCGACAACAG	IIIIIIIIIIIIIIIIIIII	XM:i:0
2053	4	*	0	0	*	*	0	0	CGCTGAGCATCGACGACACA	IIIIIIIIIIIIIIIIIIII	XM:i:0
2054	0	PhiX_174_mono	3524	255	20M	*	0	0	ATGTCGTCGTACGCATCGCG	IIIIIIIIIIIIIIIIIIII	XA:i:0	MD:Z:20	NM:i:0
2055	16	PhiX_174_mono	2070	255	20M	*	0	0	CGCTACTATGCGCGATGTCG	IIIIIIIIIIIIIIIIIIII	XA:i:0	MD:Z:20	NM:i:0
2056	4	*	0	0	*	*	0	0	GCGTCGAGCGCGTAGCGCTG	IIIIIIIIIIIIIIIIIIII	XM:i:0
2057	4	*	0	0	*	*	0	0	ATAGTCGCATCAGCAATCAG	IIIIIIIIIIIIIIIIIIII	XM:i:0
2060	4	*	0	0	*	*	0	0	GTGCGAGTATGTACAGCTGT	IIIIIIIIIIIIIIIIIIII	XM:i:0
2062	4	*	0	0	*	*	0	0	GTCTTGACATCGACAGACAG	IIIIIIIIIIIIIIIIIIII	XM:i:0
2063	4	*	0	0	*	*	0	0	ACGCAGATCAGCGTAGTGCT	IIIIIIIIIIIIIIIIIIII	XM:i:0
2069	4	*	0	0	*	*	0	0	GACGACATCTCATAGTATCG	IIIIIIIIIIIIIIIIIIII	XM:i:0
2073	16	PhiX_174_mono	2068	255	20M	*	0	0	TACGCTACTATGCGCGATGT	IIIIIIIIIIIIIIIIIIII	XA:i:0	MD:Z:20	NM:i:0
2074	16	PhiX_174_mono	1458	255	20M	*	0	0	GAGTACTATGAGATGTCGTC	IIIIIIIIIIIIIIIIIIII	XA:i:3	MD:Z:1T1A0T15	NM:i:3
2077	4	*	0	0	*	*	0	0	AGCCATATCAGAGCTCGTGA	IIIIIIIIIIIIIIIIIIII	XM:i:0
2079	0	PhiX_174_mono	3492	255	20M	*	0	0	TGCACTATGCGCACCTCTAC	IIIIIIIIIIIIIIIIIIII	XA:i:3	MD:Z:11A0C0A6	NM:i:3
2080	4	*	0	0	*	*	0	0	ACGTACGCAGACGCATAGCT	IIIIIIIIIIIIIIIIIIII	XM:i:0
2081	4	*	0	0	*	*	0	0	AGTACGAATCGACGACAGCC	IIIIIIIIIIIIIIIIIIII	XM:i:0
2090	4	*	0	0	*	*	0	0	CTGTACGATATGACCACACA	IIIIIIIIIIIIIIIIIIII	XM:i:0
2091	16	PhiX_174_mono	2779	255	20M	*	0	0	TCTGTGTGTGATATCAGATG	IIIIIIIIIIIIIIIIIIII	XA:i:3	MD:Z:16T0G1A0	NM:i:3
2095	4	*	0	0	*	*	0	0	ACGCGACACAGAACATAGTC	IIIIIIIIIIIIIIIIIIII	XM:i:0
2098	4	*	0	0	*	*	0	0	CATGTGAGATCATCATCGAG	IIIIIIIIIIIIIIIIIIII	XM:i:0
2099	4	*	0	0	*	*	0	0	CTGTCACGATATGACATCAC	IIIIIIIIIIIIIIIIIIII	XM:i:0
2100	0	PhiX_174_mono	2123	255	20M	*	0	0	GAGTGATATGTGTGCTATGC	IIIIIIIIIIIIIIIIIIII	XA:i:0	MD:Z:20	NM:i:0
2106	16	PhiX_174_mono	1930	255	20M	*	0	0	TGCGACTATGCTGTGTCGCT	IIIIIIIIIIIIIIIIIIII	XA:i:0	MD:Z:20	NM:i:0
2107	4	*	0	0	*	*	0	0	GTGTCTATATGTGTATAATC	IIIIIIIIIIIIIIIIIIII	XM:i:0
2110	0	PhiX_174_mono	1498	255	20M	*	0	0	GCTGAGTCAGTGTATCGTAT	IIIIIIIIIIIIIIIIIIII	XA:i:0	MD:Z:20	NM:i:0
2114	4	*	0	0	*	*	0	0	CGTCGAGATGATCTGTCCTA	IIIIIIIIIIIIIIIIIIII	XM:i:0
2116	4	*	0	0	*	*	0	0	GATCACACGACATCTCTATA	IIIIIIIIIIIIIIIIIIII	XM:i:0
2120	4	*	0	0	*	*	0	0	CCGAGATGATCTGTCCTCGT	IIIIIIIIIIIIIIIIIIII	XM:i:0
2126	4	*	0	0	*	*	0	0	ACGACGCATCGATCGATACA	IIIIIIIIIIIIIIIIIIII	XM:i:0
2132	16	PhiX_174_mono	3091	255	20M	*	0	0	AGTGTATCTGTACTGAGAGT	IIIIIIIIIIIIIIIIIIII	XA:i:0	MD:Z:20	NM:i:0
2133	4	*	0	0	*	*	0	0	ACACGCATCGATCGAGACAG	IIIIIIIIIIIIIIIIIIII	XM:i:0
2136	4	*	0	0	*	*	0	0	GAGCTACTACTGCTAGTGGA	IIIIIIIIIIIIIIIIIIII	XM:i:0
2142	4	*	0	0	*	*	0	0	AGTACGGATGATCGTTCAGC	IIIIIIIIIIIIIIIIIIII	XM:i:0
2143	16	PhiX_174_mono	2073	255	20M	*	0	0	TACTATGCGCGATGTCGCTG	IIIIIIIIIIIIIIIIIIII	XA:i:0	MD:Z:20	NM:i:0
2152	4	*	0	0	*	*	0	0	AGAGACATACGAGACAGCTA	IIIIIIIIIIIIIIIIIIII	XM:i:0
2155	0	PhiX_174_mono	2892	255	20M	*	0	0	GAGCTATGTCGTCTATACTC	IIIIIIIIIIIIIIIIIIII	XA:i:0	MD:Z:20	NM:i:0
2156	0	PhiX_174_mono	2536	255	20M	*	0	0	AGATACGAGACAGTATAGAC	IIIIIIIIIIIIIIIIIIII	XA:i:2	MD:Z:17T0G1	NM:i:2
2158	16	PhiX_174_mono	1069	255	20M	*	0	0	AGCTGCTCGTATGTCGTACT	IIIIIIIIIIIIIIIIIIII	XA:i:3	MD:Z:0T1A14G2	NM:i:3
2159	16	PhiX_174_mono	437	255	20M	*	0	0	TAGACTCGCTCTGCTCTGTG	IIIIIIIIIIIIIIIIIIII	XA:i:2	MD:Z:0G1T17	NM:i:2
2162	4	*	0	0	*	*	0	0	ACTAGTGACATCGATACACT	IIIIIIIIIIIIIIIIIIII	XM:i:0
2163	4	*	0	0	*	*	0	0	GACTCTACTGTAACATACTA	IIIIIIIIIIIIIIIIIIII	XM:i:0
2164	4	*	0	0	*	*	0	0	AGACGTCAGTCAGACACAGA	IIIIIIIIIIIIIIIIIIII	XM:i:0
2168	4	*	0	0	*	*	0	0	AGTACGGACATCAGCGCTAC	IIIIIIIIIIIIIIIIIIII	XM:i:0
2172	4	*	0	0	*	*	0	0	GAGCACACATCGATGATGCA	IIIIIIIIIIIIIIIIIIII	XM:i:0
2173	4	*	0	0	*	*	0	0	ACTGAATATATGTACACACG	IIIIIIIIIIIIIIIIIIII	XM:i:0
2176	4	*	0	0	*	*	0	0	AGAGTCTGATCGTCGTCACC	IIIIIIIIIIIIIIIIIIII	XM:i:0
2177	4	*	0	0	*	*	0	0	AGTACATCACGTACGTCTCA	IIIIIIIIIIIIIIIIIIII	XM:i:0
2181	4	*	0	0	*	*	0	0	ATGTTGATCGACGATGTACA	IIIIIIIIIIIIIIIIIIII	XM:i:0
2182	4	*	0	0	*	*	0	0	AGTCTCAGAGTGATACAGCA	IIIIIIIIIIIIIIIIIIII	XM:i:0
2185	4	*	0	0	*	*	0	0	GTCAGTATGATGTATACTAC	IIIIIIIIIIIIIIIIIIII	XM:i:0
2187	4	*	0	0	*	*	0	0	GACTACGCTGCATACGAGAC	IIIIIIIIIIIIIIIIIIII	XM:i:0
2191	4	*	0	0	*	*	0	0	CACGCATACGAGTAGTGAGT	IIIIIIIIIIIIIIIIIIII	XM:i:0
2192	16	PhiX_174_mono	1059	255	20M	*	0	0	GCGTATCAGATGATGCTCGT	IIIIIIIIIIIIIIIIIIII	XA:i:3	MD:Z:0A0G0C17	NM:i:3
2194	4	*	0	0	*	*	0	0	ATAGCGCGTGATGCTGTACG	IIIIIIIIIIIIIIIIIIII	XM:i:0
2195	4	*	0	0	*	*	0	0	ACGTACTGACGTGAACGCAA	IIIIIIIIIIIIIIIIIIII	XM:i:0
2200	4	*	0	0	*	*	0	0	ATGATCACTTACAGTACACA	IIIIIIIIIIIIIIIIIIII	XM:i:0
2204	4	*	0	0	*	*	0	0	CACGCTACGAGTAGTGAGTG	IIIIIIIIIIIIIIIIIIII	XM:i:0
2205	4	*	0	0	*	*	0	0	ACGAGCATCTCTGATACCTA	IIIIIIIIIIIIIIIIIIII	XM:i:0
2206	4	*	0	0	*	*	0	0	CTAGACATGATGACAGATCG	IIIIIIIIIIIIIIIIIIII	XM:i:0
2212	4	*	0	0	*	*	0	0	AGCATCATCTGATACGCTAG	IIIIIIIIIIIIIIIIIIII	XM:i:0
2213	4	*	0	0	*	*	0	0	CTAGAGCATGAGAACAGTAT	IIIIIIIIIIIIIIIIIIII	XM:i:0
2214	4	*	0	0	*	*	0	0	CTGCATCACAGAGCTCTGGA	IIIIIIIIIIIIIIIIIIII	XM:i:0
2215	4	*	0	0	*	*	0	0	CACAGTATGTATCGTAGAGC	IIIIIIIIIIIIIIIIIIII	XM:i:0
2217	4	*	0	0	*	*	0	0	ATACGAGCGACATACGATAC	IIIIIIIIIIIIIIIIIIII	XM:i:0
2218	4	*	0	0	*	*	0	0	GTATCTGACATAGCATACGC	IIIIIIIIIIIIIIIIIIII	XM:i:0
2219	4	*	0	0	*	*	0	0	ATCGAGTATCGTGCAGAGCG	IIIIIIIIIIIIIIIIIIII	XM:i:0
2221	4	*	0	0	*	*	0	0	GAGCTGAGCAGATGATGACG	IIIIIIIIIIIIIIIIIIII	XM:i:0
2223	16	PhiX_174_mono	422	255	20M	*	0	0	ATGTACGCTGACTGTAAGAT	IIIIIIIIIIIIIIIIIIII	XA:i:3	MD:Z:15G1T1C0	NM:i:3
2224	4	*	0	0	*	*	0	0	ACTGTACTCGTCAGACTACA	IIIIIIIIIIIIIIIIIIII	XM:i:0
2225	4	*	0	0	*	*	0	0	GTACGCTGAGCATGATGATG	IIIIIIIIIIIIIIIIIIII	XM:i:0
2226	4	*	0	0	*	*	0	0	AGCGTACATACGAGCCACCA	IIIIIIIIIIIIIIIIIIII	XM:i:0
2228	16	PhiX_174_mono	2910	255	20M	*	0	0	TCTGATGTCACGCTGATACT	IIIIIIIIIIIIIIIIIIII	XA:i:2	MD:Z:18T0G0	NM:i:2
2231	4	*	0	0	*	*	0	0	ACGTACGTCAGCATGACACA	IIIIIIIIIIIIIIIIIIII	XM:i:0
2232	4	*	0	0	*	*	0	0	ACACAGCAGCACAGTCGAGT	IIIIIIIIIIIIIIIIIIII	XM:i:0
2234	4	*	0	0	*	*	0	0	GATGACAGCATAGCTGTACA	IIIIIIIIIIIIIIIIIIII	XM:i:0
2240	16	PhiX_174_mono	1945	255	20M	*	0	0	TGCGTGAGTCTCTCGTCGAC	IIIIIIIIIIIIIIIIIIII	XA:i:3	MD:Z:1C0G0C16	NM:i:3
2244	4	*	0	0	*	*	0	0	ACAGCAGTGTAAGTCGAGAG	IIIIIIIIIIIIIIIIIIII	XM:i:0
2246	4	*	0	0	*	*	0	0	GTGACTGATCAGCTGACTAC	IIIIIIIIIIIIIIIIIIII	XM:i:0
2248	4	*	0	0	*	*	0	0	GTCGCAGCACGTGAGATGCA	IIIIIIIIIIIIIIIIIIII	XM:i:0
2249	4	*	0	0	*	*	0	0	GTCAGTGATGATACATAGCA	IIIIIIIIIIIIIIIIIIII	XM:i:0
2250	4	*	0	0	*	*	0	0	ATCAGAGATATGACGAGATA	IIIIIIIIIIIIIIIIIIII	XM:i:0
2252	0	PhiX_174_mono	147	255	20M	*	0	0	ACGATCTGTCACTGACGCGG	IIIIIIIIIIIIIIIIIIII	XA:i:1	MD:Z:19T0	NM:i:1
2258	4	*	0	0	*	*	0	0	CTGTGATGCTAGTGACGCAG	IIIIIIIIIIIIIIIIIIII	XM:i:0
2260	4	*	0	0	*	*	0	0	CAGCAGCTCTCGATGATGAT	IIIIIIIIIIIIIIIIIIII	XM:i:0
2261	4	*	0	0	*	*	0	0	ACGTAGCTACATCGCATACT	IIIIIIIIIIIIIIIIIIII	XM:i:0
2262	4	*	0	0	*	*	0	0	CGTCGTCAGTGTAATACGAC	IIIIIIIIIIIIIIIIIIII	XM:i:0
2264	4	*	0	0	*	*	0	0	ACACTAGACGCTCATCAGTA	IIIIIIIIIIIIIIIIIIII	XM:i:0
2265	4	*	0	0	*	*	0	0	AGAAGCAGCGAGAACTGCAG	IIIIIIIIIIIIIIIIIIII	XM:i:0
2270	4	*	0	0	*	*	0	0	CACTATGATCCGTAGGCTGC	IIIIIIIIIIIIIIIIIIII	XM:i:0
2271	4	*	0	0	*	*	0	0	ATATCACATCACTTAGTGGA	IIIIIIIIIIIIIIIIIIII	XM:i:0
2273	16	PhiX_174_mono	1299	255	20M	*	0	0	CACGTCGTAGTCGTCTGTCG	IIIIIIIIIIIIIIIIIIII	XA:i:2	MD:Z:10C0A8	NM:i:2
2274	16	PhiX_174_mono	3611	255	20M	*	0	0	TGTGTGCTGTGATGCTAGTG	IIIIIIIIIIIIIIIIIIII	XA:i:0	MD:Z:20	NM:i:0
2276	4	*	0	0	*	*	0	0	ACACTAGACGCTCATCAGTA	IIIIIIIIIIIIIIIIIIII	XM:i:0
2278	16	PhiX_174_mono	1605	255	20M	*	0	0	TCAGTCGTCAGTGTGCAGTG	IIIIIIIIIIIIIIIIIIII	XA:i:0	MD:Z:20	NM:i:0
2279	4	*	0	0	*	*	0	0	CTACGCTACATCATCATGCA	IIIIIIIIIIIIIIIIIIII	XM:i:0
2280	16	PhiX_174_mono	1305	255	20M	*	0	0	CAAGCAGTCTGTCGTGTCAC	IIIIIIIIIIIIIIIIIIII	XA:i:2	MD:Z:0G0T18	NM:i:2
2281	4	*	0	0	*	*	0	0	ATATCACATCACTTAGTGGA	IIIIIIIIIIIIIIIIIIII	XM:i:0
2282	4	*	0	0	*	*	0	0	CACTGCACACTGAGACTGAC	IIIIIIIIIIIIIIIIIIII	XM:i:0
2289	16	PhiX_174_mono	956	255	20M	*	0	0	CACTGTATATGACATGCGCT	IIIIIIIIIIIIIIIIIIII	XA:i:1	MD:Z:0T19	NM:i:1
2294	4	*	0	0	*	*	0	0	ACGTCGCTACGACGTGTCAG	IIIIIIIIIIIIIIIIIIII	XM:i:0
2295	0	PhiX_174_mono	1041	255	20M	*	0	0	GACGTACGAGCTACTATGAG	IIIIIIIIIIIIIIIIIIII	XA:i:0	MD:Z:20	NM:i:0
2296	16	PhiX_174_mono	3570	255	20M	*	0	0	CAGTATGCATCGCAGTCGCT	IIIIIIIIIIIIIIIIIIII	XA:i:0	MD:Z:20	NM:i:0
2297	4	*	0	0	*	*	0	0	AGCATCACGACAGCACACGA	IIIIIIIIIIIIIIIIIIII	XM:i:0
2300	16	PhiX_174_mono	3600	255	20M	*	0	0	ACGCTCGTCTGTGTGTGCTG	IIIIIIIIIIIIIIIIIIII	XA:i:3	MD:Z:0G1T1A15	NM:i:3
2301	4	*	0	0	*	*	0	0	CGTACGCATCGCCAGTAGCT	IIIIIIIIIIIIIIIIIIII	XM:i:0
2302	4	*	0	0	*	*	0	0	ACGCGTCTACATCGACGAAC	IIIIIIIIIIIIIIIIIIII	XM:i:0
2306	16	PhiX_174_mono	2042	255	20M	*	0	0	CGCATATGTATGTGTCATGT	IIIIIIIIIIIIIIIIIIII	XA:i:1	MD:Z:6C13	NM:i:1
2307	4	*	0	0	*	*	0	0	CGTACGCATCGCCAGTAAGC	IIIIIIIIIIIIIIIIIIII	XM:i:0
2309	4	*	0	0	*	*	0	0	GACGCGGATGAGAGTAGTGC	IIIIIIIIIIIIIIIIIIII	XM:i:0
2310	4	*	0	0	*	*	0	0	GTGTCTATATGTGTATATAT	IIIIIIIIIIIIIIIIIIII	XM:i:0
2312	16	PhiX_174_mono	1403	255	20M	*	0	0	AGACTACGCTAGTGCTGACT	IIIIIIIIIIIIIIIIIIII	XA:i:2	MD:Z:0G0T18	NM:i:2
2314	4	*	0	0	*	*	0	0	GTATAGTCACGCACTAGCGT	IIIIIIIIIIIIIIIIIIII	XM:i:0
2318	4	*	0	0	*	*	0	0	ATATTATCTGTCAGTAGCGC	IIIIIIIIIIIIIIIIIIII	XM:i:0
2321	0	PhiX_174_mono	143	255	20M	*	0	0	CACTACGATCTGTCACTGAC	IIIIIIIIIIIIIIIIIIII	XA:i:0	MD:Z:20	NM:i:0
2322	4	*	0	0	*	*	0	0	CGTACTAGCATCATATACAT	IIIIIIIIIIIIIIIIIIII	XM:i:0
2325	0	PhiX_174_mono	1041	255	20M	*	0	0	GACGTACGAGCTACTATGAG	IIIIIIIIIIIIIIIIIIII	XA:i:0	MD:Z:20	NM:i:0
2329	4	*	0	0	*	*	0	0	CGTACTCAGATCTACACTAG	IIIIIIIIIIIIIIIIIIII	XM:i:0
2332	4	*	0	0	*	*	0	0	CGTACTCAGATCTACACTAG	IIIIIIIIIIIIIIIIIIII	XM:i:0
2335	4	*	0	0	*	*	0	0	ACATAGCACGTATAGCTTAG	IIIIIIIIIIIIIIIIIIII	XM:i:0
2336	4	*	0	0	*	*	0	0	GACGCGAGCAGATCGAGACG	IIIIIIIIIIIIIIIIIIII	XM:i:0
2342	4	*	0	0	*	*	0	0	CATGCATGATATGTAGTCAG	IIIIIIIIIIIIIIIIIIII	XM:i:0
2343	0	PhiX_174_mono	167	255	20M	*	0	0	GATGAGAGAGTGCTATATCT	IIIIIIIIIIIIIIIIIIII	XA:i:2	MD:Z:18G0C0	NM:i:2
2346	16	PhiX_174_mono	2970	255	20M	*	0	0	ACTCTCTCATCATGCTGCTC	IIIIIIIIIIIIIIIIIIII	XA:i:0	MD:Z:20	NM:i:0
2348	4	*	0	0	*	*	0	0	ATAGTTGTCATATGTAATAC	IIIIIIIIIIIIIIIIIIII	XM:i:0
2362	4	*	0	0	*	*	0	0	AGTAGTGATGCTGAGTCGAG	IIIIIIIIIIIIIIIIIIII	XM:i:0
2366	0	PhiX_174_mono	2445	255	20M	*	0	0	GACGCGATGAGATCAGAGCA	IIIIIIIIIIIIIIIIIIII	XA:i:1	MD:Z:19T0	NM:i:1
2367	4	*	0	0	*	*	0	0	ACGTAGCGACTATCGTCGCG	IIIIIIIIIIIIIIIIIIII	XM:i:0
2368	16	PhiX_174_mono	1649	255	20M	*	0	0	CATCTGCGACACTCGCGATC	IIIIIIIIIIIIIIIIIIII	XA:i:0	MD:Z:20	NM:i:0
2371	16	PhiX_174_mono	2337	255	20M	*	0	0	ATAGTGCTGATGTGACTGTG	IIIIIIIIIIIIIIIIIIII	XA:i:0	MD:Z:20	NM:i:0
2374	0	PhiX_174_mono	1032	255	20M	*	0	0	CGTGATGCTGACGTACGAGC	IIIIIIIIIIIIIIIIIIII	XA:i:0	MD:Z:20	NM:i:0
2375	4	*	0	0	*	*	0	0	CATCTAGCTCTGAGAGATCT	IIIIIIIIIIIIIIIIIIII	XM:i:0
2376	4	*	0	0	*	*	0	0	ACACTCATCACGACGCAGAG	IIIIIIIIIIIIIIIIIIII	XM:i:0
2378	4	*	0	0	*	*	0	0	GATATGATGAGCGATCGAGC	IIIIIIIIIIIIIIIIIIII	XM:i:0
2379	4	*	0	0	*	*	0	0	ACGTCGCATGTCATGACGTA	IIIIIIIIIIIIIIIIIIII	XM:i:0
2383	4	*	0	0	*	*	0	0	CTCTCATCGACTATCGCGAG	IIIIIIIIIIIIIIIIIIII	XM:i:0
2384	4	*	0	0	*	*	0	0	ACGACTCGACGCATAGTAGA	IIIIIIIIIIIIIIIIIIII	XM:i:0
2385	4	*	0	0	*	*	0	0	ACGACACATCATCATGTCGT	IIIIIIIIIIIIIIIIIIII	XM:i:0
2386	4	*	0	0	*	*	0	0	AGTAGTGTATCAGCTAGTCT	IIIIIIIIIIIIIIIIIIII	XM:i:0
2388	16	PhiX_174_mono	1905	255	20M	*	0	0	CAGTGTCTGTGTGCTGATAT	IIIIIIIIIIIIIIIIIIII	XA:i:0	MD:Z:20	NM:i:0
2392	4	*	0	0	*	*	0	0	ACACGCGATATGAGTCCACT	IIIIIIIIIIIIIIIIIIII	XM:i:0
2397	4	*	0	0	*	*	0	0	ACACGCATATAGCCTCTCTC	IIIIIIIIIIIIIIIIIIII	XM:i:0
2400	4	*	0	0	*	*	0	0	AGACGTCATCAGTCACATTC	IIIIIIIIIIIIIIIIIIII	XM:i:0
2403	0	PhiX_174_mono	3653	255	20M	*	0	0	GTGTCTATGTGCTATACGTA	IIIIIIIIIIIIIIIIIIII	XA:i:0	MD:Z:20	NM:i:0
2406	4	*	0	0	*	*	0	0	ACGACTTACATCACATCACT	IIIIIIIIIIIIIIIIIIII	XM:i:0
2408	4	*	0	0	*	*	0	0	ACGACATAGACATCATCTGA	IIIIIIIIIIIIIIIIIIII	XM:i:0
2411	4	*	0	0	*	*	0	0	ATCGCATAGCACTAGCTGGC	IIIIIIIIIIIIIIIIIIII	XM:i:0
2412	0	PhiX_174_mono	1993	255	20M	*	0	0	CGCATGATGTGTATATACGT	IIIIIIIIIIIIIIIIIIII	XA:i:0	MD:Z:20	NM:i:0
2414	16	PhiX_174_mono	333	255	20M	*	0	0	TCATCAGCTCTGCGTGATAC	IIIIIIIIIIIIIIIIIIII	XA:i:0	MD:Z:20	NM:i:0
2415	0	PhiX_174_mono	1994	255	20M	*	0	0	CGATGATGTGTATATACGTA	IIIIIIIIIIIIIIIIIIII	XA:i:3	MD:Z:0G0C17C0	NM:i:3
2417	0	PhiX_174_mono	2943	255	20M	*	0	0	CGCTCTACTGCTATGAGCTG	IIIIIIIIIIIIIIIIIIII	XA:i:1	MD:Z:0A19	NM:i:1
2420	4	*	0	0	*	*	0	0	ACACAGAGAAGAAGCACCCA	IIIIIIIIIIIIIIIIIIII	XM:i:0
2422	4	*	0	0	*	*	0	0	ACGTCTCAGAGTGATACAGC	IIIIIIIIIIIIIIIIIIII	XM:i:0
2423	16	PhiX_174_mono	3650	255	20M	*	0	0	GCTGTGTCTATGTGCTATAC	IIIIIIIIIIIIIIIIIIII	XA:i:0	MD:Z:20	NM:i:0
2424	4	*	0	0	*	*	0	0	CGTCGTACTGATGATGTACA	IIIIIIIIIIIIIIIIIIII	XM:i:0
2426	4	*	0	0	*	*	0	0	GCTGACGACGATAGCGTCTG	IIIIIIIIIIIIIIIIIIII	XM:i:0
2427	16	PhiX_174_mono	1328	255	20M	*	0	0	GACTACATCTGTGCGCGTCT	IIIIIIIIIIIIIIIIIIII	XA:i:3	MD:Z:0C0T0A17	NM:i:3
2428	4	*	0	0	*	*	0	0	AGCGGACATCAGCGCTACGC	IIIIIIIIIIIIIIIIIIII	XM:i:0
2431	4	*	0	0	*	*	0	0	GACTATCACTGTCACTACGG	IIIIIIIIIIIIIIIIIIII	XM:i:0
2432	4	*	0	0	*	*	0	0	GCTGACGACGATAGCGTTGA	IIIIIIIIIIIIIIIIIIII	XM:i:0
2434	4	*	0	0	*	*	0	0	AGTCGCAGTCGATGTGCAGT	IIIIIIIIIIIIIIIIIIII	XM:i:0
2437	4	*	0	0	*	*	0	0	ACGATGACACGATCAGCACT	IIIIIIIIIIIIIIIIIIII	XM:i:0
2438	4	*	0	0	*	*	0	0	GACTGACATGATCATGCCTA	IIIIIIIIIIIIIIIIIIII	XM:i:0
2440	4	*	0	0	*	*	0	0	CGCTCTGTCTCATCACTGAG	IIIIIIIIIIIIIIIIIIII	XM:i:0
2441	4	*	0	0	*	*	0	0	GACGTACGTATCGCAGTCAC	IIIIIIIIIIIIIIIIIIII	XM:i:0
2442	4	*	0	0	*	*	0	0	ACATTATCTCGACATGTCAG	IIIIIIIIIIIIIIIIIIII	XM:i:0
2443	4	*	0	0	*	*	0	0	AGACGATCACAACGACATCT	IIIIIIIIIIIIIIIIIIII	XM:i:0
2448	4	*	0	0	*	*	0	0	CGCGCATCAGTGTCTGGTGC	IIIIIIIIIIIIIIIIIIII	XM:i:0
2450	4	*	0	0	*	*	0	0	ATGCACATCTACAGTAGCGT	IIIIIIIIIIIIIIIIIIII	XM:i:0
2451	0	PhiX_174_mono	3458	255	20M	*	0	0	GCTGAGTATGTACAGCTAGC	IIIIIIIIIIIIIIIIIIII	XA:i:2	MD:Z:18T0G0	NM:i:2
2453	4	*	0	0	*	*	0	0	CGTACGAGACGTCATGTAGC	IIIIIIIIIIIIIIIIIIII	XM:i:0
2454	4	*	0	0	*	*	0	0	ACGTCTACATATATGCTGTG	IIIIIIIIIIIIIIIIIIII	XM:i:0
2455	0	PhiX_174_mono	1506	255	20M	*	0	0	AGTGTATCGTATGCGCTCGT	IIIIIIIIIIIIIIIIIIII	XA:i:0	MD:Z:20	NM:i:0
2456	4	*	0	0	*	*	0	0	CGACGAGCATCGATCATGAC	IIIIIIIIIIIIIIIIIIII	XM:i:0
2459	4	*	0	0	*	*	0	0	AGACGCATACGTTACATCGT	IIIIIIIIIIIIIIIIIIII	XM:i:0
2471	4	*	0	0	*	*	0	0	CTCGCGACTCGCTCACTACG	IIIIIIIIIIIIIIIIIIII	XM:i:0
2472	4	*	0	0	*	*	0	0	CAGCTCTGATGTCTACTGAC	IIIIIIIIIIIIIIIIIIII	XM:i:0
2475	4	*	0	0	*	*	0	0	ACGTCTCTGACGACAGTAAG	IIIIIIIIIIIIIIIIIIII	XM:i:0
2477	16	PhiX_174_mono	1091	255	20M	*	0	0	ATCTCACATGACTGCTCGCT	IIIIIIIIIIIIIIIIIIII	XA:i:0	MD:Z:20	NM:i:0
2478	4	*	0	0	*	*	0	0	GTAGTCATCATGATCGTCGA	IIIIIIIIIIIIIIIIIIII	XM:i:0
2483	16	PhiX_174_mono	1680	255	20M	*	0	0	TGATAGATGAGTGTGAGTAT	IIIIIIIIIIIIIIIIIIII	XA:i:0	MD:Z:20	NM:i:0
2485	4	*	0	0	*	*	0	0	GTATGATCGATCATGATAGG	IIIIIIIIIIIIIIIIIIII	XM:i:0
2486	4	*	0	0	*	*	0	0	CGTGATGCGACGTACGAGCA	IIIIIIIIIIIIIIIIIIII	XM:i:0
2487	4	*	0	0	*	*	0	0	CGTACACATGATCTATACGT	IIIIIIIIIIIIIIIIIIII	XM:i:0
2489	4	*	0	0	*	*	0	0	ACTATGAGCTCATCAGATGT	IIIIIIIIIIIIIIIIIIII	XM:i:0
2492	4	*	0	0	*	*	0	0	ATATGATCATATACTCGTCT	IIIIIIIIIIIIIIIIIIII	XM:i:0
2494	4	*	0	0	*	*	0	0	GACGCTAGCATAGATATCGC	IIIIIIIIIIIIIIIIIIII	XM:i:0
2495	16	PhiX_174_mono	2969	255	20M	*	0	0	TACTCTCTCATCATGCTGCT	IIIIIIIIIIIIIIIIIIII	XA:i:0	MD:Z:20	NM:i:0
2496	4	*	0	0	*	*	0	0	CAGTGAGTGTACAGTCGAGA	IIIIIIIIIIIIIIIIIIII	XM:i:0
2497	4	*	0	0	*	*	0	0	CGACTGCGATGCAACTGTAC	IIIIIIIIIIIIIIIIIIII	XM:i:0
2503	4	*	0	0	*	*	0	0	AGTAGTGACTCATGATAGCT	IIIIIIIIIIIIIIIIIIII	XM:i:0
2505	4	*	0	0	*	*	0	0	CGACGTGGCTAATACTGCAC	IIIIIIIIIIIIIIIIIIII	XM:i:0
2512	4	*	0	0	*	*	0	0	AACTTGACATGCTGAGTATT	IIIIIIIIIIIIIIIIIIII	XM:i:0
2513	4	*	0	0	*	*	0	0	GATAGAGCGTACTACGTGTG	IIIIIIIIIIIIIIIIIIII	XM:i:0
2516	4	*	0	0	*	*	0	0	ACGTATCTAGCACAGCGTAC	IIIIIIIIIIIIIIIIIIII	XM:i:0
2523	0	PhiX_174_mono	2206	255	20M	*	0	0	GTGCTGCTACGATACATACT	IIIIIIIIIIIIIIIIIIII	XA:i:0	MD:Z:20	NM:i:0
2526	4	*	0	0	*	*	0	0	CATGATCTGATGTGCGCGTC	IIIIIIIIIIIIIIIIIIII	XM:i:0
2537	4	*	0	0	*	*	0	0	CATGTGCGATAGCGCGTTGC	IIIIIIIIIIIIIIIIIIII	XM:i:0
2538	16	PhiX_174_mono	2094	255	20M	*	0	0	TCAGTATAGAGATATGTCTC	IIIIIIIIIIIIIIIIIIII	XA:i:0	MD:Z:20	NM:i:0
2540	4	*	0	0	*	*	0	0	ACGAGTGTGAGTCATCGATC	IIIIIIIIIIIIIIIIIIII	XM:i:0
2544	4	*	0	0	*	*	0	0	CTATCTGACTGATCAGCGAC	IIIIIIIIIIIIIIIIIIII	XM:i:0
2545	16	PhiX_174_mono	3170	255	20M	*	0	0	TGTAGAGACGAGAGACGTAC	IIIIIIIIIIIIIIIIIIII	XA:i:0	MD:Z:20	NM:i:0
2547	4	*	0	0	*	*	0	0	GAGTGCCGATCACATACAGC	IIIIIIIIIIIIIIIIIIII	XM:i:0
2553	16	PhiX_174_mono	1797	255	20M	*	0	0	GTACTCAGCTCTCGCACTGT	IIIIIIIIIIIIIIIIIIII	XA:i:0	MD:Z:20	NM:i:0
2555	0	PhiX_174_mono	2391	255	20M	*	0	0	CTGCTGCATCTGAGCTATCG	IIIIIIIIIIIIIIIIIIII	XA:i:2	MD:Z:18G0C0	NM:i:2
2558	0	PhiX_174_mono	2782	255	20M	*	0	0	GTGTGTGATATCATGTATGA	IIIIIIIIIIIIIIIIIIII	XA:i:0	MD:Z:20	NM:i:0
2559	16	PhiX_174_mono	1391	255	20M	*	0	0	GACTAGAGATCAGTACTACG	IIIIIIIIIIIIIIIIIIII	XA:i:0	MD:Z:20	NM:i:0
2564	16	PhiX_174_mono	1391	255	20M	*	0	0	GACTAGAGATCAGTACTACG	IIIIIIIIIIIIIIIIIIII	XA:i:0	MD:Z:20	NM:i:0
2568	4	*	0	0	*	*	0	0	GCAGCAGACTGATAGAGCTG	IIIIIIIIIIIIIIIIIIII	XM:i:0
2572	4	*	0	0	*	*	0	0	CTAGTCCATCATGAGCGCTG	IIIIIIIIIIIIIIIIIIII	XM:i:0
2575	4	*	0	0	*	*	0	0	GAGCTAGCATCTCATCAGTG	IIIIIIIIIIIIIIIIIIII	XM:i:0
2576	4	*	0	0	*	*	0	0	ACTAGTATCGATCATGACTA	IIIIIIIIIIIIIIIIIIII	XM:i:0
2577	0	PhiX_174_mono	3058	255	20M	*	0	0	AGTGTGACGCATAGCTGCTC	IIIIIIIIIIIIIIIIIIII	XA:i:2	MD:Z:0T0A18	NM:i:2
2578	4	*	0	0	*	*	0	0	CAGTAGCATCACTTACTCGT	IIIIIIIIIIIIIIIIIIII	XM:i:0
2580	16	PhiX_174_mono	2957	255	20M	*	0	0	TGGCTGTGCATCTACTCTCT	IIIIIIIIIIIIIIIIIIII	XA:i:2	MD:Z:0G0A18	NM:i:2
2582	4	*	0	0	*	*	0	0	AGTCGTGACTGCTGAGCTGC	IIIIIIIIIIIIIIIIIIII	XM:i:0
2583	4	*	0	0	*	*	0	0	CAGTAGCATCACTTACTCGT	IIIIIIIIIIIIIIIIIIII	XM:i:0
2586	4	*	0	0	*	*	0	0	CTACGGAACGATCACCGCTC	IIIIIIIIIIIIIIIIIIII	XM:i:0
2588	16	PhiX_174_mono	2423	255	20M	*	0	0	TGTGATGCTCTCTGCTGTAT	IIIIIIIIIIIIIIIIIIII	XA:i:2	MD:Z:0G0C18	NM:i:2
2589	4	*	0	0	*	*	0	0	CGTCGCTAGCAGTGACACTA	IIIIIIIIIIIIIIIIIIII	XM:i:0
2594	4	*	0	0	*	*	0	0	ACGACCAATCACAGCACACA	IIIIIIIIIIIIIIIIIIII	XM:i:0
2597	16	PhiX_174_mono	3480	255	20M	*	0	0	TCTCATCATGCGTGCACTAT	IIIIIIIIIIIIIIIIIIII	XA:i:0	MD:Z:20	NM:i:0
2598	4	*	0	0	*	*	0	0	GAGAGTCGATCAACAGCATA	IIIIIIIIIIIIIIIIIIII	XM:i:0
2599	4	*	0	0	*	*	0	0	ATCGCTGCGTCATGCATATG	IIIIIIIIIIIIIIIIIIII	XM:i:0
2602	4	*	0	0	*	*	0	0	GTATCTGTACTGAGTAGTAG	IIIIIIIIIIIIIIIIIIII	XM:i:0
2604	4	*	0	0	*	*	0	0	ACATCTAGTATGCACAGTAG	IIIIIIIIIIIIIIIIIIII	XM:i:0
2608	4	*	0	0	*	*	0	0	GCGCATAGTAGCAGTAGTAG	IIIIIIIIIIIIIIIIIIII	XM:i:0
2609	4	*	0	0	*	*	0	0	CGTAGCACATGAATAGCGAG	IIIIIIIIIIIIIIIIIIII	XM:i:0
2613	4	*	0	0	*	*	0	0	GTATATGTATGTACAGTATG	IIIIIIIIIIIIIIIIIIII	XM:i:0
2614	4	*	0	0	*	*	0	0	ACGCCTACGTCGATATAGTG	IIIIIIIIIIIIIIIIIIII	XM:i:0
2616	4	*	0	0	*	*	0	0	AGAGTGAATGTGATGCGTAC	IIIIIIIIIIIIIIIIIIII	XM:i:0
2619	4	*	0	0	*	*	0	0	AGACGCATATATCAGCTCGC	IIIIIIIIIIIIIIIIIIII	XM:i:0
2621	4	*	0	0	*	*	0	0	AGACGAATCACACGACACTC	IIIIIIIIIIIIIIIIIIII	XM:i:0
2622	4	*	0	0	*	*	0	0	CACGCAGCAGATATATACGC	IIIIIIIIIIIIIIIIIIII	XM:i:0
2625	16	PhiX_174_mono	2083	255	20M	*	0	0	GATGTCGCTGATCAGTATAG	IIIIIIIIIIIIIIIIIIII	XA:i:0	MD:Z:20	NM:i:0
2629	4	*	0	0	*	*	0	0	ACGTACTAGAATACATCTCT	IIIIIIIIIIIIIIIIIIII	XM:i:0
2632	16	PhiX_174_mono	1433	255	20M	*	0	0	CTGCGACTGTGTATGCACTG	IIIIIIIIIIIIIIIIIIII	XA:i:0	MD:Z:20	NM:i:0
2633	4	*	0	0	*	*	0	0	ACGTACTAGCAGCAGTCATA	IIIIIIIIIIIIIIIIIIII	XM:i:0
2637	16	PhiX_174_mono	951	255	20M	*	0	0	TACACTGCTGTATATGACAT	IIIIIIIIIIIIIIIIIIII	XA:i:1	MD:Z:6A13	NM:i:1
2641	16	PhiX_174_mono	951	255	20M	*	0	0	TACACTGCTGTATATGACAT	IIIIIIIIIIIIIIIIIIII	XA:i:1	MD:Z:6A13	NM:i:1
2642	4	*	0	0	*	*	0	0	GATGTCATCGATGACTGAGA	IIIIIIIIIIIIIIIIIIII	XM:i:0
2645	0	PhiX_174_mono	411	255	20M	*	0	0	GTGAGCTGCGTATGTACGTG	IIIIIIIIIIIIIIIIIIII	XA:i:2	MD:Z:18C0T0	NM:i:2
2647	16	PhiX_174_mono	1972	255	20M	*	0	0	CTGCTATGATGTATCTGATG	IIIIIIIIIIIIIIIIIIII	XA:i:0	MD:Z:20	NM:i:0
2648	16	PhiX_174_mono	3513	255	20M	*	0	0	GTAGCGTGACTATGTCGTCG	IIIIIIIIIIIIIIIIIIII	XA:i:0	MD:Z:20	NM:i:0
2652	0	PhiX_174_mono	926	255	20M	*	0	0	AGATGTGTATGCACTCTCTC	IIIIIIIIIIIIIIIIIIII	XA:i:0	MD:Z:20	NM:i:0
2655	4	*	0	0	*	*	0	0	AGTATCACATCACATGACAT	IIIIIIIIIIIIIIIIIIII	XM:i:0
2656	4	*	0	0	*	*	0	0	ATCTGCTGCTGCATCTACCT	IIIIIIIIIIIIIIIIIIII	XM:i:0
2657	4	*	0	0	*	*	0	0	CTACGCTACTCACGATACAG	IIIIIIIIIIIIIIIIIIII	XM:i:0
2658	4	*	0	0	*	*	0	0	CACTACACGCTGTACGAGCA	IIIIIIIIIIIIIIIIIIII	XM:i:0
2661	16	PhiX_174_mono	1433	255	20M	*	0	0	CTGCGACTGTGTATGCACTG	IIIIIIIIIIIIIIIIIIII	XA:i:0	MD:Z:20	NM:i:0
2662	16	PhiX_174_mono	3506	255	20M	*	0	0	CTCTACAGTAGCGTGACTAT	IIIIIIIIIIIIIIIIIIII	XA:i:0	MD:Z:20	NM:i:0
2663	16	PhiX_174_mono	2197	255	20M	*	0	0	CTCAGTGATGTGCTGCTACG	IIIIIIIIIIIIIIIIIIII	XA:i:1	MD:Z:0A19	NM:i:1
2665	16	PhiX_174_mono	2807	255	20M	*	0	0	GTGCGATACTGACATCTGAG	IIIIIIIIIIIIIIIIIIII	XA:i:0	MD:Z:20	NM:i:0
2667	0	PhiX_174_mono	2124	255	20M	*	0	0	AGTGATATGTGTGCTATGCT	IIIIIIIIIIIIIIIIIIII	XA:i:0	MD:Z:20	NM:i:0
2668	4	*	0	0	*	*	0	0	CTGCGAGCTGAGCTGCGTGA	IIIIIIIIIIIIIIIIIIII	XM:i:0
2670	4	*	0	0	*	*	0	0	ACGAGAGGTCATAAGCATAC	IIIIIIIIIIIIIIIIIIII	XM:i:0
2671	16	PhiX_174_mono	1059	255	20M	*	0	0	GCGTATCAGATGATGCTCGT	IIIIIIIIIIIIIIIIIIII	XA:i:3	MD:Z:0A0G0C17	NM:i:3
2673	4	*	0	0	*	*	0	0	ATAGCGACTGTGATGCTAGT	IIIIIIIIIIIIIIIIIIII	XM:i:0
2674	16	PhiX_174_mono	2596	255	20M	*	0	0	GTGCGTATATGACACATCTC	IIIIIIIIIIIIIIIIIIII	XA:i:3	MD:Z:1C1T0C15	NM:i:3
2675	4	*	0	0	*	*	0	0	AGCACGTATAGCTATACTGC	IIIIIIIIIIIIIIIIIIII	XM:i:0
2676	4	*	0	0	*	*	0	0	ATACGTGATATATTAATCTA	IIIIIIIIIIIIIIIIIIII	XM:i:0
2679	4	*	0	0	*	*	0	0	AGTACGAGCAGACGACAGTA	IIIIIIIIIIIIIIIIIIII	XM:i:0
2680	0	PhiX_174_mono	544	255	20M	*	0	0	GCGCTGATGTCGCGTACTCG	IIIIIIIIIIIIIIIIIIII	XA:i:2	MD:Z:18G0C0	NM:i:2
2685	4	*	0	0	*	*	0	0	AGCACGTATAGCTATACTGC	IIIIIIIIIIIIIIIIIIII	XM:i:0
2686	4	*	0	0	*	*	0	0	CGCGTGATCATGAGATGTCG	IIIIIIIIIIIIIIIIIIII	XM:i:0
2687	4	*	0	0	*	*	0	0	GAGACGTCATGTAGTCACAC	IIIIIIIIIIIIIIIIIIII	XM:i:0
2689	4	*	0	0	*	*	0	0	CTCATAGAGTACAGTAGACG	IIIIIIIIIIIIIIIIIIII	XM:i:0
2691	4	*	0	0	*	*	0	0	ACGACGAGAATCATACGCAG	IIIIIIIIIIIIIIIIIIII	XM:i:0
2694	4	*	0	0	*	*	0	0	AGTATGATATCTTAACTATA	IIIIIIIIIIIIIIIIIIII	XM:i:0
2698	16	PhiX_174_mono	3701	255	20M	*	0	0	GCGTAGATGACACTCACTAC	IIIIIIIIIIIIIIIIIIII	XA:i:3	MD:Z:0A0G0C17	NM:i:3
2699	4	*	0	0	*	*	0	0	CTATCTGACTCGCTGCACGT	IIIIIIIIIIIIIIIIIIII	XM:i:0
2702	16	PhiX_174_mono	1599	255	20M	*	0	0	ACAGTGTCAGTCGTCAGTGT	IIIIIIIIIIIIIIIIIIII	XA:i:0	MD:Z:20	NM:i:0
2704	4	*	0	0	*	*	0	0	CTATCTGATGCTGCACGTCT	IIIIIIIIIIIIIIIIIIII	XM:i:0
2708	16	PhiX_174_mono	885	255	20M	*	0	0	TACTATGTCTCATCGTCCGT	IIIIIIIIIIIIIIIIIIII	XA:i:3	MD:Z:17A0C0G0	NM:i:3
2709	4	*	0	0	*	*	0	0	ACGACACAGATCGATGAGCG	IIIIIIIIIIIIIIIIIIII	XM:i:0
2711	4	*	0	0	*	*	0	0	ACGACACAGATCGATGAGGT	IIIIIIIIIIIIIIIIIIII	XM:i:0
2713	4	*	0	0	*	*	0	0	ATCCTAGCAGAGACGCACGC	IIIIIIIIIIIIIIIIIIII	XM:i:0
2715	4	*	0	0	*	*	0	0	ATCGCTGTATATCTCGCCAG	IIIIIIIIIIIIIIIIIIII	XM:i:0
2717	0	PhiX_174_mono	3661	255	20M	*	0	0	GTGCTATACGTACAGTCAGA	IIIIIIIIIIIIIIIIIIII	XA:i:0	MD:Z:20	NM:i:0
2720	4	*	0	0	*	*	0	0	AGTAGTCTAGATGATACAGT	IIIIIIIIIIIIIIIIIIII	XM:i:0
2723	4	*	0	0	*	*	0	0	ATGACATCTGTCAGCGATGC	IIIIIIIIIIIIIIIIIIII	XM:i:0
2726	4	*	0	0	*	*	0	0	AGTACGCACATCGACAGACG	IIIIIIIIIIIIIIIIIIII	XM:i:0
2728	4	*	0	0	*	*	0	0	AGATCTGATCACGAGTATCT	IIIIIIIIIIIIIIIIIIII	XM:i:0
2729	0	PhiX_174_mono	3548	255	20M	*	0	0	ATAGCTGCATACGTGCTATG	IIIIIIIIIIIIIIIIIIII	XA:i:0	MD:Z:20	NM:i:0
2730	0	PhiX_174_mono	2782	255	20M	*	0	0	GTGTGTGATATCATGTATGA	IIIIIIIIIIIIIIIIIIII	XA:i:0	MD:Z:20	NM:i:0
2731	4	*	0	0	*	*	0	0	GAGTGAGCTGCTGCGATGAG	IIIIIIIIIIIIIIIIIIII	XM:i:0
2732	4	*	0	0	*	*	0	0	ATAGTTGATATATATAGTGA	IIIIIIIIIIIIIIIIIIII	XM:i:0
2733	4	*	0	0	*	*	0	0	GACACACGCGAGACAGAGAA	IIIIIIIIIIIIIIIIIIII	XM:i:0
2734	4	*	0	0	*	*	0	0	ATGCGACGAGACGTACGATA	IIIIIIIIIIIIIIIIIIII	XM:i:0
2735	4	*	0	0	*	*	0	0	CAGCAGCACGCGTGCGCACT	IIIIIIIIIIIIIIIIIIII	XM:i:0
2736	0	PhiX_174_mono	919	255	20M	*	0	0	AGTCATGAGATGTGTATGCA	IIIIIIIIIIIIIIIIIIII	XA:i:0	MD:Z:20	NM:i:0
2737	4	*	0	0	*	*	0	0	CAGCACATAGTCAGTAGACG	IIIIIIIIIIIIIIIIIIII	XM:i:0
2740	4	*	0	0	*	*	0	0	AGATCTAATCATCATGACAT	IIIIIIIIIIIIIIIIIIII	XM:i:0
2743	4	*	0	0	*	*	0	0	AGTCAGATGAGATGTGCTAT	IIIIIIIIIIIIIIIIIIII	XM:i:0
2744	4	*	0	0	*	*	0	0	GATGAGCTCGATAGACAGCA	IIIIIIIIIIIIIIIIIIII	XM:i:0
2745	4	*	0	0	*	*	0	0	AGTAGTCATGTCGTCGCTAG	IIIIIIIIIIIIIIIIIIII	XM:i:0
2746	16	PhiX_174_mono	1608	255	20M	*	0	0	GTCGTCAGTGTGCAGTGATG	IIIIIIIIIIIIIIIIIIII	XA:i:1	MD:Z:19A0	NM:i:1
2747	4	*	0	0	*	*	0	0	AGATCTAATCATCATGACAT	IIIIIIIIIIIIIIIIIIII	XM:i:0
2749	4	*	0	0	*	*	0	0	GTGTGAGCATCGAGATGTAG	IIIIIIIIIIIIIIIIIIII	XM:i:0
2751	4	*	0	0	*	*	0	0	CGTAGTACTGATCTCTTCAG	IIIIIIIIIIIIIIIIIIII	XM:i:0
2752	4	*	0	0	*	*	0	0	CTACAATAGAGCAACATCAC	IIIIIIIIIIIIIIIIIIII	XM:i:0
2753	4	*	0	0	*	*	0	0	GATCTGACACTGACCTCCCA	IIIIIIIIIIIIIIIIIIII	XM:i:0
2757	4	*	0	0	*	*	0	0	CACGCATGATGAGAGATAGA	IIIIIIIIIIIIIIIIIIII	XM:i:0
2759	16	PhiX_174_mono	2755	255	20M	*	0	0	AATCTATGTCGTCACTGATG	IIIIIIIIIIIIIIIIIIII	XA:i:1	MD:Z:0T19	NM:i:1
2760	0	PhiX_174_mono	761	255	20M	*	0	0	ACGACTGATCTGCGCTGCTG	IIIIIIIIIIIIIIIIIIII	XA:i:3	MD:Z:1T4C6T6	NM:i:3
2762	4	*	0	0	*	*	0	0	ATCGACATCGTCACGAGTGC	IIIIIIIIIIIIIIIIIIII	XM:i:0
2763	0	PhiX_174_mono	3578	255	20M	*	0	0	ATCGCAGATCCTACACGCAG	IIIIIIIIIIIIIIIIIIII	XA:i:3	MD:Z:7T0C0G10	NM:i:3
2765	4	*	0	0	*	*	0	0	ACGTACGAGCTATCATACAG	IIIIIIIIIIIIIIIIIIII	XM:i:0
2766	4	*	0	0	*	*	0	0	ATATGTCATCATGTACACTA	IIIIIIIIIIIIIIIIIIII	XM:i:0
2772	16	PhiX_174_mono	1436	255	20M	*	0	0	CGACTGTGTATGCACTGCGC	IIIIIIIIIIIIIIIIIIII	XA:i:0	MD:Z:20	NM:i:0
2775	4	*	0	0	*	*	0	0	CGCATCACAGACGCTCTGGA	IIIIIIIIIIIIIIIIIIII	XM:i:0
2776	4	*	0	0	*	*	0	0	CAGAGAGTGATGTATGTACG	IIIIIIIIIIIIIIIIIIII	XM:i:0
2779	4	*	0	0	*	*	0	0	GACGCACACATCGATGATGC	IIIIIIIIIIIIIIIIIIII	XM:i:0
2780	4	*	0	0	*	*	0	0	ACTCAGATCAGCAGCAGATA	IIIIIIIIIIIIIIIIIIII	XM:i:0
2782	16	PhiX_174_mono	1312	255	20M	*	0	0	TCTGTCGTGTCACAGACTAT	IIIIIIIIIIIIIIIIIIII	XA:i:0	MD:Z:20	NM:i:0
2783	4	*	0	0	*	*	0	0	ATACGACACATATGTACCCA	IIIIIIIIIIIIIIIIIIII	XM:i:0
2784	4	*	0	0	*	*	0	0	ACTACGAGTAGATGACGTGA	IIIIIIIIIIIIIIIIIIII	XM:i:0
2788	4	*	0	0	*	*	0	0	AGTCGCTAGCATCTGATGCT	IIIIIIIIIIIIIIIIIIII	XM:i:0
2789	4	*	0	0	*	*	0	0	CACGTCTCTCGCAGTAGACG	IIIIIIIIIIIIIIIIIIII	XM:i:0
2792	4	*	0	0	*	*	0	0	AGACTTGACTACGAGTGTCA	IIIIIIIIIIIIIIIIIIII	XM:i:0
2793	4	*	0	0	*	*	0	0	ACATATCACTACTAGTCTGA	IIIIIIIIIIIIIIIIIIII	XM:i:0
2794	4	*	0	0	*	*	0	0	ACACACATAGACGCTCATCA	IIIIIIIIIIIIIIIIIIII	XM:i:0
2799	4	*	0	0	*	*	0	0	CGTACTGACATGACATACAC	IIIIIIIIIIIIIIIIIIII	XM:i:0
2802	16	PhiX_174_mono	1194	255	20M	*	0	0	CGATACTCATGCAGCGTACG	IIIIIIIIIIIIIIIIIIII	XA:i:2	MD:Z:0T18A0	NM:i:2
2803	4	*	0	0	*	*	0	0	GTGATGATGTGTATCTTAGC	IIIIIIIIIIIIIIIIIIII	XM:i:0
2804	4	*	0	0	*	*	0	0	ACATATACTACTAGTCTGAG	IIIIIIIIIIIIIIIIIIII	XM:i:0
2807	4	*	0	0	*	*	0	0	ACTGTACACTCATGTACTAG	IIIIIIIIIIIIIIIIIIII	XM:i:0
2808	4	*	0	0	*	*	0	0	ACTACTCTACATGATGAGCG	IIIIIIIIIIIIIIIIIIII	XM:i:0
2812	4	*	0	0	*	*	0	0	ACACGTCTGAGCTGAGCGCG	IIIIIIIIIIIIIIIIIIII	XM:i:0
2813	0	PhiX_174_mono	3011	255	20M	*	0	0	CTCTGAGAGATCTGTCTCGT	IIIIIIIIIIIIIIIIIIII	XA:i:0	MD:Z:20	NM:i:0
2816	4	*	0	0	*	*	0	0	ATATCTAGCATCGATCGAGC	IIIIIIIIIIIIIIIIIIII	XM:i:0
2817	4	*	0	0	*	*	0	0	CGTATCGTGCAGACGCGCGA	IIIIIIIIIIIIIIIIIIII	XM:i:0
2821	4	*	0	0	*	*	0	0	CGTATGCAGCGGAGTCGATA	IIIIIIIIIIIIIIIIIIII	XM:i:0
2824	4	*	0	0	*	*	0	0	ATCGCGACGAGACGTCATAG	IIIIIIIIIIIIIIIIIIII	XM:i:0
2826	4	*	0	0	*	*	0	0	ATATATCATGTGAACACTAT	IIIIIIIIIIIIIIIIIIII	XM:i:0
2827	4	*	0	0	*	*	0	0	GTGCGAGTATGTACAGCTAG	IIIIIIIIIIIIIIIIIIII	XM:i:0
2828	4	*	0	0	*	*	0	0	CGTACGTCGAGCTGATGTAC	IIIIIIIIIIIIIIIIIIII	XM:i:0
2829	16	PhiX_174_mono	2919	255	20M	*	0	0	ACGCTGATATGACTGAGCGT	IIIIIIIIIIIIIIIIIIII	XA:i:0	MD:Z:20	NM:i:0
2830	4	*	0	0	*	*	0	0	ACGTACGTCTGACTGATGCA	IIIIIIIIIIIIIIIIIIII	XM:i:0
2833	4	*	0	0	*	*	0	0	ACGCTGTCCATCATGAGCGC	IIIIIIIIIIIIIIIIIIII	XM:i:0
2835	0	PhiX_174_mono	2471	255	20M	*	0	0	CACTGACATCAGAGAGTGTC	IIIIIIIIIIIIIIIIIIII	XA:i:3	MD:Z:16A0T0G1	NM:i:3
2836	4	*	0	0	*	*	0	0	ATAGTGATCATATACATCAG	IIIIIIIIIIIIIIIIIIII	XM:i:0
2837	4	*	0	0	*	*	0	0	ACGTAGTTGACTGATCGTCA	IIIIIIIIIIIIIIIIIIII	XM:i:0
2838	4	*	0	0	*	*	0	0	ACGTACGTCGAGCTGATGTG	IIIIIIIIIIIIIIIIIIII	XM:i:0
2843	4	*	0	0	*	*	0	0	AGATACTACGTGCTGTACGA	IIIIIIIIIIIIIIIIIIII	XM:i:0
2844	4	*	0	0	*	*	0	0	ACACAGTCGCAGCAATCGTA	IIIIIIIIIIIIIIIIIIII	XM:i:0
2847	4	*	0	0	*	*	0	0	ATACAGCAGTCTACTGATGA	IIIIIIIIIIIIIIIIIIII	XM:i:0
2850	16	PhiX_174_mono	3617	255	20M	*	0	0	CTGTGATGCTAGTGAGCGCT	IIIIIIIIIIIIIIIIIIII	XA:i:0	MD:Z:20	NM:i:0
2853	4	*	0	0	*	*	0	0	CGACTCTACTGATAACATAC	IIIIIIIIIIIIIIIIIIII	XM:i:0
2856	0	PhiX_174_mono	1096	255	20M	*	0	0	ACATGACTGCTCGCTCTCTG	IIIIIIIIIIIIIIIIIIII	XA:i:0	MD:Z:20	NM:i:0
2857	4	*	0	0	*	*	0	0	ATAGTATGCTACAGTGATCA	IIIIIIIIIIIIIIIIIIII	XM:i:0
2858	4	*	0	0	*	*	0	0	CGCGATACGATCAGCATATA	IIIIIIIIIIIIIIIIIIII	XM:i:0
2859	0	PhiX_174_mono	2895	255	20M	*	0	0	CTATGTCGTCTATACTCTGA	IIIIIIIIIIIIIIIIIIII	XA:i:0	MD:Z:20	NM:i:0
2861	0	PhiX_174_mono	3731	255	20M	*	0	0	ACTCAGAGCTGTCAGATCAG	IIIIIIIIIIIIIIIIIIII	XA:i:0	MD:Z:20	NM:i:0
2863	4	*	0	0	*	*	0	0	ATACAGCATCACATGCACAT	IIIIIIIIIIIIIIIIIIII	XM:i:0
2865	4	*	0	0	*	*	0	0	CTCGCTCTGTGATTATGCTG	IIIIIIIIIIIIIIIIIIII	XM:i:0
2866	0	PhiX_174_mono	3731	255	20M	*	0	0	ACTCAGAGCTGTCAGATCAG	IIIIIIIIIIIIIIIIIIII	XA:i:0	MD:Z:20	NM:i:0
2867	4	*	0	0	*	*	0	0	ACAGTGATGATCATACATAT	IIIIIIIIIIIIIIIIIIII	XM:i:0
2868	4	*	0	0	*	*	0	0	ATACAGCATCACATGCACAG	IIIIIIIIIIIIIIIIIIII	XM:i:0
2869	4	*	0	0	*	*	0	0	CATGAGATAATCATGTACGC	IIIIIIIIIIIIIIIIIIII	XM:i:0
2870	4	*	0	0	*	*	0	0	CTATGAGCTGTGCATCACTC	IIIIIIIIIIIIIIIIIIII	XM:i:0
2871	0	PhiX_174_mono	26	255	20M	*	0	0	ACTCGATATCTGATGAGTCG	IIIIIIIIIIIIIIIIIIII	XA:i:0	MD:Z:20	NM:i:0
2872	4	*	0	0	*	*	0	0	AGATCTCTGACATGACATGT	IIIIIIIIIIIIIIIIIIII	XM:i:0
2877	16	PhiX_174_mono	2651	255	20M	*	0	0	TCACGCTGTCAGTATACTAT	IIIIIIIIIIIIIIIIIIII	XA:i:3	MD:Z:17A0T0G0	NM:i:3
2879	4	*	0	0	*	*	0	0	AGACTCACATCGATAGCAGC	IIIIIIIIIIIIIIIIIIII	XM:i:0
2880	4	*	0	0	*	*	0	0	ACGATACATCGACTGTAGCA	IIIIIIIIIIIIIIIIIIII	XM:i:0
2882	4	*	0	0	*	*	0	0	ATAGAGATCGATGTCCTACA	IIIIIIIIIIIIIIIIIIII	XM:i:0
2884	4	*	0	0	*	*	0	0	CTCGTACTGATATAACACCA	IIIIIIIIIIIIIIIIIIII	XM:i:0
2888	16	PhiX_174_mono	2873	255	20M	*	0	0	ATGTATCTCATGCTCATCGT	IIIIIIIIIIIIIIIIIIII	XA:i:3	MD:Z:6G11T0G0	NM:i:3
2889	4	*	0	0	*	*	0	0	CACACATTCTGTACGTATAA	IIIIIIIIIIIIIIIIIIII	XM:i:0
2890	4	*	0	0	*	*	0	0	ACTGCGCGATGCGACGACAC	IIIIIIIIIIIIIIIIIIII	XM:i:0
2893	4	*	0	0	*	*	0	0	CACGAGCTGATCGTACAGCT	IIIIIIIIIIIIIIIIIIII	XM:i:0
2894	16	PhiX_174_mono	1508	255	20M	*	0	0	TGTATCGTATGCGCTCGTAT	IIIIIIIIIIIIIIIIIIII	XA:i:0	MD:Z:20	NM:i:0
2895	16	PhiX_174_mono	491	255	20M	*	0	0	TCACGCTGTCTCATCATGAG	IIIIIIIIIIIIIIIIIIII	XA:i:0	MD:Z:20	NM:i:0
2896	4	*	0	0	*	*	0	0	ACTCACAGCTGCATACGAAC	IIIIIIIIIIIIIIIIIIII	XM:i:0
2902	4	*	0	0	*	*	0	0	AGTAGTACAGTCGAGAGGGA	IIIIIIIIIIIIIIIIIIII	XM:i:0
2903	0	PhiX_174_mono	638	255	20M	*	0	0	CGTCTGCGCTCGCTGTCGCG	IIIIIIIIIIIIIIIIIIII	XA:i:2	MD:Z:18T0C0	NM:i:2
2904	4	*	0	0	*	*	0	0	GTATAGTCACGACACTAGCG	IIIIIIIIIIIIIIIIIIII	XM:i:0
2908	4	*	0	0	*	*	0	0	ACATCACACTATCAGCAGCA	IIIIIIIIIIIIIIIIIIII	XM:i:0
2910	4	*	0	0	*	*	0	0	ACTAGCAGCGAGGCTCGTCG	IIIIIIIIIIIIIIIIIIII	XM:i:0
2912	4	*	0	0	*	*	0	0	CTACGACATAGAGCAACTCA	IIIIIIIIIIIIIIIIIIII	XM:i:0
2913	4	*	0	0	*	*	0	0	ACTAGCATCTCTAGTGCGGA	IIIIIIIIIIIIIIIIIIII	XM:i:0
2918	4	*	0	0	*	*	0	0	AGTAGTACATCGATAGCAGC	IIIIIIIIIIIIIIIIIIII	XM:i:0
2919	4	*	0	0	*	*	0	0	GACGCGTCAATGAATAGAGC	IIIIIIIIIIIIIIIIIIII	XM:i:0
2921	4	*	0	0	*	*	0	0	ATCGCGAGATATGTATCAGT	IIIIIIIIIIIIIIIIIIII	XM:i:0
2922	0	PhiX_174_mono	3591	255	20M	*	0	0	CACGCAGACGCTCACGTCTG	IIIIIIIIIIIIIIIIIIII	XA:i:0	MD:Z:20	NM:i:0
2924	16	PhiX_174_mono	1968	255	20M	*	0	0	TCGACTGCTATGATGTATCT	IIIIIIIIIIIIIIIIIIII	XA:i:0	MD:Z:20	NM:i:0
2930	4	*	0	0	*	*	0	0	ACTCTCTGAGCAGATCTACG	IIIIIIIIIIIIIIIIIIII	XM:i:0
2931	4	*	0	0	*	*	0	0	ACGTAGTCAGCAGTGAGAGC	IIIIIIIIIIIIIIIIIIII	XM:i:0
2932	4	*	0	0	*	*	0	0	AGCATATCAGCTAGACCAGC	IIIIIIIIIIIIIIIIIIII	XM:i:0
2933	16	PhiX_174_mono	2905	255	20M	*	0	0	CTTACTCTGATGTCACGCTG	IIIIIIIIIIIIIIIIIIII	XA:i:2	MD:Z:0T0A18	NM:i:2
2936	4	*	0	0	*	*	0	0	GATGAATGACGTGTAGCAGT	IIIIIIIIIIIIIIIIIIII	XM:i:0
2937	16	PhiX_174_mono	1662	255	20M	*	0	0	TGCGATCATCATGACTCGTG	IIIIIIIIIIIIIIIIIIII	XA:i:1	MD:Z:0C19	NM:i:1
2938	16	PhiX_174_mono	1191	255	20M	*	0	0	ACGAGATACTCATGCAGCGT	IIIIIIIIIIIIIIIIIIII	XA:i:1	MD:Z:3T16	NM:i:1
2941	4	*	0	0	*	*	0	0	ACGATGACAGACGTGTAGAT	IIIIIIIIIIIIIIIIIIII	XM:i:0
2942	16	PhiX_174_mono	1662	255	20M	*	0	0	TGCGATCATCATGACTCGTG	IIIIIIIIIIIIIIIIIIII	XA:i:1	MD:Z:0C19	NM:i:1
2947	4	*	0	0	*	*	0	0	ATCGCTAGTGAGCGCTACGC	IIIIIIIIIIIIIIIIIIII	XM:i:0
2953	4	*	0	0	*	*	0	0	AGACGACAGACGAGTATCGT	IIIIIIIIIIIIIIIIIIII	XM:i:0
2955	16	PhiX_174_mono	1028	255	20M	*	0	0	TGCGCGTGATGCTGACGTAC	IIIIIIIIIIIIIIIIIIII	XA:i:1	MD:Z:0A19	NM:i:1
2962	4	*	0	0	*	*	0	0	ACTCGCTGTGCGAGTATGTG	IIIIIIIIIIIIIIIIIIII	XM:i:0
2964	4	*	0	0	*	*	0	0	ACGTCGCACATCGTCTGTAT	IIIIIIIIIIIIIIIIIIII	XM:i:0
2965	16	PhiX_174_mono	2842	255	20M	*	0	0	TGTCTATGTCTAGATACGTC	IIIIIIIIIIIIIIIIIIII	XA:i:2	MD:Z:0G0C18	NM:i:2
2968	4	*	0	0	*	*	0	0	AGTCGCACAGCTGTATCAAC	IIIIIIIIIIIIIIIIIIII	XM:i:0
2969	16	PhiX_174_mono	3608	255	20M	*	0	0	CTGTGTGTGCTGTGATGCTG	IIIIIIIIIIIIIIIIIIII	XA:i:1	MD:Z:19A0	NM:i:1
2974	4	*	0	0	*	*	0	0	ATAGAATATCATAATTGTCA	IIIIIIIIIIIIIIIIIIII	XM:i:0
2976	4	*	0	0	*	*	0	0	ATCGCACTACAGCAGAGAGC	IIIIIIIIIIIIIIIIIIII	XM:i:0
2977	4	*	0	0	*	*	0	0	CGTACGCGAGCATCATGATG	IIIIIIIIIIIIIIIIIIII	XM:i:0
2978	4	*	0	0	*	*	0	0	CGCGGATGAGAGTAGTAGCT	IIIIIIIIIIIIIIIIIIII	XM:i:0
2979	4	*	0	0	*	*	0	0	AGTATCTCTCATCAGCGCAA	IIIIIIIIIIIIIIIIIIII	XM:i:0
2980	16	PhiX_174_mono	1387	255	20M	*	0	0	CTGCGACTAGAGATCAGTAC	IIIIIIIIIIIIIIIIIIII	XA:i:0	MD:Z:20	NM:i:0
2982	4	*	0	0	*	*	0	0	CGCGTACTGCGGTACGCGAG	IIIIIIIIIIIIIIIIIIII	XM:i:0
2983	4	*	0	0	*	*	0	0	AGACTACTGATCGCAGCAGT	IIIIIIIIIIIIIIIIIIII	XM:i:0
2984	4	*	0	0	*	*	0	0	GTACGAGAGTCATTAGTCAC	IIIIIIIIIIIIIIIIIIII	XM:i:0
2985	4	*	0	0	*	*	0	0	AGTATCTACTCATCAGCGCA	IIIIIIIIIIIIIIIIIIII	XM:i:0
2987	16	PhiX_174_mono	977	255	20M	*	0	0	TGCACGATACTGATACATAT	IIIIIIIIIIIIIIIIIIII	XA:i:0	MD:Z:20	NM:i:0
2988	4	*	0	0	*	*	0	0	GAGCATCATCATGAACTACT	IIIIIIIIIIIIIIIIIIII	XM:i:0
2989	4	*	0	0	*	*	0	0	CATGATCTGATGTGGCGCAC	IIIIIIIIIIIIIIIIIIII	XM:i:0
2990	4	*	0	0	*	*	0	0	CGTCAGATATCATCTCGTAT	IIIIIIIIIIIIIIIIIIII	XM:i:0
2991	16	PhiX_174_mono	1500	255	20M	*	0	0	TGAGTCAGTGTATCGTATGC	IIIIIIIIIIIIIIIIIIII	XA:i:0	MD:Z:20	NM:i:0
2993	4	*	0	0	*	*	0	0	CGTATGATCGAGACAGCTAC	IIIIIIIIIIIIIIIIIIII	XM:i:0
2994	4	*	0	0	*	*	0	0	CACTACAGCTGTACGCGCAC	IIIIIIIIIIIIIIIIIIII	XM:i:0
2995	4	*	0	0	*	*	0	0	GACGACTCATACAGTAGCGT	IIIIIIIIIIIIIIIIIIII	XM:i:0
2997	4	*	0	0	*	*	0	0	AGATGGCTGAGTCAGTGTAT	IIIIIIIIIIIIIIIIIIII	XM:i:0
2998	4	*	0	0	*	*	0	0	ACGACTCTGAGCGTCGATCA	IIIIIIIIIIIIIIIIIIII	XM:i:0
3002	4	*	0	0	*	*	0	0	ACAGTATCGCGATCGCTCCA	IIIIIIIIIIIIIIIIIIII	XM:i:0
3003	16	PhiX_174_mono	1405	255	20M	*	0	0	ACTACGCTAGTGCTAGATAT	IIIIIIIIIIIIIIIIIIII	XA:i:3	MD:Z:14G0A0C3	NM:i:3
3004	4	*	0	0	*	*	0	0	ACGACGCAGAGCACTATGCG	IIIIIIIIIIIIIIIIIIII	XM:i:0
3005	4	*	0	0	*	*	0	0	ATCGCTACTGACCTTCGTGC	IIIIIIIIIIIIIIIIIIII	XM:i:0
3006	4	*	0	0	*	*	0	0	AAGCTATCACGACCTATAGT	IIIIIIIIIIIIIIIIIIII	XM:i:0
3007	4	*	0	0	*	*	0	0	ATATGATATCGATACAGTCA	IIIIIIIIIIIIIIIIIIII	XM:i:0
3009	16	PhiX_174_mono	1405	255	20M	*	0	0	ACTACGCTAGTGCTGACTAT	IIIIIIIIIIIIIIIIIIII	XA:i:0	MD:Z:20	NM:i:0
3014	4	*	0	0	*	*	0	0	ATCGTACATCACGCTGTCCA	IIIIIIIIIIIIIIIIIIII	XM:i:0
3015	4	*	0	0	*	*	0	0	GTACGGATATGTCATCTACG	IIIIIIIIIIIIIIIIIIII	XM:i:0
3018	0	PhiX_174_mono	1824	255	20M	*	0	0	ATGTCTACATCGTCACGTAT	IIIIIIIIIIIIIIIIIIII	XA:i:3	MD:Z:0C1A0G16	NM:i:3
3019	4	*	0	0	*	*	0	0	GCGTATGATATCATCGCTGC	IIIIIIIIIIIIIIIIIIII	XM:i:0
3025	0	PhiX_174_mono	2531	255	20M	*	0	0	CACGCAGATACGAGACAGTA	IIIIIIIIIIIIIIIIIIII	XA:i:0	MD:Z:20	NM:i:0
3026	4	*	0	0	*	*	0	0	CTACATACAGTCGTACATCT	IIIIIIIIIIIIIIIIIIII	XM:i:0
3029	4	*	0	0	*	*	0	0	GTAGTTATAGTTAACTAACA	IIIIIIIIIIIIIIIIIIII	XM:i:0
3032	16	PhiX_174_mono	1625	255	20M	*	0	0	GTAGTCAGTATATGTGACGT	IIIIIIIIIIIIIIIIIIII	XA:i:1	MD:Z:0A19	NM:i:1
3035	4	*	0	0	*	*	0	0	CTCGACTGACGAGTAATAGT	IIIIIIIIIIIIIIIIIIII	XM:i:0
3036	4	*	0	0	*	*	0	0	CAGATATGAGACAGTACGAC	IIIIIIIIIIIIIIIIIIII	XM:i:0
3038	4	*	0	0	*	*	0	0	ACGATACATCACTGTAGCAT	IIIIIIIIIIIIIIIIIIII	XM:i:0
3039	4	*	0	0	*	*	0	0	ACGATCATAGACAGTACGAC	IIIIIIIIIIIIIIIIIIII	XM:i:0
3045	4	*	0	0	*	*	0	0	GACGCTACACAAGACATGCC	IIIIIIIIIIIIIIIIIIII	XM:i:0
3046	4	*	0	0	*	*	0	0	AGAGAGATGATGATGAGCTG	IIIIIIIIIIIIIIIIIIII	XM:i:0
3047	16	PhiX_174_mono	977	255	20M	*	0	0	TGCACGATACTGATACATAT	IIIIIIIIIIIIIIIIIIII	XA:i:0	MD:Z:20	NM:i:0
3048	4	*	0	0	*	*	0	0	ATGAGATAATCATGTACCTG	IIIIIIIIIIIIIIIIIIII	XM:i:0
3050	4	*	0	0	*	*	0	0	GCATCACGAGACAGATCTCT	IIIIIIIIIIIIIIIIIIII	XM:i:0
3053	0	PhiX_174_mono	240	255	20M	*	0	0	ACATAGAGCGTGATACTATC	IIIIIIIIIIIIIIIIIIII	XA:i:0	MD:Z:20	NM:i:0
3054	4	*	0	0	*	*	0	0	AGCTGAATGAGAAACAGGAG	IIIIIIIIIIIIIIIIIIII	XM:i:0
3055	4	*	0	0	*	*	0	0	GCCTGACTCGACGCACTGAC	IIIIIIIIIIIIIIIIIIII	XM:i:0
3057	4	*	0	0	*	*	0	0	CTCTGATGTCATGTCAGCTA	IIIIIIIIIIIIIIIIIIII	XM:i:0
3058	4	*	0	0	*	*	0	0	ATGTATCGTCATTCATCGAG	IIIIIIIIIIIIIIIIIIII	XM:i:0
3060	0	PhiX_174_mono	240	255	20M	*	0	0	ACATAGAGCGTGATACTTTG	IIIIIIIIIIIIIIIIIIII	XA:i:2	MD:Z:17A1C0	NM:i:2
3062	4	*	0	0	*	*	0	0	ATGCACATATGTATGTGAGC	IIIIIIIIIIIIIIIIIIII	XM:i:0
3064	4	*	0	0	*	*	0	0	ACGACGTGACATCACATACG	IIIIIIIIIIIIIIIIIIII	XM:i:0
3067	4	*	0	0	*	*	0	0	AGTGTCATCGTATGTGTCGA	IIIIIIIIIIIIIIIIIIII	XM:i:0
3068	4	*	0	0	*	*	0	0	CTCGCTACTCACGTACATAC	IIIIIIIIIIIIIIIIIIII	XM:i:0
3070	4	*	0	0	*	*	0	0	AGACACAGCATTATATGTAG	IIIIIIIIIIIIIIIIIIII	XM:i:0
3072	4	*	0	0	*	*	0	0	ACGACGCAGAGCAGCTATGC	IIIIIIIIIIIIIIIIIIII	XM:i:0
3073	4	*	0	0	*	*	0	0	ATAGTAGCGTATGTAGCACA	IIIIIIIIIIIIIIIIIIII	XM:i:0
3075	4	*	0	0	*	*	0	0	ATGTAGATTCTGTGTGAGTA	IIIIIIIIIIIIIIIIIIII	XM:i:0
3076	4	*	0	0	*	*	0	0	ACATCTGACGTAACATACCA	IIIIIIIIIIIIIIIIIIII	XM:i:0
3077	4	*	0	0	*	*	0	0	CGTCGCTGCTGTCATCTGAG	IIIIIIIIIIIIIIIIIIII	XM:i:0
3079	4	*	0	0	*	*	0	0	ATACTGATCAGACGACATCG	IIIIIIIIIIIIIIIIIIII	XM:i:0
3083	4	*	0	0	*	*	0	0	CGATATCTGATACAGCAGAT	IIIIIIIIIIIIIIIIIIII	XM:i:0
3085	4	*	0	0	*	*	0	0	GATCATCTCGTACGTCACGC	IIIIIIIIIIIIIIIIIIII	XM:i:0
3086	16	PhiX_174_mono	896	255	20M	*	0	0	ATCGTCACGTATGTGGACGT	IIIIIIIIIIIIIIIIIIII	XA:i:3	MD:Z:15A0C0A2	NM:i:3
3089	4	*	0	0	*	*	0	0	AGACGCTCGTCTGTGTGGCT	IIIIIIIIIIIIIIIIIIII	XM:i:0
3090	4	*	0	0	*	*	0	0	ATAGTCACACATCTGACGTG	IIIIIIIIIIIIIIIIIIII	XM:i:0
3091	4	*	0	0	*	*	0	0	ACGTCTGCGATGATGAGTAC	IIIIIIIIIIIIIIIIIIII	XM:i:0
3095	4	*	0	0	*	*	0	0	CACTGAGCATGATGTACAGT	IIIIIIIIIIIIIIIIIIII	XM:i:0
3096	16	PhiX_174_mono	1972	255	20M	*	0	0	CTGCTATGATGTATCTGATG	IIIIIIIIIIIIIIIIIIII	XA:i:0	MD:Z:20	NM:i:0
3099	4	*	0	0	*	*	0	0	AGTAGCGATAGATACAGCAC	IIIIIIIIIIIIIIIIIIII	XM:i:0
3101	4	*	0	0	*	*	0	0	ATCGAGATACATCATAGCAG	IIIIIIIIIIIIIIIIIIII	XM:i:0
3102	4	*	0	0	*	*	0	0	ACTGCACGACGAGAGTGAGA	IIIIIIIIIIIIIIIIIIII	XM:i:0
3104	4	*	0	0	*	*	0	0	GTCGCCTACAGCTGTAGTGA	IIIIIIIIIIIIIIIIIIII	XM:i:0
3105	4	*	0	0	*	*	0	0	ACGAGTTAGCATGATATCAG	IIIIIIIIIIIIIIIIIIII	XM:i:0
3106	4	*	0	0	*	*	0	0	CGACTGCCGATGATGTATCT	IIIIIIIIIIIIIIIIIIII	XM:i:0
3108	16	PhiX_174_mono	2072	255	20M	*	0	0	CTACTATGCGCGATGTCGCT	IIIIIIIIIIIIIIIIIIII	XA:i:0	MD:Z:20	NM:i:0
3110	4	*	0	0	*	*	0	0	AGTCAGATAATCACTAGCAG	IIIIIIIIIIIIIIIIIIII	XM:i:0
3111	4	*	0	0	*	*	0	0	CTCTCGTCATCATACATCGT	IIIIIIIIIIIIIIIIIIII	XM:i:0
3112	4	*	0	0	*	*	0	0	CACACATTCGTGACGTATAA	IIIIIIIIIIIIIIIIIIII	XM:i:0
3113	4	*	0	0	*	*	0	0	CCTCTGAATGATCATGTAGC	IIIIIIIIIIIIIIIIIIII	XM:i:0
3118	4	*	0	0	*	*	0	0	AGACGGAGCACGATGATAGA	IIIIIIIIIIIIIIIIIIII	XM:i:0
3119	4	*	0	0	*	*	0	0	ACGTAGCGACTGCATGACAG	IIIIIIIIIIIIIIIIIIII	XM:i:0
3122	16	PhiX_174_mono	932	255	20M	*	0	0	GTATGCACTCTCTCGACTGT	IIIIIIIIIIIIIIIIIIII	XA:i:0	MD:Z:20	NM:i:0
3123	16	PhiX_174_mono	1280	255	20M	*	0	0	GCTATGATGTGATGACTGAC	IIIIIIIIIIIIIIIIIIII	XA:i:0	MD:Z:20	NM:i:0
3125	4	*	0	0	*	*	0	0	ACTCACTCATCGTCATCGTG	IIIIIIIIIIIIIIIIIIII	XM:i:0
3130	4	*	0	0	*	*	0	0	CTACGACTCACACAGAGACT	IIIIIIIIIIIIIIIIIIII	XM:i:0
3131	4	*	0	0	*	*	0	0	ACGTCTCAGTCCAGAGAAGC	IIIIIIIIIIIIIIIIIIII	XM:i:0
3134	16	PhiX_174_mono	3513	255	20M	*	0	0	GTAGCGTGACTATGTCGTCG	IIIIIIIIIIIIIIIIIIII	XA:i:0	MD:Z:20	NM:i:0
3136	4	*	0	0	*	*	0	0	AGATCGATGACTGCTAGCAG	IIIIIIIIIIIIIIIIIIII	XM:i:0
3137	4	*	0	0	*	*	0	0	CTGAGTGATGTACAGCTAGC	IIIIIIIIIIIIIIIIIIII	XM:i:0
3138	4	*	0	0	*	*	0	0	ATCAGATGATGAGACGACAA	IIIIIIIIIIIIIIIIIIII	XM:i:0
3143	16	PhiX_174_mono	2842	255	20M	*	0	0	TGTCTATGTCTAGATACGTC	IIIIIIIIIIIIIIIIIIII	XA:i:2	MD:Z:0G0C18	NM:i:2
3144	4	*	0	0	*	*	0	0	AGTATGCAGCAGCAGATACA	IIIIIIIIIIIIIIIIIIII	XM:i:0
3145	4	*	0	0	*	*	0	0	ACACGATCATGAACAGCACA	IIIIIIIIIIIIIIIIIIII	XM:i:0
3148	4	*	0	0	*	*	0	0	ATATCACACACAGACGCACA	IIIIIIIIIIIIIIIIIIII	XM:i:0
3149	4	*	0	0	*	*	0	0	GTCTGACTGATCGATGCCTA	IIIIIIIIIIIIIIIIIIII	XM:i:0
3153	4	*	0	0	*	*	0	0	AGTACACAGATACATAGATA	IIIIIIIIIIIIIIIIIIII	XM:i:0
3156	0	PhiX_174_mono	1946	255	20M	*	0	0	CGCTGAGTCTCTCGTCGACT	IIIIIIIIIIIIIIIIIIII	XA:i:0	MD:Z:20	NM:i:0
3162	4	*	0	0	*	*	0	0	AGTGCGATGTGACTGTGCAG	IIIIIIIIIIIIIIIIIIII	XM:i:0
3163	4	*	0	0	*	*	0	0	ATGACAGCAGAGTACGACTC	IIIIIIIIIIIIIIIIIIII	XM:i:0
3164	16	PhiX_174_mono	465	255	20M	*	0	0	CTGGCATGCTATATGTCATC	IIIIIIIIIIIIIIIIIIII	XA:i:3	MD:Z:0G0C1T16	NM:i:3
3166	0	PhiX_174_mono	5	255	20M	*	0	0	ATCGCTCATGACGCAGAGTA	IIIIIIIIIIIIIIIIIIII	XA:i:0	MD:Z:20	NM:i:0
3167	4	*	0	0	*	*	0	0	CTCTCAGCAGATCGGACGTA	IIIIIIIIIIIIIIIIIIII	XM:i:0
3168	4	*	0	0	*	*	0	0	ACGTACGTGAGCATCGATCG	IIIIIIIIIIIIIIIIIIII	XM:i:0
3172	4	*	0	0	*	*	0	0	ACGTCTCTGATCTCATCGCG	IIIIIIIIIIIIIIIIIIII	XM:i:0
3173	4	*	0	0	*	*	0	0	CGAGTGAGCATGAGTACATG	IIIIIIIIIIIIIIIIIIII	XM:i:0
3174	16	PhiX_174_mono	2431	255	20M	*	0	0	TCTCTGCTGTATGTGGCGAT	IIIIIIIIIIIIIIIIIIII	XA:i:3	MD:Z:15A2C0G0	NM:i:3
3175	4	*	0	0	*	*	0	0	CGCGTGCTATGTAGTGTATA	IIIIIIIIIIIIIIIIIIII	XM:i:0
3177	4	*	0	0	*	*	0	0	ATCGCACATACAGCAGAGAG	IIIIIIIIIIIIIIIIIIII	XM:i:0
3178	4	*	0	0	*	*	0	0	ATATGTATGTGTATGTGTCT	IIIIIIIIIIIIIIIIIIII	XM:i:0
3179	4	*	0	0	*	*	0	0	AGTCTACATGACACATACTA	IIIIIIIIIIIIIIIIIIII	XM:i:0
3180	16	PhiX_174_mono	1397	255	20M	*	0	0	AGATCAGTACTACGCTAGTG	IIIIIIIIIIIIIIIIIIII	XA:i:0	MD:Z:20	NM:i:0
3181	4	*	0	0	*	*	0	0	AGTCGACTGTATGACTACTC	IIIIIIIIIIIIIIIIIIII	XM:i:0
3184	16	PhiX_174_mono	2445	255	20M	*	0	0	GTGGCGATGAGATCAGAGCG	IIIIIIIIIIIIIIIIIIII	XA:i:3	MD:Z:1A0C16T0	NM:i:3
3186	0	PhiX_174_mono	11	255	20M	*	0	0	CATGACGCAGAGTACACTCG	IIIIIIIIIIIIIIIIIIII	XA:i:0	MD:Z:20	NM:i:0
3187	16	PhiX_174_mono	881	255	20M	*	0	0	TGCATACTATGTCTCATCGT	IIIIIIIIIIIIIIIIIIII	XA:i:2	MD:Z:0G0A18	NM:i:2
3188	16	PhiX_174_mono	3086	255	20M	*	0	0	TGATGAGTGTATCTGTACTG	IIIIIIIIIIIIIIIIIIII	XA:i:0	MD:Z:20	NM:i:0
3189	4	*	0	0	*	*	0	0	AGTCGCAGCATCGATCGTAT	IIIIIIIIIIIIIIIIIIII	XM:i:0
3191	4	*	0	0	*	*	0	0	ACGTACTGACTGCTGACGCT	IIIIIIIIIIIIIIIIIIII	XM:i:0
3194	4	*	0	0	*	*	0	0	CATGACCAGAGTACACTCGA	IIIIIIIIIIIIIIIIIIII	XM:i:0
3196	0	PhiX_174_mono	2569	255	20M	*	0	0	CTATCACAGAGAGTCTCCCG	IIIIIIIIIIIIIIIIIIII	XA:i:2	MD:Z:16A1T1	NM:i:2
3210	0	PhiX_174_mono	906	255	20M	*	0	0	ATGTGACAGTGATAGTCTGA	IIIIIIIIIIIIIIIIIIII	XA:i:3	MD:Z:17A0T0G0	NM:i:3
3212	4	*	0	0	*	*	0	0	CGTGCTCATACACAGTGTGA	IIIIIIIIIIIIIIIIIIII	XM:i:0
3218	4	*	0	0	*	*	0	0	CGTCAATCTCGAGAGTCGCA	IIIIIIIIIIIIIIIIIIII	XM:i:0
3219	4	*	0	0	*	*	0	0	ACTACGCTGCTCGCTGTACG	IIIIIIIIIIIIIIIIIIII	XM:i:0
3221	16	PhiX_174_mono	1690	255	20M	*	0	0	GTGTGAGTAATCGCGAGCGT	IIIIIIIIIIIIIIIIIIII	XA:i:2	MD:Z:9T0A9	NM:i:2
3224	4	*	0	0	*	*	0	0	ATGTCAGATACGTCAGATGA	IIIIIIIIIIIIIIIIIIII	XM:i:0
3226	16	PhiX_174_mono	2445	255	20M	*	0	0	TGCGCGATGAGATCAGAGCG	IIIIIIIIIIIIIIIIIIII	XA:i:3	MD:Z:0G0A17T0	NM:i:3
3229	0	PhiX_174_mono	2007	255	20M	*	0	0	ATACGTCAGACTGTGTCGAT	IIIIIIIIIIIIIIIIIIII	XA:i:3	MD:Z:16G0A0C1	NM:i:3
3233	16	PhiX_174_mono	2083	255	20M	*	0	0	CGTGTCGCTGATCAGTATAG	IIIIIIIIIIIIIIIIIIII	XA:i:2	MD:Z:0G0A18	NM:i:2
3235	4	*	0	0	*	*	0	0	CGTACGAGACGTCATTAGTC	IIIIIIIIIIIIIIIIIIII	XM:i:0
3237	16	PhiX_174_mono	1950	255	20M	*	0	0	GAGTCTCTCGTCGACTACTC	IIIIIIIIIIIIIIIIIIII	XA:i:0	MD:Z:20	NM:i:0
3238	4	*	0	0	*	*	0	0	ACGCTGCATGAGTATCCGTC	IIIIIIIIIIIIIIIIIIII	XM:i:0
3239	4	*	0	0	*	*	0	0	CAGGACTGACAACGTAGTGT	IIIIIIIIIIIIIIIIIIII	XM:i:0
3241	4	*	0	0	*	*	0	0	ATCGAGCTCTACTCGCTAGC	IIIIIIIIIIIIIIIIIIII	XM:i:0
3244	4	*	0	0	*	*	0	0	CAGTCATATCTGACTGAGTA	IIIIIIIIIIIIIIIIIIII	XM:i:0
3247	16	PhiX_174_mono	2042	255	20M	*	0	0	CGCATATTTATGTGTCATGT	IIIIIIIIIIIIIIIIIIII	XA:i:2	MD:Z:6C0G12	NM:i:2
3248	4	*	0	0	*	*	0	0	ACGTACGTAGCATGATCATG	IIIIIIIIIIIIIIIIIIII	XM:i:0
3250	4	*	0	0	*	*	0	0	GAGACATCATCGATGTAGAA	IIIIIIIIIIIIIIIIIIII	XM:i:0
3252	4	*	0	0	*	*	0	0	AGATGAGTCGTCATGATGCG	IIIIIIIIIIIIIIIIIIII	XM:i:0
3256	16	PhiX_174_mono	3506	255	20M	*	0	0	CTCTACAGTAGCGTGACTAT	IIIIIIIIIIIIIIIIIIII	XA:i:0	MD:Z:20	NM:i:0
3259	4	*	0	0	*	*	0	0	AGTATAGCATGACATAATGA	IIIIIIIIIIIIIIIIIIII	XM:i:0
3262	16	PhiX_174_mono	880	255	20M	*	0	0	GTGCATACTATGTCTCATCG	IIIIIIIIIIIIIIIIIIII	XA:i:3	MD:Z:0A0G0A17	NM:i:3
3263	4	*	0	0	*	*	0	0	CTCTCTGCTGTATGTGCACG	IIIIIIIIIIIIIIIIIIII	XM:i:0
3267	4	*	0	0	*	*	0	0	ACTGTCTCTGAGTGATCGCG	IIIIIIIIIIIIIIIIIIII	XM:i:0
3268	4	*	0	0	*	*	0	0	CAGTCTGACATGACATACAG	IIIIIIIIIIIIIIIIIIII	XM:i:0
3269	4	*	0	0	*	*	0	0	GCCATGATGCATCGACGTAG	IIIIIIIIIIIIIIIIIIII	XM:i:0
3270	4	*	0	0	*	*	0	0	GATGTCATAGACACTACACC	IIIIIIIIIIIIIIIIIIII	XM:i:0
3278	0	PhiX_174_mono	3766	255	20M	*	0	0	GATGCTCACATGACATCGCA	IIIIIIIIIIIIIIIIIIII	XA:i:3	MD:Z:17T0G0T0	NM:i:3
3282	4	*	0	0	*	*	0	0	CTGATGAATCGCATATTGAC	IIIIIIIIIIIIIIIIIIII	XM:i:0
3284	0	PhiX_174_mono	8	255	20M	*	0	0	GCTCATGACGCAGAGTACTG	IIIIIIIIIIIIIIIIIIII	XA:i:2	MD:Z:18A0C0	NM:i:2
3288	4	*	0	0	*	*	0	0	CATCATGTGCACTATGCGAC	IIIIIIIIIIIIIIIIIIII	XM:i:0
3291	4	*	0	0	*	*	0	0	GAGACTTCATAAGTCACTGA	IIIIIIIIIIIIIIIIIIII	XM:i:0
3293	4	*	0	0	*	*	0	0	CGTCGCGAGATGTCACTACA	IIIIIIIIIIIIIIIIIIII	XM:i:0
3294	4	*	0	0	*	*	0	0	AGACGCATACGTGTACATCT	IIIIIIIIIIIIIIIIIIII	XM:i:0
3297	4	*	0	0	*	*	0	0	CGTCCAGATGTCATATCGCA	IIIIIIIIIIIIIIIIIIII	XM:i:0
3301	0	PhiX_174_mono	3672	255	20M	*	0	0	ACAGTCAGATATGACTGCGC	IIIIIIIIIIIIIIIIIIII	XA:i:2	MD:Z:18T0G0	NM:i:2
3304	16	PhiX_174_mono	2201	255	20M	*	0	0	GTGATGTGCTGCTACGATAC	IIIIIIIIIIIIIIIIIIII	XA:i:0	MD:Z:20	NM:i:0
3305	4	*	0	0	*	*	0	0	CGTCTCAGATGTCATATCGC	IIIIIIIIIIIIIIIIIIII	XM:i:0
3306	4	*	0	0	*	*	0	0	GTGACATCAGATGTATAGAC	IIIIIIIIIIIIIIIIIIII	XM:i:0
3310	4	*	0	0	*	*	0	0	ACGTGATCGACTCACTGCAG	IIIIIIIIIIIIIIIIIIII	XM:i:0
3311	4	*	0	0	*	*	0	0	GTGACGATGAACATAACGCA	IIIIIIIIIIIIIIIIIIII	XM:i:0
3312	4	*	0	0	*	*	0	0	GTCGTCATGCAGAGCTCATC	IIIIIIIIIIIIIIIIIIII	XM:i:0
3313	4	*	0	0	*	*	0	0	GTATCGATAGAAGCTACATC	IIIIIIIIIIIIIIIIIIII	XM:i:0
3315	4	*	0	0	*	*	0	0	ACGACACATGACAATACATA	IIIIIIIIIIIIIIIIIIII	XM:i:0
3316	4	*	0	0	*	*	0	0	GACGCAGAGACGGCGTACAT	IIIIIIIIIIIIIIIIIIII	XM:i:0
3317	4	*	0	0	*	*	0	0	ATACGCATACGTCACATATA	IIIIIIIIIIIIIIIIIIII	XM:i:0
3319	4	*	0	0	*	*	0	0	GTCGTCACTGATGCGCTGTC	IIIIIIIIIIIIIIIIIIII	XM:i:0
3320	4	*	0	0	*	*	0	0	GACGCGAGTACAGTAGCTAG	IIIIIIIIIIIIIIIIIIII	XM:i:0
3321	4	*	0	0	*	*	0	0	AGCGCTCATCATACATCACA	IIIIIIIIIIIIIIIIIIII	XM:i:0
3322	4	*	0	0	*	*	0	0	GTATCTACATATACACACAC	IIIIIIIIIIIIIIIIIIII	XM:i:0
3328	0	PhiX_174_mono	2373	255	20M	*	0	0	AGATACTCGTGATATCTGCT	IIIIIIIIIIIIIIIIIIII	XA:i:0	MD:Z:20	NM:i:0
3329	4	*	0	0	*	*	0	0	GTATCTACATATAGCACACC	IIIIIIIIIIIIIIIIIIII	XM:i:0
3331	4	*	0	0	*	*	0	0	CACGCTGTCCATCATGAGCG	IIIIIIIIIIIIIIIIIIII	XM:i:0
3333	4	*	0	0	*	*	0	0	ATCTAGCATATGAGCACACA	IIIIIIIIIIIIIIIIIIII	XM:i:0
3337	4	*	0	0	*	*	0	0	CAGCTCTCACTCAGCAGCAG	IIIIIIIIIIIIIIIIIIII	XM:i:0
3338	4	*	0	0	*	*	0	0	ACGACATCGATGATACTCGT	IIIIIIIIIIIIIIIIIIII	XM:i:0
3340	0	PhiX_174_mono	2243	255	20M	*	0	0	ATATCTGCATCAGCTCTATG	IIIIIIIIIIIIIIIIIIII	XA:i:0	MD:Z:20	NM:i:0
3343	0	PhiX_174_mono	2243	255	20M	*	0	0	ATATCTGCATCAGCATCATG	IIIIIIIIIIIIIIIIIIII	XA:i:3	MD:Z:14T0C0T3	NM:i:3
3346	4	*	0	0	*	*	0	0	CACGCAGACGACATGTAGTG	IIIIIIIIIIIIIIIIIIII	XM:i:0
3348	4	*	0	0	*	*	0	0	ATATGATGTCGATAATCACG	IIIIIIIIIIIIIIIIIIII	XM:i:0
3351	4	*	0	0	*	*	0	0	CTCGCACTGAGACGTGTGCA	IIIIIIIIIIIIIIIIIIII	XM:i:0
3353	4	*	0	0	*	*	0	0	ATGTTGCTGCATACAGATAA	IIIIIIIIIIIIIIIIIIII	XM:i:0
3357	0	PhiX_174_mono	1550	255	20M	*	0	0	CATCATCAGACGCTCTGTGA	IIIIIIIIIIIIIIIIIIII	XA:i:0	MD:Z:20	NM:i:0
3360	4	*	0	0	*	*	0	0	CGCAGCATCGATCGATTCAC	IIIIIIIIIIIIIIIIIIII	XM:i:0
3364	4	*	0	0	*	*	0	0	CTACGACTGATGATAGCTGT	IIIIIIIIIIIIIIIIIIII	XM:i:0
3366	4	*	0	0	*	*	0	0	GCAGCAGCAGAAGCAGACCA	IIIIIIIIIIIIIIIIIIII	XM:i:0
3368	0	PhiX_174_mono	1550	255	20M	*	0	0	CATCATCAGACGCTCTGTGA	IIIIIIIIIIIIIIIIIIII	XA:i:0	MD:Z:20	NM:i:0
3376	4	*	0	0	*	*	0	0	ACGTACGTGAGATATCGATG	IIIIIIIIIIIIIIIIIIII	XM:i:0
3377	4	*	0	0	*	*	0	0	ACTAGCTGTCGCTACTCAAG	IIIIIIIIIIIIIIIIIIII	XM:i:0
3380	16	PhiX_174_mono	1517	255	20M	*	0	0	TGCGCTCGTATGTCTCTGCT	IIIIIIIIIIIIIIIIIIII	XA:i:0	MD:Z:20	NM:i:0
3384	4	*	0	0	*	*	0	0	CAGCATGATCGTATAGTCAG	IIIIIIIIIIIIIIIIIIII	XM:i:0
3387	4	*	0	0	*	*	0	0	ATATCACATCACTGTAGTGG	IIIIIIIIIIIIIIIIIIII	XM:i:0
3388	4	*	0	0	*	*	0	0	CAGACACTAGACGCTCATCA	IIIIIIIIIIIIIIIIIIII	XM:i:0
3390	4	*	0	0	*	*	0	0	GTCATAGTCACACTTCTGAC	IIIIIIIIIIIIIIIIIIII	XM:i:0
3393	4	*	0	0	*	*	0	0	GTGCATACATCAGTCGCAGC	IIIIIIIIIIIIIIIIIIII	XM:i:0
3394	4	*	0	0	*	*	0	0	CGACGCTGCTCATATCTAGT	IIIIIIIIIIIIIIIIIIII	XM:i:0
3396	16	PhiX_174_mono	3739	255	20M	*	0	0	TAGTCAGATCAGATGAGCGC	IIIIIIIIIIIIIIIIIIII	XA:i:2	MD:Z:0C0T18	NM:i:2
3398	4	*	0	0	*	*	0	0	AGACGCTCTGTGATGAGAGC	IIIIIIIIIIIIIIIIIIII	XM:i:0
3400	16	PhiX_174_mono	1945	255	20M	*	0	0	TGCGTGAGTCTCTCGTCGAC	IIIIIIIIIIIIIIIIIIII	XA:i:3	MD:Z:1C0G0C16	NM:i:3
3402	16	PhiX_174_mono	2762	255	20M	*	0	0	GTCGTCACTGATGCTGCTCT	IIIIIIIIIIIIIIIIIIII	XA:i:0	MD:Z:20	NM:i:0
3403	4	*	0	0	*	*	0	0	GAGACATATCTACTACTACT	IIIIIIIIIIIIIIIIIIII	XM:i:0
3405	16	PhiX_174_mono	3508	255	20M	*	0	0	TCACAGTAGCGTGACTATGT	IIIIIIIIIIIIIIIIIIII	XA:i:2	MD:Z:0C0T18	NM:i:2
3407	0	PhiX_174_mono	3698	255	20M	*	0	0	CAGAGCTAGATGACACTCAC	IIIIIIIIIIIIIIIIIIII	XA:i:1	MD:Z:0T19	NM:i:1
3409	4	*	0	0	*	*	0	0	CTGACGTATGTACAGCACAA	IIIIIIIIIIIIIIIIIIII	XM:i:0
3411	4	*	0	0	*	*	0	0	ATACACATCATCATGTACTA	IIIIIIIIIIIIIIIIIIII	XM:i:0
3421	4	*	0	0	*	*	0	0	GAGTCTCTCGTCGACATCGA	IIIIIIIIIIIIIIIIIIII	XM:i:0
3428	4	*	0	0	*	*	0	0	CACTTGAGTGCTGAGACATA	IIIIIIIIIIIIIIIIIIII	XM:i:0
3429	4	*	0	0	*	*	0	0	AGTAGCGATAGATAACACAC	IIIIIIIIIIIIIIIIIIII	XM:i:0
3432	4	*	0	0	*	*	0	0	AGTGTGACATGACATATGCC	IIIIIIIIIIIIIIIIIIII	XM:i:0
3433	4	*	0	0	*	*	0	0	CTGGACATGATCATGACACT	IIIIIIIIIIIIIIIIIIII	XM:i:0
3437	4	*	0	0	*	*	0	0	CGCTCTATCGCCAGCACGTG	IIIIIIIIIIIIIIIIIIII	XM:i:0
3443	4	*	0	0	*	*	0	0	CGACGGACTCGCGTACGTGA	IIIIIIIIIIIIIIIIIIII	XM:i:0
3448	16	PhiX_174_mono	2385	255	20M	*	0	0	GATCTGCTGCTGCATACGAG	IIIIIIIIIIIIIIIIIIII	XA:i:3	MD:Z:0T14C0T3	NM:i:3
3451	4	*	0	0	*	*	0	0	ATGTCTGACTCGATCGATGA	IIIIIIIIIIIIIIIIIIII	XM:i:0
3452	4	*	0	0	*	*	0	0	ACGACAGCATGATCGAGACA	IIIIIIIIIIIIIIIIIIII	XM:i:0
3453	16	PhiX_174_mono	2385	255	20M	*	0	0	GATCTGCTGCTGCATCGTAG	IIIIIIIIIIIIIIIIIIII	XA:i:3	MD:Z:0T15T0G2	NM:i:3
3454	16	PhiX_174_mono	1987	255	20M	*	0	0	CTGTGTCGCATGATGTGTAT	IIIIIIIIIIIIIIIIIIII	XA:i:3	MD:Z:0T0G0A17	NM:i:3
3455	0	PhiX_174_mono	2307	255	20M	*	0	0	CTGAGTACGTGCAGCTGCAC	IIIIIIIIIIIIIIIIIIII	XA:i:0	MD:Z:20	NM:i:0
3460	4	*	0	0	*	*	0	0	ACGACAGCATGATCGAGACA	IIIIIIIIIIIIIIIIIIII	XM:i:0
3465	16	PhiX_174_mono	1432	255	20M	*	0	0	GCTGCGACTGTGTATGCACT	IIIIIIIIIIIIIIIIIIII	XA:i:0	MD:Z:20	NM:i:0
3467	4	*	0	0	*	*	0	0	GATCGAGTGACGATGACATA	IIIIIIIIIIIIIIIIIIII	XM:i:0
3468	4	*	0	0	*	*	0	0	ACTACGCGACATGATCGATA	IIIIIIIIIIIIIIIIIIII	XM:i:0
3477	4	*	0	0	*	*	0	0	GTCTCACGTCTGTGTGGCTG	IIIIIIIIIIIIIIIIIIII	XM:i:0
3478	16	PhiX_174_mono	1959	255	20M	*	0	0	GTCGACTACTCGACTGCTAT	IIIIIIIIIIIIIIIIIIII	XA:i:0	MD:Z:20	NM:i:0
3479	16	PhiX_174_mono	1919	255	20M	*	0	0	TGATATGCTGATGCGACTAT	IIIIIIIIIIIIIIIIIIII	XA:i:0	MD:Z:20	NM:i:0
3480	16	PhiX_174_mono	495	255	20M	*	0	0	GCTGTCTCATCATGAGCGTG	IIIIIIIIIIIIIIIIIIII	XA:i:2	MD:Z:18C0T0	NM:i:2
3481	4	*	0	0	*	*	0	0	ACGACAGATCGAAATGAGTG	IIIIIIIIIIIIIIIIIIII	XM:i:0
3482	4	*	0	0	*	*	0	0	CGATCGAGTGAGATGACATA	IIIIIIIIIIIIIIIIIIII	XM:i:0
3484	4	*	0	0	*	*	0	0	AGCGATGATGATGCTGTATA	IIIIIIIIIIIIIIIIIIII	XM:i:0
3485	4	*	0	0	*	*	0	0	GCGACCACGCAGACGACGAG	IIIIIIIIIIIIIIIIIIII	XM:i:0
3487	16	PhiX_174_mono	62	255	20M	*	0	0	ACTACTGCTGTACGATATAC	IIIIIIIIIIIIIIIIIIII	XA:i:2	MD:Z:18C0G0	NM:i:2
3488	4	*	0	0	*	*	0	0	AGACTGACTGATCGATGCTG	IIIIIIIIIIIIIIIIIIII	XM:i:0
3490	4	*	0	0	*	*	0	0	GTACGTCGAGCATCGATCGA	IIIIIIIIIIIIIIIIIIII	XM:i:0
3492	4	*	0	0	*	*	0	0	GACTGACCGATCACATGTAT	IIIIIIIIIIIIIIIIIIII	XM:i:0
3493	4	*	0	0	*	*	0	0	CTCGCAGCAGTCACATCACA	IIIIIIIIIIIIIIIIIIII	XM:i:0
3497	4	*	0	0	*	*	0	0	CAGTGATATTAAGTGAGTGA	IIIIIIIIIIIIIIIIIIII	XM:i:0
3498	16	PhiX_174_mono	2069	255	20M	*	0	0	TCGCTACTATGCGCGATGTC	IIIIIIIIIIIIIIIIIIII	XA:i:1	MD:Z:0A19	NM:i:1
3499	0	PhiX_174_mono	254	255	20M	*	0	0	ACTATCTGAGTCGATGCTGT	IIIIIIIIIIIIIIIIIIII	XA:i:0	MD:Z:20	NM:i:0
3501	4	*	0	0	*	*	0	0	GCTCTGTGCGCTCGAGTCTC	IIIIIIIIIIIIIIIIIIII	XM:i:0
3503	4	*	0	0	*	*	0	0	CATCTAGCACGTATGAGCTT	IIIIIIIIIIIIIIIIIIII	XM:i:0
3505	0	PhiX_174_mono	3416	255	20M	*	0	0	GAGTCGCAGCTATAGTCTCA	IIIIIIIIIIIIIIIIIIII	XA:i:3	MD:Z:13G0A2A2	NM:i:3
3506	0	PhiX_174_mono	1470	255	20M	*	0	0	ATGTCGTCTGTGATCGTCTA	IIIIIIIIIIIIIIIIIIII	XA:i:0	MD:Z:20	NM:i:0
3508	0	PhiX_174_mono	3478	255	20M	*	0	0	CGTCTCATCATGCGTGCTAC	IIIIIIIIIIIIIIIIIIII	XA:i:3	MD:Z:17A0C0T0	NM:i:3
3512	16	PhiX_174_mono	2970	255	20M	*	0	0	ACTCTCTCATCATGCTGCTC	IIIIIIIIIIIIIIIIIIII	XA:i:0	MD:Z:20	NM:i:0
3514	0	PhiX_174_mono	3108	255	20M	*	0	0	AGTATGATGATGCACATGCT	IIIIIIIIIIIIIIIIIIII	XA:i:0	MD:Z:20	NM:i:0
3517	4	*	0	0	*	*	0	0	ATGCATCACTGACAGACGGA	IIIIIIIIIIIIIIIIIIII	XM:i:0
3528	0	PhiX_174_mono	2363	255	20M	*	0	0	GCGCTGATAGAGATACTCGT	IIIIIIIIIIIIIIIIIIII	XA:i:0	MD:Z:20	NM:i:0
3531	4	*	0	0	*	*	0	0	AGTACGAGATATGACTGCGA	IIIIIIIIIIIIIIIIIIII	XM:i:0
3532	0	PhiX_174_mono	212	255	20M	*	0	0	AGTCACATGTCATGTAAGTA	IIIIIIIIIIIIIIIIIIII	XA:i:3	MD:Z:16G0A0G1	NM:i:3
3534	4	*	0	0	*	*	0	0	AGATATGTATCAGTACGTGC	IIIIIIIIIIIIIIIIIIII	XM:i:0
3536	4	*	0	0	*	*	0	0	GTCTATATGTGTATAATCAG	IIIIIIIIIIIIIIIIIIII	XM:i:0
3538	4	*	0	0	*	*	0	0	CGTGATGATGACTACGAGTG	IIIIIIIIIIIIIIIIIIII	XM:i:0
3539	4	*	0	0	*	*	0	0	CAGCACATCGCGCATAGTAG	IIIIIIIIIIIIIIIIIIII	XM:i:0
3540	4	*	0	0	*	*	0	0	GTCTATATGTGTATAATCAG	IIIIIIIIIIIIIIIIIIII	XM:i:0
3542	0	PhiX_174_mono	3881	255	20M	*	0	0	GCGACTGTGACGACATCTGC	IIIIIIIIIIIIIIIIIIII	XA:i:3	MD:Z:0C0G0C17	NM:i:3
3543	0	PhiX_174_mono	2681	255	20M	*	0	0	ACTCGCAGTAGTGCTGAGTG	IIIIIIIIIIIIIIIIIIII	XA:i:0	MD:Z:20	NM:i:0
3544	16	PhiX_174_mono	1629	255	20M	*	0	0	TCAGTATATGTGACGTATCG	IIIIIIIIIIIIIIIIIIII	XA:i:0	MD:Z:20	NM:i:0
3546	0	PhiX_174_mono	2123	255	20M	*	0	0	GAGTGATATGTGTGCTATGC	IIIIIIIIIIIIIIIIIIII	XA:i:0	MD:Z:20	NM:i:0
3547	4	*	0	0	*	*	0	0	CGTCGTCGATCGATCTGCGC	IIIIIIIIIIIIIIIIIIII	XM:i:0
3550	16	PhiX_174_mono	1328	255	20M	*	0	0	CTATACATCTGTGCGCGTCT	IIIIIIIIIIIIIIIIIIII	XA:i:0	MD:Z:20	NM:i:0
3552	4	*	0	0	*	*	0	0	CTCTGATGTCAGCGCTGATA	IIIIIIIIIIIIIIIIIIII	XM:i:0
3556	4	*	0	0	*	*	0	0	GAGTACACGCAGCATACTCT	IIIIIIIIIIIIIIIIIIII	XM:i:0
3558	4	*	0	0	*	*	0	0	ATCGAGTATCGTGCAGACGC	IIIIIIIIIIIIIIIIIIII	XM:i:0
3561	0	PhiX_174_mono	1041	255	20M	*	0	0	GACGTACGAGCTACTATGAG	IIIIIIIIIIIIIIIIIIII	XA:i:0	MD:Z:20	NM:i:0
3562	4	*	0	0	*	*	0	0	ATATGTCATCGTAATCACGC	IIIIIIIIIIIIIIIIIIII	XM:i:0
3563	4	*	0	0	*	*	0	0	GACTACTAGACAGCTACGCG	IIIIIIIIIIIIIIIIIIII	XM:i:0
3569	16	PhiX_174_mono	2372	255	20M	*	0	0	GAGATACTCGTGATATCTGC	IIIIIIIIIIIIIIIIIIII	XA:i:0	MD:Z:20	NM:i:0
3570	4	*	0	0	*	*	0	0	CATCTGACAGTCGAGACAGC	IIIIIIIIIIIIIIIIIIII	XM:i:0
3571	4	*	0	0	*	*	0	0	ACGTATCGACTCGTGATATC	IIIIIIIIIIIIIIIIIIII	XM:i:0
3573	4	*	0	0	*	*	0	0	ATACAGCATCAATGCACAGT	IIIIIIIIIIIIIIIIIIII	XM:i:0
3576	16	PhiX_174_mono	2748	255	20M	*	0	0	CTCACGATATCTATGTCGTC	IIIIIIIIIIIIIIIIIIII	XA:i:3	MD:Z:2G0C0A15	NM:i:3
3578	4	*	0	0	*	*	0	0	ACGTCGCTGATCTCGAGAGC	IIIIIIIIIIIIIIIIIIII	XM:i:0
3581	4	*	0	0	*	*	0	0	CAGTGAGATGTACAGCTCGA	IIIIIIIIIIIIIIIIIIII	XM:i:0
3585	4	*	0	0	*	*	0	0	AGATATGTCACACTAGTGAG	IIIIIIIIIIIIIIIIIIII	XM:i:0
3588	4	*	0	0	*	*	0	0	GTCAGATCATCATCTCGTAC	IIIIIIIIIIIIIIIIIIII	XM:i:0
3589	0	PhiX_174_mono	519	255	20M	*	0	0	CGACATATATGCGTCGAGCG	IIIIIIIIIIIIIIIIIIII	XA:i:0	MD:Z:20	NM:i:0
3594	4	*	0	0	*	*	0	0	AGACCAGATGATCGATGCGT	IIIIIIIIIIIIIIIIIIII	XM:i:0
3595	4	*	0	0	*	*	0	0	GTCAGATCATCATCTCGTAC	IIIIIIIIIIIIIIIIIIII	XM:i:0
3596	16	PhiX_174_mono	3094	255	20M	*	0	0	GTATCTGTACTGAGAGTATG	IIIIIIIIIIIIIIIIIIII	XA:i:0	MD:Z:20	NM:i:0
3597	16	PhiX_174_mono	979	255	20M	*	0	0	CACGATACTGATACATATCT	IIIIIIIIIIIIIIIIIIII	XA:i:0	MD:Z:20	NM:i:0
3598	0	PhiX_174_mono	1096	255	20M	*	0	0	ACATGACTGCTCGCTCTCTG	IIIIIIIIIIIIIIIIIIII	XA:i:0	MD:Z:20	NM:i:0
3599	4	*	0	0	*	*	0	0	AGTACACATGACATTATTGT	IIIIIIIIIIIIIIIIIIII	XM:i:0
3600	4	*	0	0	*	*	0	0	AGTGAGCGACTAGCTACATA	IIIIIIIIIIIIIIIIIIII	XM:i:0
3602	0	PhiX_174_mono	3011	255	20M	*	0	0	CTCTGAGAGATCTGTCTCGA	IIIIIIIIIIIIIIIIIIII	XA:i:1	MD:Z:19T0	NM:i:1
3611	4	*	0	0	*	*	0	0	ACGTCGAGCGACATAGCTAA	IIIIIIIIIIIIIIIIIIII	XM:i:0
3613	16	PhiX_174_mono	1956	255	20M	*	0	0	CTCGTCGACTACTCGACTGC	IIIIIIIIIIIIIIIIIIII	XA:i:0	MD:Z:20	NM:i:0
3614	4	*	0	0	*	*	0	0	AGTATCACGTCGTCAGTATC	IIIIIIIIIIIIIIIIIIII	XM:i:0
3615	16	PhiX_174_mono	3458	255	20M	*	0	0	GCTGAGTATGTACAGCTATG	IIIIIIIIIIIIIIIIIIII	XA:i:0	MD:Z:20	NM:i:0
3617	4	*	0	0	*	*	0	0	GATGTACATGACATCTGTCA	IIIIIIIIIIIIIIIIIIII	XM:i:0
3620	4	*	0	0	*	*	0	0	ACTCGTATCATCGAGCGTGG	IIIIIIIIIIIIIIIIIIII	XM:i:0
3622	4	*	0	0	*	*	0	0	AGTCTGAGATGAGCATGACA	IIIIIIIIIIIIIIIIIIII	XM:i:0
3623	16	PhiX_174_mono	3122	255	20M	*	0	0	CATGCTACATGTGCTCACTG	IIIIIIIIIIIIIIIIIIII	XA:i:0	MD:Z:20	NM:i:0
3624	4	*	0	0	*	*	0	0	CGTCACATACATTATCACTA	IIIIIIIIIIIIIIIIIIII	XM:i:0
3625	0	PhiX_174_mono	399	255	20M	*	0	0	GCTCGTCGCTGCGTGAGCTG	IIIIIIIIIIIIIIIIIIII	XA:i:0	MD:Z:20	NM:i:0
3626	16	PhiX_174_mono	1090	255	20M	*	0	0	CATCTCACATGACTGCTCTC	IIIIIIIIIIIIIIIIIIII	XA:i:1	MD:Z:18G1	NM:i:1
3629	16	PhiX_174_mono	3570	255	20M	*	0	0	CAGTATGCATCGCAGTCGCT	IIIIIIIIIIIIIIIIIIII	XA:i:0	MD:Z:20	NM:i:0
3634	4	*	0	0	*	*	0	0	AGCGTGCATACATACCTCTA	IIIIIIIIIIIIIIIIIIII	XM:i:0
3635	4	*	0	0	*	*	0	0	CATCTATCACGAGTCAGATG	IIIIIIIIIIIIIIIIIIII	XM:i:0
3636	4	*	0	0	*	*	0	0	ATACACATCATGGACATCAG	IIIIIIIIIIIIIIIIIIII	XM:i:0
3638	0	PhiX_174_mono	3614	255	20M	*	0	0	GTGCTGTGATGCTAGTGAGC	IIIIIIIIIIIIIIIIIIII	XA:i:0	MD:Z:20	NM:i:0
3640	0	PhiX_174_mono	1238	255	20M	*	0	0	GACGCTGACACGTCTACTGT	IIIIIIIIIIIIIIIIIIII	XA:i:0	MD:Z:20	NM:i:0
3642	4	*	0	0	*	*	0	0	ACGTAGCTGTCGCACTCAGA	IIIIIIIIIIIIIIIIIIII	XM:i:0
3643	4	*	0	0	*	*	0	0	ACGAGTGCATAGTACCTCTG	IIIIIIIIIIIIIIIIIIII	XM:i:0
3644	16	PhiX_174_mono	1669	255	20M	*	0	0	ATCATGACTCGTGATAGATG	IIIIIIIIIIIIIIIIIIII	XA:i:0	MD:Z:20	NM:i:0
3646	4	*	0	0	*	*	0	0	ACTACGACATACAAGTGACA	IIIIIIIIIIIIIIIIIIII	XM:i:0
3647	4	*	0	0	*	*	0	0	ATACGTCACATATCACTGAC	IIIIIIIIIIIIIIIIIIII	XM:i:0
3649	16	PhiX_174_mono	2064	255	20M	*	0	0	CTACTACGCTACTATGCGCG	IIIIIIIIIIIIIIIIIIII	XA:i:0	MD:Z:20	NM:i:0
3652	4	*	0	0	*	*	0	0	GTGTCATCTACTCTACTAGC	IIIIIIIIIIIIIIIIIIII	XM:i:0
3653	4	*	0	0	*	*	0	0	AGATCTACACTAGCATACCA	IIIIIIIIIIIIIIIIIIII	XM:i:0
3655	16	PhiX_174_mono	1987	255	20M	*	0	0	TGATGTCGCATGATGTGTAT	IIIIIIIIIIIIIIIIIIII	XA:i:0	MD:Z:20	NM:i:0
3657	4	*	0	0	*	*	0	0	ACTATGCACTGACATACAGA	IIIIIIIIIIIIIIIIIIII	XM:i:0
3659	4	*	0	0	*	*	0	0	ATACTCGACATCGCTGTAGT	IIIIIIIIIIIIIIIIIIII	XM:i:0
3660	4	*	0	0	*	*	0	0	CTACGACATGCTAGTATGTG	IIIIIIIIIIIIIIIIIIII	XM:i:0
3661	4	*	0	0	*	*	0	0	ATCGCGCTCGACATGATAGA	IIIIIIIIIIIIIIIIIIII	XM:i:0
3666	4	*	0	0	*	*	0	0	ACGTAGTATATCGTGTAGTA	IIIIIIIIIIIIIIIIIIII	XM:i:0
3668	16	PhiX_174_mono	2931	255	20M	*	0	0	CTGAGCGTATCGAGCTCTAC	IIIIIIIIIIIIIIIIIIII	XA:i:0	MD:Z:20	NM:i:0
3672	16	PhiX_174_mono	3045	255	20M	*	0	0	GATATGTGATATGTAGATGT	IIIIIIIIIIIIIIIIIIII	XA:i:3	MD:Z:15T0G2A0	NM:i:3
3673	4	*	0	0	*	*	0	0	GTAGAGCCGATACGCTCAGT	IIIIIIIIIIIIIIIIIIII	XM:i:0
3674	16	PhiX_174_mono	2811	255	20M	*	0	0	GATACTGACATCTGAGACGT	IIIIIIIIIIIIIIIIIIII	XA:i:0	MD:Z:20	NM:i:0
3676	4	*	0	0	*	*	0	0	ATCGCAGCATCTCTGAGTCC	IIIIIIIIIIIIIIIIIIII	XM:i:0
3683	4	*	0	0	*	*	0	0	AGTATGAGCACGACGATCTC	IIIIIIIIIIIIIIIIIIII	XM:i:0
3685	0	PhiX_174_mono	509	255	20M	*	0	0	AGCGCTGATACGACATATAG	IIIIIIIIIIIIIIIIIIII	XA:i:1	MD:Z:19T0	NM:i:1
3686	4	*	0	0	*	*	0	0	AGTATGAGCAGCGATCTCGA	IIIIIIIIIIIIIIIIIIII	XM:i:0
3687	4	*	0	0	*	*	0	0	ACGTACGTCGCTCGATCGTG	IIIIIIIIIIIIIIIIIIII	XM:i:0
3693	4	*	0	0	*	*	0	0	AGCGTGATAGACATATATGC	IIIIIIIIIIIIIIIIIIII	XM:i:0
3696	4	*	0	0	*	*	0	0	CATCTGACTCGATGATACGC	IIIIIIIIIIIIIIIIIIII	XM:i:0
3697	0	PhiX_174_mono	2192	255	20M	*	0	0	CGTGCATCAGTGATGTGCGC	IIIIIIIIIIIIIIIIIIII	XA:i:2	MD:Z:18T0G0	NM:i:2
3702	0	PhiX_174_mono	2471	255	20M	*	0	0	CACTGACATCAGAGAGTGTC	IIIIIIIIIIIIIIIIIIII	XA:i:3	MD:Z:16A0T0G1	NM:i:3
3703	4	*	0	0	*	*	0	0	AGTACTGAATAGAGGCGCGG	IIIIIIIIIIIIIIIIIIII	XM:i:0
3708	4	*	0	0	*	*	0	0	GCGTCATACGTGCAGAGAGT	IIIIIIIIIIIIIIIIIIII	XM:i:0
3710	16	PhiX_174_mono	1345	255	20M	*	0	0	TCTGTCTGAGCATGCACTAT	IIIIIIIIIIIIIIIIIIII	XA:i:0	MD:Z:20	NM:i:0
3714	4	*	0	0	*	*	0	0	AGCGTCATAGATGTACTCAT	IIIIIIIIIIIIIIIIIIII	XM:i:0
3715	4	*	0	0	*	*	0	0	AGATCTCATCAGAGCGATGC	IIIIIIIIIIIIIIIIIIII	XM:i:0
3718	4	*	0	0	*	*	0	0	CTATGTCGTGCTAGTGCAGC	IIIIIIIIIIIIIIIIIIII	XM:i:0
3720	4	*	0	0	*	*	0	0	CGCTCATGACCAGAGTACTA	IIIIIIIIIIIIIIIIIIII	XM:i:0
3721	16	PhiX_174_mono	1959	255	20M	*	0	0	GTCGACTACTCGACTGCTTG	IIIIIIIIIIIIIIIIIIII	XA:i:2	MD:Z:18A0T0	NM:i:2
3722	4	*	0	0	*	*	0	0	CTCGTGACTCGTCGCTGCGT	IIIIIIIIIIIIIIIIIIII	XM:i:0
3723	0	PhiX_174_mono	855	255	20M	*	0	0	CGTCGTGCTGCTATGACTCT	IIIIIIIIIIIIIIIIIIII	XA:i:0	MD:Z:20	NM:i:0
3725	0	PhiX_174_mono	152	255	20M	*	0	0	CTGTCACTGACGCGTGATGA	IIIIIIIIIIIIIIIIIIII	XA:i:0	MD:Z:20	NM:i:0
3726	16	PhiX_174_mono	937	255	20M	*	0	0	CACTCTCTCGACTGTACACT	IIIIIIIIIIIIIIIIIIII	XA:i:0	MD:Z:20	NM:i:0
3729	0	PhiX_174_mono	394	255	20M	*	0	0	CTCGTGCTCGTCGCTGCGTG	IIIIIIIIIIIIIIIIIIII	XA:i:0	MD:Z:20	NM:i:0
3731	4	*	0	0	*	*	0	0	CTCGCGTGTCTATATGTTGA	IIIIIIIIIIIIIIIIIIII	XM:i:0
3732	4	*	0	0	*	*	0	0	ATAGTCTGATGAACGAAGAC	IIIIIIIIIIIIIIIIIIII	XM:i:0
3734	16	PhiX_174_mono	617	255	20M	*	0	0	GAGAGTGATGTATGTCTAGT	IIIIIIIIIIIIIIIIIIII	XA:i:0	MD:Z:20	NM:i:0
3735	4	*	0	0	*	*	0	0	ATATCACACACAGAAGCAAG	IIIIIIIIIIIIIIIIIIII	XM:i:0
3738	4	*	0	0	*	*	0	0	ACAGTGATGTATCGTAGCAG	IIIIIIIIIIIIIIIIIIII	XM:i:0
3739	4	*	0	0	*	*	0	0	GACGACATACATAGTAGTAT	IIIIIIIIIIIIIIIIIIII	XM:i:0
3740	0	PhiX_174_mono	2989	255	20M	*	0	0	CATAGCAGATGATACGCATC	IIIIIIIIIIIIIIIIIIII	XA:i:0	MD:Z:20	NM:i:0
3741	4	*	0	0	*	*	0	0	AGTACGGACATCACGCGCTA	IIIIIIIIIIIIIIIIIIII	XM:i:0
3742	4	*	0	0	*	*	0	0	ACGTATGACATCTGAGAAGT	IIIIIIIIIIIIIIIIIIII	XM:i:0
3744	4	*	0	0	*	*	0	0	GAGCGTCTGATGTGTTGTCG	IIIIIIIIIIIIIIIIIIII	XM:i:0
3746	0	PhiX_174_mono	2888	255	20M	*	0	0	ATCTGAGCTATGTCGTCTAT	IIIIIIIIIIIIIIIIIIII	XA:i:0	MD:Z:20	NM:i:0
3748	4	*	0	0	*	*	0	0	ATGTGACTATATGTACGAGT	IIIIIIIIIIIIIIIIIIII	XM:i:0
3749	4	*	0	0	*	*	0	0	GATCTCTATCGCAGAGCGAC	IIIIIIIIIIIIIIIIIIII	XM:i:0
3750	4	*	0	0	*	*	0	0	GCTACTATGCGACCTCTAGC	IIIIIIIIIIIIIIIIIIII	XM:i:0
3751	4	*	0	0	*	*	0	0	AGTACGGACATCAGCGCTAC	IIIIIIIIIIIIIIIIIIII	XM:i:0
3752	4	*	0	0	*	*	0	0	ACGATCTGATCATGAGACAG	IIIIIIIIIIIIIIIIIIII	XM:i:0
3755	4	*	0	0	*	*	0	0	CAGTCTGACATGCATAAGCA	IIIIIIIIIIIIIIIIIIII	XM:i:0
3756	4	*	0	0	*	*	0	0	AGATCTGATCGATCAGACAG	IIIIIIIIIIIIIIIIIIII	XM:i:0
3759	4	*	0	0	*	*	0	0	GCACATCGATCGTATATCAG	IIIIIIIIIIIIIIIIIIII	XM:i:0
3760	4	*	0	0	*	*	0	0	CGCTGAGATCAGATTAGTAA	IIIIIIIIIIIIIIIIIIII	XM:i:0
3761	4	*	0	0	*	*	0	0	GACTGTAGATACTCGCTCTG	IIIIIIIIIIIIIIIIIIII	XM:i:0
3762	0	PhiX_174_mono	3483	255	20M	*	0	0	CATCATGCGTGCACTATGCG	IIIIIIIIIIIIIIIIIIII	XA:i:0	MD:Z:20	NM:i:0
3764	4	*	0	0	*	*	0	0	CTCGCGAACAGCAGTACGAG	IIIIIIIIIIIIIIIIIIII	XM:i:0
3768	0	PhiX_174_mono	3483	255	20M	*	0	0	CATCATGCGTGCACTATGCG	IIIIIIIIIIIIIIIIIIII	XA:i:0	MD:Z:20	NM:i:0
3770	0	PhiX_174_mono	3705	255	20M	*	0	0	AGATGACACTCAACACAACT	IIIIIIIIIIIIIIIIIIII	XA:i:3	MD:Z:12C0T3G2	NM:i:3
3773	16	PhiX_174_mono	2551	255	20M	*	0	0	ATTGCACATGAGATGCTGCT	IIIIIIIIIIIIIIIIIIII	XA:i:2	MD:Z:0T0A18	NM:i:2
3775	4	*	0	0	*	*	0	0	GACTCAGCATCTACTACGAG	IIIIIIIIIIIIIIIIIIII	XM:i:0
3778	4	*	0	0	*	*	0	0	GCGCGAGCTCGCTGTACTGA	IIIIIIIIIIIIIIIIIIII	XM:i:0
3779	16	PhiX_174_mono	3400	255	20M	*	0	0	TCTGTATGTCTGCTGCGAGT	IIIIIIIIIIIIIIIIIIII	XA:i:3	MD:Z:0G0T0C17	NM:i:3
3782	4	*	0	0	*	*	0	0	GTCGCAGCACGTGAGAGTGT	IIIIIIIIIIIIIIIIIIII	XM:i:0
3787	16	PhiX_174_mono	3126	255	20M	*	0	0	CTACATGTGCTCACTGATAT	IIIIIIIIIIIIIIIIIIII	XA:i:0	MD:Z:20	NM:i:0
3789	4	*	0	0	*	*	0	0	GTCGCAGCACGTGAATGTCA	IIIIIIIIIIIIIIIIIIII	XM:i:0
3792	4	*	0	0	*	*	0	0	AGTCGCGTGTGATCAACTCG	IIIIIIIIIIIIIIIIIIII	XM:i:0
3797	4	*	0	0	*	*	0	0	GATCACAGACATCTCTATAG	IIIIIIIIIIIIIIIIIIII	XM:i:0
3800	0	PhiX_174_mono	3364	255	20M	*	0	0	AGCGTATGATATCATCGCGC	IIIIIIIIIIIIIIIIIIII	XA:i:3	MD:Z:15G0C0T2	NM:i:3
3801	4	*	0	0	*	*	0	0	AGTCGCGTGTGATCACCGGA	IIIIIIIIIIIIIIIIIIII	XM:i:0
3803	16	PhiX_174_mono	2350	255	20M	*	0	0	GACTGTGCAGTCTGCGCGTG	IIIIIIIIIIIIIIIIIIII	XA:i:3	MD:Z:17T0G0A0	NM:i:3
3805	4	*	0	0	*	*	0	0	ACGATCTGTCACTACGCGTG	IIIIIIIIIIIIIIIIIIII	XM:i:0
3806	4	*	0	0	*	*	0	0	CACGTCGTCAGTTAATCGAC	IIIIIIIIIIIIIIIIIIII	XM:i:0
3811	16	PhiX_174_mono	903	255	20M	*	0	0	CGTATGTGACAGTGATAGTC	IIIIIIIIIIIIIIIIIIII	XA:i:0	MD:Z:20	NM:i:0
3814	4	*	0	0	*	*	0	0	GAGTAGATGTATACACTACC	IIIIIIIIIIIIIIIIIIII	XM:i:0
3816	4	*	0	0	*	*	0	0	CGAGAGACATCAGCGACACA	IIIIIIIIIIIIIIIIIIII	XM:i:0
3818	4	*	0	0	*	*	0	0	GTATCTGTACTGAGTAGTAG	IIIIIIIIIIIIIIIIIIII	XM:i:0
3821	4	*	0	0	*	*	0	0	AACCAGCACAAGCATAGTCG	IIIIIIIIIIIIIIIIIIII	XM:i:0
3822	4	*	0	0	*	*	0	0	CTAGTAATATATACATACGA	IIIIIIIIIIIIIIIIIIII	XM:i:0
3826	16	PhiX_174_mono	2210	255	20M	*	0	0	CTCTACGATACATACTGTAG	IIIIIIIIIIIIIIIIIIII	XA:i:2	MD:Z:0T0G18	NM:i:2
3827	4	*	0	0	*	*	0	0	CACGCACATACATACAGCAC	IIIIIIIIIIIIIIIIIIII	XM:i:0
3828	4	*	0	0	*	*	0	0	ATACGTCTGTGACACAGAAG	IIIIIIIIIIIIIIIIIIII	XM:i:0
3829	4	*	0	0	*	*	0	0	GTACTCTGATCTCATCGCGC	IIIIIIIIIIIIIIIIIIII	XM:i:0
3830	4	*	0	0	*	*	0	0	CATTGAGTCACACAGTCTGA	IIIIIIIIIIIIIIIIIIII	XM:i:0
3833	0	PhiX_174_mono	2625	255	20M	*	0	0	GTCGAGATATGCGCATGCAC	IIIIIIIIIIIIIIIIIIII	XA:i:2	MD:Z:18T0A0	NM:i:2
3834	16	PhiX_174_mono	1203	255	20M	*	0	0	TGCAGCGTACATGATGTATC	IIIIIIIIIIIIIIIIIIII	XA:i:0	MD:Z:20	NM:i:0
3835	16	PhiX_174_mono	174	255	20M	*	0	0	GAGTGCTATATGCTGCACGT	IIIIIIIIIIIIIIIIIIII	XA:i:0	MD:Z:20	NM:i:0
3837	4	*	0	0	*	*	0	0	GTACTCTGATCTCATCGCGC	IIIIIIIIIIIIIIIIIIII	XM:i:0
3838	4	*	0	0	*	*	0	0	GCGTATGCTCTCGTCGTCTG	IIIIIIIIIIIIIIIIIIII	XM:i:0
3840	4	*	0	0	*	*	0	0	ATACGGACGATGAGACATAG	IIIIIIIIIIIIIIIIIIII	XM:i:0
3841	4	*	0	0	*	*	0	0	GTCCTGCGTCAGTAGACGCA	IIIIIIIIIIIIIIIIIIII	XM:i:0
3846	4	*	0	0	*	*	0	0	GCGTACACTCTACAGTAGCG	IIIIIIIIIIIIIIIIIIII	XM:i:0
3848	4	*	0	0	*	*	0	0	ATACGTCAATATACGCTCAT	IIIIIIIIIIIIIIIIIIII	XM:i:0
3849	4	*	0	0	*	*	0	0	AGTAGCACAGTCTGTAGTGA	IIIIIIIIIIIIIIIIIIII	XM:i:0
3850	4	*	0	0	*	*	0	0	ACGTACGCAGCAGATGATGA	IIIIIIIIIIIIIIIIIIII	XM:i:0
3851	0	PhiX_174_mono	2303	255	20M	*	0	0	GACTCTGAGTACGTGCAGCT	IIIIIIIIIIIIIIIIIIII	XA:i:0	MD:Z:20	NM:i:0
3852	4	*	0	0	*	*	0	0	AGCTGACTCGATCGTGACTA	IIIIIIIIIIIIIIIIIIII	XM:i:0
3856	4	*	0	0	*	*	0	0	GATCATGAGATGTCGTCGTG	IIIIIIIIIIIIIIIIIIII	XM:i:0
3857	4	*	0	0	*	*	0	0	CACGTGAGTGATCGACGAGC	IIIIIIIIIIIIIIIIIIII	XM:i:0
3858	4	*	0	0	*	*	0	0	AGCTGACATCGATATGACTA	IIIIIIIIIIIIIIIIIIII	XM:i:0
3861	4	*	0	0	*	*	0	0	ATGACACATAACATATCGCG	IIIIIIIIIIIIIIIIIIII	XM:i:0
3863	0	PhiX_174_mono	1951	255	20M	*	0	0	CGTCTCTCGTCTACTACTCG	IIIIIIIIIIIIIIIIIIII	XA:i:2	MD:Z:0A10G8	NM:i:2
3864	4	*	0	0	*	*	0	0	CACGCAGTACGGACATCAGC	IIIIIIIIIIIIIIIIIIII	XM:i:0
3865	4	*	0	0	*	*	0	0	ATATCTGAGCATGTCAGTAT	IIIIIIIIIIIIIIIIIIII	XM:i:0
3867	4	*	0	0	*	*	0	0	CACGGAGATGATCGACGAGC	IIIIIIIIIIIIIIIIIIII	XM:i:0
3869	4	*	0	0	*	*	0	0	AGAGATCATCGTGTGTTTGA	IIIIIIIIIIIIIIIIIIII	XM:i:0
3875	4	*	0	0	*	*	0	0	CGATTATGATAGTACATAGC	IIIIIIIIIIIIIIIIIIII	XM:i:0
3876	4	*	0	0	*	*	0	0	GATCACTAGTCGCAGAGCGA	IIIIIIIIIIIIIIIIIIII	XM:i:0
3877	4	*	0	0	*	*	0	0	AGCTGCATCGTAGCTCTAGA	IIIIIIIIIIIIIIIIIIII	XM:i:0
3878	16	PhiX_174_mono	2051	255	20M	*	0	0	ATGTGTCATGTGTCTACTAC	IIIIIIIIIIIIIIIIIIII	XA:i:0	MD:Z:20	NM:i:0
3882	4	*	0	0	*	*	0	0	GATCTACTAGTCGCAGAGCG	IIIIIIIIIIIIIIIIIIII	XM:i:0
3883	4	*	0	0	*	*	0	0	ATACGAGCGCATTACGATAC	IIIIIIIIIIIIIIIIIIII	XM:i:0
3885	16	PhiX_174_mono	3506	255	20M	*	0	0	CTCTACAGTAGCGTGACTAT	IIIIIIIIIIIIIIIIIIII	XA:i:0	MD:Z:20	NM:i:0
3888	16	PhiX_174_mono	1508	255	20M	*	0	0	TGTATCGTATGCGCTCGTAT	IIIIIIIIIIIIIIIIIIII	XA:i:0	MD:Z:20	NM:i:0
3898	4	*	0	0	*	*	0	0	ACGTCGACTGATGTACGCTC	IIIIIIIIIIIIIIIIIIII	XM:i:0
3899	4	*	0	0	*	*	0	0	ACTCTATAGTAGCTCGTACG	IIIIIIIIIIIIIIIIIIII	XM:i:0
3900	4	*	0	0	*	*	0	0	AGTCTCAGAGTGATACAGCA	IIIIIIIIIIIIIIIIIIII	XM:i:0
3905	4	*	0	0	*	*	0	0	AGTCGCAGTAGGACGCACGA	IIIIIIIIIIIIIIIIIIII	XM:i:0
3907	4	*	0	0	*	*	0	0	CGTATGCCATGACTCATCTG	IIIIIIIIIIIIIIIIIIII	XM:i:0
3910	4	*	0	0	*	*	0	0	AGACGCATACTACGCTAGTA	IIIIIIIIIIIIIIIIIIII	XM:i:0
3911	4	*	0	0	*	*	0	0	ATCTCTATCACGCGACGCAC	IIIIIIIIIIIIIIIIIIII	XM:i:0
3912	4	*	0	0	*	*	0	0	ATACGCACACACATACGACG	IIIIIIIIIIIIIIIIIIII	XM:i:0
3917	4	*	0	0	*	*	0	0	ACGCTGCATGATATCGCGTC	IIIIIIIIIIIIIIIIIIII	XM:i:0
3919	4	*	0	0	*	*	0	0	AGACGCAGTGTCTGCGCGAC	IIIIIIIIIIIIIIIIIIII	XM:i:0
3920	4	*	0	0	*	*	0	0	ACTACGAGCTGTCGCTACTC	IIIIIIIIIIIIIIIIIIII	XM:i:0
3924	4	*	0	0	*	*	0	0	ACGCTGCATGATATCGCGTC	IIIIIIIIIIIIIIIIIIII	XM:i:0
3925	4	*	0	0	*	*	0	0	TGCACATAGACTACGACGAG	IIIIIIIIIIIIIIIIIIII	XM:i:0
3927	4	*	0	0	*	*	0	0	GCTCATGATGAAACGTGCGA	IIIIIIIIIIIIIIIIIIII	XM:i:0
3928	4	*	0	0	*	*	0	0	GTAGTCACTGATCCGTGCAG	IIIIIIIIIIIIIIIIIIII	XM:i:0
3935	4	*	0	0	*	*	0	0	AGAGTGATGTATGTCAGACG	IIIIIIIIIIIIIIIIIIII	XM:i:0
3937	4	*	0	0	*	*	0	0	GATCACGTCACATATACTGA	IIIIIIIIIIIIIIIIIIII	XM:i:0
3939	4	*	0	0	*	*	0	0	CGCGCAGTACGATGTACGCT	IIIIIIIIIIIIIIIIIIII	XM:i:0
3944	0	PhiX_174_mono	3583	255	20M	*	0	0	AGTCGCTACACGCAGACGCT	IIIIIIIIIIIIIIIIIIII	XA:i:0	MD:Z:20	NM:i:0
3946	16	PhiX_174_mono	1759	255	20M	*	0	0	GCTCATCTCGCATATCACTC	IIIIIIIIIIIIIIIIIIII	XA:i:3	MD:Z:1A0C0T16	NM:i:3
3947	4	*	0	0	*	*	0	0	ACTAGTCGATGCGTACGTAG	IIIIIIIIIIIIIIIIIIII	XM:i:0
3949	16	PhiX_174_mono	1214	255	20M	*	0	0	TGCTGTATCTGATTAGTACT	IIIIIIIIIIIIIIIIIIII	XA:i:3	MD:Z:2A7C2G6	NM:i:3
3953	4	*	0	0	*	*	0	0	AGTACGCGACATCACGCGCT	IIIIIIIIIIIIIIIIIIII	XM:i:0
3954	16	PhiX_174_mono	1436	255	20M	*	0	0	CGACTGTGTATGCACTGCGC	IIIIIIIIIIIIIIIIIIII	XA:i:0	MD:Z:20	NM:i:0
3955	4	*	0	0	*	*	0	0	CGTACTGATACGTGTACAGT	IIIIIIIIIIIIIIIIIIII	XM:i:0
3961	4	*	0	0	*	*	0	0	CATGACTGACAGACGTACAC	IIIIIIIIIIIIIIIIIIII	XM:i:0
3962	16	PhiX_174_mono	1312	255	20M	*	0	0	TCCTTCGTGTCACAGACTAT	IIIIIIIIIIIIIIIIIIII	XA:i:2	MD:Z:2T0G16	NM:i:2
3963	4	*	0	0	*	*	0	0	AGTCGTGACTCGACTACATC	IIIIIIIIIIIIIIIIIIII	XM:i:0
3966	4	*	0	0	*	*	0	0	ATCTGATACGTCATAGATCA	IIIIIIIIIIIIIIIIIIII	XM:i:0
3969	4	*	0	0	*	*	0	0	AGACTGATCGATCAGCACAC	IIIIIIIIIIIIIIIIIIII	XM:i:0
3970	4	*	0	0	*	*	0	0	ACGTCGTGACATACTCAGCT	IIIIIIIIIIIIIIIIIIII	XM:i:0
3971	4	*	0	0	*	*	0	0	AGTAGTATGAGACGACACTA	IIIIIIIIIIIIIIIIIIII	XM:i:0
3972	4	*	0	0	*	*	0	0	ATACTCGATGCATGTATCTG	IIIIIIIIIIIIIIIIIIII	XM:i:0
3974	4	*	0	0	*	*	0	0	GATCGAGCTCGATAGTAGCT	IIIIIIIIIIIIIIIIIIII	XM:i:0
3978	4	*	0	0	*	*	0	0	CGTCTGACATCTACATCGCT	IIIIIIIIIIIIIIIIIIII	XM:i:0
3982	0	PhiX_174_mono	2800	255	20M	*	0	0	GATAGCTGTGCGATACTGAC	IIIIIIIIIIIIIIIIIIII	XA:i:0	MD:Z:20	NM:i:0
3986	4	*	0	0	*	*	0	0	CGAGATGATCTCAGCTAGTG	IIIIIIIIIIIIIIIIIIII	XM:i:0
3987	4	*	0	0	*	*	0	0	CACTCATCACGACGCAGAGC	IIIIIIIIIIIIIIIIIIII	XM:i:0
3989	4	*	0	0	*	*	0	0	ACTACAGCATCATCGATGAC	IIIIIIIIIIIIIIIIIIII	XM:i:0
3991	4	*	0	0	*	*	0	0	CTACGCGAGCATGATATACG	IIIIIIIIIIIIIIIIIIII	XM:i:0
3994	4	*	0	0	*	*	0	0	ACTACGCTGAGCATGATGAC	IIIIIIIIIIIIIIIIIIII	XM:i:0
3996	4	*	0	0	*	*	0	0	GCTCACTATGATCCAGTGAG	IIIIIIIIIIIIIIIIIIII	XM:i:0
3997	16	PhiX_174_mono	654	255	20M	*	0	0	CGTCGCAGCGTGCGAGTACT	IIIIIIIIIIIIIIIIIIII	XA:i:0	MD:Z:20	NM:i:0
4001	4	*	0	0	*	*	0	0	ACGACGCAGCATCGACGATA	IIIIIIIIIIIIIIIIIIII	XM:i:0
4002	4	*	0	0	*	*	0	0	ACGTCTCTCTGTCTACTACT	IIIIIIIIIIIIIIIIIIII	XM:i:0
4006	4	*	0	0	*	*	0	0	CTACTGACTGCTGACAGATC	IIIIIIIIIIIIIIIIIIII	XM:i:0
4009	4	*	0	0	*	*	0	0	ATACTGCGCATGCGACGACG	IIIIIIIIIIIIIIIIIIII	XM:i:0
4010	4	*	0	0	*	*	0	0	ATATGATATGTGACGTATGC	IIIIIIIIIIIIIIIIIIII	XM:i:0
4011	4	*	0	0	*	*	0	0	CGTCGTAGCATGATCGACAG	IIIIIIIIIIIIIIIIIIII	XM:i:0
4013	4	*	0	0	*	*	0	0	CGTGTGAGATGTCGCAGCAT	IIIIIIIIIIIIIIIIIIII	XM:i:0
4014	4	*	0	0	*	*	0	0	ATCACATATCGATACGCTGC	IIIIIIIIIIIIIIIIIIII	XM:i:0
4016	0	PhiX_174_mono	2373	255	20M	*	0	0	AGATACTCGTGATATCTGCG	IIIIIIIIIIIIIIIIIIII	XA:i:1	MD:Z:19T0	NM:i:1
4018	16	PhiX_174_mono	473	255	20M	*	0	0	GCTTATGTCATCGTCACATC	IIIIIIIIIIIIIIIIIIII	XA:i:3	MD:Z:0C0T0A17	NM:i:3
4019	4	*	0	0	*	*	0	0	AGTACTGAGCATCGATCGAC	IIIIIIIIIIIIIIIIIIII	XM:i:0
4023	4	*	0	0	*	*	0	0	ATAGTGTATATGTATACAAC	IIIIIIIIIIIIIIIIIIII	XM:i:0
4027	0	PhiX_174_mono	659	255	20M	*	0	0	CAGCGTGCGAGTACTAGCAG	IIIIIIIIIIIIIIIIIIII	XA:i:0	MD:Z:20	NM:i:0
4031	4	*	0	0	*	*	0	0	ATACAGCAGATCGTCTGTAG	IIIIIIIIIIIIIIIIIIII	XM:i:0
4033	4	*	0	0	*	*	0	0	CATCTCACACAGCTAGTGAG	IIIIIIIIIIIIIIIIIIII	XM:i:0
4037	4	*	0	0	*	*	0	0	GTAGAGCTCGATCACGCTCA	IIIIIIIIIIIIIIIIIIII	XM:i:0
4039	4	*	0	0	*	*	0	0	GACGTCGTCACAGATATGAG	IIIIIIIIIIIIIIIIIIII	XM:i:0
4040	4	*	0	0	*	*	0	0	ATACGTCTGACTGCAGCGCT	IIIIIIIIIIIIIIIIIIII	XM:i:0
4044	4	*	0	0	*	*	0	0	ATCGCTGCTCGTGCTGTGGC	IIIIIIIIIIIIIIIIIIII	XM:i:0
4046	4	*	0	0	*	*	0	0	GTACTGATGCAGTCCGCGCT	IIIIIIIIIIIIIIIIIIII	XM:i:0
4048	4	*	0	0	*	*	0	0	ACTACGCTATCATAGTATAA	IIIIIIIIIIIIIIIIIIII	XM:i:0
4053	4	*	0	0	*	*	0	0	ATAGTAGCGTATGTAGACAC	IIIIIIIIIIIIIIIIIIII	XM:i:0
4054	4	*	0	0	*	*	0	0	CGACTAATGATATGTAGTAC	IIIIIIIIIIIIIIIIIIII	XM:i:0
4055	4	*	0	0	*	*	0	0	CATAGTACTCGTACGTCAGC	IIIIIIIIIIIIIIIIIIII	XM:i:0
4057	4	*	0	0	*	*	0	0	ACGCTACTGTAGAGTGCGCA	IIIIIIIIIIIIIIIIIIII	XM:i:0
4058	4	*	0	0	*	*	0	0	CGCGCAGCATATAGCATAAC	IIIIIIIIIIIIIIIIIIII	XM:i:0
4059	4	*	0	0	*	*	0	0	ACGCTACTGTAGAGTGCGCA	IIIIIIIIIIIIIIIIIIII	XM:i:0
4062	4	*	0	0	*	*	0	0	AGTACTAGCGCTCACTAGCA	IIIIIIIIIIIIIIIIIIII	XM:i:0
4067	4	*	0	0	*	*	0	0	CTCTCGACATGTCACCCGCA	IIIIIIIIIIIIIIIIIIII	XM:i:0
4070	4	*	0	0	*	*	0	0	GCTGCACGCTCAGACTGTAG	IIIIIIIIIIIIIIIIIIII	XM:i:0
4076	4	*	0	0	*	*	0	0	CGTACGAGCAGACATAAGAC	IIIIIIIIIIIIIIIIIIII	XM:i:0
4078	4	*	0	0	*	*	0	0	CTAGTGATAGTGCTGTGCAG	IIIIIIIIIIIIIIIIIIII	XM:i:0
4081	4	*	0	0	*	*	0	0	ACGACTAGCTAAGTACGTAG	IIIIIIIIIIIIIIIIIIII	XM:i:0
4083	4	*	0	0	*	*	0	0	AGCGACACAGACATAGTCGC	IIIIIIIIIIIIIIIIIIII	XM:i:0
4085	16	PhiX_174_mono	2348	255	20M	*	0	0	GTGACTGTGCAGTCTGCGCT	IIIIIIIIIIIIIIIIIIII	XA:i:0	MD:Z:20	NM:i:0
4086	4	*	0	0	*	*	0	0	ACGTACGCGAATCGACGTGA	IIIIIIIIIIIIIIIIIIII	XM:i:0
4087	4	*	0	0	*	*	0	0	ATACTGACAGATCAGACAGC	IIIIIIIIIIIIIIIIIIII	XM:i:0
4088	4	*	0	0	*	*	0	0	CTACGCAGAACATACGACAA	IIIIIIIIIIIIIIIIIIII	XM:i:0
4089	16	PhiX_174_mono	3575	255	20M	*	0	0	TGCATCGCAGTCGCTACACG	IIIIIIIIIIIIIIIIIIII	XA:i:0	MD:Z:20	NM:i:0
4090	4	*	0	0	*	*	0	0	CTGCTACATATCTGTGGCGT	IIIIIIIIIIIIIIIIIIII	XM:i:0
4091	4	*	0	0	*	*	0	0	ACTACGCTACATTAGTCTCA	IIIIIIIIIIIIIIIIIIII	XM:i:0
4092	4	*	0	0	*	*	0	0	ACGATTACATACTTAGCTTG	IIIIIIIIIIIIIIIIIIII	XM:i:0
4094	0	PhiX_174_mono	2214	255	20M	*	0	0	ACGATACATACTGTAGCTTG	IIIIIIIIIIIIIIIIIIII	XA:i:1	MD:Z:17A2	NM:i:1
4096	4	*	0	0	*	*	0	0	CGCTCTATCTCGCATCTGCT	IIIIIIIIIIIIIIIIIIII	XM:i:0
4101	4	*	0	0	*	*	0	0	AGTACGATGCGCAGCAGCAG	IIIIIIIIIIIIIIIIIIII	XM:i:0
4103	4	*	0	0	*	*	0	0	CGTACGCGATCAGTACAGCA	IIIIIIIIIIIIIIIIIIII	XM:i:0
4104	4	*	0	0	*	*	0	0	ATCTCTGAGCATGTCAGTAT	IIIIIIIIIIIIIIIIIIII	XM:i:0
4108	4	*	0	0	*	*	0	0	AGTATCTATCAACATGACAG	IIIIIIIIIIIIIIIIIIII	XM:i:0
4109	4	*	0	0	*	*	0	0	GTGTGATGACTACAGCTAGC	IIIIIIIIIIIIIIIIIIII	XM:i:0
4110	4	*	0	0	*	*	0	0	ATCGCGAGATGCATGACGAA	IIIIIIIIIIIIIIIIIIII	XM:i:0
4111	4	*	0	0	*	*	0	0	ATGTGATATGATTATGTACG	IIIIIIIIIIIIIIIIIIII	XM:i:0
4112	4	*	0	0	*	*	0	0	AGAGTCGATCATGTACAGTG	IIIIIIIIIIIIIIIIIIII	XM:i:0
4113	16	PhiX_174_mono	1310	255	20M	*	0	0	GTCCTGTCGTGTCACAGACT	IIIIIIIIIIIIIIIIIIII	XA:i:3	MD:Z:0A0G0T17	NM:i:3
4116	4	*	0	0	*	*	0	0	ACGCATCATCATGAAGCAGG	IIIIIIIIIIIIIIIIIIII	XM:i:0
4120	4	*	0	0	*	*	0	0	GTGCAGATACACAGTGCAGC	IIIIIIIIIIIIIIIIIIII	XM:i:0
4123	4	*	0	0	*	*	0	0	CGTAGTGAGATATGATGTAA	IIIIIIIIIIIIIIIIIIII	XM:i:0
4124	4	*	0	0	*	*	0	0	AGTCAGATCGCATTACGCTC	IIIIIIIIIIIIIIIIIIII	XM:i:0
4126	4	*	0	0	*	*	0	0	CGACGACATCAGATGACACG	IIIIIIIIIIIIIIIIIIII	XM:i:0
4127	16	PhiX_174_mono	1326	255	20M	*	0	0	GACTCTAACTCTGTGCGCGT	IIIIIIIIIIIIIIIIIIII	XA:i:3	MD:Z:4A2C0A11	NM:i:3
4128	4	*	0	0	*	*	0	0	CGTACGAGATGATGATGTAC	IIIIIIIIIIIIIIIIIIII	XM:i:0
4130	4	*	0	0	*	*	0	0	ACTACAGATCATACACTAGC	IIIIIIIIIIIIIIIIIIII	XM:i:0
4133	4	*	0	0	*	*	0	0	GACACATATACACTACTAGT	IIIIIIIIIIIIIIIIIIII	XM:i:0
4135	4	*	0	0	*	*	0	0	CAGTGATCGCGTCGCAGTCA	IIIIIIIIIIIIIIIIIIII	XM:i:0
4143	4	*	0	0	*	*	0	0	CGTGATGATGTGTATCTTAG	IIIIIIIIIIIIIIIIIIII	XM:i:0
4144	4	*	0	0	*	*	0	0	CGCGATCTACACGTCGCAGC	IIIIIIIIIIIIIIIIIIII	XM:i:0
4145	4	*	0	0	*	*	0	0	GACTAGATCAGAGTAGAGAC	IIIIIIIIIIIIIIIIIIII	XM:i:0
4150	16	PhiX_174_mono	539	255	20M	*	0	0	CCGTAGCGCTGATGTCGCGT	IIIIIIIIIIIIIIIIIIII	XA:i:1	MD:Z:0T19	NM:i:1
4155	4	*	0	0	*	*	0	0	ACGCTCTGAGCTCAACAGCA	IIIIIIIIIIIIIIIIIIII	XM:i:0
4159	4	*	0	0	*	*	0	0	CGTACGATCATGATTAATGA	IIIIIIIIIIIIIIIIIIII	XM:i:0
4163	16	PhiX_174_mono	2970	255	20M	*	0	0	ACTCTCTCATCATGCTGCTC	IIIIIIIIIIIIIIIIIIII	XA:i:0	MD:Z:20	NM:i:0
4164	4	*	0	0	*	*	0	0	AGCTGAATAGACTCGTGAGC	IIIIIIIIIIIIIIIIIIII	XM:i:0
4166	4	*	0	0	*	*	0	0	AGATGCATCCAGTCCTCCGC	IIIIIIIIIIIIIIIIIIII	XM:i:0
4168	4	*	0	0	*	*	0	0	AGTATCAGCATATAGCACTC	IIIIIIIIIIIIIIIIIIII	XM:i:0
4170	16	PhiX_174_mono	1833	255	20M	*	0	0	TCGTCACGTATATGATAGTG	IIIIIIIIIIIIIIIIIIII	XA:i:0	MD:Z:20	NM:i:0
4170	16	PhiX_174_mono	897	255	20M	*	0	0	TCGTCACGTATATGATAGTG	IIIIIIIIIIIIIIIIIIII	XA:i:2	MD:Z:11G3C4	NM:i:2
4171	16	PhiX_174_mono	1833	255	20M	*	0	0	TCGTCACGTATATGATAGTG	IIIIIIIIIIIIIIIIIIII	XA:i:0	MD:Z:20	NM:i:0
4171	16	PhiX_174_mono	897	255	20M	*	0	0	TCGTCACGTATATGATAGTG	IIIIIIIIIIIIIIIIIIII	XA:i:2	MD:Z:11G3C4	NM:i:2
4172	4	*	0	0	*	*	0	0	ACCTCTGCACGTATCGCACG	IIIIIIIIIIIIIIIIIIII	XM:i:0
4182	4	*	0	0	*	*	0	0	GCGTACAGACACAGTATCAC	IIIIIIIIIIIIIIIIIIII	XM:i:0
4186	4	*	0	0	*	*	0	0	AGTAGTCTGATCATCGTCGC	IIIIIIIIIIIIIIIIIIII	XM:i:0
4188	0	PhiX_174_mono	2196	255	20M	*	0	0	CATCAGTGATGTGCCGCGAC	IIIIIIIIIIIIIIIIIIII	XA:i:2	MD:Z:14T2T2	NM:i:2
4189	16	PhiX_174_mono	729	255	20M	*	0	0	ATATATGTATATCACTGCGC	IIIIIIIIIIIIIIIIIIII	XA:i:2	MD:Z:4G1C13	NM:i:2
4190	4	*	0	0	*	*	0	0	CTACGTCGCTGATCATCAGC	IIIIIIIIIIIIIIIIIIII	XM:i:0
4197	4	*	0	0	*	*	0	0	AGTGTCTGTACATGCGAGAG	IIIIIIIIIIIIIIIIIIII	XM:i:0
4199	0	PhiX_174_mono	2364	255	20M	*	0	0	CTGAGATAGAGATACTCGTG	IIIIIIIIIIIIIIIIIIII	XA:i:3	MD:Z:1G0C0T16	NM:i:3
4201	4	*	0	0	*	*	0	0	ACGCTGCATCGACGAGACAG	IIIIIIIIIIIIIIIIIIII	XM:i:0
4203	0	PhiX_174_mono	2302	255	20M	*	0	0	AGACTCTGAGTACGTGCAGC	IIIIIIIIIIIIIIIIIIII	XA:i:0	MD:Z:20	NM:i:0
4207	4	*	0	0	*	*	0	0	AGTGTCAGCATATGTGCACG	IIIIIIIIIIIIIIIIIIII	XM:i:0
4209	4	*	0	0	*	*	0	0	AGCTGACATATCGTGCTATG	IIIIIIIIIIIIIIIIIIII	XM:i:0
4213	4	*	0	0	*	*	0	0	GCACAGTAGAAGTCATCGAG	IIIIIIIIIIIIIIIIIIII	XM:i:0
4214	16	PhiX_174_mono	1211	255	20M	*	0	0	TCATGATGTATCTCATGAGT	IIIIIIIIIIIIIIIIIIII	XA:i:1	MD:Z:0A19	NM:i:1
4216	4	*	0	0	*	*	0	0	GCATAGTAGCTAGTAGTAGC	IIIIIIIIIIIIIIIIIIII	XM:i:0
4217	16	PhiX_174_mono	1211	255	20M	*	0	0	TCATGATGTATCTCATGAGT	IIIIIIIIIIIIIIIIIIII	XA:i:1	MD:Z:0A19	NM:i:1
4218	4	*	0	0	*	*	0	0	GACAGATCGTATGTAGGTGC	IIIIIIIIIIIIIIIIIIII	XM:i:0
4224	4	*	0	0	*	*	0	0	GCGACAGATCATGCGATATG	IIIIIIIIIIIIIIIIIIII	XM:i:0
4225	4	*	0	0	*	*	0	0	ATACGACAGTCGCAGCATTC	IIIIIIIIIIIIIIIIIIII	XM:i:0
4231	4	*	0	0	*	*	0	0	CACTGACTCGATCATGCATC	IIIIIIIIIIIIIIIIIIII	XM:i:0
4232	4	*	0	0	*	*	0	0	ACACATCTGATGACATATGT	IIIIIIIIIIIIIIIIIIII	XM:i:0
4234	16	PhiX_174_mono	2069	255	20M	*	0	0	TCGCTACTATGCGCGATGTC	IIIIIIIIIIIIIIIIIIII	XA:i:1	MD:Z:0A19	NM:i:1
4239	4	*	0	0	*	*	0	0	CGTACACATCACGCTGTCCA	IIIIIIIIIIIIIIIIIIII	XM:i:0
4240	16	PhiX_174_mono	1280	255	20M	*	0	0	GCTATGATGTGATGACTGAC	IIIIIIIIIIIIIIIIIIII	XA:i:0	MD:Z:20	NM:i:0
4242	4	*	0	0	*	*	0	0	ATAGTGTATATTAATACACA	IIIIIIIIIIIIIIIIIIII	XM:i:0
4247	16	PhiX_174_mono	3150	255	20M	*	0	0	CATATAGACACGCGAGACGT	IIIIIIIIIIIIIIIIIIII	XA:i:3	MD:Z:0A0C17A0	NM:i:3
4248	4	*	0	0	*	*	0	0	CGTCGTCGCTGACATGTCAT	IIIIIIIIIIIIIIIIIIII	XM:i:0
4249	4	*	0	0	*	*	0	0	ATACTCTGATACGACAGAGT	IIIIIIIIIIIIIIIIIIII	XM:i:0
4251	16	PhiX_174_mono	1283	255	20M	*	0	0	ATGATGTGATGACTGACACG	IIIIIIIIIIIIIIIIIIII	XA:i:0	MD:Z:20	NM:i:0
4256	4	*	0	0	*	*	0	0	CACACAGAGTGATAGATGAG	IIIIIIIIIIIIIIIIIIII	XM:i:0
4258	4	*	0	0	*	*	0	0	CGTGATCGTCTAGTAGTAGT	IIIIIIIIIIIIIIIIIIII	XM:i:0
4259	16	PhiX_174_mono	2469	255	20M	*	0	0	TGCACTGACATCAGAGAGAT	IIIIIIIIIIIIIIIIIIII	XA:i:0	MD:Z:20	NM:i:0
4262	4	*	0	0	*	*	0	0	AGTCGTGACTGATCGATGTA	IIIIIIIIIIIIIIIIIIII	XM:i:0
4268	4	*	0	0	*	*	0	0	GAGCGTGCATCTACTCTCTC	IIIIIIIIIIIIIIIIIIII	XM:i:0
4270	16	PhiX_174_mono	3562	255	20M	*	0	0	GCTATGTACAGTATGCATCG	IIIIIIIIIIIIIIIIIIII	XA:i:0	MD:Z:20	NM:i:0
4273	16	PhiX_174_mono	1761	255	20M	*	0	0	CTATCTCGCATATCACTCTG	IIIIIIIIIIIIIIIIIIII	XA:i:0	MD:Z:20	NM:i:0
4275	4	*	0	0	*	*	0	0	CGACAGTGATATGCGTAGAT	IIIIIIIIIIIIIIIIIIII	XM:i:0
4277	4	*	0	0	*	*	0	0	ACTAGCGAGTAGTGACTGAT	IIIIIIIIIIIIIIIIIIII	XM:i:0
4280	4	*	0	0	*	*	0	0	CATCGAGCTATGTCGTCTAT	IIIIIIIIIIIIIIIIIIII	XM:i:0
4281	4	*	0	0	*	*	0	0	GCTCATCGTGCAGAGAGTGA	IIIIIIIIIIIIIIIIIIII	XM:i:0
4282	4	*	0	0	*	*	0	0	CGTAGACATGCGTAGTATAT	IIIIIIIIIIIIIIIIIIII	XM:i:0
4283	0	PhiX_174_mono	3532	255	20M	*	0	0	GTACGCATCGCGCAGTATAG	IIIIIIIIIIIIIIIIIIII	XA:i:0	MD:Z:20	NM:i:0
4285	4	*	0	0	*	*	0	0	GTATAGATCGATCATACTAA	IIIIIIIIIIIIIIIIIIII	XM:i:0
4286	4	*	0	0	*	*	0	0	AGTAGTGAATGACAGACAGA	IIIIIIIIIIIIIIIIIIII	XM:i:0
4292	4	*	0	0	*	*	0	0	CTATGAGCACACGATGAGTA	IIIIIIIIIIIIIIIIIIII	XM:i:0
4295	4	*	0	0	*	*	0	0	GACTGACTGACGATCTGTAG	IIIIIIIIIIIIIIIIIIII	XM:i:0
4296	4	*	0	0	*	*	0	0	GAGCATCACGCAGCATAGCA	IIIIIIIIIIIIIIIIIIII	XM:i:0
4297	4	*	0	0	*	*	0	0	CTACGACGACACAGACGATA	IIIIIIIIIIIIIIIIIIII	XM:i:0
4299	4	*	0	0	*	*	0	0	CTACGATGACATGTCGACAT	IIIIIIIIIIIIIIIIIIII	XM:i:0
4301	0	PhiX_174_mono	2192	255	20M	*	0	0	CGTGCATCAGTGATGTGCGC	IIIIIIIIIIIIIIIIIIII	XA:i:2	MD:Z:18T0G0	NM:i:2
4302	16	PhiX_174_mono	1822	255	20M	*	0	0	CACTAGGTACATCGTCACGT	IIIIIIIIIIIIIIIIIIII	XA:i:1	MD:Z:6C13	NM:i:1
4305	0	PhiX_174_mono	2756	255	20M	*	0	0	ATCTATGTCGTCACTGATGC	IIIIIIIIIIIIIIIIIIII	XA:i:0	MD:Z:20	NM:i:0
4314	4	*	0	0	*	*	0	0	CGTGAATGATGTACGTATGT	IIIIIIIIIIIIIIIIIIII	XM:i:0
4316	4	*	0	0	*	*	0	0	ATATCACTGATACGCTGTCC	IIIIIIIIIIIIIIIIIIII	XM:i:0
4317	4	*	0	0	*	*	0	0	ATAGCACGTATGAGCTAAGC	IIIIIIIIIIIIIIIIIIII	XM:i:0
4319	4	*	0	0	*	*	0	0	ACATCGACTGTGGCAGTAGT	IIIIIIIIIIIIIIIIIIII	XM:i:0
4321	4	*	0	0	*	*	0	0	ATACACTGCTGTACGATACG	IIIIIIIIIIIIIIIIIIII	XM:i:0
4322	16	PhiX_174_mono	944	255	20M	*	0	0	TCGACTGTACACTGCTGTAT	IIIIIIIIIIIIIIIIIIII	XA:i:1	MD:Z:13A6	NM:i:1
4326	4	*	0	0	*	*	0	0	GACTCGACTGCATGACATAC	IIIIIIIIIIIIIIIIIIII	XM:i:0
4328	4	*	0	0	*	*	0	0	AGTAGACATGATCGTGTACC	IIIIIIIIIIIIIIIIIIII	XM:i:0
4330	4	*	0	0	*	*	0	0	ACGTAGTGCTCGATACAGTA	IIIIIIIIIIIIIIIIIIII	XM:i:0
4331	4	*	0	0	*	*	0	0	CGATGACATATGAGCATGCG	IIIIIIIIIIIIIIIIIIII	XM:i:0
4334	4	*	0	0	*	*	0	0	ATGAGCACATGATGAGTAGA	IIIIIIIIIIIIIIIIIIII	XM:i:0
4339	0	PhiX_174_mono	3526	255	20M	*	0	0	GTCGTCGTACGCATCGCCAG	IIIIIIIIIIIIIIIIIIII	XA:i:3	MD:Z:17G0C0A0	NM:i:3
4340	4	*	0	0	*	*	0	0	CTCGCATCGACGAGACAGAT	IIIIIIIIIIIIIIIIIIII	XM:i:0
4341	4	*	0	0	*	*	0	0	GTCGTCATGAGATCAGCATA	IIIIIIIIIIIIIIIIIIII	XM:i:0
4355	4	*	0	0	*	*	0	0	ATCTTAGCATGTCAGTATGA	IIIIIIIIIIIIIIIIIIII	XM:i:0
4359	4	*	0	0	*	*	0	0	CTACTCTGACGCTACTATGC	IIIIIIIIIIIIIIIIIIII	XM:i:0
4360	4	*	0	0	*	*	0	0	AGCGCTGAGCTACATATAGG	IIIIIIIIIIIIIIIIIIII	XM:i:0
4363	16	PhiX_174_mono	2778	255	20M	*	0	0	CTCTGTGTGTGATATCATGT	IIIIIIIIIIIIIIIIIIII	XA:i:0	MD:Z:20	NM:i:0
4368	4	*	0	0	*	*	0	0	CACTATCATATTACGTGAGA	IIIIIIIIIIIIIIIIIIII	XM:i:0
4371	16	PhiX_174_mono	1964	255	20M	*	0	0	CTACTCGACTGCTATGATGT	IIIIIIIIIIIIIIIIIIII	XA:i:0	MD:Z:20	NM:i:0
4373	0	PhiX_174_mono	2826	255	20M	*	0	0	GACGTAGCTGATGTATGCTT	IIIIIIIIIIIIIIIIIIII	XA:i:1	MD:Z:19C0	NM:i:1
4377	16	PhiX_174_mono	1046	255	20M	*	0	0	ACGAGCTACTATGAGCTATC	IIIIIIIIIIIIIIIIIIII	XA:i:0	MD:Z:20	NM:i:0
4381	4	*	0	0	*	*	0	0	ACATCGCGCATAAGTAGCGT	IIIIIIIIIIIIIIIIIIII	XM:i:0
4386	0	PhiX_174_mono	2123	255	20M	*	0	0	GAGTGATATGTGTGCTATGC	IIIIIIIIIIIIIIIIIIII	XA:i:0	MD:Z:20	NM:i:0
4388	4	*	0	0	*	*	0	0	AGTAGTGAGTGATGATGTGC	IIIIIIIIIIIIIIIIIIII	XM:i:0
4397	4	*	0	0	*	*	0	0	ATCGAGCATCAACACTACGA	IIIIIIIIIIIIIIIIIIII	XM:i:0
4400	4	*	0	0	*	*	0	0	AGAGTCTGATCGATCGTCAC	IIIIIIIIIIIIIIIIIIII	XM:i:0
4401	4	*	0	0	*	*	0	0	ATGGACTCGACGATGTAAGA	IIIIIIIIIIIIIIIIIIII	XM:i:0
4403	4	*	0	0	*	*	0	0	ATACATACTGACATCGAGAG	IIIIIIIIIIIIIIIIIIII	XM:i:0
4407	16	PhiX_174_mono	971	255	20M	*	0	0	GCGCTCTGCACGATACTGAT	IIIIIIIIIIIIIIIIIIII	XA:i:0	MD:Z:20	NM:i:0
4410	4	*	0	0	*	*	0	0	ATCGTACATGATCAGCGTAC	IIIIIIIIIIIIIIIIIIII	XM:i:0
4411	4	*	0	0	*	*	0	0	CGTCTGAATGATCGTACTAG	IIIIIIIIIIIIIIIIIIII	XM:i:0
4412	0	PhiX_174_mono	1474	255	20M	*	0	0	CGTCTGTGATCGTCTAGTAG	IIIIIIIIIIIIIIIIIIII	XA:i:3	MD:Z:17A0G0T0	NM:i:3
4414	4	*	0	0	*	*	0	0	GTATATCATGAACAGTAGAT	IIIIIIIIIIIIIIIIIIII	XM:i:0
4419	4	*	0	0	*	*	0	0	GTGACACGATCAGACTGCTC	IIIIIIIIIIIIIIIIIIII	XM:i:0
4421	4	*	0	0	*	*	0	0	ACGTCGCACGACGTTCAGTC	IIIIIIIIIIIIIIIIIIII	XM:i:0
4422	16	PhiX_174_mono	3601	255	20M	*	0	0	GTCACGTCTGTGTGTGCTGT	IIIIIIIIIIIIIIIIIIII	XA:i:1	MD:Z:0C19	NM:i:1
4424	4	*	0	0	*	*	0	0	CGCTCATACGAACAGAGAGA	IIIIIIIIIIIIIIIIIIII	XM:i:0
4427	4	*	0	0	*	*	0	0	ACATGACACATAACATATGC	IIIIIIIIIIIIIIIIIIII	XM:i:0
4429	4	*	0	0	*	*	0	0	CTATGACTCGCTAGCTGCTG	IIIIIIIIIIIIIIIIIIII	XM:i:0
4431	4	*	0	0	*	*	0	0	ATACGCACATAGATGCACAG	IIIIIIIIIIIIIIIIIIII	XM:i:0
4433	16	PhiX_174_mono	1628	255	20M	*	0	0	GTCAGTATATGTGACGTATC	IIIIIIIIIIIIIIIIIIII	XA:i:0	MD:Z:20	NM:i:0
4434	4	*	0	0	*	*	0	0	AGTACATGGAGATGCGTAGC	IIIIIIIIIIIIIIIIIIII	XM:i:0
4438	4	*	0	0	*	*	0	0	CGTGCATGTCATGACGACGA	IIIIIIIIIIIIIIIIIIII	XM:i:0
4443	0	PhiX_174_mono	3614	255	20M	*	0	0	GTGCTGTGATGCTAGTCAGC	IIIIIIIIIIIIIIIIIIII	XA:i:1	MD:Z:16G3	NM:i:1
4445	4	*	0	0	*	*	0	0	CTCGTACTGTGATGTATGGT	IIIIIIIIIIIIIIIIIIII	XM:i:0
4447	4	*	0	0	*	*	0	0	CGATGACGACGATCAGATAC	IIIIIIIIIIIIIIIIIIII	XM:i:0
4450	4	*	0	0	*	*	0	0	CGACGAGCATGATCATATGC	IIIIIIIIIIIIIIIIIIII	XM:i:0
4451	4	*	0	0	*	*	0	0	CAGTCTGCTCTCGGCGACAG	IIIIIIIIIIIIIIIIIIII	XM:i:0
4453	16	PhiX_174_mono	1680	255	20M	*	0	0	GTGTAGATGAGTGTGAGTAT	IIIIIIIIIIIIIIIIIIII	XA:i:3	MD:Z:0T0G0A17	NM:i:3
4456	16	PhiX_174_mono	2042	255	20M	*	0	0	CGCATATGTATGTGTCATGT	IIIIIIIIIIIIIIIIIIII	XA:i:1	MD:Z:6C13	NM:i:1
4461	4	*	0	0	*	*	0	0	ATAGTGACTGTCATAACTGA	IIIIIIIIIIIIIIIIIIII	XM:i:0
4462	16	PhiX_174_mono	881	255	20M	*	0	0	TGCATACTATGTCTCATCGT	IIIIIIIIIIIIIIIIIIII	XA:i:2	MD:Z:0G0A18	NM:i:2
4465	4	*	0	0	*	*	0	0	AGAGCGTGACAGCCGCTCGC	IIIIIIIIIIIIIIIIIIII	XM:i:0
4469	0	PhiX_174_mono	445	255	20M	*	0	0	CTCTGCTCTGTGAGTATGCT	IIIIIIIIIIIIIIIIIIII	XA:i:0	MD:Z:20	NM:i:0
4474	4	*	0	0	*	*	0	0	CTGTCCATCATGAGCGCTGA	IIIIIIIIIIIIIIIIIIII	XM:i:0
4476	4	*	0	0	*	*	0	0	CGTAGCACACGACGATGAAC	IIIIIIIIIIIIIIIIIIII	XM:i:0
4481	4	*	0	0	*	*	0	0	GTAGAATGATGATGCGTACG	IIIIIIIIIIIIIIIIIIII	XM:i:0
4483	4	*	0	0	*	*	0	0	GTATATGTATTACAGTATGT	IIIIIIIIIIIIIIIIIIII	XM:i:0
4484	16	PhiX_174_mono	254	255	20M	*	0	0	ACTATCTGAGTCGATGCTTC	IIIIIIIIIIIIIIIIIIII	XA:i:2	MD:Z:18G0T0	NM:i:2
4487	4	*	0	0	*	*	0	0	ACGACGCACATCGACAACGT	IIIIIIIIIIIIIIIIIIII	XM:i:0
4494	4	*	0	0	*	*	0	0	CTACGTCTAGCTCACGATAC	IIIIIIIIIIIIIIIIIIII	XM:i:0
4495	16	PhiX_174_mono	1972	255	20M	*	0	0	CTGCTATGATGTATCTGATG	IIIIIIIIIIIIIIIIIIII	XA:i:0	MD:Z:20	NM:i:0
4496	4	*	0	0	*	*	0	0	CACTACAGCTGTACGAGCAC	IIIIIIIIIIIIIIIIIIII	XM:i:0
4501	4	*	0	0	*	*	0	0	AGCGTGACTGATATAGCTAT	IIIIIIIIIIIIIIIIIIII	XM:i:0
4502	4	*	0	0	*	*	0	0	GTCGCTGATGTCGTCGTTGC	IIIIIIIIIIIIIIIIIIII	XM:i:0
4505	16	PhiX_174_mono	1599	255	20M	*	0	0	ACAGTGTCAGTCGTCAGTGT	IIIIIIIIIIIIIIIIIIII	XA:i:0	MD:Z:20	NM:i:0
4510	0	PhiX_174_mono	3548	255	20M	*	0	0	ATAGCTGCATACGTGCTATG	IIIIIIIIIIIIIIIIIIII	XA:i:0	MD:Z:20	NM:i:0
4511	16	PhiX_174_mono	3310	255	20M	*	0	0	GCGACATCTCATGCTGACGT	IIIIIIIIIIIIIIIIIIII	XA:i:2	MD:Z:6G10T2	NM:i:2
4512	4	*	0	0	*	*	0	0	GTACGAGCACGATCATGTAG	IIIIIIIIIIIIIIIIIIII	XM:i:0
4514	4	*	0	0	*	*	0	0	CAGTCGATGTGATCGTAGCA	IIIIIIIIIIIIIIIIIIII	XM:i:0
4516	16	PhiX_174_mono	2790	255	20M	*	0	0	TATCATGTATGATAGCTGTG	IIIIIIIIIIIIIIIIIIII	XA:i:0	MD:Z:20	NM:i:0
4517	4	*	0	0	*	*	0	0	CTACAATAGAGCATACTCAC	IIIIIIIIIIIIIIIIIIII	XM:i:0
4518	4	*	0	0	*	*	0	0	GATCTGAGCACATCGACCTC	IIIIIIIIIIIIIIIIIIII	XM:i:0
4520	4	*	0	0	*	*	0	0	ACGTACGAGCTATCACAGTG	IIIIIIIIIIIIIIIIIIII	XM:i:0
4521	4	*	0	0	*	*	0	0	ATATGTCTCATGTACATACC	IIIIIIIIIIIIIIIIIIII	XM:i:0
4526	4	*	0	0	*	*	0	0	CTGCATCACAGACGCTCTGG	IIIIIIIIIIIIIIIIIIII	XM:i:0
4527	4	*	0	0	*	*	0	0	CGCATCGCGCAGTAAGCTGC	IIIIIIIIIIIIIIIIIIII	XM:i:0
4543	4	*	0	0	*	*	0	0	AGCGCAGAGAAACATAGTCC	IIIIIIIIIIIIIIIIIIII	XM:i:0
4551	4	*	0	0	*	*	0	0	CACTGACATCAGAGAGTGTG	IIIIIIIIIIIIIIIIIIII	XM:i:0
4559	4	*	0	0	*	*	0	0	GTACTCTACTGATATGTACA	IIIIIIIIIIIIIIIIIIII	XM:i:0
4561	16	PhiX_174_mono	1968	255	20M	*	0	0	TCGACTGCTATGATGTATCT	IIIIIIIIIIIIIIIIIIII	XA:i:0	MD:Z:20	NM:i:0
4562	16	PhiX_174_mono	2103	255	20M	*	0	0	AGATATGTTTCATCACTAGT	IIIIIIIIIIIIIIIIIIII	XA:i:2	MD:Z:8C3G7	NM:i:2
4565	4	*	0	0	*	*	0	0	CATGAATAATATGTAGCTGC	IIIIIIIIIIIIIIIIIIII	XM:i:0
4566	4	*	0	0	*	*	0	0	ACGATACATCGACTGTAGCG	IIIIIIIIIIIIIIIIIIII	XM:i:0
4569	4	*	0	0	*	*	0	0	ACGCTCACATGATGAGACAG	IIIIIIIIIIIIIIIIIIII	XM:i:0
4570	4	*	0	0	*	*	0	0	ACTGCGCGATGCGACGACAC	IIIIIIIIIIIIIIIIIIII	XM:i:0
4587	16	PhiX_174_mono	977	255	20M	*	0	0	TGCACGATACTGATACATAT	IIIIIIIIIIIIIIIIIIII	XA:i:0	MD:Z:20	NM:i:0
4591	16	PhiX_174_mono	977	255	20M	*	0	0	TGCACGATACTGATACATAT	IIIIIIIIIIIIIIIIIIII	XA:i:0	MD:Z:20	NM:i:0
4592	4	*	0	0	*	*	0	0	ATCGCTACTGACGCTTCGTG	IIIIIIIIIIIIIIIIIIII	XM:i:0
4596	4	*	0	0	*	*	0	0	ATATGTCATATAACTCACGC	IIIIIIIIIIIIIIIIIIII	XM:i:0
4603	4	*	0	0	*	*	0	0	CTCGCTCTGCGTCTACGTGT	IIIIIIIIIIIIIIIIIIII	XM:i:0
4604	4	*	0	0	*	*	0	0	GCCTGACTCGACGCATGACG	IIIIIIIIIIIIIIIIIIII	XM:i:0
4605	4	*	0	0	*	*	0	0	ACGACGCAGAGCACTATGCG	IIIIIIIIIIIIIIIIIIII	XM:i:0
4609	4	*	0	0	*	*	0	0	ATGTCTCATCTCGTATGTGA	IIIIIIIIIIIIIIIIIIII	XM:i:0
4610	4	*	0	0	*	*	0	0	ACGTACGCGAGCATATCGAT	IIIIIIIIIIIIIIIIIIII	XM:i:0
4611	4	*	0	0	*	*	0	0	CACGTCTGAATGACATGTCA	IIIIIIIIIIIIIIIIIIII	XM:i:0
4612	16	PhiX_174_mono	2072	255	20M	*	0	0	CCTCTATGCGCGATGTCGCT	IIIIIIIIIIIIIIIIIIII	XA:i:2	MD:Z:1T0A17	NM:i:2
4613	4	*	0	0	*	*	0	0	CGGTCGAATGATCATGTCAG	IIIIIIIIIIIIIIIIIIII	XM:i:0
4614	4	*	0	0	*	*	0	0	CGACTGCATGATGTATCTGA	IIIIIIIIIIIIIIIIIIII	XM:i:0
4617	4	*	0	0	*	*	0	0	AGATGCAGCAGCAGTATACA	IIIIIIIIIIIIIIIIIIII	XM:i:0
4619	4	*	0	0	*	*	0	0	ACGACTGATGCTACTCAGAG	IIIIIIIIIIIIIIIIIIII	XM:i:0
4620	0	PhiX_174_mono	1143	255	20M	*	0	0	CACATCTATGACATATGTGC	IIIIIIIIIIIIIIIIIIII	XA:i:2	MD:Z:18C0T0	NM:i:2
4622	4	*	0	0	*	*	0	0	AGAGTACATATGTGCATGCA	IIIIIIIIIIIIIIIIIIII	XM:i:0
4624	4	*	0	0	*	*	0	0	ATAGTATGTGTCAGTGTCTA	IIIIIIIIIIIIIIIIIIII	XM:i:0
4625	4	*	0	0	*	*	0	0	CATGACGCAGAGTACCTCGA	IIIIIIIIIIIIIIIIIIII	XM:i:0
4630	0	PhiX_174_mono	2139	255	20M	*	0	0	ATGCTGCGTATGCTCTGCTG	IIIIIIIIIIIIIIIIIIII	XA:i:1	MD:Z:19C0	NM:i:1
4632	0	PhiX_174_mono	2139	255	20M	*	0	0	ATGCTGCGTATGCTCTGTCT	IIIIIIIIIIIIIIIIIIII	XA:i:3	MD:Z:17C0T0C0	NM:i:3
4640	4	*	0	0	*	*	0	0	ATCACTGTCTGTGTCGGCTG	IIIIIIIIIIIIIIIIIIII	XM:i:0
4641	4	*	0	0	*	*	0	0	CGTACGAGACGTCATGTAGC	IIIIIIIIIIIIIIIIIIII	XM:i:0
4649	4	*	0	0	*	*	0	0	AGATAGCATGAAAATGAGTG	IIIIIIIIIIIIIIIIIIII	XM:i:0
4652	0	PhiX_174_mono	445	255	20M	*	0	0	CTCTGCTCTGTGAGTATCGT	IIIIIIIIIIIIIIIIIIII	XA:i:2	MD:Z:17G0C1	NM:i:2
4658	4	*	0	0	*	*	0	0	ACGACATCATGATACTCTAG	IIIIIIIIIIIIIIIIIIII	XM:i:0
4660	4	*	0	0	*	*	0	0	ATATGATCATCTACATCACG	IIIIIIIIIIIIIIIIIIII	XM:i:0
4662	4	*	0	0	*	*	0	0	GCAGCAGACAGAAGCAGACC	IIIIIIIIIIIIIIIIIIII	XM:i:0
4663	4	*	0	0	*	*	0	0	CTACGACTGATGATAGCGTG	IIIIIIIIIIIIIIIIIIII	XM:i:0
4664	4	*	0	0	*	*	0	0	GCAGCAGACAGAAGCAGACC	IIIIIIIIIIIIIIIIIIII	XM:i:0
4667	4	*	0	0	*	*	0	0	CGACGCGTCAATGATAGTGA	IIIIIIIIIIIIIIIIIIII	XM:i:0
4669	4	*	0	0	*	*	0	0	CAGAGTATGATGACACTCAC	IIIIIIIIIIIIIIIIIIII	XM:i:0
4674	4	*	0	0	*	*	0	0	AGTAGCGATAGATACAGCAC	IIIIIIIIIIIIIIIIIIII	XM:i:0
4675	4	*	0	0	*	*	0	0	CTGGAATGATCATACACTAC	IIIIIIIIIIIIIIIIIIII	XM:i:0
4683	4	*	0	0	*	*	0	0	AGTCGTCATGCAGAGCTATC	IIIIIIIIIIIIIIIIIIII	XM:i:0
4686	4	*	0	0	*	*	0	0	AGTCGACGAGAACTCAGCGA	IIIIIIIIIIIIIIIIIIII	XM:i:0
4697	16	PhiX_174_mono	1512	255	20M	*	0	0	TCGTATGCGCTCGTAGATGT	IIIIIIIIIIIIIIIIIIII	XA:i:3	MD:Z:15T0G1C1	NM:i:3
4700	4	*	0	0	*	*	0	0	GCACATGTCTACACTGTGCT	IIIIIIIIIIIIIIIIIIII	XM:i:0
4706	4	*	0	0	*	*	0	0	CGACATCATATGCGTCGACG	IIIIIIIIIIIIIIIIIIII	XM:i:0
4715	4	*	0	0	*	*	0	0	ATATGTCGATCGTATCCTGA	IIIIIIIIIIIIIIIIIIII	XM:i:0
4721	0	PhiX_174_mono	1238	255	20M	*	0	0	GACGCTGACACGTCTACTGT	IIIIIIIIIIIIIIIIIIII	XA:i:0	MD:Z:20	NM:i:0
4723	4	*	0	0	*	*	0	0	CGTGTATATGTGTATATATC	IIIIIIIIIIIIIIIIIIII	XM:i:0
4725	4	*	0	0	*	*	0	0	ATACTCTGACATGCTGAGTA	IIIIIIIIIIIIIIIIIIII	XM:i:0
4731	4	*	0	0	*	*	0	0	ACGACGTCTGCATGATGATG	IIIIIIIIIIIIIIIIIIII	XM:i:0
4733	4	*	0	0	*	*	0	0	ACGACGTCTGCATGATGATG	IIIIIIIIIIIIIIIIIIII	XM:i:0
4734	4	*	0	0	*	*	0	0	AGTATCTGACTGATCGTGTC	IIIIIIIIIIIIIIIIIIII	XM:i:0
4735	4	*	0	0	*	*	0	0	CTCTCTGACACGTATCTACG	IIIIIIIIIIIIIIIIIIII	XM:i:0
4738	4	*	0	0	*	*	0	0	GTAGCGATAGTAAGCACACA	IIIIIIIIIIIIIIIIIIII	XM:i:0
4745	4	*	0	0	*	*	0	0	AGTACGGACATCAGCGCACG	IIIIIIIIIIIIIIIIIIII	XM:i:0
4746	4	*	0	0	*	*	0	0	GTACGAGTCGACGAGAGGCA	IIIIIIIIIIIIIIIIIIII	XM:i:0
4748	4	*	0	0	*	*	0	0	ATCAGCGCAGACGCTGATGA	IIIIIIIIIIIIIIIIIIII	XM:i:0
4749	0	PhiX_174_mono	2888	255	20M	*	0	0	ATCTGAGCTATGTCGTCTAT	IIIIIIIIIIIIIIIIIIII	XA:i:0	MD:Z:20	NM:i:0
4751	4	*	0	0	*	*	0	0	AGCGGAGCTCGCGTGTGACC	IIIIIIIIIIIIIIIIIIII	XM:i:0
4752	4	*	0	0	*	*	0	0	GCACATCGATCGTATATCAG	IIIIIIIIIIIIIIIIIIII	XM:i:0
4753	4	*	0	0	*	*	0	0	CATCATGCGTGCACTAGCGA	IIIIIIIIIIIIIIIIIIII	XM:i:0
4755	4	*	0	0	*	*	0	0	AGATGACACTCAACACTAAC	IIIIIIIIIIIIIIIIIIII	XM:i:0
4757	16	PhiX_174_mono	3126	255	20M	*	0	0	CTACATGTGCTCACTGATAT	IIIIIIIIIIIIIIIIIIII	XA:i:0	MD:Z:20	NM:i:0
4759	16	PhiX_174_mono	1936	255	20M	*	0	0	TATGCTGTGTCGCTGAGTCT	IIIIIIIIIIIIIIIIIIII	XA:i:0	MD:Z:20	NM:i:0
4761	0	PhiX_174_mono	3094	255	20M	*	0	0	GTATCTGTACTGAGTATAGG	IIIIIIIIIIIIIIIIIIII	XA:i:3	MD:Z:14A0G2T1	NM:i:3
4763	16	PhiX_174_mono	174	255	20M	*	0	0	GAGTGCTATATGCTGCACGT	IIIIIIIIIIIIIIIIIIII	XA:i:0	MD:Z:20	NM:i:0
4764	4	*	0	0	*	*	0	0	ACTCGTCTGAGCATCGATCA	IIIIIIIIIIIIIIIIIIII	XM:i:0
4765	4	*	0	0	*	*	0	0	ACTCTAGCATCGATCACAGC	IIIIIIIIIIIIIIIIIIII	XM:i:0
4766	4	*	0	0	*	*	0	0	AGTACGACATGATCTGTAGT	IIIIIIIIIIIIIIIIIIII	XM:i:0
4771	4	*	0	0	*	*	0	0	AGACTAGATCTCTCAGCCGT	IIIIIIIIIIIIIIIIIIII	XM:i:0
4772	4	*	0	0	*	*	0	0	GACTCTACTGTAACATACTT	IIIIIIIIIIIIIIIIIIII	XM:i:0
4778	4	*	0	0	*	*	0	0	ACTACAGCTGTCGCACTCAG	IIIIIIIIIIIIIIIIIIII	XM:i:0
4783	4	*	0	0	*	*	0	0	AGCTCTGACATCATGTGACA	IIIIIIIIIIIIIIIIIIII	XM:i:0
4784	4	*	0	0	*	*	0	0	AGACTACTCCGTGAGTATAA	IIIIIIIIIIIIIIIIIIII	XM:i:0
4787	4	*	0	0	*	*	0	0	ATCTGATACGTCATGATCTA	IIIIIIIIIIIIIIIIIIII	XM:i:0
4790	4	*	0	0	*	*	0	0	CGATACTGATCACATATCAC	IIIIIIIIIIIIIIIIIIII	XM:i:0
4791	16	PhiX_174_mono	1926	255	20M	*	0	0	CTGATGCGACTATGCTGTGT	IIIIIIIIIIIIIIIIIIII	XA:i:0	MD:Z:20	NM:i:0
4792	4	*	0	0	*	*	0	0	ACGAGCTGTCGCCTCAGAGC	IIIIIIIIIIIIIIIIIIII	XM:i:0
4796	4	*	0	0	*	*	0	0	AGTGACATCAGCGTACGATG	IIIIIIIIIIIIIIIIIIII	XM:i:0
4798	4	*	0	0	*	*	0	0	CAGTCAGTCACATCAGTACT	IIIIIIIIIIIIIIIIIIII	XM:i:0
4800	4	*	0	0	*	*	0	0	CGACTGCTATCATGTATGGC	IIIIIIIIIIIIIIIIIIII	XM:i:0
4801	4	*	0	0	*	*	0	0	GATCCATCGCGCACTACAGC	IIIIIIIIIIIIIIIIIIII	XM:i:0
4803	0	PhiX_174_mono	2653	255	20M	*	0	0	ACGCTGTCAGTATACATGAC	IIIIIIIIIIIIIIIIIIII	XA:i:0	MD:Z:20	NM:i:0
4805	4	*	0	0	*	*	0	0	ATACGTCTGTGACACGACAG	IIIIIIIIIIIIIIIIIIII	XM:i:0
4807	4	*	0	0	*	*	0	0	ATACGTCTGATGAGTGTCAT	IIIIIIIIIIIIIIIIIIII	XM:i:0
4808	4	*	0	0	*	*	0	0	GTGCGAGACATATCTACTAT	IIIIIIIIIIIIIIIIIIII	XM:i:0
4809	16	PhiX_174_mono	3742	255	20M	*	0	0	TCAGATCAGATGAGCGCACT	IIIIIIIIIIIIIIIIIIII	XA:i:0	MD:Z:20	NM:i:0
4812	4	*	0	0	*	*	0	0	CCTGAGCATCATGATGTCAG	IIIIIIIIIIIIIIIIIIII	XM:i:0
4813	4	*	0	0	*	*	0	0	CGACTGACATGATGATGACG	IIIIIIIIIIIIIIIIIIII	XM:i:0
4815	4	*	0	0	*	*	0	0	ACTAGCATCAAGCACACACA	IIIIIIIIIIIIIIIIIIII	XM:i:0
4817	4	*	0	0	*	*	0	0	ATAGTGACTGCGATAACTGA	IIIIIIIIIIIIIIIIIIII	XM:i:0
4818	0	PhiX_174_mono	1463	255	20M	*	0	0	CTATGAGATGTCGTCTGTGA	IIIIIIIIIIIIIIIIIIII	XA:i:0	MD:Z:20	NM:i:0
4824	16	PhiX_174_mono	1339	255	20M	*	0	0	GTGGCGTCTGTCTGAGCATG	IIIIIIIIIIIIIIIIIIII	XA:i:3	MD:Z:0T0G0C17	NM:i:3
4826	4	*	0	0	*	*	0	0	ACTATCAGCACTAGCAGCTA	IIIIIIIIIIIIIIIIIIII	XM:i:0
4828	4	*	0	0	*	*	0	0	CGACGCGACATCGATGATGT	IIIIIIIIIIIIIIIIIIII	XM:i:0
4829	0	PhiX_174_mono	518	255	20M	*	0	0	ACGACATATATGCGTCGAGC	IIIIIIIIIIIIIIIIIIII	XA:i:0	MD:Z:20	NM:i:0
4834	16	PhiX_174_mono	958	255	20M	*	0	0	CTGTATATGACATGCGCTCT	IIIIIIIIIIIIIIIIIIII	XA:i:0	MD:Z:20	NM:i:0
4835	4	*	0	0	*	*	0	0	ACGTAGACGACGGAATAGAG	IIIIIIIIIIIIIIIIIIII	XM:i:0
4842	4	*	0	0	*	*	0	0	ACGTACTCACATGATAGCAG	IIIIIIIIIIIIIIIIIIII	XM:i:0
4843	16	PhiX_174_mono	3601	255	20M	*	0	0	GTCACGTCTGTGTGTGCTGT	IIIIIIIIIIIIIIIIIIII	XA:i:1	MD:Z:0C19	NM:i:1
4846	0	PhiX_174_mono	2301	255	20M	*	0	0	AGTACTCTGAGTACGTGCAG	IIIIIIIIIIIIIIIIIIII	XA:i:3	MD:Z:0T0A0G17	NM:i:3
4847	0	PhiX_174_mono	3837	255	20M	*	0	0	AGACGCAGAGAGATGATGAG	IIIIIIIIIIIIIIIIIIII	XA:i:3	MD:Z:16G0A0T1	NM:i:3
4848	4	*	0	0	*	*	0	0	AGCGACACAGAACATAGTCG	IIIIIIIIIIIIIIIIIIII	XM:i:0
4850	16	PhiX_174_mono	1479	255	20M	*	0	0	GTGATCGTCTAGAGTAGATG	IIIIIIIIIIIIIIIIIIII	XA:i:0	MD:Z:20	NM:i:0
4851	4	*	0	0	*	*	0	0	CATCAGTCGCACTCACGCAG	IIIIIIIIIIIIIIIIIIII	XM:i:0
4852	4	*	0	0	*	*	0	0	CGTACTACTGCAGACGTCTT	IIIIIIIIIIIIIIIIIIII	XM:i:0
4854	0	PhiX_174_mono	2892	255	20M	*	0	0	GAGCTATGTCGTCTATACTC	IIIIIIIIIIIIIIIIIIII	XA:i:0	MD:Z:20	NM:i:0
4856	4	*	0	0	*	*	0	0	AGAGCGACATGTCATAGTAC	IIIIIIIIIIIIIIIIIIII	XM:i:0
4859	4	*	0	0	*	*	0	0	CTGTCAGTCACGATCGCACG	IIIIIIIIIIIIIIIIIIII	XM:i:0
4862	4	*	0	0	*	*	0	0	ATGTGCGATATGTACGCTGC	IIIIIIIIIIIIIIIIIIII	XM:i:0
4864	4	*	0	0	*	*	0	0	AGTAGACATACGACTGAGAG	IIIIIIIIIIIIIIIIIIII	XM:i:0
4866	4	*	0	0	*	*	0	0	GCTGCATCACAGACGCTCTA	IIIIIIIIIIIIIIIIIIII	XM:i:0
4867	0	PhiX_174_mono	3653	255	20M	*	0	0	GTGTCTATGTGCTATACGTA	IIIIIIIIIIIIIIIIIIII	XA:i:0	MD:Z:20	NM:i:0
4869	4	*	0	0	*	*	0	0	ACGTGACGATGTACGCTAGT	IIIIIIIIIIIIIIIIIIII	XM:i:0
4870	4	*	0	0	*	*	0	0	GTGTCTATATGTGTATAATC	IIIIIIIIIIIIIIIIIIII	XM:i:0
4871	4	*	0	0	*	*	0	0	AGACAGCTACGACGCTCATC	IIIIIIIIIIIIIIIIIIII	XM:i:0
4872	4	*	0	0	*	*	0	0	ACACTGACGATGACACGTCA	IIIIIIIIIIIIIIIIIIII	XM:i:0
4876	16	PhiX_174_mono	2051	255	20M	*	0	0	TTGTGTCATGTGTCTACTAC	IIIIIIIIIIIIIIIIIIII	XA:i:1	MD:Z:0A19	NM:i:1
4877	4	*	0	0	*	*	0	0	CGTCAGACTGTGTGATGTAC	IIIIIIIIIIIIIIIIIIII	XM:i:0
4879	4	*	0	0	*	*	0	0	ATACGCGACATACGCTCGCG	IIIIIIIIIIIIIIIIIIII	XM:i:0
4880	16	PhiX_174_mono	3140	255	20M	*	0	0	TGATATATACACTATAGCGC	IIIIIIIIIIIIIIIIIIII	XA:i:3	MD:Z:17A0C0A0	NM:i:3
4880	16	PhiX_174_mono	1013	255	20M	*	0	0	TGATATATACACTATAGCGC	IIIIIIIIIIIIIIIIIIII	XA:i:3	MD:Z:0A0T2C15	NM:i:3
4881	4	*	0	0	*	*	0	0	AGTGCATGAGATCAGCATAC	IIIIIIIIIIIIIIIIIIII	XM:i:0
4883	4	*	0	0	*	*	0	0	ATCGCACTGACATCAGAGAT	IIIIIIIIIIIIIIIIIIII	XM:i:0
4885	4	*	0	0	*	*	0	0	AGTCGCGACGAGACGTCATC	IIIIIIIIIIIIIIIIIIII	XM:i:0
4886	16	PhiX_174_mono	3506	255	20M	*	0	0	CTCTACAGTAGCGTGACTAT	IIIIIIIIIIIIIIIIIIII	XA:i:0	MD:Z:20	NM:i:0
4887	4	*	0	0	*	*	0	0	ACAGTCTGATCGCGATCGCA	IIIIIIIIIIIIIIIIIIII	XM:i:0
4888	4	*	0	0	*	*	0	0	AGCGAGCATCATGATGACGA	IIIIIIIIIIIIIIIIIIII	XM:i:0
4889	0	PhiX_174_mono	2740	255	20M	*	0	0	ATGCGCTACTGCAGATATCT	IIIIIIIIIIIIIIIIIIII	XA:i:0	MD:Z:20	NM:i:0
4893	4	*	0	0	*	*	0	0	ATCACAGAATGTACTACACG	IIIIIIIIIIIIIIIIIIII	XM:i:0
4894	4	*	0	0	*	*	0	0	GATCACACGACATCTCTATA	IIIIIIIIIIIIIIIIIIII	XM:i:0
4896	4	*	0	0	*	*	0	0	ACGTATAGCACATAACACGC	IIIIIIIIIIIIIIIIIIII	XM:i:0
4901	0	PhiX_174_mono	2445	255	20M	*	0	0	GACGCGATGAGATCAGAGCA	IIIIIIIIIIIIIIIIIIII	XA:i:1	MD:Z:19T0	NM:i:1
4903	4	*	0	0	*	*	0	0	GCTACGATAACATACTGTGA	IIIIIIIIIIIIIIIIIIII	XM:i:0
4905	4	*	0	0	*	*	0	0	CGTACGAGACGTCATGTAGT	IIIIIIIIIIIIIIIIIIII	XM:i:0
4908	4	*	0	0	*	*	0	0	ACTGTAGATACTCCTCTCTC	IIIIIIIIIIIIIIIIIIII	XM:i:0
4911	16	PhiX_174_mono	951	255	20M	*	0	0	TACACTGCTGTATATGACAT	IIIIIIIIIIIIIIIIIIII	XA:i:1	MD:Z:6A13	NM:i:1
4912	4	*	0	0	*	*	0	0	ACGACGAGAACATACGCAGC	IIIIIIIIIIIIIIIIIIII	XM:i:0
4914	4	*	0	0	*	*	0	0	GTGTCAGCGTCATAGTACGT	IIIIIIIIIIIIIIIIIIII	XM:i:0
4915	4	*	0	0	*	*	0	0	AGTACGCACACGACAGACGC	IIIIIIIIIIIIIIIIIIII	XM:i:0
4917	4	*	0	0	*	*	0	0	ATCGCAGCATCGATGATGCT	IIIIIIIIIIIIIIIIIIII	XM:i:0
4918	4	*	0	0	*	*	0	0	ATCGCGACGAGACGTCATAG	IIIIIIIIIIIIIIIIIIII	XM:i:0
4919	4	*	0	0	*	*	0	0	CTATGAGCTGTGCATCACTC	IIIIIIIIIIIIIIIIIIII	XM:i:0
4920	16	PhiX_174_mono	1968	255	20M	*	0	0	TCGACTGCTATGATGTATCT	IIIIIIIIIIIIIIIIIIII	XA:i:0	MD:Z:20	NM:i:0
4924	4	*	0	0	*	*	0	0	AGAGAGAGCGAGTATCTACA	IIIIIIIIIIIIIIIIIIII	XM:i:0
4926	16	PhiX_174_mono	2100	255	20M	*	0	0	TAGAGATATGTCTCAGCACT	IIIIIIIIIIIIIIIIIIII	XA:i:0	MD:Z:20	NM:i:0
4927	16	PhiX_174_mono	977	255	20M	*	0	0	TGCACGATACTGATACATAT	IIIIIIIIIIIIIIIIIIII	XA:i:0	MD:Z:20	NM:i:0
4928	4	*	0	0	*	*	0	0	GTCTGTCAGTTAATACGACT	IIIIIIIIIIIIIIIIIIII	XM:i:0
4930	16	PhiX_174_mono	2049	255	20M	*	0	0	TTATGTGTCATGTGTCTACT	IIIIIIIIIIIIIIIIIIII	XA:i:1	MD:Z:0G19	NM:i:1
4934	4	*	0	0	*	*	0	0	ATGAATAATCATGTACGCTG	IIIIIIIIIIIIIIIIIIII	XM:i:0
4940	4	*	0	0	*	*	0	0	ATACACTACATGACATGGAG	IIIIIIIIIIIIIIIIIIII	XM:i:0
4944	4	*	0	0	*	*	0	0	AGTGCAGCAATAGCCTCTCT	IIIIIIIIIIIIIIIIIIII	XM:i:0
4948	4	*	0	0	*	*	0	0	AGACGACATCTCATAGTCAC	IIIIIIIIIIIIIIIIIIII	XM:i:0
4949	4	*	0	0	*	*	0	0	GTCTATATGTGTATAATCAG	IIIIIIIIIIIIIIIIIIII	XM:i:0
4951	4	*	0	0	*	*	0	0	AGTACTCAGCATGATCGTGT	IIIIIIIIIIIIIIIIIIII	XM:i:0
4952	4	*	0	0	*	*	0	0	ATCGCGCTCGATCATGACTG	IIIIIIIIIIIIIIIIIIII	XM:i:0
4954	16	PhiX_174_mono	2811	255	20M	*	0	0	GATACTGACATCTGAGACGT	IIIIIIIIIIIIIIIIIIII	XA:i:0	MD:Z:20	NM:i:0
4959	16	PhiX_174_mono	1203	255	20M	*	0	0	TGCAGCGTACATGATGTATC	IIIIIIIIIIIIIIIIIIII	XA:i:0	MD:Z:20	NM:i:0
4961	4	*	0	0	*	*	0	0	ATATCTGAGCATGTCAGTAT	IIIIIIIIIIIIIIIIIIII	XM:i:0
4963	4	*	0	0	*	*	0	0	AGTATCACGTCGTCAGATCG	IIIIIIIIIIIIIIIIIIII	XM:i:0
4964	4	*	0	0	*	*	0	0	AGCGCTATGACGATCACAAC	IIIIIIIIIIIIIIIIIIII	XM:i:0
4966	4	*	0	0	*	*	0	0	CGACTGATATATGTACACTA	IIIIIIIIIIIIIIIIIIII	XM:i:0
4969	4	*	0	0	*	*	0	0	CAGTACTATCCGCTATATCA	IIIIIIIIIIIIIIIIIIII	XM:i:0
4972	4	*	0	0	*	*	0	0	AGATGACACTCAACACTAAG	IIIIIIIIIIIIIIIIIIII	XM:i:0
4973	4	*	0	0	*	*	0	0	CTATGACTGACGAGACGTAC	IIIIIIIIIIIIIIIIIIII	XM:i:0
4979	4	*	0	0	*	*	0	0	CATCTGATGCTGCGACGAGA	IIIIIIIIIIIIIIIIIIII	XM:i:0
4980	4	*	0	0	*	*	0	0	CTAGCGAGATGACATACGTA	IIIIIIIIIIIIIIIIIIII	XM:i:0
4981	0	PhiX_174_mono	257	255	20M	*	0	0	ATCTGAGTCGATGCTGTCAC	IIIIIIIIIIIIIIIIIIII	XA:i:0	MD:Z:20	NM:i:0
4987	4	*	0	0	*	*	0	0	GTAGCGCTCGTCGTATGTAG	IIIIIIIIIIIIIIIIIIII	XM:i:0
4989	4	*	0	0	*	*	0	0	AGAGCAGCGTCTGACACGAT	IIIIIIIIIIIIIIIIIIII	XM:i:0
4993	4	*	0	0	*	*	0	0	CATCGAGTCACACAGTCTGA	IIIIIIIIIIIIIIIIIIII	XM:i:0
4996	4	*	0	0	*	*	0	0	CGAGACAGATCTCATCGAGA	IIIIIIIIIIIIIIIIIIII	XM:i:0
4997	4	*	0	0	*	*	0	0	AGCTGAGCATCTCGACAGTG	IIIIIIIIIIIIIIIIIIII	XM:i:0
5002	0	PhiX_174_mono	2397	255	20M	*	0	0	CATCTGAGCTATGCTGAGCG	IIIIIIIIIIIIIIIIIIII	XA:i:0	MD:Z:20	NM:i:0
5003	4	*	0	0	*	*	0	0	CATCTGATGACTGTACTAGC	IIIIIIIIIIIIIIIIIIII	XM:i:0
5004	4	*	0	0	*	*	0	0	ACTCAGCTCCGCACTGTAAG	IIIIIIIIIIIIIIIIIIII	XM:i:0
5005	4	*	0	0	*	*	0	0	GTCTACTCACGCTACTATGC	IIIIIIIIIIIIIIIIIIII	XM:i:0
5010	4	*	0	0	*	*	0	0	ACATTATCACATATCGACCA	IIIIIIIIIIIIIIIIIIII	XM:i:0
5013	16	PhiX_174_mono	1190	255	20M	*	0	0	GACGAGATACTCATGCAGCG	IIIIIIIIIIIIIIIIIIII	XA:i:1	MD:Z:4T15	NM:i:1
5015	4	*	0	0	*	*	0	0	AGTACTACTGACGACAGAGA	IIIIIIIIIIIIIIIIIIII	XM:i:0
5022	4	*	0	0	*	*	0	0	ACGACGTATCATCGATGACA	IIIIIIIIIIIIIIIIIIII	XM:i:0
5023	4	*	0	0	*	*	0	0	CGAGTGACGACATTACGTAT	IIIIIIIIIIIIIIIIIIII	XM:i:0
5033	4	*	0	0	*	*	0	0	ACGACTCTATCGTCGCAGCA	IIIIIIIIIIIIIIIIIIII	XM:i:0
5034	4	*	0	0	*	*	0	0	AGATAGTCACGCAGCAGTGA	IIIIIIIIIIIIIIIIIIII	XM:i:0
5035	16	PhiX_174_mono	2429	255	20M	*	0	0	GCTCTCTGCTGTATGTGACG	IIIIIIIIIIIIIIIIIIII	XA:i:0	MD:Z:20	NM:i:0
5039	4	*	0	0	*	*	0	0	CGCTCACGTCTGTGTGGCTG	IIIIIIIIIIIIIIIIIIII	XM:i:0
5040	16	PhiX_174_mono	141	255	20M	*	0	0	GCCACTACGATCTGTCACTG	IIIIIIIIIIIIIIIIIIII	XA:i:2	MD:Z:0A0T18	NM:i:2
5043	4	*	0	0	*	*	0	0	CGACGTCTGATGCAGCTATA	IIIIIIIIIIIIIIIIIIII	XM:i:0
5048	4	*	0	0	*	*	0	0	ACGTAGCTGTCGCACTCAGA	IIIIIIIIIIIIIIIIIIII	XM:i:0
5049	4	*	0	0	*	*	0	0	ACGTACGATGTCGATGTAGT	IIIIIIIIIIIIIIIIIIII	XM:i:0
5050	0	PhiX_174_mono	215	255	20M	*	0	0	CACATGTCATGTAGTTCTCT	IIIIIIIIIIIIIIIIIIII	XA:i:3	MD:Z:14A0G0A3	NM:i:3
5052	4	*	0	0	*	*	0	0	GACGATCGAACTCGACGTAG	IIIIIIIIIIIIIIIIIIII	XM:i:0
5053	0	PhiX_174_mono	265	255	20M	*	0	0	CGATGCTGTCACACTATAGT	IIIIIIIIIIIIIIIIIIII	XA:i:0	MD:Z:20	NM:i:0
5054	16	PhiX_174_mono	1208	255	20M	*	0	0	CGTACATGATGTATCTCTAT	IIIIIIIIIIIIIIIIIIII	XA:i:3	MD:Z:17A0T0G0	NM:i:3
5057	4	*	0	0	*	*	0	0	AGTGAGCATCATGTGTAGCT	IIIIIIIIIIIIIIIIIIII	XM:i:0
5059	4	*	0	0	*	*	0	0	ATACGACAGTCGCAGCATAT	IIIIIIIIIIIIIIIIIIII	XM:i:0
5062	4	*	0	0	*	*	0	0	ATGCGACGAGACGTACATAG	IIIIIIIIIIIIIIIIIIII	XM:i:0
5064	4	*	0	0	*	*	0	0	ATATCTGATAGACAGATACC	IIIIIIIIIIIIIIIIIIII	XM:i:0
5069	4	*	0	0	*	*	0	0	ACTAGTGACTCATGAAGGAC	IIIIIIIIIIIIIIIIIIII	XM:i:0
5072	4	*	0	0	*	*	0	0	GAGCGTGCATCTACTCTCTC	IIIIIIIIIIIIIIIIIIII	XM:i:0
5076	4	*	0	0	*	*	0	0	CACTAGCTAGCGCTCGTACG	IIIIIIIIIIIIIIIIIIII	XM:i:0
5079	16	PhiX_174_mono	2693	255	20M	*	0	0	GCTGAGTGACTAGTCATCAG	IIIIIIIIIIIIIIIIIIII	XA:i:0	MD:Z:20	NM:i:0
5080	16	PhiX_174_mono	3121	255	20M	*	0	0	ACATGCTACATGTGCTCACT	IIIIIIIIIIIIIIIIIIII	XA:i:0	MD:Z:20	NM:i:0
5081	4	*	0	0	*	*	0	0	ATACGCGCATGGACGACGAC	IIIIIIIIIIIIIIIIIIII	XM:i:0
5088	4	*	0	0	*	*	0	0	GAGCAGATCGACGCAGCTAA	IIIIIIIIIIIIIIIIIIII	XM:i:0
5089	4	*	0	0	*	*	0	0	CTACGCTGAGCTGTCGCTAC	IIIIIIIIIIIIIIIIIIII	XM:i:0
5091	4	*	0	0	*	*	0	0	AGACGCACTGATCATGTAGT	IIIIIIIIIIIIIIIIIIII	XM:i:0
5095	4	*	0	0	*	*	0	0	GTCGCGACTGCGTGTACGCG	IIIIIIIIIIIIIIIIIIII	XM:i:0
5096	16	PhiX_174_mono	1896	255	20M	*	0	0	TCGCGCTATCAGTGTCTGTG	IIIIIIIIIIIIIIIIIIII	XA:i:1	MD:Z:0A19	NM:i:1
5102	4	*	0	0	*	*	0	0	GTGCTAGCATGCAGCTGTAG	IIIIIIIIIIIIIIIIIIII	XM:i:0
5110	4	*	0	0	*	*	0	0	GTATCACATCATAGACACAG	IIIIIIIIIIIIIIIIIIII	XM:i:0
5113	4	*	0	0	*	*	0	0	AGACGCGATGCGTATCCTGC	IIIIIIIIIIIIIIIIIIII	XM:i:0
5114	4	*	0	0	*	*	0	0	ACGCATGATGAACGCATACG	IIIIIIIIIIIIIIIIIIII	XM:i:0
5121	4	*	0	0	*	*	0	0	GTATACTGACACGTGGTGAG	IIIIIIIIIIIIIIIIIIII	XM:i:0
5123	16	PhiX_174_mono	1833	255	20M	*	0	0	TCGTCACGTATATGATAGTG	IIIIIIIIIIIIIIIIIIII	XA:i:0	MD:Z:20	NM:i:0
5123	16	PhiX_174_mono	897	255	20M	*	0	0	TCGTCACGTATATGATAGTG	IIIIIIIIIIIIIIIIIIII	XA:i:2	MD:Z:11G3C4	NM:i:2
5124	4	*	0	0	*	*	0	0	AGCGTAGATAGACACATGAC	IIIIIIIIIIIIIIIIIIII	XM:i:0
5125	4	*	0	0	*	*	0	0	ATACTCTGACATGCTGAGTA	IIIIIIIIIIIIIIIIIIII	XM:i:0
5127	0	PhiX_174_mono	2250	255	20M	*	0	0	CATCAGCTCTATGTCTACTG	IIIIIIIIIIIIIIIIIIII	XA:i:0	MD:Z:20	NM:i:0
5131	4	*	0	0	*	*	0	0	ACGACGTACTCTATCAGCTA	IIIIIIIIIIIIIIIIIIII	XM:i:0
5132	4	*	0	0	*	*	0	0	GTGTCTATATGTGTATATAT	IIIIIIIIIIIIIIIIIIII	XM:i:0
5135	4	*	0	0	*	*	0	0	GTCGCTATATGTGTATAATC	IIIIIIIIIIIIIIIIIIII	XM:i:0
5136	4	*	0	0	*	*	0	0	ACGTGTGAGATGATCTGTCT	IIIIIIIIIIIIIIIIIIII	XM:i:0
5139	4	*	0	0	*	*	0	0	AGTAGTGAGTGATGATGTCG	IIIIIIIIIIIIIIIIIIII	XM:i:0
5141	4	*	0	0	*	*	0	0	GCGTGAAGATGTTATCCTGA	IIIIIIIIIIIIIIIIIIII	XM:i:0
5144	0	PhiX_174_mono	1026	255	20M	*	0	0	ATAGCGCGTGATGCTGTACT	IIIIIIIIIIIIIIIIIIII	XA:i:3	MD:Z:16A0C0G1	NM:i:3
5150	4	*	0	0	*	*	0	0	GTGTCTAATATGTGTATATA	IIIIIIIIIIIIIIIIIIII	XM:i:0
5152	0	PhiX_174_mono	1041	255	20M	*	0	0	GACGTACGAGCTACTATGAG	IIIIIIIIIIIIIIIIIIII	XA:i:0	MD:Z:20	NM:i:0
5162	16	PhiX_174_mono	881	255	20M	*	0	0	TGCATACTATGTCTCATCGT	IIIIIIIIIIIIIIIIIIII	XA:i:2	MD:Z:0G0A18	NM:i:2
5164	4	*	0	0	*	*	0	0	ACGACCAATCACACACACAC	IIIIIIIIIIIIIIIIIIII	XM:i:0
5169	4	*	0	0	*	*	0	0	GCGCATAGTACGCGTAGTAG	IIIIIIIIIIIIIIIIIIII	XM:i:0
5170	4	*	0	0	*	*	0	0	AGAGTCGATGATATCAGCTC	IIIIIIIIIIIIIIIIIIII	XM:i:0
5171	16	PhiX_174_mono	3367	255	20M	*	0	0	GTATGATATCATGCTGCGTG	IIIIIIIIIIIIIIIIIIII	XA:i:0	MD:Z:20	NM:i:0
5175	4	*	0	0	*	*	0	0	AGTAGTCACATCATCGATGA	IIIIIIIIIIIIIIIIIIII	XM:i:0
5177	4	*	0	0	*	*	0	0	AGTATGATCATCTGTAACTA	IIIIIIIIIIIIIIIIIIII	XM:i:0
5178	4	*	0	0	*	*	0	0	CTATTATGCTGCACGTCCAG	IIIIIIIIIIIIIIIIIIII	XM:i:0
5185	4	*	0	0	*	*	0	0	GTGCGAGTATGTACAGCATG	IIIIIIIIIIIIIIIIIIII	XM:i:0
5188	0	PhiX_174_mono	2895	255	20M	*	0	0	CTATGTCGTCTATACTCTGA	IIIIIIIIIIIIIIIIIIII	XA:i:0	MD:Z:20	NM:i:0
5189	4	*	0	0	*	*	0	0	CTATGAGCTGATGCATCACT	IIIIIIIIIIIIIIIIIIII	XM:i:0
5190	4	*	0	0	*	*	0	0	CAGACTCGATCGTACAGCTA	IIIIIIIIIIIIIIIIIIII	XM:i:0
5195	16	PhiX_174_mono	2021	255	20M	*	0	0	GTGCTAATGACGTCTCGTAC	IIIIIIIIIIIIIIIIIIII	XA:i:3	MD:Z:3A0C0T14	NM:i:3
5198	4	*	0	0	*	*	0	0	GACGATCACGTGTCACTATA	IIIIIIIIIIIIIIIIIIII	XM:i:0
5201	4	*	0	0	*	*	0	0	ACATATCACTACTAGTGCGA	IIIIIIIIIIIIIIIIIIII	XM:i:0
5203	4	*	0	0	*	*	0	0	CATCTGACACATCGATCTAT	IIIIIIIIIIIIIIIIIIII	XM:i:0
5205	4	*	0	0	*	*	0	0	ACTGCACGACGAGAGTGAGA	IIIIIIIIIIIIIIIIIIII	XM:i:0
5207	0	PhiX_174_mono	2066	255	20M	*	0	0	ACTACGCTACTATGCGCGAT	IIIIIIIIIIIIIIIIIIII	XA:i:0	MD:Z:20	NM:i:0
5208	4	*	0	0	*	*	0	0	ACTGCGATGCATGTACTGTA	IIIIIIIIIIIIIIIIIIII	XM:i:0
5209	4	*	0	0	*	*	0	0	ACTAGCGATGCATGACATGT	IIIIIIIIIIIIIIIIIIII	XM:i:0
5215	4	*	0	0	*	*	0	0	CTGAGATCATATCTCTACAC	IIIIIIIIIIIIIIIIIIII	XM:i:0
5224	4	*	0	0	*	*	0	0	ACTCGTCAGATTATTATCGC	IIIIIIIIIIIIIIIIIIII	XM:i:0
5225	4	*	0	0	*	*	0	0	GTGACATCAGATGTATAGAC	IIIIIIIIIIIIIIIIIIII	XM:i:0
5226	4	*	0	0	*	*	0	0	ATCTAGCATATGAGCACACA	IIIIIIIIIIIIIIIIIIII	XM:i:0
5230	4	*	0	0	*	*	0	0	ATATACATCACTGTAGTGGA	IIIIIIIIIIIIIIIIIIII	XM:i:0
5231	4	*	0	0	*	*	0	0	GCGCCATCTGATCTGACGTA	IIIIIIIIIIIIIIIIIIII	XM:i:0
5232	4	*	0	0	*	*	0	0	AGTAGTCGATATCGACATCG	IIIIIIIIIIIIIIIIIIII	XM:i:0
5235	4	*	0	0	*	*	0	0	GTACGTCTAGCATCGATCGA	IIIIIIIIIIIIIIIIIIII	XM:i:0
5254	16	PhiX_174_mono	1283	255	20M	*	0	0	ATGATGTGATGACTACGACG	IIIIIIIIIIIIIIIIIIII	XA:i:3	MD:Z:14G0A0C3	NM:i:3
5256	4	*	0	0	*	*	0	0	AGTACTGAGATAGATGAGCG	IIIIIIIIIIIIIIIIIIII	XM:i:0
5257	4	*	0	0	*	*	0	0	ATAGTGCATCGCTCAGACAG	IIIIIIIIIIIIIIIIIIII	XM:i:0
5258	4	*	0	0	*	*	0	0	CAGTCTGAATGCATAAGCAA	IIIIIIIIIIIIIIIIIIII	XM:i:0
5261	4	*	0	0	*	*	0	0	GCGAGCTCGCTGTACTGAGA	IIIIIIIIIIIIIIIIIIII	XM:i:0
5264	4	*	0	0	*	*	0	0	AGTCGCGTGTGATCACCGGA	IIIIIIIIIIIIIIIIIIII	XM:i:0
5265	16	PhiX_174_mono	903	255	20M	*	0	0	CGTATGTGACAGTGATAGTC	IIIIIIIIIIIIIIIIIIII	XA:i:0	MD:Z:20	NM:i:0
5266	4	*	0	0	*	*	0	0	GACTATCACTGTCACTAGGA	IIIIIIIIIIIIIIIIIIII	XM:i:0
5271	0	PhiX_174_mono	1951	255	20M	*	0	0	CGTCTCTCGTCTACTACTCG	IIIIIIIIIIIIIIIIIIII	XA:i:2	MD:Z:0A10G8	NM:i:2
5272	4	*	0	0	*	*	0	0	CAGGAGATGATCGACGAGTA	IIIIIIIIIIIIIIIIIIII	XM:i:0
5276	4	*	0	0	*	*	0	0	CGCGCATAGATACGCTAGTA	IIIIIIIIIIIIIIIIIIII	XM:i:0
5282	4	*	0	0	*	*	0	0	ATACACACATATACCTACTA	IIIIIIIIIIIIIIIIIIII	XM:i:0
5288	4	*	0	0	*	*	0	0	ATCGCGAGATATGATAGCTC	IIIIIIIIIIIIIIIIIIII	XM:i:0
5293	4	*	0	0	*	*	0	0	GACGTCATCGAGTCACTCTC	IIIIIIIIIIIIIIIIIIII	XM:i:0
5298	16	PhiX_174_mono	1965	255	20M	*	0	0	TACTCGACTGCTATGATCGT	IIIIIIIIIIIIIIIIIIII	XA:i:3	MD:Z:17G0T0A0	NM:i:3
5301	4	*	0	0	*	*	0	0	GTAGCCTCGTCGTATGAGTG	IIIIIIIIIIIIIIIIIIII	XM:i:0
5304	4	*	0	0	*	*	0	0	ATACGTGCAGAGAGTAGAGT	IIIIIIIIIIIIIIIIIIII	XM:i:0
5308	4	*	0	0	*	*	0	0	ATACGTGCAGAGAGTAGGTA	IIIIIIIIIIIIIIIIIIII	XM:i:0
5316	4	*	0	0	*	*	0	0	CGGCACAGATGTTATGTCTG	IIIIIIIIIIIIIIIIIIII	XM:i:0
5320	4	*	0	0	*	*	0	0	GCGTGTGATCATTACTCGCG	IIIIIIIIIIIIIIIIIIII	XM:i:0
5322	0	PhiX_174_mono	2310	255	20M	*	0	0	AGTACGTGCAGCTGCACTCC	IIIIIIIIIIIIIIIIIIII	XA:i:1	MD:Z:19T0	NM:i:1
5326	4	*	0	0	*	*	0	0	AGTACTGAGCATCATCGACA	IIIIIIIIIIIIIIIIIIII	XM:i:0
5328	4	*	0	0	*	*	0	0	ACGTCGTCGAGTCAAGAGAG	IIIIIIIIIIIIIIIIIIII	XM:i:0
5331	4	*	0	0	*	*	0	0	ACGTCGTCTGAGTCAAGAGA	IIIIIIIIIIIIIIIIIIII	XM:i:0
5335	4	*	0	0	*	*	0	0	CGCGCATATGTAGCGTAGTA	IIIIIIIIIIIIIIIIIIII	XM:i:0
5341	16	PhiX_174_mono	3122	255	20M	*	0	0	CATGCTACATGTGCTCACTG	IIIIIIIIIIIIIIIIIIII	XA:i:0	MD:Z:20	NM:i:0
5342	4	*	0	0	*	*	0	0	CGTATCACTCGATCAGCGCT	IIIIIIIIIIIIIIIIIIII	XM:i:0
5343	4	*	0	0	*	*	0	0	CGTATGAGCACATAGACACA	IIIIIIIIIIIIIIIIIIII	XM:i:0
5345	16	PhiX_174_mono	1314	255	20M	*	0	0	CTTCGTGTCACAGACTATAC	IIIIIIIIIIIIIIIIIIII	XA:i:2	MD:Z:0T0G18	NM:i:2
5348	4	*	0	0	*	*	0	0	AGTAGCGAGCATCGACATAT	IIIIIIIIIIIIIIIIIIII	XM:i:0
5349	4	*	0	0	*	*	0	0	GTAGTAGCTCGACTCAGTGC	IIIIIIIIIIIIIIIIIIII	XM:i:0
5352	4	*	0	0	*	*	0	0	GTAGTACTCGATCTCTAGTC	IIIIIIIIIIIIIIIIIIII	XM:i:0
5364	4	*	0	0	*	*	0	0	ACTACGCATCGTCAGTATAT	IIIIIIIIIIIIIIIIIIII	XM:i:0
5365	4	*	0	0	*	*	0	0	CATCTATCGACTGTAGTAGC	IIIIIIIIIIIIIIIIIIII	XM:i:0
5366	16	PhiX_174_mono	1434	255	20M	*	0	0	GCTGACTGTGTATGCACTGC	IIIIIIIIIIIIIIIIIIII	XA:i:3	MD:Z:0T0G0C17	NM:i:3
5368	4	*	0	0	*	*	0	0	AGCACACAGACATAGTCGCA	IIIIIIIIIIIIIIIIIIII	XM:i:0
5369	16	PhiX_174_mono	2688	255	20M	*	0	0	GTAGTGCTGAGTGACTAGTC	IIIIIIIIIIIIIIIIIIII	XA:i:0	MD:Z:20	NM:i:0
5370	16	PhiX_174_mono	2932	255	20M	*	0	0	TGAGCGTATCGAGCTCTACT	IIIIIIIIIIIIIIIIIIII	XA:i:0	MD:Z:20	NM:i:0
5377	0	PhiX_174_mono	211	255	20M	*	0	0	GAGTCACATGTCATGTAGTA	IIIIIIIIIIIIIIIIIIII	XA:i:2	MD:Z:18A0G0	NM:i:2
5381	4	*	0	0	*	*	0	0	AGACGTCTGAGCTCGATGCA	IIIIIIIIIIIIIIIIIIII	XM:i:0
5388	4	*	0	0	*	*	0	0	CTAGTGTGTGCTAGTGCAGC	IIIIIIIIIIIIIIIIIIII	XM:i:0
5395	4	*	0	0	*	*	0	0	ACGTACTGACATGATCAGTA	IIIIIIIIIIIIIIIIIIII	XM:i:0
5396	4	*	0	0	*	*	0	0	ACGACTAGCTAAGTACGAGT	IIIIIIIIIIIIIIIIIIII	XM:i:0
5401	4	*	0	0	*	*	0	0	ACACGCTACATGTAGTCATC	IIIIIIIIIIIIIIIIIIII	XM:i:0
5403	4	*	0	0	*	*	0	0	CGTACTCGATGATATGATGA	IIIIIIIIIIIIIIIIIIII	XM:i:0
5404	4	*	0	0	*	*	0	0	AGACACATCACAGCAACGTC	IIIIIIIIIIIIIIIIIIII	XM:i:0
5406	16	PhiX_174_mono	973	255	20M	*	0	0	GCTCTGCACGATACTGATAC	IIIIIIIIIIIIIIIIIIII	XA:i:0	MD:Z:20	NM:i:0
5407	4	*	0	0	*	*	0	0	CAGACGCATGTCATAACAGC	IIIIIIIIIIIIIIIIIIII	XM:i:0
5408	4	*	0	0	*	*	0	0	GTAGTACTCGATCTCTATCC	IIIIIIIIIIIIIIIIIIII	XM:i:0
5409	4	*	0	0	*	*	0	0	GTAGTACTCGATCCTATCCA	IIIIIIIIIIIIIIIIIIII	XM:i:0
5410	4	*	0	0	*	*	0	0	CGCGTGCATCACAGACGCTC	IIIIIIIIIIIIIIIIIIII	XM:i:0
5415	4	*	0	0	*	*	0	0	ACTACGCACATCGACATGCG	IIIIIIIIIIIIIIIIIIII	XM:i:0
5423	4	*	0	0	*	*	0	0	CTGACATCAGAGTAAGACGA	IIIIIIIIIIIIIIIIIIII	XM:i:0
5426	0	PhiX_174_mono	2934	255	20M	*	0	0	AGCGTATCGAGCTCTACTGC	IIIIIIIIIIIIIIIIIIII	XA:i:0	MD:Z:20	NM:i:0
5430	4	*	0	0	*	*	0	0	ATAGTCTGTGACACGAGGAC	IIIIIIIIIIIIIIIIIIII	XM:i:0
5447	16	PhiX_174_mono	958	255	20M	*	0	0	CTGTATATGACATGCGCTCT	IIIIIIIIIIIIIIIIIIII	XA:i:0	MD:Z:20	NM:i:0
5449	4	*	0	0	*	*	0	0	GCTCTGTGTCGACGTGTCTC	IIIIIIIIIIIIIIIIIIII	XM:i:0
5451	16	PhiX_174_mono	2373	255	20M	*	0	0	AGATACTCGTGATATCTGCT	IIIIIIIIIIIIIIIIIIII	XA:i:0	MD:Z:20	NM:i:0
5452	16	PhiX_174_mono	2919	255	20M	*	0	0	ACGCTGATATGACTGAGCGT	IIIIIIIIIIIIIIIIIIII	XA:i:0	MD:Z:20	NM:i:0
5455	16	PhiX_174_mono	2970	255	20M	*	0	0	ACTCTCTCATCATGCTGCTC	IIIIIIIIIIIIIIIIIIII	XA:i:0	MD:Z:20	NM:i:0
5464	4	*	0	0	*	*	0	0	AGTAGTCTGATCATCGAGTC	IIIIIIIIIIIIIIIIIIII	XM:i:0
5466	4	*	0	0	*	*	0	0	ATCTGATATGTGCGTAGTGT	IIIIIIIIIIIIIIIIIIII	XM:i:0
5470	4	*	0	0	*	*	0	0	GCGTCATGCTGTATATGTCA	IIIIIIIIIIIIIIIIIIII	XM:i:0
5471	4	*	0	0	*	*	0	0	GTACGCTGCATGATACCGTG	IIIIIIIIIIIIIIIIIIII	XM:i:0
5474	4	*	0	0	*	*	0	0	CACGTATGATGATAGTGAGT	IIIIIIIIIIIIIIIIIIII	XM:i:0
5475	4	*	0	0	*	*	0	0	GTACGCATCGCCAGTACTGC	IIIIIIIIIIIIIIIIIIII	XM:i:0
5483	4	*	0	0	*	*	0	0	GAGTACTCTATGAGCTGAAC	IIIIIIIIIIIIIIIIIIII	XM:i:0
5488	4	*	0	0	*	*	0	0	GCAGCACGATCATACGAGTC	IIIIIIIIIIIIIIIIIIII	XM:i:0
5489	16	PhiX_174_mono	1479	255	20M	*	0	0	GTGATCGTCTAGAGTAGATG	IIIIIIIIIIIIIIIIIIII	XA:i:0	MD:Z:20	NM:i:0
5490	4	*	0	0	*	*	0	0	ACGCGATCATATGGCCGCAC	IIIIIIIIIIIIIIIIIIII	XM:i:0
5491	16	PhiX_174_mono	3121	255	20M	*	0	0	ACATGCTACATGTGCTCACT	IIIIIIIIIIIIIIIIIIII	XA:i:0	MD:Z:20	NM:i:0
5492	4	*	0	0	*	*	0	0	GTACAGTATCGAGCACAGCT	IIIIIIIIIIIIIIIIIIII	XM:i:0
5496	0	PhiX_174_mono	363	255	20M	*	0	0	CGATGACGAGTACAGTGATG	IIIIIIIIIIIIIIIIIIII	XA:i:3	MD:Z:0A0T0C17	NM:i:3
5498	0	PhiX_174_mono	3040	255	20M	*	0	0	GAGTCGATATGTGATATGTG	IIIIIIIIIIIIIIIIIIII	XA:i:1	MD:Z:19A0	NM:i:1
5503	4	*	0	0	*	*	0	0	ACATCGCGCATAGTAGACGT	IIIIIIIIIIIIIIIIIIII	XM:i:0
5504	4	*	0	0	*	*	0	0	AGTCGTGCAGTAGCGACTGA	IIIIIIIIIIIIIIIIIIII	XM:i:0
5506	16	PhiX_174_mono	2051	255	20M	*	0	0	ATGTCTCATCTGTCGACTAC	IIIIIIIIIIIIIIIIIIII	XA:i:3	MD:Z:4G4G4T5	NM:i:3
5509	4	*	0	0	*	*	0	0	AGCGCGACACATAGCATCAC	IIIIIIIIIIIIIIIIIIII	XM:i:0
5512	16	PhiX_174_mono	3067	255	20M	*	0	0	CATATATGGTCTGACGTCGT	IIIIIIIIIIIIIIIIIIII	XA:i:3	MD:Z:4G0C2C11	NM:i:3
5515	4	*	0	0	*	*	0	0	GTGCACTGCGCGTATCGTCT	IIIIIIIIIIIIIIIIIIII	XM:i:0
5521	4	*	0	0	*	*	0	0	GACATCACAGACGCTCTGGA	IIIIIIIIIIIIIIIIIIII	XM:i:0
5522	4	*	0	0	*	*	0	0	ACTGACAGATATACGCACAC	IIIIIIIIIIIIIIIIIIII	XM:i:0
5524	4	*	0	0	*	*	0	0	ATGTAGTCAGTATCGTGCAG	IIIIIIIIIIIIIIIIIIII	XM:i:0
5532	4	*	0	0	*	*	0	0	CAGCGTCATAGTACGTACAC	IIIIIIIIIIIIIIIIIIII	XM:i:0
5534	4	*	0	0	*	*	0	0	AGTACGCATCACTGTACCGT	IIIIIIIIIIIIIIIIIIII	XM:i:0
5539	16	PhiX_174_mono	2744	255	20M	*	0	0	GCTACTGCAGATATCTATGT	IIIIIIIIIIIIIIIIIIII	XA:i:0	MD:Z:20	NM:i:0
5543	4	*	0	0	*	*	0	0	AGACAGCATGAGACGCTCAT	IIIIIIIIIIIIIIIIIIII	XM:i:0
5545	4	*	0	0	*	*	0	0	AGTACATGATCGTCGTACGT	IIIIIIIIIIIIIIIIIIII	XM:i:0
5547	4	*	0	0	*	*	0	0	GCACAGATGTTAGTAGTCTG	IIIIIIIIIIIIIIIIIIII	XM:i:0
5548	4	*	0	0	*	*	0	0	ACTCGACTCATCACACTGCA	IIIIIIIIIIIIIIIIIIII	XM:i:0
5550	4	*	0	0	*	*	0	0	AGTCAGATATGAACAGTATA	IIIIIIIIIIIIIIIIIIII	XM:i:0
5551	4	*	0	0	*	*	0	0	GTATCTGTGACGCAGCTAGC	IIIIIIIIIIIIIIIIIIII	XM:i:0
5553	4	*	0	0	*	*	0	0	ACAGCTCGAATGCAGATCGC	IIIIIIIIIIIIIIIIIIII	XM:i:0
5555	4	*	0	0	*	*	0	0	CGCAGTCGTATGCGAGATGC	IIIIIIIIIIIIIIIIIIII	XM:i:0
5557	4	*	0	0	*	*	0	0	GTCGCTAGCATGCTAGCTGT	IIIIIIIIIIIIIIIIIIII	XM:i:0
5562	4	*	0	0	*	*	0	0	GACGACTATGACGTGTCGAG	IIIIIIIIIIIIIIIIIIII	XM:i:0
5564	4	*	0	0	*	*	0	0	ATGAGCACAGATGAGAGAGA	IIIIIIIIIIIIIIIIIIII	XM:i:0
5566	0	PhiX_174_mono	498	255	20M	*	0	0	GTCTCATCATGAGCGCTGAT	IIIIIIIIIIIIIIIIIIII	XA:i:0	MD:Z:20	NM:i:0
5568	0	PhiX_174_mono	498	255	20M	*	0	0	GTCTCATCATGAGCGCTGAT	IIIIIIIIIIIIIIIIIIII	XA:i:0	MD:Z:20	NM:i:0
5569	4	*	0	0	*	*	0	0	GACGTGAGCAGACATGACTA	IIIIIIIIIIIIIIIIIIII	XM:i:0
5570	4	*	0	0	*	*	0	0	AGACCAGCGACACAGCATAG	IIIIIIIIIIIIIIIIIIII	XM:i:0
5576	4	*	0	0	*	*	0	0	ACTGACAGTCGATGGCTGAA	IIIIIIIIIIIIIIIIIIII	XM:i:0
5577	16	PhiX_174_mono	3473	255	20M	*	0	0	GTATGCGTCTCATCATGCGT	IIIIIIIIIIIIIIIIIIII	XA:i:1	MD:Z:0C19	NM:i:1
5578	4	*	0	0	*	*	0	0	ACGAGATGATCGATGACGAG	IIIIIIIIIIIIIIIIIIII	XM:i:0
5582	0	PhiX_174_mono	3661	255	20M	*	0	0	GTGCTATACGTACAGTCAGA	IIIIIIIIIIIIIIIIIIII	XA:i:0	MD:Z:20	NM:i:0
5583	4	*	0	0	*	*	0	0	AGCGTAGTAGACACATAGAC	IIIIIIIIIIIIIIIIIIII	XM:i:0
5584	4	*	0	0	*	*	0	0	ATAGTCGCATCAGCAATCAG	IIIIIIIIIIIIIIIIIIII	XM:i:0
5585	4	*	0	0	*	*	0	0	ACAGTCGATGCATCGCATCC	IIIIIIIIIIIIIIIIIIII	XM:i:0
5586	4	*	0	0	*	*	0	0	AGAGTGAATCGAGACAGCTC	IIIIIIIIIIIIIIIIIIII	XM:i:0
5590	4	*	0	0	*	*	0	0	GTACGAGACGTCATTAGTCC	IIIIIIIIIIIIIIIIIIII	XM:i:0
5592	4	*	0	0	*	*	0	0	AGCGTGATATGATAACTAGC	IIIIIIIIIIIIIIIIIIII	XM:i:0
5593	4	*	0	0	*	*	0	0	ACGCTACGTCTCAGTATCGT	IIIIIIIIIIIIIIIIIIII	XM:i:0
5606	4	*	0	0	*	*	0	0	AGCATCATCTGATACGCTAG	IIIIIIIIIIIIIIIIIIII	XM:i:0
5608	4	*	0	0	*	*	0	0	ATCAGTATCGTGCAGACGCA	IIIIIIIIIIIIIIIIIIII	XM:i:0
5609	4	*	0	0	*	*	0	0	ACGTAGTACTCGTCAGACAC	IIIIIIIIIIIIIIIIIIII	XM:i:0
5610	4	*	0	0	*	*	0	0	AGACTATGATCACACTCGCA	IIIIIIIIIIIIIIIIIIII	XM:i:0
5617	4	*	0	0	*	*	0	0	AGTACTGACTCCAGATGTCA	IIIIIIIIIIIIIIIIIIII	XM:i:0
5618	0	PhiX_174_mono	147	255	20M	*	0	0	ACGATCTGTCACTGACGCGG	IIIIIIIIIIIIIIIIIIII	XA:i:1	MD:Z:19T0	NM:i:1
5620	4	*	0	0	*	*	0	0	CAGAGTTCGATGATGAGAGC	IIIIIIIIIIIIIIIIIIII	XM:i:0
5626	16	PhiX_174_mono	1293	255	20M	*	0	0	GACTGACACGTCGTAGCAGT	IIIIIIIIIIIIIIIIIIII	XA:i:0	MD:Z:20	NM:i:0
5627	4	*	0	0	*	*	0	0	GACGTACGAGCTACTAGAGC	IIIIIIIIIIIIIIIIIIII	XM:i:0
5628	4	*	0	0	*	*	0	0	AGCGACTCGATGCATACGTA	IIIIIIIIIIIIIIIIIIII	XM:i:0
5634	4	*	0	0	*	*	0	0	ACGTACTCGACTGCGATGAG	IIIIIIIIIIIIIIIIIIII	XM:i:0
5640	4	*	0	0	*	*	0	0	AGCATCGATCGTATAGTCAG	IIIIIIIIIIIIIIIIIIII	XM:i:0
5641	16	PhiX_174_mono	539	255	20M	*	0	0	TCGTAGCGCTGATGTCGCGT	IIIIIIIIIIIIIIIIIIII	XA:i:0	MD:Z:20	NM:i:0
5644	4	*	0	0	*	*	0	0	ACTATGACTCACATGATGGC	IIIIIIIIIIIIIIIIIIII	XM:i:0
5646	4	*	0	0	*	*	0	0	GCGCTGAGCTGATGATACAT	IIIIIIIIIIIIIIIIIIII	XM:i:0
5648	4	*	0	0	*	*	0	0	GCAGCTCATCATCGTAGAAC	IIIIIIIIIIIIIIIIIIII	XM:i:0
5649	4	*	0	0	*	*	0	0	GATGATATGATGTCTGTGAC	IIIIIIIIIIIIIIIIIIII	XM:i:0
5654	16	PhiX_174_mono	1599	255	20M	*	0	0	GACGTGTCAGTCGTCAGTGT	IIIIIIIIIIIIIIIIIIII	XA:i:3	MD:Z:0A0C0A17	NM:i:3
5658	4	*	0	0	*	*	0	0	CATCACTCGATCGATGATAG	IIIIIIIIIIIIIIIIIIII	XM:i:0
5660	4	*	0	0	*	*	0	0	GCAGAGCTGATAGAGCTGAG	IIIIIIIIIIIIIIIIIIII	XM:i:0
5665	4	*	0	0	*	*	0	0	AGACGCACATCACAACGTAC	IIIIIIIIIIIIIIIIIIII	XM:i:0
5668	4	*	0	0	*	*	0	0	AGATGTGTATGCCCTCCGAC	IIIIIIIIIIIIIIIIIIII	XM:i:0
5677	4	*	0	0	*	*	0	0	AGACGCAATCACAACGTACA	IIIIIIIIIIIIIIIIIIII	XM:i:0
5679	4	*	0	0	*	*	0	0	ACGACTCGACTCTCGTCGCT	IIIIIIIIIIIIIIIIIIII	XM:i:0
5680	4	*	0	0	*	*	0	0	ATATGTCTATGTAACTACCG	IIIIIIIIIIIIIIIIIIII	XM:i:0
5681	4	*	0	0	*	*	0	0	GAGCGACACGATGACGCTGA	IIIIIIIIIIIIIIIIIIII	XM:i:0
5682	4	*	0	0	*	*	0	0	CTCTGAGAATCTGTCTCGAT	IIIIIIIIIIIIIIIIIIII	XM:i:0
5686	16	PhiX_174_mono	1425	255	20M	*	0	0	ACGATATGCTGCGACTGTGT	IIIIIIIIIIIIIIIIIIII	XA:i:0	MD:Z:20	NM:i:0
5692	0	PhiX_174_mono	26	255	20M	*	0	0	ACTCGATATCTGATGAGTCG	IIIIIIIIIIIIIIIIIIII	XA:i:0	MD:Z:20	NM:i:0
5702	0	PhiX_174_mono	638	255	20M	*	0	0	CGTCTGCGCTCGCTGTGCGC	IIIIIIIIIIIIIIIIIIII	XA:i:3	MD:Z:16C0G0T1	NM:i:3
5715	4	*	0	0	*	*	0	0	AGACACAGCATTATATGTAG	IIIIIIIIIIIIIIIIIIII	XM:i:0
5718	16	PhiX_174_mono	2049	255	20M	*	0	0	TTATGTGTCATGTGTCTACT	IIIIIIIIIIIIIIIIIIII	XA:i:1	MD:Z:0G19	NM:i:1
5720	16	PhiX_174_mono	2842	255	20M	*	0	0	TGTCTATGTCTAGATACGTC	IIIIIIIIIIIIIIIIIIII	XA:i:2	MD:Z:0G0C18	NM:i:2
5722	4	*	0	0	*	*	0	0	ACGTCTTGATCTCATCGCGC	IIIIIIIIIIIIIIIIIIII	XM:i:0
5724	4	*	0	0	*	*	0	0	GAGTCATCGAGAGCAGCGAC	IIIIIIIIIIIIIIIIIIII	XM:i:0
5731	4	*	0	0	*	*	0	0	CGTACGAGACTCATTAGTCA	IIIIIIIIIIIIIIIIIIII	XM:i:0
5732	16	PhiX_174_mono	2042	255	20M	*	0	0	CGCATTGTTATGTGTCATGT	IIIIIIIIIIIIIIIIIIII	XA:i:3	MD:Z:5A0C0G12	NM:i:3
5738	4	*	0	0	*	*	0	0	ACGTCGCGATGATGTCAGCT	IIIIIIIIIIIIIIIIIIII	XM:i:0
5739	4	*	0	0	*	*	0	0	AGTGTCTGATATCAGTCGCA	IIIIIIIIIIIIIIIIIIII	XM:i:0
5740	4	*	0	0	*	*	0	0	CGTAGTGATGAGATCAGCAT	IIIIIIIIIIIIIIIIIIII	XM:i:0
5741	16	PhiX_174_mono	2047	255	20M	*	0	0	ATGTATGTGTCATGTGTCGT	IIIIIIIIIIIIIIIIIIII	XA:i:3	MD:Z:1C16T0A0	NM:i:3
5745	4	*	0	0	*	*	0	0	CGTCGACTGAGACGCTGTGA	IIIIIIIIIIIIIIIIIIII	XM:i:0
5748	4	*	0	0	*	*	0	0	AGCGCTCATCTACATCACAG	IIIIIIIIIIIIIIIIIIII	XM:i:0
5762	16	PhiX_174_mono	1959	255	20M	*	0	0	GTCGACTACTCGACTGCTAT	IIIIIIIIIIIIIIIIIIII	XA:i:0	MD:Z:20	NM:i:0
5767	4	*	0	0	*	*	0	0	AGTCACATGATGTAGTTCTG	IIIIIIIIIIIIIIIIIIII	XM:i:0
5777	4	*	0	0	*	*	0	0	AGATATGTATCAGTACGTGC	IIIIIIIIIIIIIIIIIIII	XM:i:0
5784	4	*	0	0	*	*	0	0	CGCGCATATAGCGTAGTAGC	IIIIIIIIIIIIIIIIIIII	XM:i:0
5786	4	*	0	0	*	*	0	0	CGTAGCTGTCCACTCAGAGC	IIIIIIIIIIIIIIIIIIII	XM:i:0
5787	4	*	0	0	*	*	0	0	AACTGACATCGCTGAGATTG	IIIIIIIIIIIIIIIIIIII	XM:i:0
5790	16	PhiX_174_mono	1987	255	20M	*	0	0	CTGTGTCGCATGATGTGTAT	IIIIIIIIIIIIIIIIIIII	XA:i:3	MD:Z:0T0G0A17	NM:i:3
5801	4	*	0	0	*	*	0	0	GCGTCATACGTGCAGAGATG	IIIIIIIIIIIIIIIIIIII	XM:i:0
5805	0	PhiX_174_mono	855	255	20M	*	0	0	CGTCGTGCTGCTATGACTCT	IIIIIIIIIIIIIIIIIIII	XA:i:0	MD:Z:20	NM:i:0
5816	0	PhiX_174_mono	399	255	20M	*	0	0	GCTCGTCGCTGCGTGAGCTG	IIIIIIIIIIIIIIIIIIII	XA:i:0	MD:Z:20	NM:i:0
5819	4	*	0	0	*	*	0	0	CACGCACATACATAGCACCC	IIIIIIIIIIIIIIIIIIII	XM:i:0
5822	4	*	0	0	*	*	0	0	GTACGCGAATGATGATGCTA	IIIIIIIIIIIIIIIIIIII	XM:i:0
5827	4	*	0	0	*	*	0	0	CATCTACTCGCATATACTAG	IIIIIIIIIIIIIIIIIIII	XM:i:0
5830	16	PhiX_174_mono	2051	255	20M	*	0	0	ATGTGTCATGTGTCTACTAC	IIIIIIIIIIIIIIIIIIII	XA:i:0	MD:Z:20	NM:i:0
5832	4	*	0	0	*	*	0	0	ACGTACGAGCACGTCGAACA	IIIIIIIIIIIIIIIIIIII	XM:i:0
5835	4	*	0	0	*	*	0	0	CACGCGAGATCGATCACGTA	IIIIIIIIIIIIIIIIIIII	XM:i:0
5837	4	*	0	0	*	*	0	0	ATGAGCTCAGAGTGAACGAG	IIIIIIIIIIIIIIIIIIII	XM:i:0
5839	4	*	0	0	*	*	0	0	ATGACATCAGAACATCTAGC	IIIIIIIIIIIIIIIIIIII	XM:i:0
5840	0	PhiX_174_mono	993	255	20M	*	0	0	ATCTCTGACATGTCAGTATG	IIIIIIIIIIIIIIIIIIII	XA:i:3	MD:Z:2A3A0G12	NM:i:3
5844	4	*	0	0	*	*	0	0	CGTATGAGTCATCGTGACAC	IIIIIIIIIIIIIIIIIIII	XM:i:0
5846	4	*	0	0	*	*	0	0	GACTGCTGCGATGAGTATCA	IIIIIIIIIIIIIIIIIIII	XM:i:0
5847	16	PhiX_174_mono	1965	255	20M	*	0	0	TACTCGACTGCTATGATCGT	IIIIIIIIIIIIIIIIIIII	XA:i:3	MD:Z:17G0T0A0	NM:i:3
5848	4	*	0	0	*	*	0	0	ACTCGACATGCTGAGTATGT	IIIIIIIIIIIIIIIIIIII	XM:i:0
5850	4	*	0	0	*	*	0	0	ATCGCTGAGCGTGCTGTGCG	IIIIIIIIIIIIIIIIIIII	XM:i:0
5853	4	*	0	0	*	*	0	0	TCTACATGACACACTGACGA	IIIIIIIIIIIIIIIIIIII	XM:i:0
5855	4	*	0	0	*	*	0	0	CTACGTCTGCTAGTCAGAAG	IIIIIIIIIIIIIIIIIIII	XM:i:0
5859	4	*	0	0	*	*	0	0	CTGACATGATGATCGTATGT	IIIIIIIIIIIIIIIIIIII	XM:i:0
5860	0	PhiX_174_mono	2310	255	20M	*	0	0	AGTACGTGCAGCTGCACTCG	IIIIIIIIIIIIIIIIIIII	XA:i:1	MD:Z:19T0	NM:i:1
5862	4	*	0	0	*	*	0	0	AGTCGAGTATGATCGACGAG	IIIIIIIIIIIIIIIIIIII	XM:i:0
5866	4	*	0	0	*	*	0	0	ATATGCTGATGCGCACTATG	IIIIIIIIIIIIIIIIIIII	XM:i:0
5871	4	*	0	0	*	*	0	0	GATGAGAGAGATGAGAGCAC	IIIIIIIIIIIIIIIIIIII	XM:i:0
5872	4	*	0	0	*	*	0	0	GTATCGCGATATGTACGTCG	IIIIIIIIIIIIIIIIIIII	XM:i:0
5873	16	PhiX_174_mono	3458	255	20M	*	0	0	GCTGAGTATGTACAGCTATG	IIIIIIIIIIIIIIIIIIII	XA:i:0	MD:Z:20	NM:i:0
5875	4	*	0	0	*	*	0	0	GAGAGAGAGACGTACGTCAG	IIIIIIIIIIIIIIIIIIII	XM:i:0
5877	4	*	0	0	*	*	0	0	ATACGCTGATGCATGATACA	IIIIIIIIIIIIIIIIIIII	XM:i:0
5878	4	*	0	0	*	*	0	0	ACTGCGACTCGCTCACTACG	IIIIIIIIIIIIIIIIIIII	XM:i:0
5886	4	*	0	0	*	*	0	0	ACTGCGCATGCGACGACGAC	IIIIIIIIIIIIIIIIIIII	XM:i:0
5887	4	*	0	0	*	*	0	0	CTCGCTCTGACTCTGTGGAG	IIIIIIIIIIIIIIIIIIII	XM:i:0
5888	4	*	0	0	*	*	0	0	CTCGCTCTGACGTACTGTGA	IIIIIIIIIIIIIIIIIIII	XM:i:0
5889	4	*	0	0	*	*	0	0	TAGTCTGAGCAACATGTATG	IIIIIIIIIIIIIIIIIIII	XM:i:0
5891	4	*	0	0	*	*	0	0	CTCAGAGTGATACAGCAGAA	IIIIIIIIIIIIIIIIIIII	XM:i:0
5895	4	*	0	0	*	*	0	0	ACGTACTCGATGATGATGAG	IIIIIIIIIIIIIIIIIIII	XM:i:0
5896	4	*	0	0	*	*	0	0	ACGTCACTATCATAACGTGA	IIIIIIIIIIIIIIIIIIII	XM:i:0
5897	16	PhiX_174_mono	3359	255	20M	*	0	0	GATAGAGCGTATGATATCAT	IIIIIIIIIIIIIIIIIIII	XA:i:0	MD:Z:20	NM:i:0
5900	4	*	0	0	*	*	0	0	AGACACAGCATGTATACGTG	IIIIIIIIIIIIIIIIIIII	XM:i:0
5903	4	*	0	0	*	*	0	0	GTACGCGATGCCAATCTCGA	IIIIIIIIIIIIIIIIIIII	XM:i:0
5904	4	*	0	0	*	*	0	0	ATAGTCGACATGATACTACA	IIIIIIIIIIIIIIIIIIII	XM:i:0
5906	4	*	0	0	*	*	0	0	ATCGCGCATAGTAGCAGTAG	IIIIIIIIIIIIIIIIIIII	XM:i:0
5907	4	*	0	0	*	*	0	0	CTACGACGTGTCAGTCTCAC	IIIIIIIIIIIIIIIIIIII	XM:i:0
5915	4	*	0	0	*	*	0	0	ACGCTCAGATATATAGCGGA	IIIIIIIIIIIIIIIIIIII	XM:i:0
5916	4	*	0	0	*	*	0	0	ACGTACTCACATATACATCG	IIIIIIIIIIIIIIIIIIII	XM:i:0
5918	0	PhiX_174_mono	2215	255	20M	*	0	0	CGATACATACTGTAGCGTGA	IIIIIIIIIIIIIIIIIIII	XA:i:2	MD:Z:16A2T0	NM:i:2
5919	4	*	0	0	*	*	0	0	CATACGATACACTACTCAGC	IIIIIIIIIIIIIIIIIIII	XM:i:0
5920	16	PhiX_174_mono	2970	255	20M	*	0	0	ACTCTCTCATCATGCTGCTC	IIIIIIIIIIIIIIIIIIII	XA:i:0	MD:Z:20	NM:i:0
5921	16	PhiX_174_mono	1833	255	20M	*	0	0	TCGTCACGTATATGATAGTG	IIIIIIIIIIIIIIIIIIII	XA:i:0	MD:Z:20	NM:i:0
5921	16	PhiX_174_mono	897	255	20M	*	0	0	TCGTCACGTATATGATAGTG	IIIIIIIIIIIIIIIIIIII	XA:i:2	MD:Z:11G3C4	NM:i:2
5922	4	*	0	0	*	*	0	0	CGATACATCGACTGTAGCAT	IIIIIIIIIIIIIIIIIIII	XM:i:0
5925	4	*	0	0	*	*	0	0	ATACTGATAGTCAGCTGCGG	IIIIIIIIIIIIIIIIIIII	XM:i:0
5927	4	*	0	0	*	*	0	0	GACGCTGAGCAGATGATAGA	IIIIIIIIIIIIIIIIIIII	XM:i:0
5928	4	*	0	0	*	*	0	0	ATCTAGCATCATGAGACAGC	IIIIIIIIIIIIIIIIIIII	XM:i:0
5930	4	*	0	0	*	*	0	0	GCACAGTATGTATCGTAGAG	IIIIIIIIIIIIIIIIIIII	XM:i:0
5932	16	PhiX_174_mono	1628	255	20M	*	0	0	GTCAGTATATGTGACGTACT	IIIIIIIIIIIIIIIIIIII	XA:i:2	MD:Z:18T0C0	NM:i:2
5935	0	PhiX_174_mono	3556	255	20M	*	0	0	ATACGTGCTATGTACAGTAC	IIIIIIIIIIIIIIIIIIII	XA:i:1	MD:Z:19T0	NM:i:1
5936	4	*	0	0	*	*	0	0	GTACTCGCTCAGATACTATA	IIIIIIIIIIIIIIIIIIII	XM:i:0
5940	4	*	0	0	*	*	0	0	CGTACTGAGCTGATCGAGCA	IIIIIIIIIIIIIIIIIIII	XM:i:0
5943	4	*	0	0	*	*	0	0	ACATTGACATCAGATGACTC	IIIIIIIIIIIIIIIIIIII	XM:i:0
5944	4	*	0	0	*	*	0	0	ATACTCGATACAACAGCAGA	IIIIIIIIIIIIIIIIIIII	XM:i:0
5945	4	*	0	0	*	*	0	0	CGACTCATCATGATACGTAC	IIIIIIIIIIIIIIIIIIII	XM:i:0
5946	4	*	0	0	*	*	0	0	ATCTGATACGTCACTAGTAG	IIIIIIIIIIIIIIIIIIII	XM:i:0
5948	4	*	0	0	*	*	0	0	GTACGAGACGTCATTAGTCA	IIIIIIIIIIIIIIIIIIII	XM:i:0
5949	4	*	0	0	*	*	0	0	CTGTAGCTGACTGCGTAACA	IIIIIIIIIIIIIIIIIIII	XM:i:0
5950	16	PhiX_174_mono	2348	255	20M	*	0	0	GTGACTGTGCAGTCTGCGCT	IIIIIIIIIIIIIIIIIIII	XA:i:0	MD:Z:20	NM:i:0
5953	4	*	0	0	*	*	0	0	ACTACGTCATCACAGAGTAG	IIIIIIIIIIIIIIIIIIII	XM:i:0
5956	4	*	0	0	*	*	0	0	AGTGAGCACATGTAGCTGTG	IIIIIIIIIIIIIIIIIIII	XM:i:0
5957	0	PhiX_174_mono	3046	255	20M	*	0	0	ATATGTGATATGTATGTGAC	IIIIIIIIIIIIIIIIIIII	XA:i:0	MD:Z:20	NM:i:0
5959	0	PhiX_174_mono	3171	255	20M	*	0	0	GTAGCGACGAGAGACTCACG	IIIIIIIIIIIIIIIIIIII	XA:i:3	MD:Z:4A10G0T3	NM:i:3
5961	4	*	0	0	*	*	0	0	GCAGCATCGATCGTATATCA	IIIIIIIIIIIIIIIIIIII	XM:i:0
5962	4	*	0	0	*	*	0	0	AGATATGTATCAGTACGTGC	IIIIIIIIIIIIIIIIIIII	XM:i:0
5964	4	*	0	0	*	*	0	0	CGTATCACGCAGAGCGAGAG	IIIIIIIIIIIIIIIIIIII	XM:i:0
5966	4	*	0	0	*	*	0	0	ACACGCACACATGATGCAGA	IIIIIIIIIIIIIIIIIIII	XM:i:0
5967	4	*	0	0	*	*	0	0	AGCGTCCATCTAGCATCGAC	IIIIIIIIIIIIIIIIIIII	XM:i:0
5969	4	*	0	0	*	*	0	0	GCACATATATGTACGCAGTG	IIIIIIIIIIIIIIIIIIII	XM:i:0
5970	4	*	0	0	*	*	0	0	GTCTCATCATGACGCTGATA	IIIIIIIIIIIIIIIIIIII	XM:i:0
5971	4	*	0	0	*	*	0	0	GCACTATCAGACGCAGGTGC	IIIIIIIIIIIIIIIIIIII	XM:i:0
5972	0	PhiX_174_mono	586	255	20M	*	0	0	CTACTGACGCAGAGACGGCG	IIIIIIIIIIIIIIIIIIII	XA:i:3	MD:Z:17T0G0C0	NM:i:3
5975	4	*	0	0	*	*	0	0	GTGTAGATGATCATGCATGA	IIIIIIIIIIIIIIIIIIII	XM:i:0
5979	4	*	0	0	*	*	0	0	GCAGTACGTACTGTAGTGAC	IIIIIIIIIIIIIIIIIIII	XM:i:0
5995	16	PhiX_174_mono	1059	255	20M	*	0	0	GCGTATCAGATGATGCTCGT	IIIIIIIIIIIIIIIIIIII	XA:i:3	MD:Z:0A0G0C17	NM:i:3
5998	4	*	0	0	*	*	0	0	ATGATCACTACAGTACACCA	IIIIIIIIIIIIIIIIIIII	XM:i:0
6008	4	*	0	0	*	*	0	0	GTATCAGCGCAGAGCTGATG	IIIIIIIIIIIIIIIIIIII	XM:i:0
6010	0	PhiX_174_mono	1506	255	20M	*	0	0	AGTGTATCGTATGCGCTCGT	IIIIIIIIIIIIIIIIIIII	XA:i:0	MD:Z:20	NM:i:0
6012	4	*	0	0	*	*	0	0	AGCAGCAGTCATGGAGATGC	IIIIIIIIIIIIIIIIIIII	XM:i:0
6014	4	*	0	0	*	*	0	0	ATACTTGACATGACATGAAG	IIIIIIIIIIIIIIIIIIII	XM:i:0
6015	16	PhiX_174_mono	2085	255	20M	*	0	0	TGTCGCTGATCAGTCGATAG	IIIIIIIIIIIIIIIIIIII	XA:i:3	MD:Z:14A0T1G2	NM:i:3
6016	4	*	0	0	*	*	0	0	GTGACAGCGATGTAACTAGC	IIIIIIIIIIIIIIIIIIII	XM:i:0
6026	4	*	0	0	*	*	0	0	ACGCTGAGATCTGCAGCTAG	IIIIIIIIIIIIIIIIIIII	XM:i:0
6027	0	PhiX_174_mono	2432	255	20M	*	0	0	CTCTGCTGTATGTGCCGCGA	IIIIIIIIIIIIIIIIIIII	XA:i:1	MD:Z:14A5	NM:i:1
6030	4	*	0	0	*	*	0	0	ACTGTACACTCATGTACTGT	IIIIIIIIIIIIIIIIIIII	XM:i:0
6032	0	PhiX_174_mono	493	255	20M	*	0	0	ACGCTGTCTCATCATGAGCG	IIIIIIIIIIIIIIIIIIII	XA:i:0	MD:Z:20	NM:i:0
6034	16	PhiX_174_mono	3617	255	20M	*	0	0	GCTTGATGCTAGTGAGCGCT	IIIIIIIIIIIIIIIIIIII	XA:i:3	MD:Z:0C0T0G17	NM:i:3
6035	4	*	0	0	*	*	0	0	CTCGCTCTGTGATTATGCTG	IIIIIIIIIIIIIIIIIIII	XM:i:0
6036	4	*	0	0	*	*	0	0	ACGATACATCGACTGTAGCT	IIIIIIIIIIIIIIIIIIII	XM:i:0
6037	4	*	0	0	*	*	0	0	AGATCCTACATGACATGTAC	IIIIIIIIIIIIIIIIIIII	XM:i:0
6047	4	*	0	0	*	*	0	0	GTATGATCGAGACAGCTACG	IIIIIIIIIIIIIIIIIIII	XM:i:0
6048	4	*	0	0	*	*	0	0	AGACGTAGTCATCGATGACA	IIIIIIIIIIIIIIIIIIII	XM:i:0
6053	4	*	0	0	*	*	0	0	GCGTATGATATCATCGCTGC	IIIIIIIIIIIIIIIIIIII	XM:i:0
6057	16	PhiX_174_mono	2009	255	20M	*	0	0	ACGTCACGATGTGTGACTAT	IIIIIIIIIIIIIIIIIIII	XA:i:3	MD:Z:6G0A0C11	NM:i:3
6064	4	*	0	0	*	*	0	0	ACGTACGTACATGAGTACAG	IIIIIIIIIIIIIIIIIIII	XM:i:0
6065	4	*	0	0	*	*	0	0	ATCATGACGACATAGATTGA	IIIIIIIIIIIIIIIIIIII	XM:i:0
6070	4	*	0	0	*	*	0	0	AGATAGCATGACATACATGG	IIIIIIIIIIIIIIIIIIII	XM:i:0
6071	16	PhiX_174_mono	880	255	20M	*	0	0	GTGCATACTATGTCTCATCG	IIIIIIIIIIIIIIIIIIII	XA:i:3	MD:Z:0A0G0A17	NM:i:3
6072	4	*	0	0	*	*	0	0	ACTGTCTCTGAGTGATCGCG	IIIIIIIIIIIIIIIIIIII	XM:i:0
6078	0	PhiX_174_mono	2373	255	20M	*	0	0	AGATACTCGTGATATCTGCT	IIIIIIIIIIIIIIIIIIII	XA:i:0	MD:Z:20	NM:i:0
6083	16	PhiX_174_mono	2413	255	20M	*	0	0	TGCGTGCTGTCGTGATGCTC	IIIIIIIIIIIIIIIIIIII	XA:i:3	MD:Z:0A9G0C8	NM:i:3
6084	0	PhiX_174_mono	2995	255	20M	*	0	0	AGATGATACGCATCAGCTGG	IIIIIIIIIIIIIIIIIIII	XA:i:2	MD:Z:18C0T0	NM:i:2
6085	4	*	0	0	*	*	0	0	GAGCGACTCTGTACGTGAGC	IIIIIIIIIIIIIIIIIIII	XM:i:0
6086	4	*	0	0	*	*	0	0	CGAGCAGAGAGATCATCACA	IIIIIIIIIIIIIIIIIIII	XM:i:0
6088	4	*	0	0	*	*	0	0	ACGCAGCATGATGAGAAGAG	IIIIIIIIIIIIIIIIIIII	XM:i:0
6090	4	*	0	0	*	*	0	0	ATACAGTCGATGTGTACAGT	IIIIIIIIIIIIIIIIIIII	XM:i:0
6091	4	*	0	0	*	*	0	0	ACGTACAGATCGATGTTACA	IIIIIIIIIIIIIIIIIIII	XM:i:0
6092	4	*	0	0	*	*	0	0	GTATATCGTAACAGCAGTAG	IIIIIIIIIIIIIIIIIIII	XM:i:0
6095	4	*	0	0	*	*	0	0	ATGCATCACTGACAGACGGA	IIIIIIIIIIIIIIIIIIII	XM:i:0
6107	16	PhiX_174_mono	937	255	20M	*	0	0	TGCCCTCTCGACTGTACACT	IIIIIIIIIIIIIIIIIIII	XA:i:3	MD:Z:0C0A1T16	NM:i:3
6108	4	*	0	0	*	*	0	0	AGATCGATCGATGACGTAGT	IIIIIIIIIIIIIIIIIIII	XM:i:0
6119	4	*	0	0	*	*	0	0	CTCGTCGACTGATCATACAG	IIIIIIIIIIIIIIIIIIII	XM:i:0
6120	4	*	0	0	*	*	0	0	CACTGATATATGTACACAAC	IIIIIIIIIIIIIIIIIIII	XM:i:0
6124	4	*	0	0	*	*	0	0	CAGTAGATCGATCATGTACA	IIIIIIIIIIIIIIIIIIII	XM:i:0
6126	0	PhiX_174_mono	1053	255	20M	*	0	0	ACTATGAGCCATCAGATGGC	IIIIIIIIIIIIIIIIIIII	XA:i:3	MD:Z:9T8A0T0	NM:i:3
6127	4	*	0	0	*	*	0	0	CGTACTAGTCACGCACTACG	IIIIIIIIIIIIIIIIIIII	XM:i:0
6128	4	*	0	0	*	*	0	0	CATAGCACACATATACTACT	IIIIIIIIIIIIIIIIIIII	XM:i:0
6132	4	*	0	0	*	*	0	0	GATCTCATCGACGCACTACA	IIIIIIIIIIIIIIIIIIII	XM:i:0
6133	16	PhiX_174_mono	2081	255	20M	*	0	0	GCGATGTCGCTGATCAGTAT	IIIIIIIIIIIIIIIIIIII	XA:i:0	MD:Z:20	NM:i:0
6134	4	*	0	0	*	*	0	0	ACACGCAGTCGAGATATGCG	IIIIIIIIIIIIIIIIIIII	XM:i:0
6137	4	*	0	0	*	*	0	0	ACACGCACATAGGTCAGTAG	IIIIIIIIIIIIIIIIIIII	XM:i:0
6139	4	*	0	0	*	*	0	0	ACGTCGTCGCATGTCGATAC	IIIIIIIIIIIIIIIIIIII	XM:i:0
6147	4	*	0	0	*	*	0	0	GATCACTGCATGTAAGTCTC	IIIIIIIIIIIIIIIIIIII	XM:i:0
6152	4	*	0	0	*	*	0	0	AGATGCTCGCGACAGCACGA	IIIIIIIIIIIIIIIIIIII	XM:i:0
6155	16	PhiX_174_mono	2225	255	20M	*	0	0	TATTGCATGTGATGCTGTAT	IIIIIIIIIIIIIIIIIIII	XA:i:2	MD:Z:1G1A16	NM:i:2
6157	0	PhiX_174_mono	29	255	20M	*	0	0	GATTATCTGATGAGTCGATA	IIIIIIIIIIIIIIIIIIII	XA:i:3	MD:Z:0C0G0A17	NM:i:3
6159	16	PhiX_174_mono	3650	255	20M	*	0	0	GCTGTGTCTATGTGCTATAC	IIIIIIIIIIIIIIIIIIII	XA:i:0	MD:Z:20	NM:i:0
6160	4	*	0	0	*	*	0	0	CGTACGAGATGATGTTACAT	IIIIIIIIIIIIIIIIIIII	XM:i:0
6162	4	*	0	0	*	*	0	0	AGTATGATCGATGCACATGC	IIIIIIIIIIIIIIIIIIII	XM:i:0
6164	4	*	0	0	*	*	0	0	ATATCTGATCGTCGTATACG	IIIIIIIIIIIIIIIIIIII	XM:i:0
6166	4	*	0	0	*	*	0	0	CATATGACTGTACCTAGCGC	IIIIIIIIIIIIIIIIIIII	XM:i:0
6169	4	*	0	0	*	*	0	0	ACATGATACACACACAGAGC	IIIIIIIIIIIIIIIIIIII	XM:i:0
6170	0	PhiX_174_mono	1588	255	20M	*	0	0	CACATGATATGACAGTGTCA	IIIIIIIIIIIIIIIIIIII	XA:i:0	MD:Z:20	NM:i:0
6172	4	*	0	0	*	*	0	0	GTCTCATCTCACGTATGTGA	IIIIIIIIIIIIIIIIIIII	XM:i:0
6173	4	*	0	0	*	*	0	0	AGTCGCATCATGACAGCTAC	IIIIIIIIIIIIIIIIIIII	XM:i:0
6174	4	*	0	0	*	*	0	0	ATGTTGAATGCATGCAGCCA	IIIIIIIIIIIIIIIIIIII	XM:i:0
6175	0	PhiX_174_mono	2045	255	20M	*	0	0	ATATGTATGTGTCATGTGTC	IIIIIIIIIIIIIIIIIIII	XA:i:1	MD:Z:3C16	NM:i:1
6176	0	PhiX_174_mono	3837	255	20M	*	0	0	AGACGCAGAGAGATGATGAG	IIIIIIIIIIIIIIIIIIII	XA:i:3	MD:Z:16G0A0T1	NM:i:3
6177	16	PhiX_174_mono	3626	255	20M	*	0	0	TAGTGAGCGCTAGCTACAGT	IIIIIIIIIIIIIIIIIIII	XA:i:0	MD:Z:20	NM:i:0
6178	4	*	0	0	*	*	0	0	AGTACGATGTCGTGTCGTAC	IIIIIIIIIIIIIIIIIIII	XM:i:0
6179	4	*	0	0	*	*	0	0	ACACATCTGATGACATATGT	IIIIIIIIIIIIIIIIIIII	XM:i:0
6186	4	*	0	0	*	*	0	0	ACGACTAGCTAGTACTAGTA	IIIIIIIIIIIIIIIIIIII	XM:i:0
6189	4	*	0	0	*	*	0	0	CTACTTGAGCAGACTCGCGC	IIIIIIIIIIIIIIIIIIII	XM:i:0
6192	4	*	0	0	*	*	0	0	CATTATACTGTACCTAGCGC	IIIIIIIIIIIIIIIIIIII	XM:i:0
6196	4	*	0	0	*	*	0	0	CGAGTCAGCATCATCGATCA	IIIIIIIIIIIIIIIIIIII	XM:i:0
6197	4	*	0	0	*	*	0	0	CACGCAGAGCTGATGACTAG	IIIIIIIIIIIIIIIIIIII	XM:i:0
6198	16	PhiX_174_mono	566	255	20M	*	0	0	TGTCGCGCAGACACTGACGT	IIIIIIIIIIIIIIIIIIII	XA:i:3	MD:Z:0G0T0A17	NM:i:3
6205	4	*	0	0	*	*	0	0	AGTACGAGCTAGATTCGCAC	IIIIIIIIIIIIIIIIIIII	XM:i:0
6210	4	*	0	0	*	*	0	0	AGCGATAGAGCAGTAGTAGC	IIIIIIIIIIIIIIIIIIII	XM:i:0
6216	16	PhiX_174_mono	1669	255	20M	*	0	0	ATCATGACTCGTGATAGATG	IIIIIIIIIIIIIIIIIIII	XA:i:0	MD:Z:20	NM:i:0
6222	4	*	0	0	*	*	0	0	CGTCGTCAGTGTAATACGAC	IIIIIIIIIIIIIIIIIIII	XM:i:0
6226	4	*	0	0	*	*	0	0	ATATATCTGTCAGTAGCGCA	IIIIIIIIIIIIIIIIIIII	XM:i:0
6228	4	*	0	0	*	*	0	0	ATCTGTCACGAGTGCATCAC	IIIIIIIIIIIIIIIIIIII	XM:i:0
6231	4	*	0	0	*	*	0	0	AGACGCATAGTTACATCTCA	IIIIIIIIIIIIIIIIIIII	XM:i:0
6234	4	*	0	0	*	*	0	0	CGACTGCGATGCAACTGTAC	IIIIIIIIIIIIIIIIIIII	XM:i:0
6235	4	*	0	0	*	*	0	0	AGTACTCTAGCACAGCGTAC	IIIIIIIIIIIIIIIIIIII	XM:i:0
6237	4	*	0	0	*	*	0	0	CATGATCATGATGTGCAGCG	IIIIIIIIIIIIIIIIIIII	XM:i:0
6238	16	PhiX_174_mono	1797	255	20M	*	0	0	GTACTCAGCTCTCGCACTGT	IIIIIIIIIIIIIIIIIIII	XA:i:0	MD:Z:20	NM:i:0
6242	4	*	0	0	*	*	0	0	GTATCTGTACTGAGTAGTAG	IIIIIIIIIIIIIIIIIIII	XM:i:0
6243	4	*	0	0	*	*	0	0	ACGCTCTACGTCGATTGTGA	IIIIIIIIIIIIIIIIIIII	XM:i:0
6244	4	*	0	0	*	*	0	0	GAGTGAGCTGCTGCGATGAG	IIIIIIIIIIIIIIIIIIII	XM:i:0
6252	4	*	0	0	*	*	0	0	GTACGTCAGCATCCGCGCAT	IIIIIIIIIIIIIIIIIIII	XM:i:0
6254	4	*	0	0	*	*	0	0	ATATGATCATCGTACATCAC	IIIIIIIIIIIIIIIIIIII	XM:i:0
6256	4	*	0	0	*	*	0	0	ATACGTGCAGAGAGTGTATA	IIIIIIIIIIIIIIIIIIII	XM:i:0
6259	4	*	0	0	*	*	0	0	GTCGATGATCGATGTACAGT	IIIIIIIIIIIIIIIIIIII	XM:i:0
6261	4	*	0	0	*	*	0	0	CGATATCTGATACGCAGATA	IIIIIIIIIIIIIIIIIIII	XM:i:0
6262	4	*	0	0	*	*	0	0	AGACGCGAGCACGATGATGA	IIIIIIIIIIIIIIIIIIII	XM:i:0
6272	0	PhiX_174_mono	3766	255	20M	*	0	0	GATGCTCACATGACATCGTC	IIIIIIIIIIIIIIIIIIII	XA:i:3	MD:Z:17T0G0T0	NM:i:3
6281	4	*	0	0	*	*	0	0	ACACGCGAGCATGATATACA	IIIIIIIIIIIIIIIIIIII	XM:i:0
6282	4	*	0	0	*	*	0	0	CGTCTGAGCATCGATCGATG	IIIIIIIIIIIIIIIIIIII	XM:i:0
6283	4	*	0	0	*	*	0	0	CAGCACATCGCGCAAGTAGC	IIIIIIIIIIIIIIIIIIII	XM:i:0
6286	4	*	0	0	*	*	0	0	CATCTATCACGAGTCAGATG	IIIIIIIIIIIIIIIIIIII	XM:i:0
6288	4	*	0	0	*	*	0	0	ATCACATATCGATACGCTGC	IIIIIIIIIIIIIIIIIIII	XM:i:0
6290	16	PhiX_174_mono	2773	255	20M	*	0	0	CTGTGCTCTGTGTGTGATAT	IIIIIIIIIIIIIIIIIIII	XA:i:3	MD:Z:0T0G0C17	NM:i:3
6291	4	*	0	0	*	*	0	0	CAGTCTACATGCATAAGCAA	IIIIIIIIIIIIIIIIIIII	XM:i:0
6293	4	*	0	0	*	*	0	0	CACGTCGATACGACGGCGTC	IIIIIIIIIIIIIIIIIIII	XM:i:0
6294	4	*	0	0	*	*	0	0	ATAGTGTATATTAATACTAC	IIIIIIIIIIIIIIIIIIII	XM:i:0
6296	4	*	0	0	*	*	0	0	ACGCGTCTGACATCATGTGA	IIIIIIIIIIIIIIIIIIII	XM:i:0
6300	4	*	0	0	*	*	0	0	GTAGCGCTCGTCGTATGTGT	IIIIIIIIIIIIIIIIIIII	XM:i:0
6301	4	*	0	0	*	*	0	0	ATAGCTGCATACTGCTATGT	IIIIIIIIIIIIIIIIIIII	XM:i:0
6310	0	PhiX_174_mono	2991	255	20M	*	0	0	ACGCAGATGATACGCATCAG	IIIIIIIIIIIIIIIIIIII	XA:i:2	MD:Z:0T0A18	NM:i:2
6312	4	*	0	0	*	*	0	0	CGTAGCGAGCATGATCGATG	IIIIIIIIIIIIIIIIIIII	XM:i:0
6313	4	*	0	0	*	*	0	0	AGTCTGACTGTCAGACTCCG	IIIIIIIIIIIIIIIIIIII	XM:i:0
6315	4	*	0	0	*	*	0	0	AGTGTGAGTCGTCATCCTCC	IIIIIIIIIIIIIIIIIIII	XM:i:0
6318	0	PhiX_174_mono	1787	255	20M	*	0	0	GTATGACTCTGCACTCAGCT	IIIIIIIIIIIIIIIIIIII	XA:i:3	MD:Z:2C1C6T8	NM:i:3
6319	4	*	0	0	*	*	0	0	CTGTCACATACGGACGATGA	IIIIIIIIIIIIIIIIIIII	XM:i:0
6320	4	*	0	0	*	*	0	0	CGAGTCGACTGATGATCGCC	IIIIIIIIIIIIIIIIIIII	XM:i:0
6323	16	PhiX_174_mono	1289	255	20M	*	0	0	TGATGACTGACACGTCGTAG	IIIIIIIIIIIIIIIIIIII	XA:i:0	MD:Z:20	NM:i:0
6327	4	*	0	0	*	*	0	0	ACGCGACATCACGCGCTACG	IIIIIIIIIIIIIIIIIIII	XM:i:0
6328	4	*	0	0	*	*	0	0	CACTATCATATTACGTGACG	IIIIIIIIIIIIIIIIIIII	XM:i:0
6329	4	*	0	0	*	*	0	0	ACCTCTGCACGTCATCGCAC	IIIIIIIIIIIIIIIIIIII	XM:i:0
6334	4	*	0	0	*	*	0	0	CTACGCGAACAGCAGTACGG	IIIIIIIIIIIIIIIIIIII	XM:i:0
6335	0	PhiX_174_mono	3532	255	20M	*	0	0	GTACGCATCGCGCAGTAACT	IIIIIIIIIIIIIIIIIIII	XA:i:3	MD:Z:17T0A0G0	NM:i:3
6341	4	*	0	0	*	*	0	0	GATCTAATCTAGAGCGCAGC	IIIIIIIIIIIIIIIIIIII	XM:i:0
6345	4	*	0	0	*	*	0	0	AGCGCTGATGATGACGTACA	IIIIIIIIIIIIIIIIIIII	XM:i:0
6350	4	*	0	0	*	*	0	0	ATACTCACTCGATACGCTGT	IIIIIIIIIIIIIIIIIIII	XM:i:0
6351	4	*	0	0	*	*	0	0	ATCAGCATCGCACAGTATGT	IIIIIIIIIIIIIIIIIIII	XM:i:0
6355	4	*	0	0	*	*	0	0	AGACCAGCGACACAGCATAG	IIIIIIIIIIIIIIIIIIII	XM:i:0
6357	4	*	0	0	*	*	0	0	CGCCACATACAGAGAGAGCA	IIIIIIIIIIIIIIIIIIII	XM:i:0
6358	16	PhiX_174_mono	810	255	20M	*	0	0	TACGCTGCGACTCTCGAGAT	IIIIIIIIIIIIIIIIIIII	XA:i:2	MD:Z:0A0T18	NM:i:2
6361	16	PhiX_174_mono	1987	255	20M	*	0	0	TGATGTCGCATGATGTGTAT	IIIIIIIIIIIIIIIIIIII	XA:i:0	MD:Z:20	NM:i:0
6362	4	*	0	0	*	*	0	0	GTATACTGACAGCGTGGTGA	IIIIIIIIIIIIIIIIIIII	XM:i:0
6363	0	PhiX_174_mono	3821	255	20M	*	0	0	CGTCACAGATATGAGCAGAC	IIIIIIIIIIIIIIIIIIII	XA:i:0	MD:Z:20	NM:i:0
6365	16	PhiX_174_mono	2073	255	20M	*	0	0	TACTATGCGCGATGTCGCTG	IIIIIIIIIIIIIIIIIIII	XA:i:0	MD:Z:20	NM:i:0
6368	4	*	0	0	*	*	0	0	ACTAGTTGACTATCGATGCA	IIIIIIIIIIIIIIIIIIII	XM:i:0
6371	4	*	0	0	*	*	0	0	GACGCTAGCATAGATATCGC	IIIIIIIIIIIIIIIIIIII	XM:i:0
6374	4	*	0	0	*	*	0	0	AGTCGATAGATTACTCGATG	IIIIIIIIIIIIIIIIIIII	XM:i:0
6378	16	PhiX_174_mono	462	255	20M	*	0	0	GCTGCGTCATGCTATATGTC	IIIIIIIIIIIIIIIIIIII	XA:i:0	MD:Z:20	NM:i:0
6379	16	PhiX_174_mono	1312	255	20M	*	0	0	TCTGTCGTGTCACAGACTAT	IIIIIIIIIIIIIIIIIIII	XA:i:0	MD:Z:20	NM:i:0
6380	4	*	0	0	*	*	0	0	ACGTATCGAGCTGATCGAGA	IIIIIIIIIIIIIIIIIIII	XM:i:0
6382	4	*	0	0	*	*	0	0	CGTACACATACATTAACTAC	IIIIIIIIIIIIIIIIIIII	XM:i:0
6383	4	*	0	0	*	*	0	0	ATACGCGATGCATATAACAC	IIIIIIIIIIIIIIIIIIII	XM:i:0
6384	16	PhiX_174_mono	3617	255	20M	*	0	0	GCTTGATGCTAGTGAGCGCT	IIIIIIIIIIIIIIIIIIII	XA:i:3	MD:Z:0C0T0G17	NM:i:3
6385	4	*	0	0	*	*	0	0	CTCGTACTGATATAACACCA	IIIIIIIIIIIIIIIIIIII	XM:i:0
6386	16	PhiX_174_mono	494	255	20M	*	0	0	CGCTGTCTCATCATGAGCGT	IIIIIIIIIIIIIIIIIIII	XA:i:1	MD:Z:19C0	NM:i:1
6391	4	*	0	0	*	*	0	0	ATCGCACTACAGCAGAGAGC	IIIIIIIIIIIIIIIIIIII	XM:i:0
6392	4	*	0	0	*	*	0	0	AGACGTATCACAACGTACAC	IIIIIIIIIIIIIIIIIIII	XM:i:0
6393	4	*	0	0	*	*	0	0	ACGACGCAGAGCACTATGCG	IIIIIIIIIIIIIIIIIIII	XM:i:0
6394	0	PhiX_174_mono	5	255	20M	*	0	0	ATCGCTCATGACGCAGAGTA	IIIIIIIIIIIIIIIIIIII	XA:i:0	MD:Z:20	NM:i:0
6397	4	*	0	0	*	*	0	0	CACGCTGTCCATCATGAGCG	IIIIIIIIIIIIIIIIIIII	XM:i:0
6398	4	*	0	0	*	*	0	0	CACGCAGACGACATGTAGTG	IIIIIIIIIIIIIIIIIIII	XM:i:0
6410	4	*	0	0	*	*	0	0	CGAGCGACAGCGAGTCGACG	IIIIIIIIIIIIIIIIIIII	XM:i:0
6411	16	PhiX_174_mono	2349	255	20M	*	0	0	TGACTGTGCAGTCTGCGCTG	IIIIIIIIIIIIIIIIIIII	XA:i:0	MD:Z:20	NM:i:0
6414	4	*	0	0	*	*	0	0	ATCGCTGCGTCATGCATATT	IIIIIIIIIIIIIIIIIIII	XM:i:0
6415	16	PhiX_174_mono	2064	255	20M	*	0	0	CTACTAGCGTACTATGCGCG	IIIIIIIIIIIIIIIIIIII	XA:i:3	MD:Z:6C0G0C11	NM:i:3
6416	4	*	0	0	*	*	0	0	CAGTAGATCGATCGATGTAC	IIIIIIIIIIIIIIIIIIII	XM:i:0
6417	4	*	0	0	*	*	0	0	CGTACTAGCATATATCATCC	IIIIIIIIIIIIIIIIIIII	XM:i:0
6418	0	PhiX_174_mono	981	255	20M	*	0	0	CGATACTGATACATATCTTA	IIIIIIIIIIIIIIIIIIII	XA:i:2	MD:Z:18A0G0	NM:i:2
6427	4	*	0	0	*	*	0	0	AGTAGTCGAGCACGCGTGTA	IIIIIIIIIIIIIIIIIIII	XM:i:0
6428	4	*	0	0	*	*	0	0	CTACGATACATTACTGTAGC	IIIIIIIIIIIIIIIIIIII	XM:i:0
6432	4	*	0	0	*	*	0	0	ATGCACAGTAGAAGTCGAGA	IIIIIIIIIIIIIIIIIIII	XM:i:0
6435	4	*	0	0	*	*	0	0	CGTACTCGATGATGATGAGT	IIIIIIIIIIIIIIIIIIII	XM:i:0
6436	16	PhiX_174_mono	973	255	20M	*	0	0	GCTCTGCACGATACTGATAC	IIIIIIIIIIIIIIIIIIII	XA:i:0	MD:Z:20	NM:i:0
6439	4	*	0	0	*	*	0	0	ACGTAGTCATCGACACAGCG	IIIIIIIIIIIIIIIIIIII	XM:i:0
6440	4	*	0	0	*	*	0	0	AGTACTCACTCGATCATACT	IIIIIIIIIIIIIIIIIIII	XM:i:0
6444	4	*	0	0	*	*	0	0	CGCGAGTGCATACACAGTCG	IIIIIIIIIIIIIIIIIIII	XM:i:0
6445	16	PhiX_174_mono	232	255	20M	*	0	0	TCTCTGTGACATAGAGCGTG	IIIIIIIIIIIIIIIIIIII	XA:i:0	MD:Z:20	NM:i:0
6447	4	*	0	0	*	*	0	0	AGACTCTAGTCGACGCAGCA	IIIIIIIIIIIIIIIIIIII	XM:i:0
6452	4	*	0	0	*	*	0	0	AGTACGTCACATGATAGCTG	IIIIIIIIIIIIIIIIIIII	XM:i:0
6454	4	*	0	0	*	*	0	0	CGAGTGATCGCATGATGCGA	IIIIIIIIIIIIIIIIIIII	XM:i:0
6455	4	*	0	0	*	*	0	0	ACGCATCGATCAGCACAAAC	IIIIIIIIIIIIIIIIIIII	XM:i:0
6456	0	PhiX_174_mono	1945	255	20M	*	0	0	GCGCTGAGTCTCTCGTCGAC	IIIIIIIIIIIIIIIIIIII	XA:i:1	MD:Z:0T19	NM:i:1
6458	16	PhiX_174_mono	2870	255	20M	*	0	0	CTCATGTATGTCATGCTCAT	IIIIIIIIIIIIIIIIIIII	XA:i:0	MD:Z:20	NM:i:0
6460	4	*	0	0	*	*	0	0	CATCGCTGCGTGACTATCGA	IIIIIIIIIIIIIIIIIIII	XM:i:0
6461	4	*	0	0	*	*	0	0	GTCGCGGTGATCAACTCGAC	IIIIIIIIIIIIIIIIIIII	XM:i:0
6462	16	PhiX_174_mono	1513	255	20M	*	0	0	CGTATGCGCTCGTATGTCTC	IIIIIIIIIIIIIIIIIIII	XA:i:0	MD:Z:20	NM:i:0
6463	4	*	0	0	*	*	0	0	CTGTTGACTCGCTGCTACAC	IIIIIIIIIIIIIIIIIIII	XM:i:0
6466	4	*	0	0	*	*	0	0	AGTCGCACATGCATCAGACA	IIIIIIIIIIIIIIIIIIII	XM:i:0
6468	4	*	0	0	*	*	0	0	AGTACGCACATGCATACAGA	IIIIIIIIIIIIIIIIIIII	XM:i:0
6473	4	*	0	0	*	*	0	0	AGCTGAGCATGTCATGAGTA	IIIIIIIIIIIIIIIIIIII	XM:i:0
6475	4	*	0	0	*	*	0	0	ACGCGTCTGACACGATTCAG	IIIIIIIIIIIIIIIIIIII	XM:i:0
6479	4	*	0	0	*	*	0	0	ATGTCATGATGATGTAGTAG	IIIIIIIIIIIIIIIIIIII	XM:i:0
6484	4	*	0	0	*	*	0	0	ATAGTGTATGATGTAATACT	IIIIIIIIIIIIIIIIIIII	XM:i:0
6485	4	*	0	0	*	*	0	0	ACAGTGATATCACACCAGAG	IIIIIIIIIIIIIIIIIIII	XM:i:0
6488	4	*	0	0	*	*	0	0	AGTAGTGAGTGATGATGTGC	IIIIIIIIIIIIIIIIIIII	XM:i:0
6490	4	*	0	0	*	*	0	0	AGAGCAGCTGATACAGCTCG	IIIIIIIIIIIIIIIIIIII	XM:i:0
6492	4	*	0	0	*	*	0	0	CTACGCTACTCATCTCTCGA	IIIIIIIIIIIIIIIIIIII	XM:i:0
6494	4	*	0	0	*	*	0	0	CTCGTGACATATCTGCCTGC	IIIIIIIIIIIIIIIIIIII	XM:i:0
6497	4	*	0	0	*	*	0	0	AGAACACACAGCACTACAGC	IIIIIIIIIIIIIIIIIIII	XM:i:0
6508	16	PhiX_174_mono	2100	255	20M	*	0	0	TAGAGATATGTCTCAGCACT	IIIIIIIIIIIIIIIIIIII	XA:i:0	MD:Z:20	NM:i:0
6510	4	*	0	0	*	*	0	0	GACGTCGAGCTGATGATGAC	IIIIIIIIIIIIIIIIIIII	XM:i:0
6512	4	*	0	0	*	*	0	0	AGTGTACATGATCGATGAGC	IIIIIIIIIIIIIIIIIIII	XM:i:0
6515	4	*	0	0	*	*	0	0	CGTGACTGATGAGACAGTAG	IIIIIIIIIIIIIIIIIIII	XM:i:0
6516	4	*	0	0	*	*	0	0	AGTATCGACACACGTCTATC	IIIIIIIIIIIIIIIIIIII	XM:i:0
6517	16	PhiX_174_mono	932	255	20M	*	0	0	GTATGCACTCTCTCGACTGT	IIIIIIIIIIIIIIIIIIII	XA:i:0	MD:Z:20	NM:i:0
6520	4	*	0	0	*	*	0	0	CGCGTGCTATGTAGTGTATA	IIIIIIIIIIIIIIIIIIII	XM:i:0
6524	0	PhiX_174_mono	906	255	20M	*	0	0	ATGTGACAGTGATAGTCTGA	IIIIIIIIIIIIIIIIIIII	XA:i:3	MD:Z:17A0T0G0	NM:i:3
6530	0	PhiX_174_mono	2430	255	20M	*	0	0	CTCTCTGCTGTATGTGAGCG	IIIIIIIIIIIIIIIIIIII	XA:i:3	MD:Z:17C0G0C0	NM:i:3
6531	4	*	0	0	*	*	0	0	GACGCAGAGACGGCGTACAT	IIIIIIIIIIIIIIIIIIII	XM:i:0
6532	4	*	0	0	*	*	0	0	AGCGCTCATCTACATCACGC	IIIIIIIIIIIIIIIIIIII	XM:i:0
6533	4	*	0	0	*	*	0	0	CAGCTCTCACTCAGCAGCAG	IIIIIIIIIIIIIIIIIIII	XM:i:0
6534	4	*	0	0	*	*	0	0	ATGTTGCTGCTACAGATAAC	IIIIIIIIIIIIIIIIIIII	XM:i:0
6539	4	*	0	0	*	*	0	0	ACGACAGATCGATAGTGAGC	IIIIIIIIIIIIIIIIIIII	XM:i:0
6543	4	*	0	0	*	*	0	0	ATGCGCTCGAATGACTAGAT	IIIIIIIIIIIIIIIIIIII	XM:i:0
6544	4	*	0	0	*	*	0	0	AGTACGAGATATGACTGCGC	IIIIIIIIIIIIIIIIIIII	XM:i:0
6546	0	PhiX_174_mono	2888	255	20M	*	0	0	ATCTGAGCTATGTCGTCTAT	IIIIIIIIIIIIIIIIIIII	XA:i:0	MD:Z:20	NM:i:0
6551	4	*	0	0	*	*	0	0	ACATCTACATATGATCCGCG	IIIIIIIIIIIIIIIIIIII	XM:i:0
6552	4	*	0	0	*	*	0	0	GACTCTACATGATCATACAT	IIIIIIIIIIIIIIIIIIII	XM:i:0
6553	4	*	0	0	*	*	0	0	CGACTGCTATCATGTATGGC	IIIIIIIIIIIIIIIIIIII	XM:i:0
6564	4	*	0	0	*	*	0	0	ACGTACGTCACATCGACACA	IIIIIIIIIIIIIIIIIIII	XM:i:0
6565	4	*	0	0	*	*	0	0	AGTGTACAGCGACAGACCTA	IIIIIIIIIIIIIIIIIIII	XM:i:0
6567	4	*	0	0	*	*	0	0	ACTAGTCTGACGATAATACC	IIIIIIIIIIIIIIIIIIII	XM:i:0
6570	4	*	0	0	*	*	0	0	CGTCATAGATGTACTCATGA	IIIIIIIIIIIIIIIIIIII	XM:i:0
6577	4	*	0	0	*	*	0	0	AGCTGATGACGTACTAGAGA	IIIIIIIIIIIIIIIIIIII	XM:i:0
6578	4	*	0	0	*	*	0	0	ACTACGTGAGAGTCGCGCAT	IIIIIIIIIIIIIIIIIIII	XM:i:0
6579	4	*	0	0	*	*	0	0	CTACGTCTGAGCATCACGCC	IIIIIIIIIIIIIIIIIIII	XM:i:0
6584	4	*	0	0	*	*	0	0	CATGCTCGATGATATGTATC	IIIIIIIIIIIIIIIIIIII	XM:i:0
6585	4	*	0	0	*	*	0	0	AGAGTGCATACATGTGCGAC	IIIIIIIIIIIIIIIIIIII	XM:i:0
6589	4	*	0	0	*	*	0	0	GTAGACAGATGACACAACGA	IIIIIIIIIIIIIIIIIIII	XM:i:0
6593	4	*	0	0	*	*	0	0	ATCGCGAGATGCATGACGAA	IIIIIIIIIIIIIIIIIIII	XM:i:0
6598	4	*	0	0	*	*	0	0	GTAGTCGACAGAACTCACGC	IIIIIIIIIIIIIIIIIIII	XM:i:0
6599	16	PhiX_174_mono	1659	255	20M	*	0	0	CCTCGCGATCATCATGACTC	IIIIIIIIIIIIIIIIIIII	XA:i:1	MD:Z:0A19	NM:i:1
6602	4	*	0	0	*	*	0	0	GCGAGCTGACGACATCTACT	IIIIIIIIIIIIIIIIIIII	XM:i:0
6603	0	PhiX_174_mono	1509	255	20M	*	0	0	GTATCGTATGCGCTCGTATG	IIIIIIIIIIIIIIIIIIII	XA:i:0	MD:Z:20	NM:i:0
6604	0	PhiX_174_mono	2451	255	20M	*	0	0	ATGAGATCAGAGCTACTATG	IIIIIIIIIIIIIIIIIIII	XA:i:0	MD:Z:20	NM:i:0
6605	4	*	0	0	*	*	0	0	AGTCGTGTACGACGGCGTCA	IIIIIIIIIIIIIIIIIIII	XM:i:0
6608	4	*	0	0	*	*	0	0	AGACGTCAGCTCGACGACAG	IIIIIIIIIIIIIIIIIIII	XM:i:0
6609	4	*	0	0	*	*	0	0	CGACGAGCATGTATTGTAGT	IIIIIIIIIIIIIIIIIIII	XM:i:0
6610	4	*	0	0	*	*	0	0	CGACGAGCTCGTAGTGTAGT	IIIIIIIIIIIIIIIIIIII	XM:i:0
6612	4	*	0	0	*	*	0	0	GACGAGTGAGAAATAGTATG	IIIIIIIIIIIIIIIIIIII	XM:i:0
6614	4	*	0	0	*	*	0	0	CACTAATCATATGTACGCTG	IIIIIIIIIIIIIIIIIIII	XM:i:0
6620	4	*	0	0	*	*	0	0	CGACGTCGACTGAGCTACTA	IIIIIIIIIIIIIIIIIIII	XM:i:0
6621	4	*	0	0	*	*	0	0	AGTGTCTGTACAGTCGCGAG	IIIIIIIIIIIIIIIIIIII	XM:i:0
6622	4	*	0	0	*	*	0	0	ATAGCTGAGCTGTAGACTCT	IIIIIIIIIIIIIIIIIIII	XM:i:0
6623	4	*	0	0	*	*	0	0	CGCTGATAGAGTACTCGTCG	IIIIIIIIIIIIIIIIIIII	XM:i:0
6626	4	*	0	0	*	*	0	0	GACGCATAGTCACACTCTGA	IIIIIIIIIIIIIIIIIIII	XM:i:0
6627	4	*	0	0	*	*	0	0	GAGTATCGACGATCGTCAGC	IIIIIIIIIIIIIIIIIIII	XM:i:0
6630	0	PhiX_174_mono	2998	255	20M	*	0	0	GATTACGCATCAGCTCTGAG	IIIIIIIIIIIIIIIIIIII	XA:i:3	MD:Z:0T0G0A17	NM:i:3
6635	4	*	0	0	*	*	0	0	CGTCACATACATGTATCACT	IIIIIIIIIIIIIIIIIIII	XM:i:0
6636	4	*	0	0	*	*	0	0	GAGCGACTCGATGCATACTG	IIIIIIIIIIIIIIIIIIII	XM:i:0
6642	4	*	0	0	*	*	0	0	CACTGACTCATCGATGACAT	IIIIIIIIIIIIIIIIIIII	XM:i:0
6644	4	*	0	0	*	*	0	0	AGTAGTGATACAGCAGAAAC	IIIIIIIIIIIIIIIIIIII	XM:i:0
6645	4	*	0	0	*	*	0	0	GTCTGACATACAACGAAGAG	IIIIIIIIIIIIIIIIIIII	XM:i:0
6650	4	*	0	0	*	*	0	0	AGTACACTCATAGCGCTCGT	IIIIIIIIIIIIIIIIIIII	XM:i:0
6651	16	PhiX_174_mono	2073	255	20M	*	0	0	TACTATGCGCGATGTCGCTG	IIIIIIIIIIIIIIIIIIII	XA:i:0	MD:Z:20	NM:i:0
6652	16	PhiX_174_mono	3458	255	20M	*	0	0	GCTGAGTATGTACAGCTATG	IIIIIIIIIIIIIIIIIIII	XA:i:0	MD:Z:20	NM:i:0
6653	4	*	0	0	*	*	0	0	ACACGCGATACAGCAACGTC	IIIIIIIIIIIIIIIIIIII	XM:i:0
6656	4	*	0	0	*	*	0	0	ACTAGTAGCATCATCTGCAG	IIIIIIIIIIIIIIIIIIII	XM:i:0
6658	16	PhiX_174_mono	614	255	20M	*	0	0	GCAGAGAGTGATGTATGTCT	IIIIIIIIIIIIIIIIIIII	XA:i:3	MD:Z:0T0G0C17	NM:i:3
6659	16	PhiX_174_mono	1238	255	20M	*	0	0	TGCGCTGACACGTCTACTGT	IIIIIIIIIIIIIIIIIIII	XA:i:2	MD:Z:0G0A18	NM:i:2
6660	4	*	0	0	*	*	0	0	ATCGCAGCGGAGTCGATATG	IIIIIIIIIIIIIIIIIIII	XM:i:0
6664	4	*	0	0	*	*	0	0	AGACTCTGACTGACGAGTGT	IIIIIIIIIIIIIIIIIIII	XM:i:0
6665	4	*	0	0	*	*	0	0	CACGTAATGATCCGTAGAGC	IIIIIIIIIIIIIIIIIIII	XM:i:0
6666	4	*	0	0	*	*	0	0	CATCTGACTGTGAGCATGTG	IIIIIIIIIIIIIIIIIIII	XM:i:0
6667	4	*	0	0	*	*	0	0	GAACTCTCGACAGCACCGCC	IIIIIIIIIIIIIIIIIIII	XM:i:0
6670	4	*	0	0	*	*	0	0	AGACGGAGCGTCTGCGGACG	IIIIIIIIIIIIIIIIIIII	XM:i:0
6671	16	PhiX_174_mono	491	255	20M	*	0	0	TCACGCTGTCTCATCATGAG	IIIIIIIIIIIIIIIIIIII	XA:i:0	MD:Z:20	NM:i:0
6672	4	*	0	0	*	*	0	0	GAGAGACATCACGACACAGC	IIIIIIIIIIIIIIIIIIII	XM:i:0
6673	4	*	0	0	*	*	0	0	AGACTAATCAGATGATGTCT	IIIIIIIIIIIIIIIIIIII	XM:i:0
6676	0	PhiX_174_mono	2364	255	20M	*	0	0	CGCTGATAGAGATACTCGTG	IIIIIIIIIIIIIIIIIIII	XA:i:0	MD:Z:20	NM:i:0
6681	4	*	0	0	*	*	0	0	ACATCGCGCATAAGTAGCGT	IIIIIIIIIIIIIIIIIIII	XM:i:0
6683	0	PhiX_174_mono	3102	255	20M	*	0	0	ACTGAGATGATGATGATGGA	IIIIIIIIIIIIIIIIIIII	XA:i:3	MD:Z:7G0T9C1	NM:i:3
6686	16	PhiX_174_mono	2073	255	20M	*	0	0	TACTATGCGCGATGTCGCTG	IIIIIIIIIIIIIIIIIIII	XA:i:0	MD:Z:20	NM:i:0
6690	4	*	0	0	*	*	0	0	AGACTACTCGAGATCAGTAT	IIIIIIIIIIIIIIIIIIII	XM:i:0
6694	4	*	0	0	*	*	0	0	CTGAATGAGATCGATATCTG	IIIIIIIIIIIIIIIIIIII	XM:i:0
6696	4	*	0	0	*	*	0	0	ACAGCAGTGATAAGTCGAGA	IIIIIIIIIIIIIIIIIIII	XM:i:0
6697	4	*	0	0	*	*	0	0	AGTACTGACCAGATAGTCGA	IIIIIIIIIIIIIIIIIIII	XM:i:0
6699	4	*	0	0	*	*	0	0	AGCATACGACAGCACACGAG	IIIIIIIIIIIIIIIIIIII	XM:i:0
6703	4	*	0	0	*	*	0	0	ACGACTGACATGTCATACGA	IIIIIIIIIIIIIIIIIIII	XM:i:0
6705	4	*	0	0	*	*	0	0	ACGACTTACATCACATCACT	IIIIIIIIIIIIIIIIIIII	XM:i:0
6706	4	*	0	0	*	*	0	0	CGCTCTGTCTCGATGCAGCT	IIIIIIIIIIIIIIIIIIII	XM:i:0
6719	16	PhiX_174_mono	3506	255	20M	*	0	0	CTCTACAGTAGCGTGACTAT	IIIIIIIIIIIIIIIIIIII	XA:i:0	MD:Z:20	NM:i:0
6721	16	PhiX_174_mono	1059	255	20M	*	0	0	GCGTATCAGATGATGCTCGT	IIIIIIIIIIIIIIIIIIII	XA:i:3	MD:Z:0A0G0C17	NM:i:3
6723	4	*	0	0	*	*	0	0	AGATCTATCACGATGTATCT	IIIIIIIIIIIIIIIIIIII	XM:i:0
6725	4	*	0	0	*	*	0	0	GTGAATGTGATCGCAGCAGC	IIIIIIIIIIIIIIIIIIII	XM:i:0
6726	4	*	0	0	*	*	0	0	GATGAGCTCGATAGAAGCAG	IIIIIIIIIIIIIIIIIIII	XM:i:0
6727	16	PhiX_174_mono	2059	255	20M	*	0	0	TGTGGCTACTACGCTACTAT	IIIIIIIIIIIIIIIIIIII	XA:i:1	MD:Z:4T15	NM:i:1
6729	4	*	0	0	*	*	0	0	CTACAATAGAGCAACATCAC	IIIIIIIIIIIIIIIIIIII	XM:i:0
6730	4	*	0	0	*	*	0	0	ATCGACACGTATGTCGCCGA	IIIIIIIIIIIIIIIIIIII	XM:i:0
6733	4	*	0	0	*	*	0	0	GAGTGCTGTGATACTTCCAC	IIIIIIIIIIIIIIIIIIII	XM:i:0
6735	0	PhiX_174_mono	2895	255	20M	*	0	0	CTATGTCGTCTATACTCTGA	IIIIIIIIIIIIIIIIIIII	XA:i:0	MD:Z:20	NM:i:0
6736	4	*	0	0	*	*	0	0	ATAGAGATCGATGTCCTAGC	IIIIIIIIIIIIIIIIIIII	XM:i:0
6737	4	*	0	0	*	*	0	0	ACTCACACGCTGACATACGA	IIIIIIIIIIIIIIIIIIII	XM:i:0
6740	4	*	0	0	*	*	0	0	AGCACTCGACGCGCATAGTG	IIIIIIIIIIIIIIIIIIII	XM:i:0
6741	4	*	0	0	*	*	0	0	AGAGAGATGATGATGAGCTG	IIIIIIIIIIIIIIIIIIII	XM:i:0
6744	4	*	0	0	*	*	0	0	CATGCATCAGATGATCTCTG	IIIIIIIIIIIIIIIIIIII	XM:i:0
6747	16	PhiX_174_mono	932	255	20M	*	0	0	TACTGCACTCTCTCGACTGT	IIIIIIIIIIIIIIIIIIII	XA:i:3	MD:Z:0G0T0A17	NM:i:3
6749	4	*	0	0	*	*	0	0	AGTACTCACACGATCGATGA	IIIIIIIIIIIIIIIIIIII	XM:i:0
6750	4	*	0	0	*	*	0	0	ATCGCTCATGACCAGAGACA	IIIIIIIIIIIIIIIIIIII	XM:i:0
6752	4	*	0	0	*	*	0	0	ATCGCACTACAGCAGAGAGC	IIIIIIIIIIIIIIIIIIII	XM:i:0
6755	4	*	0	0	*	*	0	0	ACTCTCTACATCATGCGCTC	IIIIIIIIIIIIIIIIIIII	XM:i:0
6758	0	PhiX_174_mono	2430	255	20M	*	0	0	CTCTCTGCTGTATGTGGCGG	IIIIIIIIIIIIIIIIIIII	XA:i:2	MD:Z:16A2C0	NM:i:2
6759	0	PhiX_174_mono	3766	255	20M	*	0	0	GATGCTCACATGACATCGTC	IIIIIIIIIIIIIIIIIIII	XA:i:3	MD:Z:17T0G0T0	NM:i:3
6763	4	*	0	0	*	*	0	0	ACGACGTGATATCACACACA	IIIIIIIIIIIIIIIIIIII	XM:i:0
6764	16	PhiX_174_mono	3770	255	20M	*	0	0	CTCACATGACATCTGTCACG	IIIIIIIIIIIIIIIIIIII	XA:i:0	MD:Z:20	NM:i:0
6767	4	*	0	0	*	*	0	0	AGAGAGCATCAGTGACGACA	IIIIIIIIIIIIIIIIIIII	XM:i:0
6769	4	*	0	0	*	*	0	0	CTGGACATGTCAACACTACC	IIIIIIIIIIIIIIIIIIII	XM:i:0
6774	4	*	0	0	*	*	0	0	GAGTGACCGATCACCTCGAG	IIIIIIIIIIIIIIIIIIII	XM:i:0
6775	0	PhiX_174_mono	254	255	20M	*	0	0	ACTATCTGAGTCGATGCTGT	IIIIIIIIIIIIIIIIIIII	XA:i:0	MD:Z:20	NM:i:0
6778	4	*	0	0	*	*	0	0	AGCATCAGTGAGTACATCAG	IIIIIIIIIIIIIIIIIIII	XM:i:0
6779	4	*	0	0	*	*	0	0	AGTACGACATGTCATGTACA	IIIIIIIIIIIIIIIIIIII	XM:i:0
6787	4	*	0	0	*	*	0	0	CTCTGAGATGATCTGTCTCG	IIIIIIIIIIIIIIIIIIII	XM:i:0
6788	4	*	0	0	*	*	0	0	CAGATATGATGCTGTCGTGA	IIIIIIIIIIIIIIIIIIII	XM:i:0
6789	4	*	0	0	*	*	0	0	ACTATACTATGACAGTGAGA	IIIIIIIIIIIIIIIIIIII	XM:i:0
6790	4	*	0	0	*	*	0	0	ATACTCTGACATCGCTGAGT	IIIIIIIIIIIIIIIIIIII	XM:i:0
6792	4	*	0	0	*	*	0	0	AGTATGAGCACGACGATCTC	IIIIIIIIIIIIIIIIIIII	XM:i:0
6795	4	*	0	0	*	*	0	0	GATACAGAGACAGTAGAGTA	IIIIIIIIIIIIIIIIIIII	XM:i:0
6796	4	*	0	0	*	*	0	0	GAGCGTCTGATGTGTGTGTC	IIIIIIIIIIIIIIIIIIII	XM:i:0
6797	4	*	0	0	*	*	0	0	GCTACTATGCGTACCTCTAG	IIIIIIIIIIIIIIIIIIII	XM:i:0
6802	0	PhiX_174_mono	2303	255	20M	*	0	0	GACTCTGAGTACGTGCAGCT	IIIIIIIIIIIIIIIIIIII	XA:i:0	MD:Z:20	NM:i:0
6803	4	*	0	0	*	*	0	0	AGTATCACGTCGTCAGATCA	IIIIIIIIIIIIIIIIIIII	XM:i:0
6806	4	*	0	0	*	*	0	0	CGCGTACACTCGATCAGCAT	IIIIIIIIIIIIIIIIIIII	XM:i:0
6808	4	*	0	0	*	*	0	0	ACTACGTAGATGAATACAGT	IIIIIIIIIIIIIIIIIIII	XM:i:0
6809	4	*	0	0	*	*	0	0	ATACACACATATCCTACAGT	IIIIIIIIIIIIIIIIIIII	XM:i:0
6813	4	*	0	0	*	*	0	0	ACTCTGTATCGATTACTCCA	IIIIIIIIIIIIIIIIIIII	XM:i:0
6815	4	*	0	0	*	*	0	0	AGCTCAATAGATCAGCTAGA	IIIIIIIIIIIIIIIIIIII	XM:i:0
6819	4	*	0	0	*	*	0	0	AGACATCATCAGCACACGTA	IIIIIIIIIIIIIIIIIIII	XM:i:0
6823	4	*	0	0	*	*	0	0	CGTACTGACTGATCATGTAG	IIIIIIIIIIIIIIIIIIII	XM:i:0
6835	4	*	0	0	*	*	0	0	AGAGCGAGCTCGATCTACAT	IIIIIIIIIIIIIIIIIIII	XM:i:0
6836	0	PhiX_174_mono	36	255	20M	*	0	0	AGATGAGTCGATATCTGATA	IIIIIIIIIIIIIIIIIIII	XA:i:1	MD:Z:0T19	NM:i:1
6837	16	PhiX_174_mono	3249	255	20M	*	0	0	GAAGTGTCAGATGCTGAGCT	IIIIIIIIIIIIIIIIIIII	XA:i:2	MD:Z:0T0G18	NM:i:2
6841	4	*	0	0	*	*	0	0	CGACATCACGCGCTACGACG	IIIIIIIIIIIIIIIIIIII	XM:i:0
6843	4	*	0	0	*	*	0	0	CTGTCACATACGGACGATGA	IIIIIIIIIIIIIIIIIIII	XM:i:0
6844	0	PhiX_174_mono	29	255	20M	*	0	0	GATTATCTGATGAGTCGATA	IIIIIIIIIIIIIIIIIIII	XA:i:3	MD:Z:0C0G0A17	NM:i:3
6845	4	*	0	0	*	*	0	0	GACGTCTAGTGTCTGTACAT	IIIIIIIIIIIIIIIIIIII	XM:i:0
6847	16	PhiX_174_mono	2150	255	20M	*	0	0	GCTCTGCTCTGCTGTGCGCG	IIIIIIIIIIIIIIIIIIII	XA:i:1	MD:Z:19A0	NM:i:1
6849	4	*	0	0	*	*	0	0	ATCGAGATACATCATAGCAG	IIIIIIIIIIIIIIIIIIII	XM:i:0
6850	4	*	0	0	*	*	0	0	ATCGAGATACATCATAGCAG	IIIIIIIIIIIIIIIIIIII	XM:i:0
6851	4	*	0	0	*	*	0	0	ACTGTGACTAGCGCTCCTAG	IIIIIIIIIIIIIIIIIIII	XM:i:0
6852	4	*	0	0	*	*	0	0	ACGTAGTGATCGATCGATAC	IIIIIIIIIIIIIIIIIIII	XM:i:0
6855	4	*	0	0	*	*	0	0	AGCGCAGACGTCACATATCA	IIIIIIIIIIIIIIIIIIII	XM:i:0
6856	4	*	0	0	*	*	0	0	AAGCACACACAGACGGAGCG	IIIIIIIIIIIIIIIIIIII	XM:i:0
6861	4	*	0	0	*	*	0	0	ACTCTCAGTACAGAATACAC	IIIIIIIIIIIIIIIIIIII	XM:i:0
6863	16	PhiX_174_mono	3043	255	20M	*	0	0	TCGATATGTGATATGTATGT	IIIIIIIIIIIIIIIIIIII	XA:i:0	MD:Z:20	NM:i:0
6864	4	*	0	0	*	*	0	0	GCGTCTGATCGATCGTGTAC	IIIIIIIIIIIIIIIIIIII	XM:i:0
6873	0	PhiX_174_mono	5	255	20M	*	0	0	ATCGCTCATGACGCAGAGTA	IIIIIIIIIIIIIIIIIIII	XA:i:0	MD:Z:20	NM:i:0
6874	4	*	0	0	*	*	0	0	ATAGAGCATCACATCACTCG	IIIIIIIIIIIIIIIIIIII	XM:i:0
6875	4	*	0	0	*	*	0	0	AGAGCTGACTATGCACTGAA	IIIIIIIIIIIIIIIIIIII	XM:i:0
6877	4	*	0	0	*	*	0	0	ATAGTGTCATATATCGATGA	IIIIIIIIIIIIIIIIIIII	XM:i:0
6879	4	*	0	0	*	*	0	0	ACGAGAGACATCACGACACA	IIIIIIIIIIIIIIIIIIII	XM:i:0
6880	4	*	0	0	*	*	0	0	ACACGCACACATGATGCAGA	IIIIIIIIIIIIIIIIIIII	XM:i:0
6884	4	*	0	0	*	*	0	0	CAGCGACATGATCATGACAG	IIIIIIIIIIIIIIIIIIII	XM:i:0
6889	16	PhiX_174_mono	3650	255	20M	*	0	0	GCTGTGTCTATGTGCTATAC	IIIIIIIIIIIIIIIIIIII	XA:i:0	MD:Z:20	NM:i:0
6890	0	PhiX_174_mono	995	255	20M	*	0	0	ATCTTACATGTCAGTATGAA	IIIIIIIIIIIIIIIIIIII	XA:i:3	MD:Z:4A0G13T0	NM:i:3
6892	4	*	0	0	*	*	0	0	ATACTGACATGCTAGTATGG	IIIIIIIIIIIIIIIIIIII	XM:i:0
6894	0	PhiX_174_mono	3753	255	20M	*	0	0	GAGCACACTCGATGATGCAC	IIIIIIIIIIIIIIIIIIII	XA:i:2	MD:Z:4G13T1	NM:i:2
6906	16	PhiX_174_mono	3601	255	20M	*	0	0	CGTCCGTCTGTGTGTGCTGT	IIIIIIIIIIIIIIIIIIII	XA:i:3	MD:Z:1T0C0A16	NM:i:3
6907	4	*	0	0	*	*	0	0	ACACTAGACGCTCATCAGTA	IIIIIIIIIIIIIIIIIIII	XM:i:0
6912	0	PhiX_174_mono	167	255	20M	*	0	0	GATGAGAGAGTGCTATATCT	IIIIIIIIIIIIIIIIIIII	XA:i:2	MD:Z:18G0C0	NM:i:2
6914	4	*	0	0	*	*	0	0	ACACAGAGACAGACAGCACC	IIIIIIIIIIIIIIIIIIII	XM:i:0
6922	16	PhiX_174_mono	885	255	20M	*	0	0	TACTATGTCTCATCGTCCGT	IIIIIIIIIIIIIIIIIIII	XA:i:3	MD:Z:17A0C0G0	NM:i:3
6924	4	*	0	0	*	*	0	0	AGTAGCATACACAGTCGCAG	IIIIIIIIIIIIIIIIIIII	XM:i:0
6931	4	*	0	0	*	*	0	0	GTATAGTCACGACACTAGCG	IIIIIIIIIIIIIIIIIIII	XM:i:0
6934	4	*	0	0	*	*	0	0	CAGCATCACAGCAGCACACA	IIIIIIIIIIIIIIIIIIII	XM:i:0
6937	16	PhiX_174_mono	2431	255	20M	*	0	0	TCTCTGCTGTATGTGGCGAT	IIIIIIIIIIIIIIIIIIII	XA:i:3	MD:Z:15A2C0G0	NM:i:3
6938	4	*	0	0	*	*	0	0	GTCGTCATGCAGAGCTCATC	IIIIIIIIIIIIIIIIIIII	XM:i:0
6946	0	PhiX_174_mono	1470	255	20M	*	0	0	ATGTCGTCTGTGATCGTCTA	IIIIIIIIIIIIIIIIIIII	XA:i:0	MD:Z:20	NM:i:0
6947	0	PhiX_174_mono	1041	255	20M	*	0	0	GACGTACGAGCTACTATGAC	IIIIIIIIIIIIIIIIIIII	XA:i:1	MD:Z:19G0	NM:i:1
6948	4	*	0	0	*	*	0	0	GAGTACACGCAGCATACTGC	IIIIIIIIIIIIIIIIIIII	XM:i:0
6949	4	*	0	0	*	*	0	0	GCGACTGAGCACATCTTGAG	IIIIIIIIIIIIIIIIIIII	XM:i:0
6950	4	*	0	0	*	*	0	0	AGATATGTCACACTAGTGAG	IIIIIIIIIIIIIIIIIIII	XM:i:0
6951	4	*	0	0	*	*	0	0	AGATATGTCACACTAGTGAG	IIIIIIIIIIIIIIIIIIII	XM:i:0
6952	0	PhiX_174_mono	1096	255	20M	*	0	0	ACATGACTGCTCGCTCTCTG	IIIIIIIIIIIIIIIIIIII	XA:i:0	MD:Z:20	NM:i:0
6958	4	*	0	0	*	*	0	0	GACTCAGCATCTACTACGAG	IIIIIIIIIIIIIIIIIIII	XM:i:0
6959	4	*	0	0	*	*	0	0	GTACTCTGATCTCATCGCGC	IIIIIIIIIIIIIIIIIIII	XM:i:0
6970	0	PhiX_174_mono	24	255	20M	*	0	0	ACACTCGATATCTGATGATC	IIIIIIIIIIIIIIIIIIII	XA:i:2	MD:Z:18G0T0	NM:i:2
6971	4	*	0	0	*	*	0	0	ACTAGTCACACATCGTGACG	IIIIIIIIIIIIIIIIIIII	XM:i:0
6974	4	*	0	0	*	*	0	0	CTGACGCTGACGTAGATGAC	IIIIIIIIIIIIIIIIIIII	XM:i:0
6978	16	PhiX_174_mono	1628	255	20M	*	0	0	GTCAGTATATGTGACGTATC	IIIIIIIIIIIIIIIIIIII	XA:i:0	MD:Z:20	NM:i:0
6980	4	*	0	0	*	*	0	0	ATACTGATAGACAGCTCGGA	IIIIIIIIIIIIIIIIIIII	XM:i:0
6984	4	*	0	0	*	*	0	0	ATGTGAGCATATGATACAGT	IIIIIIIIIIIIIIIIIIII	XM:i:0
6990	4	*	0	0	*	*	0	0	CACAGCCATAGCAGTAGACT	IIIIIIIIIIIIIIIIIIII	XM:i:0
6999	4	*	0	0	*	*	0	0	GCGTGTGATCATTACTCGCA	IIIIIIIIIIIIIIIIIIII	XM:i:0
7001	4	*	0	0	*	*	0	0	CGACTGCTATCATGTATGGC	IIIIIIIIIIIIIIIIIIII	XM:i:0
7007	4	*	0	0	*	*	0	0	ATCACATATCGATACGCTGC	IIIIIIIIIIIIIIIIIIII	XM:i:0
7017	16	PhiX_174_mono	3118	255	20M	*	0	0	TGCACATGCTACATGTGCTC	IIIIIIIIIIIIIIIIIIII	XA:i:0	MD:Z:20	NM:i:0
7018	4	*	0	0	*	*	0	0	ACAGTCGTGACAGTACAGCA	IIIIIIIIIIIIIIIIIIII	XM:i:0
7020	4	*	0	0	*	*	0	0	GTGCGAGATGTCGATACGTC	IIIIIIIIIIIIIIIIIIII	XM:i:0
7024	4	*	0	0	*	*	0	0	ACGACGGAGCACGTCATGAC	IIIIIIIIIIIIIIIIIIII	XM:i:0
7028	4	*	0	0	*	*	0	0	ATACACAGACATCATCTATA	IIIIIIIIIIIIIIIIIIII	XM:i:0
7029	4	*	0	0	*	*	0	0	ATGTCTGACTGATGAGCGCT	IIIIIIIIIIIIIIIIIIII	XM:i:0
7031	4	*	0	0	*	*	0	0	ATGTGCTGCATACAGATAAC	IIIIIIIIIIIIIIIIIIII	XM:i:0
7035	4	*	0	0	*	*	0	0	AGTACGCGTGCATCACGAGC	IIIIIIIIIIIIIIIIIIII	XM:i:0
7037	4	*	0	0	*	*	0	0	CTACGTCTGACATCACGCCT	IIIIIIIIIIIIIIIIIIII	XM:i:0
7038	4	*	0	0	*	*	0	0	CGCGCATAGTACGCTAGTAT	IIIIIIIIIIIIIIIIIIII	XM:i:0
7039	4	*	0	0	*	*	0	0	GACTCGCAGTAGTCGCTGAG	IIIIIIIIIIIIIIIIIIII	XM:i:0
7042	16	PhiX_174_mono	3516	255	20M	*	0	0	ACGTGACTATGTCGTCGTAC	IIIIIIIIIIIIIIIIIIII	XA:i:1	MD:Z:0G19	NM:i:1
7047	4	*	0	0	*	*	0	0	ACGACTGCATATCAGTAAGC	IIIIIIIIIIIIIIIIIIII	XM:i:0
7051	16	PhiX_174_mono	2114	255	20M	*	0	0	AGCACTAGTATGTGATATGT	IIIIIIIIIIIIIIIIIIII	XA:i:2	MD:Z:9G0A9	NM:i:2
7052	4	*	0	0	*	*	0	0	ACATAATCACATACACTAGT	IIIIIIIIIIIIIIIIIIII	XM:i:0
7073	4	*	0	0	*	*	0	0	AGTATGATCGATGCACATGC	IIIIIIIIIIIIIIIIIIII	XM:i:0
7077	4	*	0	0	*	*	0	0	ACTCAGCAGTCATGACACTA	IIIIIIIIIIIIIIIIIIII	XM:i:0
7094	0	PhiX_174_mono	1787	255	20M	*	0	0	GTCTCACTCTGTACTCAGCT	IIIIIIIIIIIIIIIIIIII	XA:i:0	MD:Z:20	NM:i:0
7095	4	*	0	0	*	*	0	0	AAGCATCGATCGATGTAACT	IIIIIIIIIIIIIIIIIIII	XM:i:0
7109	16	PhiX_174_mono	3020	255	20M	*	0	0	GTCTGTCTCGTATGCAGCGT	IIIIIIIIIIIIIIIIIIII	XA:i:1	MD:Z:0A19	NM:i:1
7116	4	*	0	0	*	*	0	0	AGTCGCATCAGTCATATCAG	IIIIIIIIIIIIIIIIIIII	XM:i:0
7117	4	*	0	0	*	*	0	0	GCTGACATGATCAGACGTAA	IIIIIIIIIIIIIIIIIIII	XM:i:0
7124	4	*	0	0	*	*	0	0	CTATGACTGTATCTGACTGA	IIIIIIIIIIIIIIIIIIII	XM:i:0
7127	4	*	0	0	*	*	0	0	ACGTCTCGAGTAGTAGCTCG	IIIIIIIIIIIIIIIIIIII	XM:i:0
7131	4	*	0	0	*	*	0	0	CTGTCTGACTCGCTGCTACA	IIIIIIIIIIIIIIIIIIII	XM:i:0
7141	4	*	0	0	*	*	0	0	CAGAGCGAGTGTACTCACAG	IIIIIIIIIIIIIIIIIIII	XM:i:0
7142	4	*	0	0	*	*	0	0	GTACGGACTGTGCAGTCCGC	IIIIIIIIIIIIIIIIIIII	XM:i:0
7145	4	*	0	0	*	*	0	0	CGTACGCTGACTGATCGACA	IIIIIIIIIIIIIIIIIIII	XM:i:0
7147	4	*	0	0	*	*	0	0	GACTATCACATCCTGTGCGC	IIIIIIIIIIIIIIIIIIII	XM:i:0
7157	16	PhiX_174_mono	3626	255	20M	*	0	0	TAGTGAGCGCTAGCTACAGT	IIIIIIIIIIIIIIIIIIII	XA:i:0	MD:Z:20	NM:i:0
7162	16	PhiX_174_mono	3617	255	20M	*	0	0	GCTTGATGCTAGTGAGCGCT	IIIIIIIIIIIIIIIIIIII	XA:i:3	MD:Z:0C0T0G17	NM:i:3
7163	4	*	0	0	*	*	0	0	ACGCGTCTGACACGTATTAG	IIIIIIIIIIIIIIIIIIII	XM:i:0
7173	4	*	0	0	*	*	0	0	CGTATCTGATGATGATCGAT	IIIIIIIIIIIIIIIIIIII	XM:i:0
7175	4	*	0	0	*	*	0	0	AGAGCATCACATCACTACGT	IIIIIIIIIIIIIIIIIIII	XM:i:0
7177	4	*	0	0	*	*	0	0	GTGCAGCATGCAGCTGTAGA	IIIIIIIIIIIIIIIIIIII	XM:i:0
7178	4	*	0	0	*	*	0	0	CTACGTAGCATATCACACAC	IIIIIIIIIIIIIIIIIIII	XM:i:0
7181	4	*	0	0	*	*	0	0	GACTGACTATGAGCGTGTGC	IIIIIIIIIIIIIIIIIIII	XM:i:0
7188	4	*	0	0	*	*	0	0	ACTACTTGATGACGTGTCAT	IIIIIIIIIIIIIIIIIIII	XM:i:0
7189	4	*	0	0	*	*	0	0	GTATCAGTACGTGCAGAGCG	IIIIIIIIIIIIIIIIIIII	XM:i:0
7190	0	PhiX_174_mono	2784	255	20M	*	0	0	GTGTGATATCATGTATGATG	IIIIIIIIIIIIIIIIIIII	XA:i:1	MD:Z:19A0	NM:i:1
7193	4	*	0	0	*	*	0	0	AGTCGCGACGAGACGTCAAG	IIIIIIIIIIIIIIIIIIII	XM:i:0
7195	16	PhiX_174_mono	1459	255	20M	*	0	0	CGTACTATGAGATGTCGTCT	IIIIIIIIIIIIIIIIIIII	XA:i:3	MD:Z:0T1A0T16	NM:i:3
7199	4	*	0	0	*	*	0	0	ATCGTACATCACGCTGTCCA	IIIIIIIIIIIIIIIIIIII	XM:i:0
7216	4	*	0	0	*	*	0	0	ATGATCATCTCAGTACACCA	IIIIIIIIIIIIIIIIIIII	XM:i:0
7224	4	*	0	0	*	*	0	0	AGACGTCAGCATGACACAGC	IIIIIIIIIIIIIIIIIIII	XM:i:0
7240	4	*	0	0	*	*	0	0	AGTCTCAGAGTGATACAGCA	IIIIIIIIIIIIIIIIIIII	XM:i:0
7246	16	PhiX_174_mono	1090	255	20M	*	0	0	CATCTCACATGACTGCTGCT	IIIIIIIIIIIIIIIIIIII	XA:i:3	MD:Z:17C0G0C0	NM:i:3
7250	4	*	0	0	*	*	0	0	GTATGATATATGTCTGTGAC	IIIIIIIIIIIIIIIIIIII	XM:i:0
7258	4	*	0	0	*	*	0	0	GAGCTCACGCATCATGACAC	IIIIIIIIIIIIIIIIIIII	XM:i:0
7271	16	PhiX_174_mono	2807	255	20M	*	0	0	GTGCGATACTGACATCTGAG	IIIIIIIIIIIIIIIIIIII	XA:i:0	MD:Z:20	NM:i:0
7273	4	*	0	0	*	*	0	0	AGTACGCACACATCGACACT	IIIIIIIIIIIIIIIIIIII	XM:i:0
7274	4	*	0	0	*	*	0	0	ATAGCGCTGTGATGCTGTAC	IIIIIIIIIIIIIIIIIIII	XM:i:0
7276	16	PhiX_174_mono	1599	255	20M	*	0	0	ACAGTGTCAGTCGTCAGTGT	IIIIIIIIIIIIIIIIIIII	XA:i:0	MD:Z:20	NM:i:0
7280	4	*	0	0	*	*	0	0	AGATCGATCACGAGTATCTC	IIIIIIIIIIIIIIIIIIII	XM:i:0
7281	4	*	0	0	*	*	0	0	GATGAGCTCATAGAAGCAGT	IIIIIIIIIIIIIIIIIIII	XM:i:0
7286	4	*	0	0	*	*	0	0	CAGAGAGTGATGTATGTCAG	IIIIIIIIIIIIIIIIIIII	XM:i:0
7294	4	*	0	0	*	*	0	0	GACGTGAGCTGATGATGATG	IIIIIIIIIIIIIIIIIIII	XM:i:0
7295	16	PhiX_174_mono	2919	255	20M	*	0	0	ACGCTGATATGACTGAGCGT	IIIIIIIIIIIIIIIIIIII	XA:i:0	MD:Z:20	NM:i:0
7302	4	*	0	0	*	*	0	0	ACTAGTGATGAGATACATAT	IIIIIIIIIIIIIIIIIIII	XM:i:0
7303	4	*	0	0	*	*	0	0	CGCGTCGATCAGATCAGCAT	IIIIIIIIIIIIIIIIIIII	XM:i:0
7304	4	*	0	0	*	*	0	0	ATACAGCATCACATGCACAG	IIIIIIIIIIIIIIIIIIII	XM:i:0
7305	4	*	0	0	*	*	0	0	ACTAGTGATGAAAATACCTA	IIIIIIIIIIIIIIIIIIII	XM:i:0
7310	4	*	0	0	*	*	0	0	GACACTCACAAGCTGTCGCC	IIIIIIIIIIIIIIIIIIII	XM:i:0
7311	16	PhiX_174_mono	3024	255	20M	*	0	0	GTCTCGTATGCAGCGTGAGT	IIIIIIIIIIIIIIIIIIII	XA:i:0	MD:Z:20	NM:i:0
7316	16	PhiX_174_mono	1191	255	20M	*	0	0	ACGAGATACTCATGCAGCGT	IIIIIIIIIIIIIIIIIIII	XA:i:1	MD:Z:3T16	NM:i:1
7320	0	PhiX_174_mono	2	255	20M	*	0	0	AGTATCTCTCATCACGCAGC	IIIIIIIIIIIIIIIIIIII	XA:i:3	MD:Z:6G5G6A0	NM:i:3
7321	16	PhiX_174_mono	1387	255	20M	*	0	0	CTGCGACTAGAGATCAGTAC	IIIIIIIIIIIIIIIIIIII	XA:i:0	MD:Z:20	NM:i:0
7329	16	PhiX_174_mono	1964	255	20M	*	0	0	CTACTCGACTGCTATGATGT	IIIIIIIIIIIIIIIIIIII	XA:i:0	MD:Z:20	NM:i:0
7331	4	*	0	0	*	*	0	0	CTCTGATGTATGTGTTAGTA	IIIIIIIIIIIIIIIIIIII	XM:i:0
7347	0	PhiX_174_mono	5	255	20M	*	0	0	ATCGCTCATGACGCAGAGAA	IIIIIIIIIIIIIIIIIIII	XA:i:1	MD:Z:18T1	NM:i:1
7356	4	*	0	0	*	*	0	0	ACTCTACAGATAGCGTGACT	IIIIIIIIIIIIIIIIIIII	XM:i:0
7365	4	*	0	0	*	*	0	0	ACGTAGCTGTCGCTACTCAG	IIIIIIIIIIIIIIIIIIII	XM:i:0
7373	4	*	0	0	*	*	0	0	ATAGTCGCATCAGCAATCAG	IIIIIIIIIIIIIIIIIIII	XM:i:0
7376	0	PhiX_174_mono	254	255	20M	*	0	0	ACTATCTGAGTCGATGCTGT	IIIIIIIIIIIIIIIIIIII	XA:i:0	MD:Z:20	NM:i:0
7380	4	*	0	0	*	*	0	0	AGTACGCGAATTGTCATCCA	IIIIIIIIIIIIIIIIIIII	XM:i:0
7383	4	*	0	0	*	*	0	0	AGACGCCACAGATGTAAGTC	IIIIIIIIIIIIIIIIIIII	XM:i:0
7387	16	PhiX_174_mono	3458	255	20M	*	0	0	GCTGAGTATGTACAGCTATG	IIIIIIIIIIIIIIIIIIII	XA:i:0	MD:Z:20	NM:i:0
7396	16	PhiX_174_mono	2931	255	20M	*	0	0	CTGAGCGTATCGAGCTCTAC	IIIIIIIIIIIIIIIIIIII	XA:i:0	MD:Z:20	NM:i:0
7399	4	*	0	0	*	*	0	0	CCTCTGACTGATGATCCTAC	IIIIIIIIIIIIIIIIIIII	XM:i:0
7400	4	*	0	0	*	*	0	0	GATAGCAGAGATGACAGCTA	IIIIIIIIIIIIIIIIIIII	XM:i:0
7401	0	PhiX_174_mono	2989	255	20M	*	0	0	CATAGCAGATGATACGCATC	IIIIIIIIIIIIIIIIIIII	XA:i:0	MD:Z:20	NM:i:0
7405	4	*	0	0	*	*	0	0	CTGTCGGCTGACTCAGAGCG	IIIIIIIIIIIIIIIIIIII	XM:i:0
7407	4	*	0	0	*	*	0	0	GCACATCGATCGTATATCAG	IIIIIIIIIIIIIIIIIIII	XM:i:0
7409	4	*	0	0	*	*	0	0	CTCGCGAACAGCAGTACGAG	IIIIIIIIIIIIIIIIIIII	XM:i:0
7412	16	PhiX_174_mono	2551	255	20M	*	0	0	ATTGCACATGAGATGCTGCT	IIIIIIIIIIIIIIIIIIII	XA:i:2	MD:Z:0T0A18	NM:i:2
7413	4	*	0	0	*	*	0	0	ATATCAGTGACACATGTAGC	IIIIIIIIIIIIIIIIIIII	XM:i:0
7419	16	PhiX_174_mono	2210	255	20M	*	0	0	CTCTACGATACATACTGTAG	IIIIIIIIIIIIIIIIIIII	XA:i:2	MD:Z:0T0G18	NM:i:2
7430	4	*	0	0	*	*	0	0	CTATGACTGACGAGACGTAC	IIIIIIIIIIIIIIIIIIII	XM:i:0
7432	16	PhiX_174_mono	3149	255	20M	*	0	0	CACTATAGACACGCGAGACG	IIIIIIIIIIIIIIIIIIII	XA:i:0	MD:Z:20	NM:i:0
7433	4	*	0	0	*	*	0	0	ACGAGCTGTCGCACTCAGAG	IIIIIIIIIIIIIIIIIIII	XM:i:0
7441	4	*	0	0	*	*	0	0	CGCGTCGATCGCATGTACAG	IIIIIIIIIIIIIIIIIIII	XM:i:0
7442	4	*	0	0	*	*	0	0	ACGCAGAGATGCACGACGAC	IIIIIIIIIIIIIIIIIIII	XM:i:0
7444	4	*	0	0	*	*	0	0	CTATCGACTGATCAGCGACG	IIIIIIIIIIIIIIIIIIII	XM:i:0
7446	0	PhiX_174_mono	2397	255	20M	*	0	0	CATCTGAGCTATGCTGAGCG	IIIIIIIIIIIIIIIIIIII	XA:i:0	MD:Z:20	NM:i:0
7447	4	*	0	0	*	*	0	0	ATACGCTGATGCATGATACA	IIIIIIIIIIIIIIIIIIII	XM:i:0
7448	4	*	0	0	*	*	0	0	ACGCTGCATGAGTATCCGTC	IIIIIIIIIIIIIIIIIIII	XM:i:0
7449	4	*	0	0	*	*	0	0	ACTGCGACTCGCTCACTACG	IIIIIIIIIIIIIIIIIIII	XM:i:0
7450	4	*	0	0	*	*	0	0	AGTGTGAGTGTCTCCTCCTA	IIIIIIIIIIIIIIIIIIII	XM:i:0
7453	4	*	0	0	*	*	0	0	ATAGTGACTGCATAACTGCG	IIIIIIIIIIIIIIIIIIII	XM:i:0
7454	16	PhiX_174_mono	3249	255	20M	*	0	0	GGAGTGTCAGATGCTGAGCT	IIIIIIIIIIIIIIIIIIII	XA:i:1	MD:Z:0T19	NM:i:1
7455	16	PhiX_174_mono	3249	255	20M	*	0	0	AGAGTGTCAGATGCTGAGCT	IIIIIIIIIIIIIIIIIIII	XA:i:1	MD:Z:0T19	NM:i:1
7455	0	PhiX_174_mono	1546	255	20M	*	0	0	AGCTCAGCATCTGACACTCT	IIIIIIIIIIIIIIIIIIII	XA:i:3	MD:Z:6T4A3G4	NM:i:3
7457	4	*	0	0	*	*	0	0	AGACTCTATCATGATGATGT	IIIIIIIIIIIIIIIIIIII	XM:i:0
7458	4	*	0	0	*	*	0	0	CTCTGCTGTAGATGTCGTCA	IIIIIIIIIIIIIIIIIIII	XM:i:0
7459	4	*	0	0	*	*	0	0	CTCGCACTCGTAAGACACTA	IIIIIIIIIIIIIIIIIIII	XM:i:0
7461	16	PhiX_174_mono	1381	255	20M	*	0	0	TCGCTACTGCGACTAGAGAT	IIIIIIIIIIIIIIIIIIII	XA:i:0	MD:Z:20	NM:i:0
7462	4	*	0	0	*	*	0	0	CACGCACTAGCGTAGTACTT	IIIIIIIIIIIIIIIIIIII	XM:i:0
7465	4	*	0	0	*	*	0	0	ACGTCAGATCAGCAGCAGAT	IIIIIIIIIIIIIIIIIIII	XM:i:0
7472	4	*	0	0	*	*	0	0	ATAGCTGAGCTGTAGACTCT	IIIIIIIIIIIIIIIIIIII	XM:i:0
7473	4	*	0	0	*	*	0	0	AGCATCGATCGATGTACAGC	IIIIIIIIIIIIIIIIIIII	XM:i:0
7475	4	*	0	0	*	*	0	0	ACACGACAGAGCTACGACGT	IIIIIIIIIIIIIIIIIIII	XM:i:0
7477	4	*	0	0	*	*	0	0	AGTGTCAGCATATGTGCACG	IIIIIIIIIIIIIIIIIIII	XM:i:0
7478	4	*	0	0	*	*	0	0	AGTGTCAGCATAGTCACGCA	IIIIIIIIIIIIIIIIIIII	XM:i:0
7486	4	*	0	0	*	*	0	0	GCTCTGATGAGTATCGCTGC	IIIIIIIIIIIIIIIIIIII	XM:i:0
7491	16	PhiX_174_mono	2807	255	20M	*	0	0	GTGCGATACTGACATCTGAG	IIIIIIIIIIIIIIIIIIII	XA:i:0	MD:Z:20	NM:i:0
7492	4	*	0	0	*	*	0	0	ACGTATCAGCATCGATCACA	IIIIIIIIIIIIIIIIIIII	XM:i:0
7496	4	*	0	0	*	*	0	0	ACAGCGATCTGATGATGACT	IIIIIIIIIIIIIIIIIIII	XM:i:0
7500	4	*	0	0	*	*	0	0	GTGCTCTGTCCTGCGTCGAG	IIIIIIIIIIIIIIIIIIII	XM:i:0
7504	4	*	0	0	*	*	0	0	ATATCTGACTGTGACTAGCG	IIIIIIIIIIIIIIIIIIII	XM:i:0
7506	4	*	0	0	*	*	0	0	ATACTGATGATGTGTCATGT	IIIIIIIIIIIIIIIIIIII	XM:i:0
7509	4	*	0	0	*	*	0	0	ATCTAGCATGTCGTAATGAA	IIIIIIIIIIIIIIIIIIII	XM:i:0
7510	4	*	0	0	*	*	0	0	ATAGTGTATATTAATACTAC	IIIIIIIIIIIIIIIIIIII	XM:i:0
7516	4	*	0	0	*	*	0	0	CGATGATATCATCACACAGA	IIIIIIIIIIIIIIIIIIII	XM:i:0
7519	4	*	0	0	*	*	0	0	GACTGACTATGCATAGTCAC	IIIIIIIIIIIIIIIIIIII	XM:i:0
7522	4	*	0	0	*	*	0	0	GAGCTACTACTGCTATGGAG	IIIIIIIIIIIIIIIIIIII	XM:i:0
7523	4	*	0	0	*	*	0	0	CGGACATCACATTATCTAGG	IIIIIIIIIIIIIIIIIIII	XM:i:0
7527	4	*	0	0	*	*	0	0	AGCATCATCTGATACGCTAG	IIIIIIIIIIIIIIIIIIII	XM:i:0
7528	16	PhiX_174_mono	1029	255	20M	*	0	0	GCGTGTCATGCTGACGTACT	IIIIIIIIIIIIIIIIIIII	XA:i:3	MD:Z:3C2G12G0	NM:i:3
7529	4	*	0	0	*	*	0	0	ACGTAGCTACATCGCATCTG	IIIIIIIIIIIIIIIIIIII	XM:i:0
7531	4	*	0	0	*	*	0	0	TAGCATCGATCGATGTACAG	IIIIIIIIIIIIIIIIIIII	XM:i:0
7535	4	*	0	0	*	*	0	0	CTAGTTACTATCAGCAGTGT	IIIIIIIIIIIIIIIIIIII	XM:i:0
7536	4	*	0	0	*	*	0	0	AGTAGTGATGCGTGAGTCGA	IIIIIIIIIIIIIIIIIIII	XM:i:0
7541	4	*	0	0	*	*	0	0	GCGAGTATGTACAGCTAGCG	IIIIIIIIIIIIIIIIIIII	XM:i:0
7542	4	*	0	0	*	*	0	0	ACGTCTACATATATGCTGTG	IIIIIIIIIIIIIIIIIIII	XM:i:0
7543	4	*	0	0	*	*	0	0	AGTGTATGTAGGCTCGTATG	IIIIIIIIIIIIIIIIIIII	XM:i:0
7545	0	PhiX_174_mono	130	255	20M	*	0	0	CTGCGACTCGCATCACTACG	IIIIIIIIIIIIIIIIIIII	XA:i:0	MD:Z:20	NM:i:0
7548	4	*	0	0	*	*	0	0	GATGTCATCGATACTGAGAC	IIIIIIIIIIIIIIIIIIII	XM:i:0
7550	0	PhiX_174_mono	926	255	20M	*	0	0	AGATGTGTATGCACTCTCTC	IIIIIIIIIIIIIIIIIIII	XA:i:0	MD:Z:20	NM:i:0
7552	4	*	0	0	*	*	0	0	ATAGCGCGTGATGCTAGTAC	IIIIIIIIIIIIIIIIIIII	XM:i:0
7556	0	PhiX_174_mono	3661	255	20M	*	0	0	GTGCTATACGTACAGTCAGA	IIIIIIIIIIIIIIIIIIII	XA:i:0	MD:Z:20	NM:i:0
7560	4	*	0	0	*	*	0	0	CGTATGCAGCGGAGTCGATA	IIIIIIIIIIIIIIIIIIII	XM:i:0
7569	4	*	0	0	*	*	0	0	ATAGTGATATCGATACAGTA	IIIIIIIIIIIIIIIIIIII	XM:i:0
7571	0	PhiX_174_mono	240	255	20M	*	0	0	ACATAGAGCGTGATACTTGA	IIIIIIIIIIIIIIIIIIII	XA:i:3	MD:Z:17A0T0C0	NM:i:3
7574	4	*	0	0	*	*	0	0	AGTAGTCGACATGCATGCAG	IIIIIIIIIIIIIIIIIIII	XM:i:0
7575	16	PhiX_174_mono	932	255	20M	*	0	0	TTATGCACTCTCTCGACTGT	IIIIIIIIIIIIIIIIIIII	XA:i:1	MD:Z:0G19	NM:i:1
7578	16	PhiX_174_mono	3086	255	20M	*	0	0	TGATGAGTGTATCTGTACTG	IIIIIIIIIIIIIIIIIIII	XA:i:0	MD:Z:20	NM:i:0
7580	0	PhiX_174_mono	8	255	20M	*	0	0	GCTCATGACGCAGAGTACTG	IIIIIIIIIIIIIIIIIIII	XA:i:2	MD:Z:18A0C0	NM:i:2
7585	4	*	0	0	*	*	0	0	GAGCGATCTGGCGCAGACGA	IIIIIIIIIIIIIIIIIIII	XM:i:0
7587	16	PhiX_174_mono	2042	255	20M	*	0	0	CGCATATTTATGTGTCATGT	IIIIIIIIIIIIIIIIIIII	XA:i:2	MD:Z:6C0G12	NM:i:2
7594	16	PhiX_174_mono	1629	255	20M	*	0	0	TCAGTATATGTGACGTATCG	IIIIIIIIIIIIIIIIIIII	XA:i:0	MD:Z:20	NM:i:0
7596	4	*	0	0	*	*	0	0	AGTATCAGCATGATCGTGTC	IIIIIIIIIIIIIIIIIIII	XM:i:0
7600	4	*	0	0	*	*	0	0	AGACTCTACATCAGAGTACT	IIIIIIIIIIIIIIIIIIII	XM:i:0
7601	16	PhiX_174_mono	3400	255	20M	*	0	0	TCTGTATGTCTGCTGCGAGT	IIIIIIIIIIIIIIIIIIII	XA:i:3	MD:Z:0G0T0C17	NM:i:3
